# Supplementary material for: Sex-specific expression of pheromones and other signals in gravid starfish
Source: BMC Biol. 2022 Dec 17;20:288. doi: 10.1186/s12915-022-01491-0 (PMC9759900; doi:10.1186/s12915-022-01491-0)
Supplement: Supplementary file 1 — Additional file 1: Table S1.1. Transcriptome statistics (read counts and mapping). Table S1.2. Significantly upregulated CDS in oral tissues/organs. Table S1.3. GO terms significantly enriched in oral tissues/organs. Table S1.4. Significantly upregulated CDS in aboral tissues/organs. Table S1.5: GO terms significantly enriched in aboral tissues/organs. Table S1.6. Significantly upregulated CDS in the coelomocytes. Table S1.7. GO terms significantly enriched in the coelomocytes. Table S1.8. Significantly upregulated CDS in the gonads. Table S1.9. GO terms significantly enriched in the gonads. Table S1.10. Significantly differentially expressed genes between males and females. Table S1.11. GO terms significantly enriched in the testes. Table S1.12. GO terms significantly enriched in the ovaries. [file 12915_2022_1491_MOESM1_ESM.xls]

## Sheet: S1.1 Transcriptome stats
sample	Tissue/organ	total number of reads	not_aligned	aligned_once	multi_aligned	% mapped reads
barcode_splitted/COTS_CF_S_F_A_D_SU1_sample_0001.fastq	Coelomocytes	20437687	7011359	12910138	516190	0.6569
barcode_splitted/COTS_CF_S_F_A_D_SU1_sample_0002.fastq	Coelomocytes	6196664	2009383	3929060	258221	0.6757
barcode_splitted/COTS_CF_S_F_A_D_SU1_sample_0003.fastq	Coelomocytes	23726681	7349223	15584462	792996	0.6903
barcode_splitted/COTS_CF_S_F_A_L_SU1_sample_0010.fastq	Coelomocytes	1910252	664017	1103157	143078	0.6524
barcode_splitted/COTS_CF_S_F_S_D_SU1_sample_0005.fastq	Coelomocytes	4283125	1437539	2633881	211705	0.6644
barcode_splitted/COTS_CF_S_F_S_D_SU1_sample_0006.fastq	Coelomocytes	21968179	7597004	13818653	552522	0.6542
barcode_splitted/COTS_CF_S_F_S_D_SU1_sample_0012.fastq	Coelomocytes	7703787	2436378	4984216	283193	0.6837
barcode_splitted/COTS_CF_S_F_S_D_SU1_sample_0013.fastq	Coelomocytes	5939852	1995116	3721950	222786	0.6641
barcode_splitted/COTS_CF_S_M_A_L_SU1_sample_0007.fastq	Coelomocytes	4208405	1187777	2811989	208639	0.7178
barcode_splitted/COTS_CF_S_M_A_L_SU1_sample_0008.fastq	Coelomocytes	23078145	9482694	13012188	583263	0.5891
barcode_splitted/COTS_CF_S_M_A_L_SU1_sample_0009.fastq	Coelomocytes	6465859	2530237	3751409	184213	0.6087
barcode_splitted/COTS_CF_S_M_A_L_SU1_sample_0011.fastq	Coelomocytes	13161771	3980369	8758075	423327	0.6976
barcode_splitted/COTS_CF_S_M_S_D_SU1_sample_0004.fastq	Coelomocytes	12590675	3989866	8209147	391662	0.6831
barcode_splitted/COTS_G_S_F_A_D_SU1_sample_0001.fastq	Gonads	55125224	18453409	34181370	2490445	0.6652
barcode_splitted/COTS_G_S_F_A_D_SU1_sample_0002.fastq	Gonads	6006365	1645911	3240801	1119653	0.726
barcode_splitted/COTS_G_S_F_A_D_SU1_sample_0003.fastq	Gonads	5227450	1450698	2799857	976895	0.7225
barcode_splitted/COTS_G_S_F_A_L_SU1_sample_0010.fastq	Gonads	4979764	1380458	2992946	606360	0.7228
barcode_splitted/COTS_G_S_F_S_D_SU1_sample_0005.fastq	Gonads	3993899	1135633	1982435	875831	0.7157
barcode_splitted/COTS_G_S_F_S_D_SU1_sample_0006.fastq	Gonads	40080930	12706525	25484701	1889704	0.683
barcode_splitted/COTS_G_S_F_S_D_SU1_sample_0012.fastq	Gonads	4898177	1361118	2753101	783958	0.7221
barcode_splitted/COTS_G_S_F_S_D_SU1_sample_0013.fastq	Gonads	3911048	1143179	2191601	576268	0.7077
barcode_splitted/COTS_G_S_M_A_L_SU1_sample_0007.fastq	Gonads	16707351	4562315	10737423	1407613	0.7269
barcode_splitted/COTS_G_S_M_A_L_SU1_sample_0008.fastq	Gonads	30737510	10728767	18055259	1953484	0.651
barcode_splitted/COTS_G_S_M_A_L_SU1_sample_0009.fastq	Gonads	15221101	4938939	9074528	1207634	0.6755
barcode_splitted/COTS_G_S_M_A_L_SU1_sample_0011.fastq	Gonads	2572317	755954	1172868	643495	0.7061
barcode_splitted/COTS_G_S_M_S_D_SU1_sample_0004.fastq	Gonads	2125581	792213	1048758	284610	0.6273
barcode_splitted/COTS_P_S_F_A_D_SU1_sample_0001.fastq	Papulae	6668446	2100106	3655677	912663	0.6851
barcode_splitted/COTS_P_S_F_A_D_SU1_sample_0002.fastq	Papulae	5873494	1966121	2879018	1028355	0.6653
barcode_splitted/COTS_P_S_F_A_D_SU1_sample_0003.fastq	Papulae	8667615	2757720	4862765	1047130	0.6818
barcode_splitted/COTS_P_S_F_A_L_SU1_sample_0010.fastq	Papulae	8479961	2950866	4499015	1030080	0.652
barcode_splitted/COTS_P_S_F_S_D_SU1_sample_0005.fastq	Papulae	9303452	3241016	5239199	823237	0.6516
barcode_splitted/COTS_P_S_F_S_D_SU1_sample_0006.fastq	Papulae	11290854	3791796	6509477	989581	0.6642
barcode_splitted/COTS_P_S_F_S_D_SU1_sample_0012.fastq	Papulae	22991148	8430463	12865353	1695332	0.6333
barcode_splitted/COTS_P_S_F_S_D_SU1_sample_0013.fastq	Papulae	9414757	3129257	5170148	1115352	0.6676
barcode_splitted/COTS_P_S_M_A_L_SU1_sample_0007.fastq	Papulae	7020899	2067873	4029982	923044	0.7055
barcode_splitted/COTS_P_S_M_A_L_SU1_sample_0008.fastq	Papulae	9155206	2965241	4960982	1228983	0.6761
barcode_splitted/COTS_P_S_M_A_L_SU1_sample_0009.fastq	Papulae	3941986	1291909	1937442	712635	0.6723
barcode_splitted/COTS_P_S_M_A_L_SU1_sample_0011.fastq	Papulae	19059506	6439376	11541849	1078281	0.6621
barcode_splitted/COTS_P_S_M_S_D_SU1_sample_0004.fastq	Papulae	9981348	3234158	5742989	1004201	0.676
barcode_splitted/COTS_RNC_S_F_A_D_SU1_sample_0001.fastq	Radial nerve cord	9390518	2900509	6115411	374598	0.6911
barcode_splitted/COTS_RNC_S_F_A_D_SU1_sample_0002.fastq	Radial nerve cord	53282573	15987673	35456141	1838759	0.6999
barcode_splitted/COTS_RNC_S_F_A_D_SU1_sample_0003.fastq	Radial nerve cord	23898728	6887502	16212675	798551	0.7118
barcode_splitted/COTS_RNC_S_F_A_L_SU1_sample_0010.fastq	Radial nerve cord	14186671	4355107	9354628	476936	0.693
barcode_splitted/COTS_RNC_S_F_S_D_SU1_sample_0005.fastq	Radial nerve cord	5940281	1815942	3905175	219164	0.6943
barcode_splitted/COTS_RNC_S_F_S_D_SU1_sample_0006.fastq	Radial nerve cord	2333273	818479	1402157	112637	0.6492
barcode_splitted/COTS_RNC_S_F_S_D_SU1_sample_0012.fastq	Radial nerve cord	1794750	630452	1076279	88019	0.6487
barcode_splitted/COTS_RNC_S_F_S_D_SU1_sample_0013.fastq	Radial nerve cord	1507354	447803	982634	76917	0.7029
barcode_splitted/COTS_RNC_S_M_A_L_SU1_sample_0008.fastq	Radial nerve cord	1381418	412263	883352	85803	0.7016
barcode_splitted/COTS_RNC_S_M_A_L_SU1_sample_0009.fastq	Radial nerve cord	19404994	5361487	13269982	773525	0.7237
barcode_splitted/COTS_RNC_S_M_A_L_SU1_sample_0011.fastq	Radial nerve cord	923637	291732	574351	57554	0.6841
barcode_splitted/COTS_RNC_S_M_S_D_SU1_sample_0004.fastq	Radial nerve cord	2087594	651955	1330473	105166	0.6877
barcode_splitted/COTS_Se_S_F_A_D_SU1_sample_0001.fastq	Sensory tentacles	4449254	1321745	2728263	399246	0.7029
barcode_splitted/COTS_Se_S_F_A_D_SU1_sample_0002.fastq	Sensory tentacles	6879136	1821706	4107245	950185	0.7352
barcode_splitted/COTS_Se_S_F_A_D_SU1_sample_0003.fastq	Sensory tentacles	14870429	4299684	9147899	1422846	0.7109
barcode_splitted/COTS_Se_S_F_A_L_SU1_sample_0010.fastq	Sensory tentacles	8860271	2340923	5627294	892054	0.7358
barcode_splitted/COTS_Se_S_F_S_D_SU1_sample_0005.fastq	Sensory tentacles	8126620	2270569	4931705	924346	0.7206
barcode_splitted/COTS_Se_S_F_S_D_SU1_sample_0006.fastq	Sensory tentacles	32009520	9443530	20928329	1637661	0.705
barcode_splitted/COTS_Se_S_F_S_D_SU1_sample_0012.fastq	Sensory tentacles	4016981	1085002	2131071	800908	0.7299
barcode_splitted/COTS_Se_S_F_S_D_SU1_sample_0013.fastq	Sensory tentacles	8873154	2388562	5632608	851984	0.7308
barcode_splitted/COTS_Se_S_M_A_L_SU1_sample_0007.fastq	Sensory tentacles	9759891	2449125	6525600	785166	0.7491
barcode_splitted/COTS_Se_S_M_A_L_SU1_sample_0008.fastq	Sensory tentacles	9952396	3071791	5916148	964457	0.6914
barcode_splitted/COTS_Se_S_M_A_L_SU1_sample_0009.fastq	Sensory tentacles	4243606	1463277	2329381	450948	0.6552
barcode_splitted/COTS_Se_S_M_A_L_SU1_sample_0011.fastq	Sensory tentacles	9804203	2933733	6007410	863060	0.7008
barcode_splitted/COTS_Se_S_M_S_D_SU1_sample_0004.fastq	Sensory tentacles	7363676	2109578	4218721	1035377	0.7135
barcode_splitted/COTS_Sk_S_F_A_D_SU1_sample_0001.fastq	Skin	11466300	2744725	8393312	328263	0.7606
barcode_splitted/COTS_Sk_S_F_A_D_SU1_sample_0002.fastq	Skin	9628637	2166490	6665196	796951	0.775
barcode_splitted/COTS_Sk_S_F_A_D_SU1_sample_0003.fastq	Skin	35005518	8100211	25710479	1194828	0.7686
barcode_splitted/COTS_Sk_S_F_A_L_SU1_sample_0010.fastq	Skin	4297999	965020	2911256	421723	0.7755
barcode_splitted/COTS_Sk_S_F_S_D_SU1_sample_0005.fastq	Skin	37847717	8216504	28514960	1116253	0.7829
barcode_splitted/COTS_Sk_S_F_S_D_SU1_sample_0006.fastq	Skin	6001655	1416663	4040821	544171	0.764
barcode_splitted/COTS_Sk_S_F_S_D_SU1_sample_0012.fastq	Skin	1990609	451787	1177693	361129	0.773
barcode_splitted/COTS_Sk_S_F_S_D_SU1_sample_0013.fastq	Skin	6629217	1482492	4612813	533912	0.7764
barcode_splitted/COTS_Sk_S_M_A_L_SU1_sample_0007.fastq	Skin	3480373	693728	2003387	783258	0.8007
barcode_splitted/COTS_Sk_S_M_A_L_SU1_sample_0008.fastq	Skin	2957401	584671	1714211	658519	0.8023
barcode_splitted/COTS_Sk_S_M_A_L_SU1_sample_0009.fastq	Skin	3698479	824202	2408345	465932	0.7772
barcode_splitted/COTS_Sk_S_M_A_L_SU1_sample_0011.fastq	Skin	3299879	1110952	1673988	514939	0.6633
barcode_splitted/COTS_Sk_S_M_S_D_SU1_sample_0004.fastq	Skin	27444374	6295233	20386653	762488	0.7706
barcode_splitted/COTS_SP_S_F_A_D_SU1_sample_0001.fastq	Spines	2747361	846929	1393648	506784	0.6917
barcode_splitted/COTS_SP_S_F_A_D_SU1_sample_0002.fastq	Spines	6749874	2180619	3924582	644673	0.6769
barcode_splitted/COTS_SP_S_F_A_D_SU1_sample_0003.fastq	Spines	5986883	1873337	3485651	627895	0.6871
barcode_splitted/COTS_SP_S_F_A_L_SU1_sample_0010.fastq	Spines	11406911	3677486	6936640	792785	0.6776
barcode_splitted/COTS_SP_S_F_S_D_SU1_sample_0005.fastq	Spines	2024610	697313	922597	404700	0.6556
barcode_splitted/COTS_SP_S_F_S_D_SU1_sample_0006.fastq	Spines	12569782	4324931	7442237	802614	0.6559
barcode_splitted/COTS_SP_S_F_S_D_SU1_sample_0012.fastq	Spines	6597689	2386647	3554402	656640	0.6383
barcode_splitted/COTS_SP_S_F_S_D_SU1_sample_0013.fastq	Spines	2263819	716812	1125383	421624	0.6834
barcode_splitted/COTS_SP_S_M_A_L_SU1_sample_0007.fastq	Spines	9489320	2892982	5916322	680016	0.6951
barcode_splitted/COTS_SP_S_M_A_L_SU1_sample_0008.fastq	Spines	27024217	8557601	17162682	1303934	0.6833
barcode_splitted/COTS_SP_S_M_A_L_SU1_sample_0009.fastq	Spines	1550936	448466	746124	356346	0.7108
barcode_splitted/COTS_SP_S_M_A_L_SU1_sample_0011.fastq	Spines	4978071	1660686	2844176	473209	0.6664
barcode_splitted/COTS_SP_S_M_S_D_SU1_sample_0004.fastq	Spines	2125232	597176	987998	540058	0.719
barcode_splitted/COTS_TF_S_F_A_D_SU1_sample_0001.fastq	Tube feet	6061011	2042440	3694763	323808	0.663
barcode_splitted/COTS_TF_S_F_A_D_SU1_sample_0002.fastq	Tube feet	5175567	1585827	3219247	370493	0.6936
barcode_splitted/COTS_TF_S_F_A_D_SU1_sample_0003.fastq	Tube feet	11080702	3444274	7069832	566596	0.6892
barcode_splitted/COTS_TF_S_F_A_L_SU1_sample_0010.fastq	Tube feet	5965760	2043104	3564662	357994	0.6575
barcode_splitted/COTS_TF_S_F_S_D_SU1_sample_0005.fastq	Tube feet	4072195	1295347	2514525	262323	0.6819
barcode_splitted/COTS_TF_S_F_S_D_SU1_sample_0006.fastq	Tube feet	11764221	4134392	7112913	516916	0.6486
barcode_splitted/COTS_TF_S_F_S_D_SU1_sample_0012.fastq	Tube feet	12116229	3851741	7671500	592988	0.6821
barcode_splitted/COTS_TF_S_F_S_D_SU1_sample_0013.fastq	Tube feet	7553259	2518121	4633727	401411	0.6666
barcode_splitted/COTS_TF_S_M_A_L_SU1_sample_0007.fastq	Tube feet	6963685	2042966	4520686	400033	0.7066
barcode_splitted/COTS_TF_S_M_A_L_SU1_sample_0008.fastq	Tube feet	10663750	4430773	5747585	485392	0.5845
barcode_splitted/COTS_TF_S_M_A_L_SU1_sample_0009.fastq	Tube feet	4724845	1986082	2493162	245601	0.5797
barcode_splitted/COTS_TF_S_M_A_L_SU1_sample_0011.fastq	Tube feet	5284963	1751367	3194068	339528	0.6686
barcode_splitted/COTS_TF_S_M_S_D_SU1_sample_0004.fastq	Tube feet	7188639	2297667	4501624	389348	0.6804

## Sheet: S1.2 upregulated CDS oral-sided
SeqName	Description	SignalP	Original TMHMM	new TMHMM	Class	Secreted	Length	#Hits	e-Value	sim mean	#GO	GO IDs	GO Names	Enzyme Codes	Enzyme Names	InterPro IDs	InterPro GO IDs	InterPro GO Names
gbr.1.119.t1	alpha-N-acetyl-neuraminyl-2,3-beta-galactosyl-1,3-N-acetyl-galactosaminide alpha-2,6-sialyltransferase-like	N	1	0	Transmembrane	No	447	20	0	68.04	2	P:GO:0006486; F:GO:0008373	P:protein glycosylation; F:sialyltransferase activity			IPR038578 (G3DSA:3.90.1480.GENE3D); IPR001675 (PFAM); mobidb-lite (MOBIDB_LITE); mobidb-lite (MOBIDB_LITE); PTHR23136 (PANTHER); PTHR23136:SF9 (PANTHER); TRANSMEMBRANE (PHOBIUS); NON_CYTOPLASMIC_DOMAIN (PHOBIUS); CYTOPLASMIC_DOMAIN (PHOBIUS); TMhelix (TMHMM)	P:GO:0006486; F:GO:0008373	P:protein glycosylation; F:sialyltransferase activity
gbr.1.15.t1	intraflagellar transport protein 74 homolog	N	0	0	Intracellular	No	882	20	0	79.56	4	P:GO:0042073; P:GO:0060271; F:GO:0048487; C:GO:0030992	P:intraciliary transport; P:cilium assembly; F:beta-tubulin binding; C:intraciliary transport particle B			Coil (COILS); Coil (COILS); Coil (COILS); Coil (COILS); Coil (COILS); Coil (COILS); Coil (COILS); Coil (COILS); Coil (COILS); IPR039499 (PFAM); mobidb-lite (MOBIDB_LITE); mobidb-lite (MOBIDB_LITE); mobidb-lite (MOBIDB_LITE); mobidb-lite (MOBIDB_LITE); mobidb-lite (MOBIDB_LITE); mobidb-lite (MOBIDB_LITE); IPR029602 (PANTHER)	P:GO:0042073; P:GO:0060271; F:GO:0048487; C:GO:0030992	P:intraciliary transport; P:cilium assembly; F:beta-tubulin binding; C:intraciliary transport particle B
gbr.10.137.t1	hyalin-like, partial	Y	1	1	Signal peptide	No	2300	20	0	63.43	1	F:GO:0005509	F:calcium ion binding			IPR000742 (SMART); IPR001881 (SMART); G3DSA:2.10.25.10 (GENE3D); G3DSA:2.10.25.10 (GENE3D); G3DSA:2.10.25.10 (GENE3D); IPR000742 (PFAM); IPR003410 (PFAM); G3DSA:2.10.25.10 (GENE3D); IPR035914 (G3DSA:2.60.120.GENE3D); G3DSA:2.10.25.10 (GENE3D); G3DSA:2.10.25.10 (GENE3D); PTHR24273 (PANTHER); IPR000742 (PROSITE_PATTERNS); IPR000742 (PROSITE_PATTERNS); IPR000742 (PROSITE_PATTERNS); IPR000742 (PROSIT…	F:GO:0005509	F:calcium ion binding
gbr.10.92.t1	Protein APCDD1	N	0	0	Intracellular	No	296	20	0	65.11	3	P:GO:0030178; F:GO:0017147; C:GO:0005886	P:negative regulation of Wnt signaling pathway; F:Wnt-protein binding; C:plasma membrane			IPR029405 (SMART); IPR029405 (PFAM); IPR042425 (PANTHER)	P:GO:0030178; F:GO:0017147; C:GO:0005886	P:negative regulation of Wnt signaling pathway; F:Wnt-protein binding; C:plasma membrane
gbr.101.17.t1_gbr.101.18.t1	myosin heavy chain, striated muscle-like	N	0	0	Intracellular	No	1949	20	0	81.57	4	F:GO:0003774; F:GO:0005524; F:GO:0051015; C:GO:0016459	F:motor activity; F:ATP binding; F:actin filament binding; C:myosin complex	EC:3.6.1.15	Nucleoside-triphosphate phosphatase	IPR001609 (PRINTS); IPR027401 (G3DSA:4.10.270.GENE3D); IPR001609 (PFAM); G3DSA:3.30.70.3240 (GENE3D); IPR008989 (G3DSA:2.30.30.GENE3D); IPR002928 (PFAM); G3DSA:1.20.5.370 (GENE3D); G3DSA:1.20.58.530 (GENE3D); IPR036961 (G3DSA:3.40.850.GENE3D); G3DSA:1.20.5.1050 (GENE3D); G3DSA:1.20.120.720 (GENE3D); IPR004009 (PFAM); G3DSA:1.20.5.340 (GENE3D); mobidb-lite (MOBIDB_LITE); mobidb-lite (MOBIDB_LITE);…	F:GO:0003774; F:GO:0005515; F:GO:0005524; F:GO:0051015; C:GO:0016459	F:motor activity; F:protein binding; F:ATP binding; F:actin filament binding; C:myosin complex
gbr.102.1.t1	deleted in malignant brain tumors 1 protein-like	N	10	10	Intracellular	No	1326	20	0	71.69	2	F:GO:0005044; C:GO:0016020	F:scavenger receptor activity; C:membrane			IPR001190 (PRINTS); IPR017448 (SMART); IPR013057 (PFAM); IPR036772 (G3DSA:3.10.250.GENE3D); IPR001190 (PFAM); IPR036772 (G3DSA:3.10.250.GENE3D); mobidb-lite (MOBIDB_LITE); PTHR19331:SF462 (PANTHER); PTHR19331:SF462 (PANTHER); PTHR19331 (PANTHER); PTHR19331 (PANTHER); PTHR19331:SF462 (PANTHER); PTHR19331 (PANTHER); IPR001190 (PROSITE_PATTERNS); IPR001190 (PROSITE_PATTERNS); IPR001190 (PROSITE_PATT…	F:GO:0005044; C:GO:0016020	F:scavenger receptor activity; C:membrane
gbr.102.33.t1	secretagogin-like protein	N	0	0	UPS	UPS	282	20	0	66.38	1	F:GO:0005509	F:calcium ion binding			IPR002048 (SMART); G3DSA:1.10.238.10 (GENE3D); IPR002048 (PFAM); G3DSA:1.10.238.10 (GENE3D); G3DSA:1.10.238.10 (GENE3D); PTHR19972 (PANTHER); IPR018247 (PROSITE_PATTERNS); IPR018247 (PROSITE_PATTERNS); IPR002048 (PROSITE_PROFILES); IPR002048 (PROSITE_PROFILES); IPR002048 (PROSITE_PROFILES); IPR002048 (PROSITE_PROFILES); IPR002048 (PROSITE_PROFILES); IPR011992 (SUPERFAMILY); IPR011992 (SUPERFAMILY)	F:GO:0005509	F:calcium ion binding
gbr.103.36.t1	uncharacterized protein LOC110990902	N	1	0	Signal peptide	No	457	20	0	66.35	2	C:GO:0016020; C:GO:0016021	C:membrane; C:integral component of membrane			SIGNAL_PEPTIDE_N_REGION (PHOBIUS); SIGNAL_PEPTIDE_H_REGION (PHOBIUS); SIGNAL_PEPTIDE_C_REGION (PHOBIUS); SIGNAL_PEPTIDE (PHOBIUS); NON_CYTOPLASMIC_DOMAIN (PHOBIUS); TMhelix (TMHMM)	no GO terms	no GO terms
gbr.103.40.t1	CRAL-TRIO domain-containing protein C3H8.02-like	N	0	0	UPS	UPS	231	20	7.04768e-172	74.73						IPR001251 (SMART); IPR036865 (G3DSA:3.40.525.GENE3D); IPR001251 (PFAM); PTHR45824 (PANTHER); PTHR45824:SF6 (PANTHER); IPR001251 (PROSITE_PROFILES); IPR001251 (CDD); IPR036865 (SUPERFAMILY); IPR036273 (SUPERFAMILY)	no GO terms	no GO terms
gbr.104.35.t1	carbohydrate sulfotransferase 15-like	N	0	0	Transmembrane	No	147	20	6.39938e-89	63.64	1	F:GO:0008146	F:sulfotransferase activity			IPR000863 (PFAM); G3DSA:3.40.50.300 (GENE3D); PTHR15723 (PANTHER); IPR027417 (SUPERFAMILY)	F:GO:0008146	F:sulfotransferase activity
gbr.1040.1.t1	fibrinogen C domain-containing protein 1-A-like	N	0	0	Intracellular	No	313	20	1.10928e-106	60.44	5	P:GO:0006464; F:GO:0000166; F:GO:0005524; F:GO:0008641; F:GO:0016874	P:cellular protein modification process; F:nucleotide binding; F:ATP binding; F:ubiquitin-like modifier activating enzyme activity; F:ligase activity			IPR002181 (SMART); IPR002181 (PFAM); IPR014715 (G3DSA:4.10.530.GENE3D); IPR014716 (G3DSA:3.90.215.GENE3D); IPR014716 (G3DSA:3.90.215.GENE3D); mobidb-lite (MOBIDB_LITE); mobidb-lite (MOBIDB_LITE); PTHR19143 (PANTHER); IPR002181 (PROSITE_PROFILES); IPR002181 (PROSITE_PROFILES); IPR002181 (CDD); IPR036056 (SUPERFAMILY); IPR036056 (SUPERFAMILY)	no GO terms	no GO terms
gbr.105.1.t1	ankyrin-2-like isoform X26	N	0	0	Intracellular	No	4852	20	0	96.63	2	P:GO:0007165; F:GO:0005515	P:signal transduction; F:protein binding			Coil (COILS); Coil (COILS); Coil (COILS); Coil (COILS); Coil (COILS); Coil (COILS); IPR002110 (PRINTS); IPR000906 (SMART); IPR002110 (SMART); IPR000488 (SMART); IPR036770 (G3DSA:1.25.40.GENE3D); PF13637 (PFAM); G3DSA:2.60.40.2660 (GENE3D); IPR000906 (PFAM); IPR040745 (PFAM); G3DSA:2.60.220.30 (GENE3D); IPR036770 (G3DSA:1.25.40.GENE3D); IPR002110 (PFAM); IPR036770 (G3DSA:1.25.40.GENE3D); IPR000488…	P:GO:0007165; F:GO:0005515	P:signal transduction; F:protein binding
gbr.109.12.t1	uncharacterized protein LOC110977375 isoform X1	N	0	0	Intracellular	No	52	3	7.81634e-31	91.82						no IPS match	no IPS match	no IPS match
gbr.11.103.t1	putative interleukin 17-like protein isoform X2	Y	0	0	Signal peptide	Yes	170	20	7.23763e-123	56.97	2	F:GO:0005125; C:GO:0005576	F:cytokine activity; C:extracellular region			IPR029034 (G3DSA:2.10.90.GENE3D); IPR010345 (PFAM); SIGNAL_PEPTIDE_C_REGION (PHOBIUS); SIGNAL_PEPTIDE_N_REGION (PHOBIUS); SIGNAL_PEPTIDE (PHOBIUS); NON_CYTOPLASMIC_DOMAIN (PHOBIUS); SIGNAL_PEPTIDE_H_REGION (PHOBIUS); SignalP-noTM (SIGNALP_EUK); SignalP-TM (SIGNALP_GRAM_POSITIVE); SignalP-noTM (SIGNALP_GRAM_NEGATIVE); IPR029034 (SUPERFAMILY)	F:GO:0005125; C:GO:0005576	F:cytokine activity; C:extracellular region
gbr.11.147.t1	potassium voltage-gated channel subfamily B member 1	N	6	6	Intracellular	No	1132	20	0	81.71	6	P:GO:0006813; P:GO:0051260; P:GO:0055085; F:GO:0005249; F:GO:0005515; C:GO:0008076	P:potassium ion transport; P:protein homooligomerization; P:transmembrane transport; F:voltage-gated potassium channel activity; F:protein binding; C:voltage-gated potassium channel complex			Coil (COILS); IPR003971 (PRINTS); PR00169 (PRINTS); IPR003968 (PRINTS); IPR000210 (SMART); G3DSA:1.10.287.70 (GENE3D); IPR027359 (G3DSA:1.20.120.GENE3D); IPR005821 (PFAM); G3DSA:3.30.710.10 (GENE3D); IPR003131 (PFAM); mobidb-lite (MOBIDB_LITE); mobidb-lite (MOBIDB_LITE); mobidb-lite (MOBIDB_LITE); mobidb-lite (MOBIDB_LITE); mobidb-lite (MOBIDB_LITE); mobidb-lite (MOBIDB_LITE); mobidb-lite (MOBIDB…	P:GO:0006811; P:GO:0006813; P:GO:0051260; P:GO:0055085; F:GO:0005216; F:GO:0005249; F:GO:0005515; C:GO:0008076; C:GO:0016020	P:ion transport; P:potassium ion transport; P:protein homooligomerization; P:transmembrane transport; F:ion channel activity; F:voltage-gated potassium channel activity; F:protein binding; C:voltage-gated potassium channel complex; C:membrane
gbr.11.209.t1	cartilage intermediate layer protein 1-like	N	0	0	Intracellular	No	1268	20	0	62.8	2	C:GO:0016020; C:GO:0016021	C:membrane; C:integral component of membrane			IPR003598 (SMART); IPR003599 (SMART); IPR025155 (PFAM); PF13385 (PFAM); IPR013783 (G3DSA:2.60.40.GENE3D); IPR013783 (G3DSA:2.60.40.GENE3D); IPR008979 (G3DSA:2.60.120.GENE3D); IPR000421 (PFAM); IPR013783 (G3DSA:2.60.40.GENE3D); G3DSA:2.60.120.200 (GENE3D); PTHR15031:SF4 (PANTHER); IPR039675 (PANTHER); IPR000421 (PROSITE_PATTERNS); IPR007110 (PROSITE_PROFILES); IPR007110 (PROSITE_PROFILES); IPR0004…	no GO terms	no GO terms
gbr.11.3.t1	CUB and sushi domain-containing protein 3-like	N	1	1	Intracellular	No	453	20	0	59.73						IPR000436 (SMART); G3DSA:2.10.70.10 (GENE3D); IPR002889 (PFAM); IPR000436 (PFAM); mobidb-lite (MOBIDB_LITE); mobidb-lite (MOBIDB_LITE); PTHR24269:SF16 (PANTHER); PTHR24269 (PANTHER); TRANSMEMBRANE (PHOBIUS); CYTOPLASMIC_DOMAIN (PHOBIUS); NON_CYTOPLASMIC_DOMAIN (PHOBIUS); IPR002889 (PROSITE_PROFILES); IPR000436 (PROSITE_PROFILES); IPR000436 (CDD); IPR035976 (SUPERFAMILY); TMhelix (TMHMM)	no GO terms	no GO terms
gbr.11.6.t1	sushi domain-containing protein 2-like	N	2	2	Signal peptide	No	346	20	5.32976e-163	49.78	3	F:GO:0005509; C:GO:0016020; C:GO:0016021	F:calcium ion binding; C:membrane; C:integral component of membrane			IPR000436 (SMART); G3DSA:2.10.70.10 (GENE3D); IPR000436 (PFAM); mobidb-lite (MOBIDB_LITE); mobidb-lite (MOBIDB_LITE); mobidb-lite (MOBIDB_LITE); mobidb-lite (MOBIDB_LITE); PTHR19325 (PANTHER); TRANSMEMBRANE (PHOBIUS); TRANSMEMBRANE (PHOBIUS); CYTOPLASMIC_DOMAIN (PHOBIUS); CYTOPLASMIC_DOMAIN (PHOBIUS); NON_CYTOPLASMIC_DOMAIN (PHOBIUS); IPR000436 (PROSITE_PROFILES); IPR000436 (PROSITE_PROFILES); IP…	no GO terms	no GO terms
gbr.11.7.t1	actin cytoskeleton-regulatory complex protein PAN1-like	N	3	3	Intracellular	No	879	9	0	68.85						mobidb-lite (MOBIDB_LITE); mobidb-lite (MOBIDB_LITE); mobidb-lite (MOBIDB_LITE); mobidb-lite (MOBIDB_LITE); mobidb-lite (MOBIDB_LITE); mobidb-lite (MOBIDB_LITE); mobidb-lite (MOBIDB_LITE); mobidb-lite (MOBIDB_LITE); TRANSMEMBRANE (PHOBIUS); TRANSMEMBRANE (PHOBIUS); CYTOPLASMIC_DOMAIN (PHOBIUS); CYTOPLASMIC_DOMAIN (PHOBIUS); TRANSMEMBRANE (PHOBIUS); NON_CYTOPLASMIC_DOMAIN (PHOBIUS); NON_CYTOPLASMI…	no GO terms	no GO terms
gbr.11.80.t1	trissin receptor-like	N	15	14	Transmembrane	No	1003	20	0	59.68	3	P:GO:0007186; F:GO:0004930; C:GO:0016021	P:G protein-coupled receptor signaling pathway; F:G protein-coupled receptor activity; C:integral component of membrane			IPR000276 (PRINTS); IPR000276 (SMART); IPR000276 (PFAM); PF13347 (PFAM); G3DSA:1.20.1070.10 (GENE3D); G3DSA:1.20.1250.20 (GENE3D); mobidb-lite (MOBIDB_LITE); mobidb-lite (MOBIDB_LITE); mobidb-lite (MOBIDB_LITE); mobidb-lite (MOBIDB_LITE); PTHR24243 (PANTHER); PTHR24243:SF211 (PANTHER); IPR000276 (PROSITE_PATTERNS); CYTOPLASMIC_DOMAIN (PHOBIUS); TRANSMEMBRANE (PHOBIUS); TRANSMEMBRANE (PHOBIUS); TR…	P:GO:0007186; F:GO:0004930; C:GO:0016021	P:G protein-coupled receptor signaling pathway; F:G protein-coupled receptor activity; C:integral component of membrane
gbr.110.33.t1	bestrophin-1 isoform X1	N	4	4	Transmembrane	No	573	20	0	78.73	2	P:GO:0006821; C:GO:0016021	P:chloride transport; C:integral component of membrane			IPR021134 (PFAM); mobidb-lite (MOBIDB_LITE); mobidb-lite (MOBIDB_LITE); mobidb-lite (MOBIDB_LITE); mobidb-lite (MOBIDB_LITE); mobidb-lite (MOBIDB_LITE); mobidb-lite (MOBIDB_LITE); IPR000615 (PANTHER); TRANSMEMBRANE (PHOBIUS); CYTOPLASMIC_DOMAIN (PHOBIUS); NON_CYTOPLASMIC_DOMAIN (PHOBIUS); TRANSMEMBRANE (PHOBIUS); CYTOPLASMIC_DOMAIN (PHOBIUS); CYTOPLASMIC_DOMAIN (PHOBIUS); TRANSMEMBRANE (PHOBIUS);…	no GO terms	no GO terms
gbr.111.28.t1	paired box protein Pax-6-like isoform X2	N	0	0	Intracellular	No	317	20	1.12563e-179	80.37	3	P:GO:0006355; F:GO:0000981; F:GO:0003677	P:regulation of transcription, DNA-templated; F:DNA-binding transcription factor activity, RNA polymerase II-specific; F:DNA binding			IPR001356 (SMART); G3DSA:1.10.10.60 (GENE3D); IPR001356 (PFAM); mobidb-lite (MOBIDB_LITE); mobidb-lite (MOBIDB_LITE); mobidb-lite (MOBIDB_LITE); mobidb-lite (MOBIDB_LITE); mobidb-lite (MOBIDB_LITE); mobidb-lite (MOBIDB_LITE); IPR043565 (PANTHER); PTHR45636:SF21 (PANTHER); IPR017970 (PROSITE_PATTERNS); IPR001356 (PROSITE_PROFILES); IPR001356 (CDD); IPR009057 (SUPERFAMILY)	P:GO:0006355; F:GO:0000981; F:GO:0003677	P:regulation of transcription, DNA-templated; F:DNA-binding transcription factor activity, RNA polymerase II-specific; F:DNA binding
gbr.1112.1.t1	ryncolin-1-like	N	0	0	Intracellular	No	143	20	9.18255e-54	68.98						IPR002181 (SMART); IPR014716 (G3DSA:3.90.215.GENE3D); IPR002181 (PFAM); PTHR19143 (PANTHER); IPR002181 (PROSITE_PROFILES); IPR036056 (SUPERFAMILY)	no GO terms	no GO terms
gbr.112.26.t1	putative nucleolin	N	0	0	Intracellular	No	469	5	0	67.92						mobidb-lite (MOBIDB_LITE); mobidb-lite (MOBIDB_LITE); mobidb-lite (MOBIDB_LITE); mobidb-lite (MOBIDB_LITE); mobidb-lite (MOBIDB_LITE)	no GO terms	no GO terms
gbr.114.13.t1	ras-related and estrogen-regulated growth inhibitor-like	N	0	0	Intracellular	No	154	2	6.10184e-49	89.5						no IPS match	no IPS match	no IPS match
gbr.114.17.t1	ras-related and estrogen-regulated growth inhibitor-like	N	0	0	Intracellular	No	223	20	6.51144e-165	69.94	4	P:GO:0007165; F:GO:0003924; F:GO:0005525; C:GO:0016020	P:signal transduction; F:GTPase activity; F:GTP binding; C:membrane	EC:3.6.1.15	Nucleoside-triphosphate phosphatase	PR00449 (PRINTS); SM00174 (SMART); SM00175 (SMART); SM00173 (SMART); G3DSA:3.40.50.300 (GENE3D); IPR001806 (PFAM); mobidb-lite (MOBIDB_LITE); mobidb-lite (MOBIDB_LITE); mobidb-lite (MOBIDB_LITE); PTHR45704 (PANTHER); PTHR45704:SF1 (PANTHER); IPR020849 (PROSITE_PROFILES); IPR027417 (SUPERFAMILY)	P:GO:0007165; F:GO:0003924; F:GO:0005525; C:GO:0016020	P:signal transduction; F:GTPase activity; F:GTP binding; C:membrane
gbr.114.2.t1	gastric triacylglycerol lipase-like	N	0	0	Intracellular	No	545	20	0	74.1	1	P:GO:0006629	P:lipid metabolic process			Coil (COILS); IPR006693 (PFAM); IPR029058 (G3DSA:3.40.50.GENE3D); PTHR11005 (PANTHER); PTHR11005:SF123 (PANTHER); IPR029058 (SUPERFAMILY)	P:GO:0006629	P:lipid metabolic process
gbr.115.5.t1	potassium voltage-gated channel unc-103-like	N	6	6	Intracellular	No	1063	20	0	75.31	4	P:GO:0006813; P:GO:0055085; F:GO:0005249; C:GO:0016020	P:potassium ion transport; P:transmembrane transport; F:voltage-gated potassium channel activity; C:membrane			IPR003967 (PRINTS); IPR003938 (PRINTS); IPR000595 (SMART); IPR000595 (PFAM); IPR005821 (PFAM); G3DSA:1.10.287.70 (GENE3D); G3DSA:1.10.1200.260 (GENE3D); IPR027359 (G3DSA:1.20.120.GENE3D); IPR014710 (G3DSA:2.60.120.GENE3D); mobidb-lite (MOBIDB_LITE); mobidb-lite (MOBIDB_LITE); mobidb-lite (MOBIDB_LITE); mobidb-lite (MOBIDB_LITE); mobidb-lite (MOBIDB_LITE); mobidb-lite (MOBIDB_LITE); mobidb-lite (M…	P:GO:0006811; P:GO:0006813; P:GO:0055085; F:GO:0005216; F:GO:0005249; C:GO:0016020	P:ion transport; P:potassium ion transport; P:transmembrane transport; F:ion channel activity; F:voltage-gated potassium channel activity; C:membrane
gbr.116.43.t1	TLC domain-containing protein 2-like	N	5	4	Transmembrane	No	246	20	6.87712e-179	58.82	1	C:GO:0016021	C:integral component of membrane			IPR006634 (SMART); IPR006634 (PFAM); PTHR13439:SF4 (PANTHER); PTHR13439 (PANTHER); CYTOPLASMIC_DOMAIN (PHOBIUS); SIGNAL_PEPTIDE (PHOBIUS); CYTOPLASMIC_DOMAIN (PHOBIUS); TRANSMEMBRANE (PHOBIUS); NON_CYTOPLASMIC_DOMAIN (PHOBIUS); TRANSMEMBRANE (PHOBIUS); NON_CYTOPLASMIC_DOMAIN (PHOBIUS); NON_CYTOPLASMIC_DOMAIN (PHOBIUS); TRANSMEMBRANE (PHOBIUS); TRANSMEMBRANE (PHOBIUS); NON_CYTOPLASMIC_DOMAIN (PHOB…	C:GO:0016021	C:integral component of membrane
gbr.117.13.t1	muscarinic acetylcholine receptor M2-like	N	7	6	Transmembrane	No	338	20	0	62.42	3	P:GO:0007186; F:GO:0004930; C:GO:0016021	P:G protein-coupled receptor signaling pathway; F:G protein-coupled receptor activity; C:integral component of membrane			IPR000276 (PRINTS); IPR000276 (PFAM); G3DSA:1.20.1070.10 (GENE3D); PTHR45698 (PANTHER); PTHR45698:SF1 (PANTHER); IPR000276 (PROSITE_PATTERNS); CYTOPLASMIC_DOMAIN (PHOBIUS); TRANSMEMBRANE (PHOBIUS); NON_CYTOPLASMIC_DOMAIN (PHOBIUS); TRANSMEMBRANE (PHOBIUS); CYTOPLASMIC_DOMAIN (PHOBIUS); NON_CYTOPLASMIC_DOMAIN (PHOBIUS); TRANSMEMBRANE (PHOBIUS); CYTOPLASMIC_DOMAIN (PHOBIUS); TRANSMEMBRANE (PHOBIUS)…	P:GO:0007186; F:GO:0004930; C:GO:0016021	P:G protein-coupled receptor signaling pathway; F:G protein-coupled receptor activity; C:integral component of membrane
gbr.118.4.t1	protein unc-80 homolog	N	0	0	Intracellular	No	1347	20	0	72.35						mobidb-lite (MOBIDB_LITE); mobidb-lite (MOBIDB_LITE); mobidb-lite (MOBIDB_LITE); mobidb-lite (MOBIDB_LITE); mobidb-lite (MOBIDB_LITE); mobidb-lite (MOBIDB_LITE); mobidb-lite (MOBIDB_LITE); mobidb-lite (MOBIDB_LITE); mobidb-lite (MOBIDB_LITE); mobidb-lite (MOBIDB_LITE); mobidb-lite (MOBIDB_LITE); mobidb-lite (MOBIDB_LITE); PTHR31781 (PANTHER)	no GO terms	no GO terms
gbr.119.36.t1_gbr.119.38.t1	doublesex- and mab-3-related transcription factor A2	N	0	0	Intracellular	No	650	20	0	56.91	2	P:GO:0032502; F:GO:0005488	P:developmental process; F:binding			IPR001275 (PFAM); G3DSA:1.10.8.10 (GENE3D); IPR036407 (G3DSA:4.10.1040.GENE3D); IPR005173 (PFAM); mobidb-lite (MOBIDB_LITE); mobidb-lite (MOBIDB_LITE); mobidb-lite (MOBIDB_LITE); mobidb-lite (MOBIDB_LITE); mobidb-lite (MOBIDB_LITE); mobidb-lite (MOBIDB_LITE); IPR026607 (PANTHER); PTHR12322:SF76 (PANTHER); IPR001275 (PROSITE_PROFILES); cd14370 (CDD); IPR009060 (SUPERFAMILY); IPR036407 (SUPERFAMILY)	P:GO:0006355; F:GO:0005515; F:GO:0043565; C:GO:0005634	P:regulation of transcription, DNA-templated; F:protein binding; F:sequence-specific DNA binding; C:nucleus
gbr.119.43.t1	putative adenosine receptor A3-like	N	6	5	Transmembrane	No	363	20	0	58.73	3	P:GO:0007186; F:GO:0004930; C:GO:0016021	P:G protein-coupled receptor signaling pathway; F:G protein-coupled receptor activity; C:integral component of membrane			IPR000276 (PRINTS); IPR000276 (SMART); G3DSA:1.20.1070.10 (GENE3D); IPR000276 (PFAM); PTHR24247:SF104 (PANTHER); PTHR24247 (PANTHER); NON_CYTOPLASMIC_DOMAIN (PHOBIUS); CYTOPLASMIC_DOMAIN (PHOBIUS); NON_CYTOPLASMIC_DOMAIN (PHOBIUS); CYTOPLASMIC_DOMAIN (PHOBIUS); TRANSMEMBRANE (PHOBIUS); NON_CYTOPLASMIC_DOMAIN (PHOBIUS); CYTOPLASMIC_DOMAIN (PHOBIUS); NON_CYTOPLASMIC_DOMAIN (PHOBIUS); TRANSMEMBRANE …	P:GO:0007186; F:GO:0004930; C:GO:0016021	P:G protein-coupled receptor signaling pathway; F:G protein-coupled receptor activity; C:integral component of membrane
gbr.12.14.t1	coactosin-like protein	Y	0	0	Signal peptide	Yes	170	20	7.28395e-120	64.05	1	F:GO:0003779	F:actin binding			IPR002108 (SMART); IPR002108 (PFAM); IPR029006 (G3DSA:3.40.20.GENE3D); IPR030502 (PTHR10829:PANTHER); PTHR10829 (PANTHER); SIGNAL_PEPTIDE_C_REGION (PHOBIUS); NON_CYTOPLASMIC_DOMAIN (PHOBIUS); SIGNAL_PEPTIDE_H_REGION (PHOBIUS); SIGNAL_PEPTIDE (PHOBIUS); SIGNAL_PEPTIDE_N_REGION (PHOBIUS); IPR002108 (PROSITE_PROFILES); SignalP-noTM (SIGNALP_EUK); SSF55753 (SUPERFAMILY)	F:GO:0003779	F:actin binding
gbr.12.2.t1	forkhead box protein G1-like	N	0	0	Intracellular	No	444	20	0	66.02	3	P:GO:0006355; F:GO:0003700; F:GO:0043565	P:regulation of transcription, DNA-templated; F:DNA-binding transcription factor activity; F:sequence-specific DNA binding			IPR001766 (PRINTS); IPR001766 (SMART); IPR036388 (G3DSA:1.10.10.GENE3D); IPR001766 (PFAM); mobidb-lite (MOBIDB_LITE); mobidb-lite (MOBIDB_LITE); mobidb-lite (MOBIDB_LITE); mobidb-lite (MOBIDB_LITE); mobidb-lite (MOBIDB_LITE); PTHR46617 (PANTHER); IPR018122 (PROSITE_PATTERNS); IPR030456 (PROSITE_PATTERNS); IPR001766 (PROSITE_PROFILES); IPR001766 (CDD); IPR036390 (SUPERFAMILY)	P:GO:0006355; F:GO:0003700; F:GO:0043565	P:regulation of transcription, DNA-templated; F:DNA-binding transcription factor activity; F:sequence-specific DNA binding
gbr.12.88.t1	galactosylgalactosylxylosylprotein 3-beta-glucuronosyltransferase 1-like	N	0	0	UPS	UPS	298	20	0	70.88	2	F:GO:0015018; C:GO:0016020	F:galactosylgalactosylxylosylprotein 3-beta-glucuronosyltransferase activity; C:membrane	EC:2.4.1.17; EC:2.4.1.135	Glucuronosyltransferase; Galactosylgalactosylxylosylprotein 3-beta-glucuronosyltransferase	IPR005027 (PFAM); IPR029044 (G3DSA:3.90.550.GENE3D); mobidb-lite (MOBIDB_LITE); IPR005027 (PANTHER); PTHR10896:SF9 (PANTHER); IPR005027 (CDD); IPR029044 (SUPERFAMILY)	F:GO:0015018; C:GO:0016020	F:galactosylgalactosylxylosylprotein 3-beta-glucuronosyltransferase activity; C:membrane
gbr.120.12.t1_gbr.120.14.t1_gbr.120.11.t1	small conductance calcium-activated potassium channel protein 2-like isoform X1	N	7	7	Intracellular	No	783	20	0	78.92	4	P:GO:0071805; F:GO:0005516; F:GO:0016286; C:GO:0016021	P:potassium ion transmembrane transport; F:calmodulin binding; F:small conductance calcium-activated potassium channel activity; C:integral component of membrane			IPR015449 (PRINTS); IPR013099 (PFAM); G3DSA:1.10.287.70 (GENE3D); IPR004178 (PFAM); IPR015449 (PFAM); G3DSA:1.10.287.70 (GENE3D); mobidb-lite (MOBIDB_LITE); mobidb-lite (MOBIDB_LITE); mobidb-lite (MOBIDB_LITE); mobidb-lite (MOBIDB_LITE); mobidb-lite (MOBIDB_LITE); mobidb-lite (MOBIDB_LITE); mobidb-lite (MOBIDB_LITE); mobidb-lite (MOBIDB_LITE); mobidb-lite (MOBIDB_LITE); IPR015449 (PANTHER); PTHR1…	P:GO:0006813; F:GO:0005516; F:GO:0015269; F:GO:0016286; C:GO:0016021	P:potassium ion transport; F:calmodulin binding; F:calcium-activated potassium channel activity; F:small conductance calcium-activated potassium channel activity; C:integral component of membrane
gbr.121.19.t1	barH-like 1 homeobox protein	N	0	0	Intracellular	No	409	20	0	70.11	3	P:GO:0006355; F:GO:0000981; F:GO:0003677	P:regulation of transcription, DNA-templated; F:DNA-binding transcription factor activity, RNA polymerase II-specific; F:DNA binding			IPR020479 (PRINTS); IPR001356 (SMART); IPR001356 (PFAM); G3DSA:1.10.10.60 (GENE3D); mobidb-lite (MOBIDB_LITE); mobidb-lite (MOBIDB_LITE); mobidb-lite (MOBIDB_LITE); mobidb-lite (MOBIDB_LITE); mobidb-lite (MOBIDB_LITE); mobidb-lite (MOBIDB_LITE); mobidb-lite (MOBIDB_LITE); PTHR24330:SF4 (PANTHER); PTHR24330 (PANTHER); IPR017970 (PROSITE_PATTERNS); IPR001356 (PROSITE_PROFILES); IPR001356 (CDD); IPR…	P:GO:0006355; F:GO:0000981; F:GO:0003677	P:regulation of transcription, DNA-templated; F:DNA-binding transcription factor activity, RNA polymerase II-specific; F:DNA binding
gbr.121.33.t1	N(G),N(G)-dimethylarginine dimethylaminohydrolase 1	N	0	0	UPS	UPS	180	20	2.71266e-130	77.16	2	P:GO:1901605; F:GO:0016787	P:alpha-amino acid metabolic process; F:hydrolase activity			PF02274 (PFAM); G3DSA:3.75.10.10 (GENE3D); IPR033199 (PANTHER); PTHR12737:SF9 (PANTHER); SSF55909 (SUPERFAMILY)	no GO terms	no GO terms
gbr.122.38.t1	uncharacterized protein LOC110975561	N	2	2	Intracellular	No	166	1	6.76356e-43	76.42						Coil (COILS); CYTOPLASMIC_DOMAIN (PHOBIUS); CYTOPLASMIC_DOMAIN (PHOBIUS); TRANSMEMBRANE (PHOBIUS); TRANSMEMBRANE (PHOBIUS); NON_CYTOPLASMIC_DOMAIN (PHOBIUS); TMhelix (TMHMM); TMhelix (TMHMM)	no GO terms	no GO terms
gbr.122.40.t1	kisspeptin-type precursor	Y	1	0	Signal peptide	Yes	144	2	1.22739e-99	83.43						mobidb-lite (MOBIDB_LITE); mobidb-lite (MOBIDB_LITE); NON_CYTOPLASMIC_DOMAIN (PHOBIUS); SIGNAL_PEPTIDE (PHOBIUS); SIGNAL_PEPTIDE_H_REGION (PHOBIUS); SIGNAL_PEPTIDE_N_REGION (PHOBIUS); SIGNAL_PEPTIDE_C_REGION (PHOBIUS); SignalP-noTM (SIGNALP_EUK); TMhelix (TMHMM)	no GO terms	no GO terms
gbr.124.55.t1	membrane metallo-endopeptidase-like 1 isoform X2	N	1	0	Transmembrane	No	744	20	0	74.69	2	P:GO:0006508; F:GO:0004222	P:proteolysis; F:metalloendopeptidase activity	EC:3.4.99; EC:3.4.24.70; EC:3.4.24.71; EC:3.4.24; EC:3.4.24.61; EC:3.4.24.72; EC:3.4.24.23; EC:3.4.24.56; EC:3.4.24.24; EC:3.4.24.35; EC:3.4.24.57; EC:3.4.24.14; EC:3.4.24.69; EC:3.4.24.37; EC:3.4.24.59; EC:3.4.24.64; EC:3.4.24.21; EC:3.4.24.11; EC:3.4.24.22; EC:3.4.24.55; EC:3.4.24.17; EC:3.4.24.18; EC:3.4.24.19	Acting on peptide bonds (peptidases); Oligopeptidase A; Endothelin-converting enzyme 1; Acting on peptide bonds (peptidases); Nardilysin; Fibrolase; Matrilysin; Insulysin; Gelatinase A; Gelatinase B; O-sialoglycoprotein endopeptidase; Procollagen N-endopeptidase; Bontoxilysin; Saccharolysin; Mitochondrial intermediate peptidase; Mitochondrial processing peptidase; Astacin; Neprilysin; Stromelysin…	IPR018497 (PRINTS); IPR024079 (G3DSA:3.40.390.GENE3D); IPR018497 (PFAM); IPR042089 (G3DSA:1.10.1380.GENE3D); IPR008753 (PFAM); IPR000718 (PANTHER); PTHR11733:SF216 (PANTHER); TRANSMEMBRANE (PHOBIUS); CYTOPLASMIC_DOMAIN (PHOBIUS); NON_CYTOPLASMIC_DOMAIN (PHOBIUS); IPR000718 (PROSITE_PROFILES); IPR000718 (CDD); SSF55486 (SUPERFAMILY); TMhelix (TMHMM)	P:GO:0006508; F:GO:0004222; F:GO:0008237	P:proteolysis; F:metalloendopeptidase activity; F:metallopeptidase activity
gbr.125.43.t1	---NA---	N	0	0	Intracellular	No	230									mobidb-lite (MOBIDB_LITE); mobidb-lite (MOBIDB_LITE)	no GO terms	no GO terms
gbr.125.52.t1	UDP-D-xylose:L-fucose alpha-1,3-D-xylosyltransferase 3-like	N	1	0	Transmembrane	No	327	20	0	70.4						IPR005069 (PFAM); IPR029044 (G3DSA:3.90.550.GENE3D); PTHR47032 (PANTHER); SIGNAL_PEPTIDE (PHOBIUS); SIGNAL_PEPTIDE_N_REGION (PHOBIUS); SIGNAL_PEPTIDE_H_REGION (PHOBIUS); NON_CYTOPLASMIC_DOMAIN (PHOBIUS); SIGNAL_PEPTIDE_C_REGION (PHOBIUS); IPR029044 (SUPERFAMILY); TMhelix (TMHMM)	no GO terms	no GO terms
gbr.127.18.t1	adhesion G-protein coupled receptor G6-like	Y	7	7	Signal peptide	No	1021	20	0	54.62	5	P:GO:0007166; P:GO:0007186; F:GO:0004930; F:GO:0005509; C:GO:0016021	P:cell surface receptor signaling pathway; P:G protein-coupled receptor signaling pathway; F:G protein-coupled receptor activity; F:calcium ion binding; C:integral component of membrane			IPR000832 (PRINTS); IPR000742 (SMART); IPR000203 (SMART); IPR001881 (SMART); G3DSA:2.60.220.50 (GENE3D); IPR000742 (PFAM); G3DSA:2.10.25.10 (GENE3D); G3DSA:2.10.25.10 (GENE3D); G3DSA:1.20.1070.10 (GENE3D); IPR000832 (PFAM); G3DSA:2.10.25.10 (GENE3D); IPR000203 (PFAM); PTHR47767 (PANTHER); IPR000742 (PROSITE_PATTERNS); IPR018097 (PROSITE_PATTERNS); IPR000152 (PROSITE_PATTERNS); IPR000742 (PROSITE_…	P:GO:0007166; P:GO:0007186; F:GO:0004888; F:GO:0004930; F:GO:0005509; C:GO:0016021	P:cell surface receptor signaling pathway; P:G protein-coupled receptor signaling pathway; F:transmembrane signaling receptor activity; F:G protein-coupled receptor activity; F:calcium ion binding; C:integral component of membrane
gbr.127.19.t1	von Willebrand factor A domain-containing protein 2-like	Y	0	0	Signal peptide	Yes	756	20	0	59.98	1	C:GO:0062023	C:collagen-containing extracellular matrix			PR00453 (PRINTS); IPR002035 (SMART); IPR002035 (PFAM); IPR036465 (G3DSA:3.40.50.GENE3D); PTHR22588 (PANTHER); SIGNAL_PEPTIDE_C_REGION (PHOBIUS); SIGNAL_PEPTIDE_H_REGION (PHOBIUS); CYTOPLASMIC_DOMAIN (PHOBIUS); SIGNAL_PEPTIDE_N_REGION (PHOBIUS); TRANSMEMBRANE (PHOBIUS); NON_CYTOPLASMIC_DOMAIN (PHOBIUS); SIGNAL_PEPTIDE (PHOBIUS); IPR002035 (PROSITE_PROFILES); SignalP-noTM (SIGNALP_EUK); IPR036465 (…	no GO terms	no GO terms
gbr.127.26.t1	von Willebrand factor A domain-containing protein 2-like	Y	0	0	Signal peptide	Yes	571	20	0	61.89	1	C:GO:0062023	C:collagen-containing extracellular matrix			PR00453 (PRINTS); IPR002035 (SMART); IPR002035 (PFAM); IPR036465 (G3DSA:3.40.50.GENE3D); PTHR24020:SF15 (PANTHER); PTHR24020 (PANTHER); SIGNAL_PEPTIDE_C_REGION (PHOBIUS); SIGNAL_PEPTIDE_H_REGION (PHOBIUS); SIGNAL_PEPTIDE_N_REGION (PHOBIUS); NON_CYTOPLASMIC_DOMAIN (PHOBIUS); SIGNAL_PEPTIDE (PHOBIUS); IPR002035 (PROSITE_PROFILES); SignalP-noTM (SIGNALP_EUK); IPR036465 (SUPERFAMILY)	no GO terms	no GO terms
gbr.127.30.t1	major facilitator superfamily domain-containing protein 6-like	N	9	9	Intracellular	No	633	20	0	49.91	4	P:GO:0055085; F:GO:0022857; C:GO:0016020; C:GO:0016021	P:transmembrane transport; F:transmembrane transporter activity; C:membrane; C:integral component of membrane			Coil (COILS); G3DSA:1.20.1250.20 (GENE3D); IPR024989 (PFAM); G3DSA:1.20.1250.20 (GENE3D); PTHR16172:SF2 (PANTHER); PTHR16172 (PANTHER); NON_CYTOPLASMIC_DOMAIN (PHOBIUS); TRANSMEMBRANE (PHOBIUS); TRANSMEMBRANE (PHOBIUS); TRANSMEMBRANE (PHOBIUS); TRANSMEMBRANE (PHOBIUS); TRANSMEMBRANE (PHOBIUS); TRANSMEMBRANE (PHOBIUS); CYTOPLASMIC_DOMAIN (PHOBIUS); CYTOPLASMIC_DOMAIN (PHOBIUS); CYTOPLASMIC_DOMAIN …	no GO terms	no GO terms
gbr.13.100.t1	amino acid transporter AVT1I-like	N	11	11	Intracellular	No	537	20	0	58.81	2	C:GO:0016020; C:GO:0016021	C:membrane; C:integral component of membrane			IPR013057 (PFAM); PTHR48017 (PANTHER); PTHR48017:SF147 (PANTHER); NON_CYTOPLASMIC_DOMAIN (PHOBIUS); NON_CYTOPLASMIC_DOMAIN (PHOBIUS); CYTOPLASMIC_DOMAIN (PHOBIUS); TRANSMEMBRANE (PHOBIUS); NON_CYTOPLASMIC_DOMAIN (PHOBIUS); NON_CYTOPLASMIC_DOMAIN (PHOBIUS); TRANSMEMBRANE (PHOBIUS); TRANSMEMBRANE (PHOBIUS); TRANSMEMBRANE (PHOBIUS); NON_CYTOPLASMIC_DOMAIN (PHOBIUS); TRANSMEMBRANE (PHOBIUS); CYTOPLAS…	no GO terms	no GO terms
gbr.13.36.t1_gbr.13.35.t1	dexamethasone-induced Ras-related protein 1	N	0	0	Intracellular	No	285	20	0	76.65	2	F:GO:0000166; F:GO:0016787	F:nucleotide binding; F:hydrolase activity			PR00449 (PRINTS); G3DSA:3.40.50.300 (GENE3D); IPR001806 (PFAM); IPR005225 (TIGRFAM); mobidb-lite (MOBIDB_LITE); PTHR46149:SF3 (PANTHER); PTHR46149 (PANTHER); IPR020849 (PROSITE_PROFILES); IPR027417 (SUPERFAMILY)	P:GO:0007165; F:GO:0003924; F:GO:0005525; C:GO:0016020	P:signal transduction; F:GTPase activity; F:GTP binding; C:membrane
gbr.13.95.t1	riboflavin-binding protein-like	N	2	1	Transmembrane	No	220	20	7.96437e-162	70.8	5	P:GO:0016311; F:GO:0003993; F:GO:0016787; C:GO:0016020; C:GO:0016021	P:dephosphorylation; F:acid phosphatase activity; F:hydrolase activity; C:membrane; C:integral component of membrane			IPR018143 (PFAM); PTHR10517:SF20 (PANTHER); IPR004269 (PANTHER); SIGNAL_PEPTIDE_C_REGION (PHOBIUS); SIGNAL_PEPTIDE (PHOBIUS); TRANSMEMBRANE (PHOBIUS); CYTOPLASMIC_DOMAIN (PHOBIUS); NON_CYTOPLASMIC_DOMAIN (PHOBIUS); SIGNAL_PEPTIDE_H_REGION (PHOBIUS); SIGNAL_PEPTIDE_N_REGION (PHOBIUS); TMhelix (TMHMM); TMhelix (TMHMM)	no GO terms	no GO terms
gbr.13.99.t1	amino acid transporter AVT1I-like	N	11	11	Transmembrane	No	481	20	0	53.84	2	C:GO:0016020; C:GO:0016021	C:membrane; C:integral component of membrane			IPR013057 (PFAM); PTHR48017 (PANTHER); PTHR48017:SF147 (PANTHER); CYTOPLASMIC_DOMAIN (PHOBIUS); TRANSMEMBRANE (PHOBIUS); CYTOPLASMIC_DOMAIN (PHOBIUS); NON_CYTOPLASMIC_DOMAIN (PHOBIUS); NON_CYTOPLASMIC_DOMAIN (PHOBIUS); TRANSMEMBRANE (PHOBIUS); CYTOPLASMIC_DOMAIN (PHOBIUS); NON_CYTOPLASMIC_DOMAIN (PHOBIUS); NON_CYTOPLASMIC_DOMAIN (PHOBIUS); CYTOPLASMIC_DOMAIN (PHOBIUS); CYTOPLASMIC_DOMAIN (PHOBIUS…	no GO terms	no GO terms
gbr.132.11.t1	Ras-related protein Rab-3	N	0	0	Intracellular	No	233	20	9.66443e-163	92.45	2	F:GO:0003924; F:GO:0005525	F:GTPase activity; F:GTP binding	EC:3.6.1.15	Nucleoside-triphosphate phosphatase	PR00449 (PRINTS); SM00175 (SMART); SM00176 (SMART); SM00173 (SMART); SM00174 (SMART); IPR001806 (PFAM); G3DSA:3.40.50.300 (GENE3D); IPR005225 (TIGRFAM); mobidb-lite (MOBIDB_LITE); PTHR47980 (PANTHER); PTHR47980:SF19 (PANTHER); PS51419 (PROSITE_PROFILES); IPR037872 (CDD); IPR027417 (SUPERFAMILY)	F:GO:0003924; F:GO:0005525	F:GTPase activity; F:GTP binding
gbr.132.7.t1_gbr.132.8.t1	sodium bicarbonate transporter-like protein 11 isoform X1	N	8	8	Intracellular	No	900	20	0	87.47						IPR003020 (PRINTS); G3DSA:1.10.287.570 (GENE3D); IPR011531 (PFAM); mobidb-lite (MOBIDB_LITE); mobidb-lite (MOBIDB_LITE); mobidb-lite (MOBIDB_LITE); mobidb-lite (MOBIDB_LITE); PTHR11453:SF92 (PANTHER); IPR003020 (PANTHER); IPR016152 (SUPERFAMILY)	P:GO:0006820; F:GO:0005452; C:GO:0016020; C:GO:0016021	P:anion transport; F:inorganic anion exchanger activity; C:membrane; C:integral component of membrane
gbr.139.28.t1	low-density lipoprotein receptor-related protein 12-like	N	1	0	Transmembrane	No	2875	20	0	53.01	4	P:GO:0006508; F:GO:0004252; F:GO:0005509; F:GO:0005515	P:proteolysis; F:serine-type endopeptidase activity; F:calcium ion binding; F:protein binding	EC:3.4.21.73; EC:3.4.24.7; EC:3.4.21.71; EC:3.4.24.3; EC:3.4.21.34; EC:3.4.21.78; EC:3.4.21.75; EC:3.4.21.26; EC:3.4.21.27; EC:3.4.21.68; EC:3.4.21.69; EC:3.4.24.34; EC:3.4.21.41; EC:3.4.21.83; EC:3.4.21.88; EC:3.4.21.45; EC:3.4.21.89; EC:3.4.21.42; EC:3.4.19.1; EC:3.4.21.43; EC:3.4.21.87; EC:3.4.21.38; EC:3.4.21.35; EC:3.4.21.79; EC:3.4.21.36; EC:3.4.21.102; EC:3.4.21.39; EC:3.4.21; EC:3.4.21.4;…	U-plasminogen activator; Interstitial collagenase; Pancreatic elastase II; Microbial collagenase; Plasma kallikrein; Granzyme A; Furin; Prolyl oligopeptidase; Coagulation factor XIa; T-plasminogen activator; Protein C (activated); Neutrophil collagenase; Complement subcomponent C1r; Oligopeptidase B; Repressor LexA; Complement factor I; Signal peptidase I; Complement subcomponent C1s; Acylaminoac…	IPR002172 (PRINTS); IPR000859 (SMART); IPR000742 (SMART); IPR001254 (SMART); IPR002172 (SMART); IPR001881 (SMART); IPR036055 (G3DSA:4.10.400.GENE3D); IPR020067 (PFAM); IPR036790 (G3DSA:1.10.2000.GENE3D); IPR036790 (G3DSA:1.10.2000.GENE3D); G3DSA:2.10.25.10 (GENE3D); IPR000082 (PFAM); IPR035914 (G3DSA:2.60.120.GENE3D); IPR013032 (PFAM); G3DSA:2.10.25.10 (GENE3D); G3DSA:2.10.25.10 (GENE3D); IPR0359…	P:GO:0006508; F:GO:0004252; F:GO:0005509; F:GO:0005515	P:proteolysis; F:serine-type endopeptidase activity; F:calcium ion binding; F:protein binding
gbr.139.63.t1	bombesin receptor subtype-3-like	N	7	6	Transmembrane	No	369	20	0	56.73	3	P:GO:0007186; F:GO:0004930; C:GO:0016021	P:G protein-coupled receptor signaling pathway; F:G protein-coupled receptor activity; C:integral component of membrane			IPR000276 (PRINTS); IPR000276 (PFAM); G3DSA:1.20.1070.10 (GENE3D); mobidb-lite (MOBIDB_LITE); PTHR45695:SF12 (PANTHER); PTHR45695 (PANTHER); TRANSMEMBRANE (PHOBIUS); TRANSMEMBRANE (PHOBIUS); TRANSMEMBRANE (PHOBIUS); CYTOPLASMIC_DOMAIN (PHOBIUS); NON_CYTOPLASMIC_DOMAIN (PHOBIUS); NON_CYTOPLASMIC_DOMAIN (PHOBIUS); TRANSMEMBRANE (PHOBIUS); NON_CYTOPLASMIC_DOMAIN (PHOBIUS); CYTOPLASMIC_DOMAIN (PHOBIU…	P:GO:0007186; F:GO:0004930; C:GO:0016021	P:G protein-coupled receptor signaling pathway; F:G protein-coupled receptor activity; C:integral component of membrane
gbr.14.154.t1	organic solute transporter subunit alpha-like	N	4	3	Signal peptide	No	305	20	0	52.2	2	C:GO:0016020; C:GO:0016021	C:membrane; C:integral component of membrane			IPR005178 (PFAM); mobidb-lite (MOBIDB_LITE); IPR005178 (PANTHER); PTHR23423:SF21 (PANTHER); CYTOPLASMIC_DOMAIN (PHOBIUS); NON_CYTOPLASMIC_DOMAIN (PHOBIUS); TRANSMEMBRANE (PHOBIUS); NON_CYTOPLASMIC_DOMAIN (PHOBIUS); TRANSMEMBRANE (PHOBIUS); CYTOPLASMIC_DOMAIN (PHOBIUS); TRANSMEMBRANE (PHOBIUS); TRANSMEMBRANE (PHOBIUS); TRANSMEMBRANE (PHOBIUS); CYTOPLASMIC_DOMAIN (PHOBIUS); NON_CYTOPLASMIC_DOMAIN (…	no GO terms	no GO terms
gbr.140.63.t1	probable G-protein coupled receptor No18	N	7	6	Transmembrane	No	391	20	0	62.48	3	P:GO:0007186; F:GO:0004930; C:GO:0016021	P:G protein-coupled receptor signaling pathway; F:G protein-coupled receptor activity; C:integral component of membrane			IPR000929 (PRINTS); IPR000276 (PRINTS); IPR000276 (SMART); G3DSA:1.20.120.10 (GENE3D); IPR000276 (PFAM); G3DSA:1.20.1070.10 (GENE3D); mobidb-lite (MOBIDB_LITE); mobidb-lite (MOBIDB_LITE); PTHR24248:SF125 (PANTHER); PTHR24248 (PANTHER); IPR000276 (PROSITE_PATTERNS); CYTOPLASMIC_DOMAIN (PHOBIUS); NON_CYTOPLASMIC_DOMAIN (PHOBIUS); NON_CYTOPLASMIC_DOMAIN (PHOBIUS); TRANSMEMBRANE (PHOBIUS); CYTOPLASMI…	P:GO:0007186; F:GO:0004930; C:GO:0016021	P:G protein-coupled receptor signaling pathway; F:G protein-coupled receptor activity; C:integral component of membrane
gbr.141.47.t1_gbr.141.49.t1	growth hormone secretagogue receptor type 1 isoform X1	N	7	7	Transmembrane	No	488	20	0	57.79	2	P:GO:0007165; F:GO:0004930	P:signal transduction; F:G protein-coupled receptor activity			IPR000276 (PRINTS); IPR000276 (PFAM); G3DSA:1.20.1070.10 (GENE3D); G3DSA:1.20.1070.10 (GENE3D); mobidb-lite (MOBIDB_LITE); PTHR24243:SF218 (PANTHER); PTHR24243 (PANTHER); IPR017452 (PROSITE_PROFILES); SSF81321 (SUPERFAMILY)	P:GO:0007186; F:GO:0004930; C:GO:0016021	P:G protein-coupled receptor signaling pathway; F:G protein-coupled receptor activity; C:integral component of membrane
gbr.141.7.t1	complexin-like isoform X1	N	0	0	UPS	UPS	127	20	3.05031e-76	69.93	2	P:GO:0006836; F:GO:0019905	P:neurotransmitter transport; F:syntaxin binding			Coil (COILS); IPR008849 (PFAM); G3DSA:1.20.5.580 (GENE3D); mobidb-lite (MOBIDB_LITE); mobidb-lite (MOBIDB_LITE); IPR008849 (PANTHER); PTHR16705:SF4 (PANTHER); SSF58038 (SUPERFAMILY)	P:GO:0006836; F:GO:0019905	P:neurotransmitter transport; F:syntaxin binding
gbr.142.46.t1	uncharacterized protein LOC110973709 isoform X1	N	4	3	Transmembrane	No	333	2	0	71.64						mobidb-lite (MOBIDB_LITE); mobidb-lite (MOBIDB_LITE); TRANSMEMBRANE (PHOBIUS); CYTOPLASMIC_DOMAIN (PHOBIUS); TRANSMEMBRANE (PHOBIUS); CYTOPLASMIC_DOMAIN (PHOBIUS); CYTOPLASMIC_DOMAIN (PHOBIUS); NON_CYTOPLASMIC_DOMAIN (PHOBIUS); TRANSMEMBRANE (PHOBIUS); NON_CYTOPLASMIC_DOMAIN (PHOBIUS); TRANSMEMBRANE (PHOBIUS); TMhelix (TMHMM); TMhelix (TMHMM); TMhelix (TMHMM); TMhelix (TMHMM)	no GO terms	no GO terms
gbr.142.47.t1	uncharacterized protein LOC110973709 isoform X2	N	2	1	Transmembrane	No	253	2	0	83.47						TRANSMEMBRANE (PHOBIUS); TRANSMEMBRANE (PHOBIUS); CYTOPLASMIC_DOMAIN (PHOBIUS); CYTOPLASMIC_DOMAIN (PHOBIUS); NON_CYTOPLASMIC_DOMAIN (PHOBIUS); TMhelix (TMHMM); TMhelix (TMHMM)	no GO terms	no GO terms
gbr.142.71.t1	Tolloid-like protein 2	N	0	0	UPS	UPS	246	20	2.237e-165	48.95	2	C:GO:0016020; C:GO:0016021	C:membrane; C:integral component of membrane			IPR031569 (PFAM); PTHR19324 (PANTHER)	no GO terms	no GO terms
gbr.142.87.t1	microfibril-associated glycoprotein 4-like	Y	0	0	Signal peptide	Yes	307	20	0	65.77						Coil (COILS); IPR002181 (SMART); G3DSA:3.90.215.20 (GENE3D); IPR002181 (PFAM); PTHR19143 (PANTHER); IPR020837 (PROSITE_PATTERNS); SIGNAL_PEPTIDE_H_REGION (PHOBIUS); SIGNAL_PEPTIDE_N_REGION (PHOBIUS); SIGNAL_PEPTIDE (PHOBIUS); SIGNAL_PEPTIDE_C_REGION (PHOBIUS); NON_CYTOPLASMIC_DOMAIN (PHOBIUS); IPR002181 (PROSITE_PROFILES); IPR002181 (CDD); SignalP-noTM (SIGNALP_EUK); IPR036056 (SUPERFAMILY)	no GO terms	no GO terms
gbr.143.11.t1	synaptogyrin-3-like isoform 1	N	4	4	Intracellular	No	453	20	0	70.17	2	F:GO:0005515; C:GO:0016020	F:protein binding; C:membrane			IPR008253 (PFAM); mobidb-lite (MOBIDB_LITE); mobidb-lite (MOBIDB_LITE); IPR016579 (PANTHER); CYTOPLASMIC_DOMAIN (PHOBIUS); CYTOPLASMIC_DOMAIN (PHOBIUS); TRANSMEMBRANE (PHOBIUS); NON_CYTOPLASMIC_DOMAIN (PHOBIUS); NON_CYTOPLASMIC_DOMAIN (PHOBIUS); TRANSMEMBRANE (PHOBIUS); TRANSMEMBRANE (PHOBIUS); IPR008253 (PROSITE_PROFILES); IPR036034 (SUPERFAMILY); TMhelix (TMHMM); TMhelix (TMHMM); TMhelix (TMHMM…	F:GO:0005515; C:GO:0016020	F:protein binding; C:membrane
gbr.143.45.t1	microfibril-associated glycoprotein 4-like	Y	0	0	Signal peptide	Yes	283	20	3.82532e-176	69.93						Coil (COILS); IPR002181 (SMART); IPR014715 (G3DSA:4.10.530.GENE3D); IPR014716 (G3DSA:3.90.215.GENE3D); IPR002181 (PFAM); PTHR19143 (PANTHER); IPR020837 (PROSITE_PATTERNS); SIGNAL_PEPTIDE (PHOBIUS); SIGNAL_PEPTIDE_N_REGION (PHOBIUS); SIGNAL_PEPTIDE_H_REGION (PHOBIUS); NON_CYTOPLASMIC_DOMAIN (PHOBIUS); SIGNAL_PEPTIDE_C_REGION (PHOBIUS); IPR002181 (PROSITE_PROFILES); IPR002181 (CDD); SignalP-noTM (S…	no GO terms	no GO terms
gbr.145.14.t1	MYND-type zinc finger protein	N	0	0	Intracellular	No	427	20	0	62.42	4	P:GO:0006457; F:GO:0046872; F:GO:0051082; C:GO:0016272	P:protein folding; F:metal ion binding; F:unfolded protein binding; C:prefoldin complex			G3DSA:3.30.60.180 (GENE3D); IPR002893 (PFAM); mobidb-lite (MOBIDB_LITE); mobidb-lite (MOBIDB_LITE); IPR002893 (PROSITE_PROFILES); SSF144232 (SUPERFAMILY)	no GO terms	no GO terms
gbr.146.6.t1	roundabout homolog 1-like isoform X1	N	1	1	Intracellular	No	1655	20	0	62.58	1	F:GO:0005515	F:protein binding			IPR003961 (SMART); IPR013106 (SMART); IPR003598 (SMART); IPR003599 (SMART); IPR013783 (G3DSA:2.60.40.GENE3D); IPR013783 (G3DSA:2.60.40.GENE3D); IPR013783 (G3DSA:2.60.40.GENE3D); IPR013783 (G3DSA:2.60.40.GENE3D); IPR013098 (PFAM); IPR013783 (G3DSA:2.60.40.GENE3D); IPR003961 (PFAM); IPR013783 (G3DSA:2.60.40.GENE3D); IPR013783 (G3DSA:2.60.40.GENE3D); PF13927 (PFAM); IPR013783 (G3DSA:2.60.40.GENE3D);…	F:GO:0005515	F:protein binding
gbr.1465.1.t1	fibrinogen C domain-containing protein 1-A-like	N	0	0	Intracellular	No	106	20	2.86047e-46	58						IPR002181 (PFAM); IPR014715 (G3DSA:4.10.530.GENE3D); mobidb-lite (MOBIDB_LITE); PTHR19143:SF387 (PANTHER); PTHR19143 (PANTHER); SIGNAL_PEPTIDE (PHOBIUS); NON_CYTOPLASMIC_DOMAIN (PHOBIUS); SIGNAL_PEPTIDE_C_REGION (PHOBIUS); SIGNAL_PEPTIDE_N_REGION (PHOBIUS); SIGNAL_PEPTIDE_H_REGION (PHOBIUS); IPR002181 (PROSITE_PROFILES); IPR036056 (SUPERFAMILY)	no GO terms	no GO terms
gbr.147.27.t1	uncharacterized protein LOC110976271	Y	1	0	Signal peptide	Yes	105	2	1.45666e-72	80.74						SIGNAL_PEPTIDE (PHOBIUS); SIGNAL_PEPTIDE_N_REGION (PHOBIUS); NON_CYTOPLASMIC_DOMAIN (PHOBIUS); SIGNAL_PEPTIDE_C_REGION (PHOBIUS); SIGNAL_PEPTIDE_H_REGION (PHOBIUS); SignalP-noTM (SIGNALP_EUK); SignalP-noTM (SIGNALP_GRAM_NEGATIVE); SignalP-TM (SIGNALP_GRAM_POSITIVE); TMhelix (TMHMM)	no GO terms	no GO terms
gbr.147.28.t1	uncharacterized protein LOC117303475	Y	1	0	Signal peptide	Yes	121	2	1.75127e-30	67.95						SIGNAL_PEPTIDE_C_REGION (PHOBIUS); NON_CYTOPLASMIC_DOMAIN (PHOBIUS); SIGNAL_PEPTIDE_N_REGION (PHOBIUS); SIGNAL_PEPTIDE_H_REGION (PHOBIUS); SIGNAL_PEPTIDE (PHOBIUS); SignalP-noTM (SIGNALP_EUK); SignalP-TM (SIGNALP_GRAM_POSITIVE); SignalP-noTM (SIGNALP_GRAM_NEGATIVE); TMhelix (TMHMM)	no GO terms	no GO terms
gbr.148.26.t1	calretinin-like isoform X1	N	0	0	UPS	UPS	299	20	0	78.38	1	F:GO:0005509	F:calcium ion binding			IPR002048 (SMART); IPR002048 (PFAM); G3DSA:1.10.238.10 (GENE3D); G3DSA:1.10.238.10 (GENE3D); G3DSA:1.10.238.10 (GENE3D); PTHR19972 (PANTHER); IPR018247 (PROSITE_PATTERNS); IPR018247 (PROSITE_PATTERNS); IPR018247 (PROSITE_PATTERNS); IPR018247 (PROSITE_PATTERNS); IPR018247 (PROSITE_PATTERNS); IPR018247 (PROSITE_PATTERNS); IPR002048 (PROSITE_PROFILES); IPR002048 (PROSITE_PROFILES); IPR002048 (PROSIT…	F:GO:0005509	F:calcium ion binding
gbr.15.11.t1_gbr.15.12.t1	membrane-spanning 4-domains subfamily A member 8	N	4	3	Transmembrane	No	231	20	2.41288e-129	62.43						IPR007237 (PFAM); IPR030417 (PANTHER); PTHR23320:SF95 (PANTHER)	C:GO:0016021	C:integral component of membrane
gbr.15.88.t1	neurensin-1-like	N	2	2	Intracellular	No	315	20	3.05895e-173	61.51	1	C:GO:0030133	C:transport vesicle			PF14927 (PFAM); mobidb-lite (MOBIDB_LITE); mobidb-lite (MOBIDB_LITE); mobidb-lite (MOBIDB_LITE); mobidb-lite (MOBIDB_LITE); mobidb-lite (MOBIDB_LITE); IPR024883 (PANTHER); PTHR14796:SF3 (PANTHER); TRANSMEMBRANE (PHOBIUS); TRANSMEMBRANE (PHOBIUS); NON_CYTOPLASMIC_DOMAIN (PHOBIUS); CYTOPLASMIC_DOMAIN (PHOBIUS); NON_CYTOPLASMIC_DOMAIN (PHOBIUS); TMhelix (TMHMM); TMhelix (TMHMM)	C:GO:0030133	C:transport vesicle
gbr.150.22.t1	dynein light chain 2, cytoplasmic-like	N	0	0	UPS	UPS	91	20	3.96e-46	88.09	2	P:GO:0007017; C:GO:0030286	P:microtubule-based process; C:dynein complex			IPR001372 (SMART); IPR037177 (G3DSA:3.30.740.GENE3D); IPR001372 (PFAM); IPR001372 (PANTHER); PTHR11886:SF62 (PANTHER); IPR019763 (PROSITE_PATTERNS); IPR037177 (SUPERFAMILY)	P:GO:0007017; C:GO:0005875; C:GO:0030286	P:microtubule-based process; C:microtubule associated complex; C:dynein complex
gbr.150.31.t1	uncharacterized protein LOC117294605	Y	0	0	Signal peptide	Yes	102	1	4.11131e-33	69.9						NON_CYTOPLASMIC_DOMAIN (PHOBIUS); SIGNAL_PEPTIDE (PHOBIUS); SIGNAL_PEPTIDE_N_REGION (PHOBIUS); SIGNAL_PEPTIDE_H_REGION (PHOBIUS); SIGNAL_PEPTIDE_C_REGION (PHOBIUS); SignalP-noTM (SIGNALP_EUK); SignalP-TM (SIGNALP_GRAM_POSITIVE)	no GO terms	no GO terms
gbr.151.69.t1	membrane protein, putative	N	3	2	Transmembrane	No	104	20	1.39469e-64	66.47	5	P:GO:0006508; F:GO:0004222; F:GO:0008237; C:GO:0016020; C:GO:0016021	P:proteolysis; F:metalloendopeptidase activity; F:metallopeptidase activity; C:membrane; C:integral component of membrane			PTHR36694 (PANTHER); TRANSMEMBRANE (PHOBIUS); TRANSMEMBRANE (PHOBIUS); TRANSMEMBRANE (PHOBIUS); CYTOPLASMIC_DOMAIN (PHOBIUS); NON_CYTOPLASMIC_DOMAIN (PHOBIUS); CYTOPLASMIC_DOMAIN (PHOBIUS); NON_CYTOPLASMIC_DOMAIN (PHOBIUS); TMhelix (TMHMM); TMhelix (TMHMM); TMhelix (TMHMM)	no GO terms	no GO terms
gbr.156.12.t1_gbr.156.13.t1	tyrosine-protein kinase receptor Tie-1-like	N	1	1	Intracellular	No	726	20	0	60.68						IPR001245 (PRINTS); IPR001245 (PFAM); G3DSA:2.170.300.10 (GENE3D); G3DSA:1.10.510.10 (GENE3D); IPR013783 (G3DSA:2.60.40.GENE3D); PTHR24416:SF341 (PANTHER); PTHR24416 (PANTHER); IPR000742 (PROSITE_PROFILES); IPR000719 (PROSITE_PROFILES); IPR003961 (PROSITE_PROFILES); IPR003961 (CDD); cd00054 (CDD); cd00192 (CDD); IPR036116 (SUPERFAMILY); IPR011009 (SUPERFAMILY)	P:GO:0006468; F:GO:0004672; F:GO:0005515; F:GO:0005524	P:protein phosphorylation; F:protein kinase activity; F:protein binding; F:ATP binding
gbr.156.19.t1	transmembrane prolyl 4-hydroxylase-like	N	1	0	Transmembrane	No	475	20	0	66.04	5	P:GO:0055114; F:GO:0005506; F:GO:0005509; F:GO:0016705; F:GO:0031418	P:obsolete oxidation-reduction process; F:iron ion binding; F:calcium ion binding; F:oxidoreductase activity, acting on paired donors, with incorporation or reduction of molecular oxygen; F:L-ascorbic acid binding			IPR006620 (SMART); IPR005123 (PFAM); G3DSA:2.60.120.620 (GENE3D); G3DSA:1.10.238.10 (GENE3D); mobidb-lite (MOBIDB_LITE); mobidb-lite (MOBIDB_LITE); PTHR10869 (PANTHER); PTHR10869:SF103 (PANTHER); IPR018247 (PROSITE_PATTERNS); TRANSMEMBRANE (PHOBIUS); NON_CYTOPLASMIC_DOMAIN (PHOBIUS); CYTOPLASMIC_DOMAIN (PHOBIUS); IPR005123 (PROSITE_PROFILES); IPR002048 (PROSITE_PROFILES); IPR002048 (PROSITE_PROFI…	P:GO:0055114; F:GO:0005506; F:GO:0005509; F:GO:0016491; F:GO:0016705; F:GO:0031418	P:obsolete oxidation-reduction process; F:iron ion binding; F:calcium ion binding; F:oxidoreductase activity; F:oxidoreductase activity, acting on paired donors, with incorporation or reduction of molecular oxygen; F:L-ascorbic acid binding
gbr.156.36.t1	deleted in malignant brain tumors 1 protein-like	Y	0	0	Signal peptide	Yes	687	20	0	60.67	2	F:GO:0005044; C:GO:0016020	F:scavenger receptor activity; C:membrane			IPR001190 (PRINTS); IPR017448 (SMART); IPR036772 (G3DSA:3.10.250.GENE3D); IPR001190 (PFAM); mobidb-lite (MOBIDB_LITE); mobidb-lite (MOBIDB_LITE); PTHR48071:SF5 (PANTHER); PTHR48071 (PANTHER); PTHR48071 (PANTHER); PTHR48071:SF5 (PANTHER); IPR001190 (PROSITE_PATTERNS); IPR001190 (PROSITE_PATTERNS); IPR001190 (PROSITE_PATTERNS); SIGNAL_PEPTIDE_H_REGION (PHOBIUS); SIGNAL_PEPTIDE_C_REGION (PHOBIUS); S…	F:GO:0005044; C:GO:0016020	F:scavenger receptor activity; C:membrane
gbr.156.4.t1_gbr.156.5.t1_gbr.156.7.t1	adhesion G protein-coupled receptor L2-like isoform X2	Y	7	7	Signal peptide	No	1242	20	0	59.95						IPR000832 (PRINTS); G3DSA:1.20.1070.10 (GENE3D); IPR043159 (G3DSA:2.60.120.GENE3D); IPR000203 (PFAM); IPR032471 (PFAM); IPR000832 (PFAM); IPR016186 (G3DSA:3.10.100.GENE3D); IPR000922 (PFAM); IPR001304 (PFAM); G3DSA:1.25.40.610 (GENE3D); G3DSA:2.60.220.50 (GENE3D); IPR036445 (G3DSA:4.10.1240.GENE3D); mobidb-lite (MOBIDB_LITE); IPR031234 (PTHR12011:PANTHER); PTHR12011 (PANTHER); PTHR12011 (PANTHER)…	P:GO:0007166; P:GO:0007186; F:GO:0004888; F:GO:0004930; F:GO:0030246; C:GO:0016020; C:GO:0016021	P:cell surface receptor signaling pathway; P:G protein-coupled receptor signaling pathway; F:transmembrane signaling receptor activity; F:G protein-coupled receptor activity; F:carbohydrate binding; C:membrane; C:integral component of membrane
gbr.156.47.t1	monooxygenase DBH-like protein	Y	0	0	Signal peptide	Yes	791	20	0	55.42	4	P:GO:0055114; F:GO:0004497; C:GO:0016020; C:GO:0016021	P:obsolete oxidation-reduction process; F:monooxygenase activity; C:membrane; C:integral component of membrane			IPR005018 (SMART); G3DSA:2.10.25.10 (GENE3D); IPR005018 (PFAM); mobidb-lite (MOBIDB_LITE); mobidb-lite (MOBIDB_LITE); mobidb-lite (MOBIDB_LITE); PTHR46901:SF2 (PANTHER); PTHR46901 (PANTHER); IPR000742 (PROSITE_PATTERNS); IPR000742 (PROSITE_PATTERNS); IPR000742 (PROSITE_PATTERNS); SIGNAL_PEPTIDE (PHOBIUS); CYTOPLASMIC_DOMAIN (PHOBIUS); TRANSMEMBRANE (PHOBIUS); NON_CYTOPLASMIC_DOMAIN (PHOBIUS); SIG…	no GO terms	no GO terms
gbr.156.8.t1	arrestin domain-containing protein 2-like	N	0	0	Intracellular	No	579	20	0	58.57						IPR011022 (SMART); IPR014752 (G3DSA:2.60.40.GENE3D); IPR014752 (G3DSA:2.60.40.GENE3D); IPR011021 (PFAM); IPR011022 (PFAM); mobidb-lite (MOBIDB_LITE); mobidb-lite (MOBIDB_LITE); mobidb-lite (MOBIDB_LITE); PTHR11188:SF138 (PANTHER); PTHR11188 (PANTHER); IPR014756 (SUPERFAMILY); IPR014756 (SUPERFAMILY)	no GO terms	no GO terms
gbr.157.29.t1	uncharacterized protein LOC110985082	N	2	2	Intracellular	No	596	4	0	71.4						mobidb-lite (MOBIDB_LITE); mobidb-lite (MOBIDB_LITE); mobidb-lite (MOBIDB_LITE); mobidb-lite (MOBIDB_LITE); mobidb-lite (MOBIDB_LITE); mobidb-lite (MOBIDB_LITE); mobidb-lite (MOBIDB_LITE); mobidb-lite (MOBIDB_LITE); mobidb-lite (MOBIDB_LITE); mobidb-lite (MOBIDB_LITE); mobidb-lite (MOBIDB_LITE); mobidb-lite (MOBIDB_LITE); TRANSMEMBRANE (PHOBIUS); CYTOPLASMIC_DOMAIN (PHOBIUS); TRANSMEMBRANE (PHOBI…	no GO terms	no GO terms
gbr.157.34.t1	extracellular sulfatase Sulf-1-like isoform X1	Y	1	0	Signal peptide	Yes	877	20	0	69.34	1	F:GO:0008484	F:sulfuric ester hydrolase activity			IPR024609 (PFAM); IPR000917 (PFAM); IPR017850 (G3DSA:3.40.720.GENE3D); mobidb-lite (MOBIDB_LITE); mobidb-lite (MOBIDB_LITE); PTHR43108:SF1 (PANTHER); PTHR43108:SF1 (PANTHER); PTHR43108:SF1 (PANTHER); PTHR43108 (PANTHER); PTHR43108 (PANTHER); PTHR43108 (PANTHER); IPR024607 (PROSITE_PATTERNS); SIGNAL_PEPTIDE_C_REGION (PHOBIUS); SIGNAL_PEPTIDE (PHOBIUS); SIGNAL_PEPTIDE_N_REGION (PHOBIUS); SIGNAL_PEP…	F:GO:0003824; F:GO:0008484	F:catalytic activity; F:sulfuric ester hydrolase activity
gbr.157.35.t1	extracellular sulfatase Sulf-1-like isoform X1	N	0	0	Intracellular	No	654	1	0	99.24						mobidb-lite (MOBIDB_LITE); mobidb-lite (MOBIDB_LITE); mobidb-lite (MOBIDB_LITE); mobidb-lite (MOBIDB_LITE); mobidb-lite (MOBIDB_LITE); mobidb-lite (MOBIDB_LITE); mobidb-lite (MOBIDB_LITE); mobidb-lite (MOBIDB_LITE); mobidb-lite (MOBIDB_LITE); mobidb-lite (MOBIDB_LITE); mobidb-lite (MOBIDB_LITE)	no GO terms	no GO terms
gbr.16.13.t1	cystatin-A	N	0	0	UPS	UPS	102	20	2.32183e-61	69.9	1	F:GO:0004869	F:cysteine-type endopeptidase inhibitor activity			IPR001713 (PRINTS); G3DSA:3.10.450.10 (GENE3D); IPR000010 (PFAM); mobidb-lite (MOBIDB_LITE); IPR001713 (PANTHER); IPR018073 (PROSITE_PATTERNS); SSF54403 (SUPERFAMILY)	F:GO:0004866; F:GO:0004869	F:endopeptidase inhibitor activity; F:cysteine-type endopeptidase inhibitor activity
gbr.16.74.t1	tetraspanin-11-like isoform X2	N	4	3	Transmembrane	No	256	20	0	59.3	1	C:GO:0016021	C:integral component of membrane			IPR000301 (PRINTS); IPR000301 (PIRSF); IPR018499 (PFAM); IPR008952 (G3DSA:1.10.1450.GENE3D); PTHR19282 (PANTHER); PTHR19282:SF442 (PANTHER); NON_CYTOPLASMIC_DOMAIN (PHOBIUS); TRANSMEMBRANE (PHOBIUS); CYTOPLASMIC_DOMAIN (PHOBIUS); NON_CYTOPLASMIC_DOMAIN (PHOBIUS); TRANSMEMBRANE (PHOBIUS); CYTOPLASMIC_DOMAIN (PHOBIUS); CYTOPLASMIC_DOMAIN (PHOBIUS); TRANSMEMBRANE (PHOBIUS); TRANSMEMBRANE (PHOBIUS); …	C:GO:0016021	C:integral component of membrane
gbr.16.97.t1	N-acetyllactosaminide beta-1,6-N-acetylglucosaminyl-transferase-like	N	0	0	Intracellular	No	800	20	7.4215e-135	64.54	1	C:GO:0016020	C:membrane			IPR003406 (PFAM); mobidb-lite (MOBIDB_LITE); mobidb-lite (MOBIDB_LITE); PTHR19297 (PANTHER); PTHR19297:SF181 (PANTHER)	C:GO:0016020	C:membrane
gbr.160.53.t1	uncharacterized protein LOC110988224 isoform X2	N	1	1	Intracellular	No	294	2	6.64543e-08	49.28						mobidb-lite (MOBIDB_LITE); TRANSMEMBRANE (PHOBIUS); NON_CYTOPLASMIC_DOMAIN (PHOBIUS); CYTOPLASMIC_DOMAIN (PHOBIUS); TMhelix (TMHMM)	no GO terms	no GO terms
gbr.162.14.t1	CD82 antigen	N	3	3	Intracellular	No	409	20	7.299e-161	56.24	1	C:GO:0016021	C:integral component of membrane			IPR000301 (PRINTS); IPR008952 (G3DSA:1.10.1450.GENE3D); IPR018499 (PFAM); mobidb-lite (MOBIDB_LITE); mobidb-lite (MOBIDB_LITE); PTHR19282 (PANTHER); PTHR19282:SF163 (PANTHER); IPR018503 (PROSITE_PATTERNS); NON_CYTOPLASMIC_DOMAIN (PHOBIUS); CYTOPLASMIC_DOMAIN (PHOBIUS); TRANSMEMBRANE (PHOBIUS); TRANSMEMBRANE (PHOBIUS); NON_CYTOPLASMIC_DOMAIN (PHOBIUS); TRANSMEMBRANE (PHOBIUS); TRANSMEMBRANE (PHOBI…	C:GO:0016021	C:integral component of membrane
gbr.164.24.t1	uncharacterized protein LOC110982942	N	0	0	UPS	UPS	162	4	8.96085e-104	73.99	3	P:GO:0030431; P:GO:0032222; P:GO:1903818	P:sleep; P:regulation of synaptic transmission, cholinergic; P:positive regulation of voltage-gated potassium channel activity			IPR031424 (PFAM); SignalP-TM (SIGNALP_GRAM_POSITIVE)	P:GO:0030431; P:GO:0032222; P:GO:1903818	P:sleep; P:regulation of synaptic transmission, cholinergic; P:positive regulation of voltage-gated potassium channel activity
gbr.164.5.t1	peptidylglycine alpha-hydroxylating monooxygenase	N	1	1	Intracellular	No	424	20	0	61.89	3	P:GO:0055114; F:GO:0005507; F:GO:0016715	P:obsolete oxidation-reduction process; F:copper ion binding; F:oxidoreductase activity, acting on paired donors, with incorporation or reduction of molecular oxygen, reduced ascorbate as one donor, and incorporation of one atom of oxygen	EC:1.14.17	Acting on paired donors, with incorporation or reduction of molecular oxygen. The oxygen incorporated need not be derived from O(2)	IPR024548 (PFAM); IPR014784 (G3DSA:2.60.120.GENE3D); IPR000323 (PFAM); IPR036939 (G3DSA:2.60.120.GENE3D); PTHR10680 (PANTHER); PTHR10680:SF14 (PANTHER); IPR020611 (PROSITE_PATTERNS); TRANSMEMBRANE (PHOBIUS); CYTOPLASMIC_DOMAIN (PHOBIUS); NON_CYTOPLASMIC_DOMAIN (PHOBIUS); TRANSMEMBRANE (PHOBIUS); CYTOPLASMIC_DOMAIN (PHOBIUS); IPR008977 (SUPERFAMILY); IPR008977 (SUPERFAMILY); TMhelix (TMHMM)	P:GO:0055114; F:GO:0003824; F:GO:0004497; F:GO:0005507; F:GO:0016715	P:obsolete oxidation-reduction process; F:catalytic activity; F:monooxygenase activity; F:copper ion binding; F:oxidoreductase activity, acting on paired donors, with incorporation or reduction of molecular oxygen, reduced ascorbate as one donor, and incorporation of one atom of oxygen
gbr.167.16.t1	neuronal acetylcholine receptor subunit alpha-4-like	Y	4	4	Signal peptide	No	486	20	0	72.8	4	P:GO:0034220; F:GO:0004888; F:GO:0005230; C:GO:0016021	P:ion transmembrane transport; F:transmembrane signaling receptor activity; F:extracellular ligand-gated ion channel activity; C:integral component of membrane			IPR006201 (PRINTS); IPR006202 (PFAM); G3DSA:1.20.58.390 (GENE3D); IPR006201 (TIGRFAM); IPR006029 (PFAM); G3DSA:1.20.58.390 (GENE3D); IPR036734 (G3DSA:2.70.170.GENE3D); mobidb-lite (MOBIDB_LITE); IPR006201 (PANTHER); PTHR18945:SF757 (PANTHER); IPR018000 (PROSITE_PATTERNS); TRANSMEMBRANE (PHOBIUS); TRANSMEMBRANE (PHOBIUS); CYTOPLASMIC_DOMAIN (PHOBIUS); SIGNAL_PEPTIDE (PHOBIUS); NON_CYTOPLASMIC_DOMA…	P:GO:0006811; P:GO:0034220; F:GO:0004888; F:GO:0005216; F:GO:0005230; C:GO:0016021	P:ion transport; P:ion transmembrane transport; F:transmembrane signaling receptor activity; F:ion channel activity; F:extracellular ligand-gated ion channel activity; C:integral component of membrane
gbr.167.17.t1	neuronal acetylcholine receptor subunit alpha-7 isoform X1	N	5	5	Intracellular	No	511	20	0	66.82	5	P:GO:0034220; F:GO:0004888; F:GO:0022848; C:GO:0016021; C:GO:0045211	P:ion transmembrane transport; F:transmembrane signaling receptor activity; F:acetylcholine-gated cation-selective channel activity; C:integral component of membrane; C:postsynaptic membrane			IPR006201 (PRINTS); IPR002394 (PRINTS); G3DSA:1.20.58.390 (GENE3D); IPR006202 (PFAM); G3DSA:1.20.58.390 (GENE3D); IPR036734 (G3DSA:2.70.170.GENE3D); IPR006201 (TIGRFAM); IPR006029 (PFAM); PTHR18945:SF825 (PANTHER); IPR006201 (PANTHER); IPR018000 (PROSITE_PATTERNS); NON_CYTOPLASMIC_DOMAIN (PHOBIUS); TRANSMEMBRANE (PHOBIUS); NON_CYTOPLASMIC_DOMAIN (PHOBIUS); CYTOPLASMIC_DOMAIN (PHOBIUS); TRANSMEMBR…	P:GO:0006811; P:GO:0034220; F:GO:0004888; F:GO:0005216; F:GO:0005230; F:GO:0022848; C:GO:0016021; C:GO:0045211	P:ion transport; P:ion transmembrane transport; F:transmembrane signaling receptor activity; F:ion channel activity; F:extracellular ligand-gated ion channel activity; F:acetylcholine-gated cation-selective channel activity; C:integral component of membrane; C:postsynaptic membrane
gbr.167.45.t1	golgin subfamily B member 1 isoform X1	N	0	0	Intracellular	No	2693	19	0	59.02						Coil (COILS); Coil (COILS); Coil (COILS); Coil (COILS); Coil (COILS); Coil (COILS); Coil (COILS); Coil (COILS); Coil (COILS); Coil (COILS); Coil (COILS); Coil (COILS); Coil (COILS); Coil (COILS); Coil (COILS); Coil (COILS); Coil (COILS); Coil (COILS); Coil (COILS); Coil (COILS); Coil (COILS); Coil (COILS); mobidb-lite (MOBIDB_LITE); mobidb-lite (MOBIDB_LITE); mobidb-lite (MOBIDB_LITE); mobidb-lit…	no GO terms	no GO terms
gbr.17.12.t1	low-density lipoprotein receptor-like	Y	0	0	Signal peptide	Yes	148	20	7.28095e-105	53.25	1	F:GO:0005515	F:protein binding			IPR002172 (PRINTS); IPR002172 (SMART); IPR036055 (G3DSA:4.10.400.GENE3D); IPR036055 (G3DSA:4.10.400.GENE3D); IPR002172 (PFAM); IPR023415 (PROSITE_PATTERNS); SIGNAL_PEPTIDE (PHOBIUS); SIGNAL_PEPTIDE_H_REGION (PHOBIUS); SIGNAL_PEPTIDE_N_REGION (PHOBIUS); SIGNAL_PEPTIDE_C_REGION (PHOBIUS); NON_CYTOPLASMIC_DOMAIN (PHOBIUS); IPR002172 (PROSITE_PROFILES); PS51257 (PROSITE_PROFILES); IPR002172 (CDD); Si…	F:GO:0005515	F:protein binding
gbr.17.131.t1	tripartite motif-containing protein 2-like isoform X3	N	0	0	Intracellular	No	703	20	0	61.96	1	F:GO:0008270	F:zinc ion binding			Coil (COILS); IPR003649 (SMART); IPR000315 (SMART); IPR001841 (SMART); PF17170 (PFAM); IPR027370 (PFAM); IPR013083 (G3DSA:3.30.40.GENE3D); IPR011042 (G3DSA:2.120.10.GENE3D); IPR000315 (PFAM); G3DSA:3.30.40.200 (GENE3D); PTHR24104 (PANTHER); IPR017907 (PROSITE_PATTERNS); IPR013087 (PROSITE_PATTERNS); IPR013017 (PROSITE_PROFILES); IPR013017 (PROSITE_PROFILES); IPR000315 (PROSITE_PROFILES); IPR01301…	F:GO:0008270	F:zinc ion binding
gbr.17.53.t1_gbr.17.52.t1	gamma-adducin-like isoform X1	N	0	0	Intracellular	No	761	20	0	77.47						IPR036409 (G3DSA:3.40.225.GENE3D); IPR001303 (PFAM); mobidb-lite (MOBIDB_LITE); mobidb-lite (MOBIDB_LITE); mobidb-lite (MOBIDB_LITE); mobidb-lite (MOBIDB_LITE); mobidb-lite (MOBIDB_LITE); mobidb-lite (MOBIDB_LITE); mobidb-lite (MOBIDB_LITE); mobidb-lite (MOBIDB_LITE); mobidb-lite (MOBIDB_LITE); mobidb-lite (MOBIDB_LITE); mobidb-lite (MOBIDB_LITE); mobidb-lite (MOBIDB_LITE); mobidb-lite (MOBIDB_LI…	no GO terms	no GO terms
gbr.172.30.t1	cyclin-dependent kinase 20	N	1	0	Transmembrane	No	624	20	0	92.42	3	P:GO:0006468; F:GO:0004672; F:GO:0005524	P:protein phosphorylation; F:protein kinase activity; F:ATP binding			IPR000719 (SMART); IPR000719 (PFAM); G3DSA:3.40.190.10 (GENE3D); IPR001638 (PFAM); G3DSA:3.40.190.10 (GENE3D); G3DSA:3.30.200.20 (GENE3D); G3DSA:1.10.510.10 (GENE3D); mobidb-lite (MOBIDB_LITE); PTHR24056:SF171 (PANTHER); PTHR24056 (PANTHER); IPR008271 (PROSITE_PATTERNS); TRANSMEMBRANE (PHOBIUS); CYTOPLASMIC_DOMAIN (PHOBIUS); NON_CYTOPLASMIC_DOMAIN (PHOBIUS); IPR000719 (PROSITE_PROFILES); cd07832 …	P:GO:0006468; F:GO:0004672; F:GO:0005524	P:protein phosphorylation; F:protein kinase activity; F:ATP binding
gbr.174.41.t1_gbr.174.42.t1	major facilitator superfamily domain-containing protein 4A-like	N	11	11	Intracellular	No	613	20	0	65.53	1	F:GO:0022857	F:transmembrane transporter activity			G3DSA:1.20.1250.20 (GENE3D); IPR011701 (PFAM); G3DSA:1.20.1250.20 (GENE3D); mobidb-lite (MOBIDB_LITE); mobidb-lite (MOBIDB_LITE); PTHR23121:SF10 (PANTHER); PTHR23121 (PANTHER); IPR036259 (SUPERFAMILY)	P:GO:0055085; F:GO:0022857	P:transmembrane transport; F:transmembrane transporter activity
gbr.176.17.t1	synaptotagmin-15-like	N	1	0	Transmembrane	No	516	20	0	79.29	1	C:GO:0016020	C:membrane			IPR001565 (PRINTS); IPR000008 (SMART); IPR035892 (G3DSA:2.60.40.GENE3D); IPR035892 (G3DSA:2.60.40.GENE3D); IPR000008 (PFAM); mobidb-lite (MOBIDB_LITE); mobidb-lite (MOBIDB_LITE); mobidb-lite (MOBIDB_LITE); mobidb-lite (MOBIDB_LITE); IPR030539 (PTHR10024:PANTHER); PTHR10024 (PANTHER); TRANSMEMBRANE (PHOBIUS); NON_CYTOPLASMIC_DOMAIN (PHOBIUS); CYTOPLASMIC_DOMAIN (PHOBIUS); IPR000008 (PROSITE_PROFIL…	C:GO:0016020	C:membrane
gbr.177.12.t1	homeobox protein OTX-like isoform X3	N	0	0	Intracellular	No	332	20	0	82.96	3	P:GO:0006355; F:GO:0000981; F:GO:0003677	P:regulation of transcription, DNA-templated; F:DNA-binding transcription factor activity, RNA polymerase II-specific; F:DNA binding			IPR001356 (SMART); IPR001356 (PFAM); G3DSA:1.10.10.60 (GENE3D); mobidb-lite (MOBIDB_LITE); mobidb-lite (MOBIDB_LITE); mobidb-lite (MOBIDB_LITE); mobidb-lite (MOBIDB_LITE); mobidb-lite (MOBIDB_LITE); PTHR45793 (PANTHER); PTHR45793:SF2 (PANTHER); IPR017970 (PROSITE_PATTERNS); IPR001356 (PROSITE_PROFILES); IPR001356 (CDD); IPR009057 (SUPERFAMILY)	P:GO:0006355; F:GO:0000981; F:GO:0003677	P:regulation of transcription, DNA-templated; F:DNA-binding transcription factor activity, RNA polymerase II-specific; F:DNA binding
gbr.177.5.t1	delta(14)-sterol reductase TM7SF2-like	N	8	7	Transmembrane	No	1620	20	0	75.53	5	P:GO:0016126; P:GO:0055114; F:GO:0005509; F:GO:0016628; C:GO:0016020	P:sterol biosynthetic process; P:obsolete oxidation-reduction process; F:calcium ion binding; F:oxidoreductase activity, acting on the CH-CH group of donors, NAD or NADP as acceptor; C:membrane			IPR000742 (SMART); IPR001881 (SMART); G3DSA:2.10.25.10 (GENE3D); G3DSA:2.10.25.10 (GENE3D); IPR013032 (PFAM); IPR001171 (PFAM); G3DSA:2.10.25.10 (GENE3D); IPR000742 (PFAM); G3DSA:2.10.25.10 (GENE3D); G3DSA:2.10.25.10 (GENE3D); G3DSA:2.10.25.10 (GENE3D); G3DSA:2.10.25.10 (GENE3D); G3DSA:2.10.25.10 (GENE3D); G3DSA:2.10.25.10 (GENE3D); G3DSA:1.20.120.1630 (GENE3D); G3DSA:2.10.25.10 (GENE3D); G3DSA:2…	P:GO:0016126; P:GO:0055114; F:GO:0005509; F:GO:0016628; C:GO:0016020	P:sterol biosynthetic process; P:obsolete oxidation-reduction process; F:calcium ion binding; F:oxidoreductase activity, acting on the CH-CH group of donors, NAD or NADP as acceptor; C:membrane
gbr.18.28.t1	microtubule-actin cross-linking factor 1 isoform X1	N	0	0	UPS	UPS	196	20	3.653e-61	66.94	1	F:GO:0005515	F:protein binding			IPR001715 (SMART); IPR001715 (PFAM); mobidb-lite (MOBIDB_LITE); PTHR23167:SF63 (PANTHER); PTHR23167 (PANTHER); IPR001589 (PROSITE_PATTERNS); IPR001589 (PROSITE_PATTERNS); IPR001715 (PROSITE_PROFILES); IPR001715 (CDD); IPR036872 (SUPERFAMILY)	F:GO:0005515	F:protein binding
gbr.18.31.t1_gbr.18.32.t1_gbr.18.30.t1	microtubule-actin cross-linking factor 1-like	N	0	0	Intracellular	No	16045	20	0	79.78						G3DSA:1.20.58.60 (GENE3D); G3DSA:1.20.58.1940 (GENE3D); G3DSA:1.20.58.1940 (GENE3D); IPR003108 (PFAM); IPR002017 (PFAM); G3DSA:1.20.58.60 (GENE3D); G3DSA:1.10.238.10 (GENE3D); IPR041615 (PFAM); G3DSA:1.20.58.60 (GENE3D); IPR002048 (PFAM); G3DSA:2.30.30.40 (GENE3D); G3DSA:1.20.58.1940 (GENE3D); G3DSA:1.20.58.1060 (GENE3D); G3DSA:1.20.58.60 (GENE3D); G3DSA:1.20.58.60 (GENE3D); G3DSA:1.20.58.60 (GEN…	P:GO:0045104; F:GO:0005509; F:GO:0005515; F:GO:0008017	P:intermediate filament cytoskeleton organization; F:calcium ion binding; F:protein binding; F:microtubule binding
gbr.18.33.t1	gamma-aminobutyric acid type B receptor subunit 1-like	Y	6	6	Signal peptide	No	1047	20	0	60.53	3	P:GO:0007186; F:GO:0004965; C:GO:0016021	P:G protein-coupled receptor signaling pathway; F:G protein-coupled GABA receptor activity; C:integral component of membrane			Coil (COILS); PR01177 (PRINTS); PR01176 (PRINTS); IPR017978 (PFAM); G3DSA:3.40.50.2300 (GENE3D); IPR001828 (PFAM); G3DSA:3.40.50.2300 (GENE3D); mobidb-lite (MOBIDB_LITE); mobidb-lite (MOBIDB_LITE); PTHR10519:SF20 (PANTHER); IPR002455 (PANTHER); NON_CYTOPLASMIC_DOMAIN (PHOBIUS); CYTOPLASMIC_DOMAIN (PHOBIUS); CYTOPLASMIC_DOMAIN (PHOBIUS); SIGNAL_PEPTIDE (PHOBIUS); NON_CYTOPLASMIC_DOMAIN (PHOBIUS); …	P:GO:0007186; F:GO:0004930; F:GO:0004965; C:GO:0016021	P:G protein-coupled receptor signaling pathway; F:G protein-coupled receptor activity; F:G protein-coupled GABA receptor activity; C:integral component of membrane
gbr.18.6.t1	deleted in malignant brain tumors 1 protein-like isoform X2	N	1	1	Intracellular	No	515	20	0	56.16	2	F:GO:0005044; C:GO:0016020	F:scavenger receptor activity; C:membrane			IPR001190 (PRINTS); IPR017448 (SMART); IPR000436 (SMART); IPR002889 (PFAM); IPR000859 (PFAM); IPR036772 (G3DSA:3.10.250.GENE3D); IPR001190 (PFAM); G3DSA:2.10.70.10 (GENE3D); IPR035914 (G3DSA:2.60.120.GENE3D); IPR000436 (PFAM); mobidb-lite (MOBIDB_LITE); PTHR24269 (PANTHER); PTHR24269:SF15 (PANTHER); TRANSMEMBRANE (PHOBIUS); CYTOPLASMIC_DOMAIN (PHOBIUS); NON_CYTOPLASMIC_DOMAIN (PHOBIUS); IPR001190…	F:GO:0005044; C:GO:0016020	F:scavenger receptor activity; C:membrane
gbr.182.39.t1	xin actin-binding repeat-containing protein 2-like isoform X1	N	0	0	Intracellular	No	430	20	0	64.29	1	C:GO:0005861	C:troponin complex			Coil (COILS); Coil (COILS); Coil (COILS); IPR001781 (SMART); IPR001978 (PFAM); G3DSA:2.10.110.10 (GENE3D); IPR001781 (PFAM); IPR038077 (G3DSA:1.20.5.GENE3D); mobidb-lite (MOBIDB_LITE); mobidb-lite (MOBIDB_LITE); mobidb-lite (MOBIDB_LITE); mobidb-lite (MOBIDB_LITE); mobidb-lite (MOBIDB_LITE); PTHR24206:SF23 (PANTHER); PTHR24206 (PANTHER); IPR001781 (PROSITE_PROFILES); cd09358 (CDD); IPR038077 (SUP…	C:GO:0005861	C:troponin complex
gbr.183.33.t1	---NA---	N	2	1	Transmembrane	No	80									NON_CYTOPLASMIC_DOMAIN (PHOBIUS); NON_CYTOPLASMIC_DOMAIN (PHOBIUS); CYTOPLASMIC_DOMAIN (PHOBIUS); TRANSMEMBRANE (PHOBIUS); TRANSMEMBRANE (PHOBIUS); TMhelix (TMHMM); TMhelix (TMHMM)	no GO terms	no GO terms
gbr.184.58.t1	mammalian ependymin-related protein 1-like	Y	0	0	Signal peptide	Yes	268	16	0	47.59	3	P:GO:0007160; F:GO:0005509; C:GO:0005576	P:cell-matrix adhesion; F:calcium ion binding; C:extracellular region			PTHR10697:SF10 (PANTHER); IPR001299 (PANTHER); SIGNAL_PEPTIDE (PHOBIUS); SIGNAL_PEPTIDE_H_REGION (PHOBIUS); NON_CYTOPLASMIC_DOMAIN (PHOBIUS); SIGNAL_PEPTIDE_C_REGION (PHOBIUS); SIGNAL_PEPTIDE_N_REGION (PHOBIUS); SignalP-TM (SIGNALP_GRAM_POSITIVE); SignalP-noTM (SIGNALP_GRAM_NEGATIVE); SignalP-noTM (SIGNALP_EUK)	P:GO:0007160; F:GO:0005509; C:GO:0005576	P:cell-matrix adhesion; F:calcium ion binding; C:extracellular region
gbr.184.59.t1	kyphoscoliosis peptidase-like	Y	0	0	Signal peptide	Yes	266	15	0	46.54	3	P:GO:0007160; F:GO:0005509; C:GO:0005576	P:cell-matrix adhesion; F:calcium ion binding; C:extracellular region			IPR001299 (PFAM); IPR001299 (PANTHER); NON_CYTOPLASMIC_DOMAIN (PHOBIUS); SIGNAL_PEPTIDE (PHOBIUS); SIGNAL_PEPTIDE_N_REGION (PHOBIUS); SIGNAL_PEPTIDE_H_REGION (PHOBIUS); SIGNAL_PEPTIDE_C_REGION (PHOBIUS); SignalP-noTM (SIGNALP_EUK); SignalP-TM (SIGNALP_GRAM_POSITIVE); SignalP-noTM (SIGNALP_GRAM_NEGATIVE)	P:GO:0007160; F:GO:0005509; C:GO:0005576	P:cell-matrix adhesion; F:calcium ion binding; C:extracellular region
gbr.185.14.t1	zinc finger CCCH domain-containing protein 13	N	3	3	Intracellular	No	601	20	0	59.98	5	P:GO:0006811; P:GO:0071805; F:GO:0005267; C:GO:0016020; C:GO:0016021	P:ion transport; P:potassium ion transmembrane transport; F:potassium channel activity; C:membrane; C:integral component of membrane			Coil (COILS); IPR013099 (PFAM); G3DSA:1.10.287.70 (GENE3D); mobidb-lite (MOBIDB_LITE); mobidb-lite (MOBIDB_LITE); mobidb-lite (MOBIDB_LITE); mobidb-lite (MOBIDB_LITE); mobidb-lite (MOBIDB_LITE); mobidb-lite (MOBIDB_LITE); mobidb-lite (MOBIDB_LITE); PTHR11003 (PANTHER); NON_CYTOPLASMIC_DOMAIN (PHOBIUS); NON_CYTOPLASMIC_DOMAIN (PHOBIUS); TRANSMEMBRANE (PHOBIUS); TRANSMEMBRANE (PHOBIUS); CYTOPLASMIC…	no GO terms	no GO terms
gbr.185.15.t1	orexin-type precursor 1	Y	1	0	Signal peptide	Yes	106	2	3.70721e-42	66.29						mobidb-lite (MOBIDB_LITE); mobidb-lite (MOBIDB_LITE); SIGNAL_PEPTIDE (PHOBIUS); SIGNAL_PEPTIDE_N_REGION (PHOBIUS); NON_CYTOPLASMIC_DOMAIN (PHOBIUS); SIGNAL_PEPTIDE_C_REGION (PHOBIUS); SIGNAL_PEPTIDE_H_REGION (PHOBIUS); SignalP-TM (SIGNALP_GRAM_POSITIVE); SignalP-noTM (SIGNALP_EUK); TMhelix (TMHMM)	no GO terms	no GO terms
gbr.185.16.t1	orexin-type precursor 2	Y	0	0	Signal peptide	Yes	132	2	3.11666e-67	91.67						mobidb-lite (MOBIDB_LITE); mobidb-lite (MOBIDB_LITE); TRANSMEMBRANE (PHOBIUS); NON_CYTOPLASMIC_DOMAIN (PHOBIUS); CYTOPLASMIC_DOMAIN (PHOBIUS); SignalP-noTM (SIGNALP_EUK)	no GO terms	no GO terms
gbr.187.11.t1	somatostatin receptor type 2	N	7	7	Intracellular	No	434	20	0	62.3	3	P:GO:0007186; F:GO:0004930; C:GO:0016021	P:G protein-coupled receptor signaling pathway; F:G protein-coupled receptor activity; C:integral component of membrane			IPR000276 (PRINTS); IPR000276 (SMART); IPR000276 (PFAM); G3DSA:1.20.1070.10 (GENE3D); PTHR24229 (PANTHER); IPR000276 (PROSITE_PATTERNS); CYTOPLASMIC_DOMAIN (PHOBIUS); NON_CYTOPLASMIC_DOMAIN (PHOBIUS); TRANSMEMBRANE (PHOBIUS); NON_CYTOPLASMIC_DOMAIN (PHOBIUS); TRANSMEMBRANE (PHOBIUS); TRANSMEMBRANE (PHOBIUS); CYTOPLASMIC_DOMAIN (PHOBIUS); NON_CYTOPLASMIC_DOMAIN (PHOBIUS); TRANSMEMBRANE (PHOBIUS); …	P:GO:0007186; F:GO:0004930; C:GO:0016021	P:G protein-coupled receptor signaling pathway; F:G protein-coupled receptor activity; C:integral component of membrane
gbr.187.13.t1	G-protein coupled receptor 54-like	N	6	5	Transmembrane	No	325	20	6.10966e-144	64.35	3	P:GO:0007186; F:GO:0004930; C:GO:0016021	P:G protein-coupled receptor signaling pathway; F:G protein-coupled receptor activity; C:integral component of membrane			IPR000276 (PRINTS); G3DSA:1.20.1070.10 (GENE3D); IPR000276 (PFAM); IPR000276 (PFAM); PTHR24230 (PANTHER); PTHR24230:SF139 (PANTHER); PTHR24230 (PANTHER); PTHR24230:SF139 (PANTHER); IPR000276 (PROSITE_PATTERNS); SIGNAL_PEPTIDE_H_REGION (PHOBIUS); TRANSMEMBRANE (PHOBIUS); NON_CYTOPLASMIC_DOMAIN (PHOBIUS); TRANSMEMBRANE (PHOBIUS); SIGNAL_PEPTIDE_N_REGION (PHOBIUS); SIGNAL_PEPTIDE (PHOBIUS); SIGNAL_P…	P:GO:0007186; F:GO:0004930; C:GO:0016021	P:G protein-coupled receptor signaling pathway; F:G protein-coupled receptor activity; C:integral component of membrane
gbr.187.14.t1	G-protein coupled receptor 54-like	N	7	7	Intracellular	No	397	20	0	68.62	3	P:GO:0007186; F:GO:0004930; C:GO:0016021	P:G protein-coupled receptor signaling pathway; F:G protein-coupled receptor activity; C:integral component of membrane			IPR000276 (PRINTS); IPR000276 (SMART); G3DSA:1.20.1070.10 (GENE3D); IPR000276 (PFAM); PTHR45695 (PANTHER); IPR000276 (PROSITE_PATTERNS); TRANSMEMBRANE (PHOBIUS); NON_CYTOPLASMIC_DOMAIN (PHOBIUS); NON_CYTOPLASMIC_DOMAIN (PHOBIUS); TRANSMEMBRANE (PHOBIUS); TRANSMEMBRANE (PHOBIUS); CYTOPLASMIC_DOMAIN (PHOBIUS); NON_CYTOPLASMIC_DOMAIN (PHOBIUS); CYTOPLASMIC_DOMAIN (PHOBIUS); TRANSMEMBRANE (PHOBIUS); …	P:GO:0007186; F:GO:0004930; C:GO:0016021	P:G protein-coupled receptor signaling pathway; F:G protein-coupled receptor activity; C:integral component of membrane
gbr.187.17.t1	G-protein coupled receptor 54-like	N	7	7	Transmembrane	No	378	20	0	65.8	3	P:GO:0007186; F:GO:0004930; C:GO:0016021	P:G protein-coupled receptor signaling pathway; F:G protein-coupled receptor activity; C:integral component of membrane			IPR000276 (PRINTS); IPR000276 (SMART); IPR000276 (PFAM); G3DSA:1.20.1070.10 (GENE3D); mobidb-lite (MOBIDB_LITE); PTHR24230 (PANTHER); PTHR24230:SF139 (PANTHER); IPR000276 (PROSITE_PATTERNS); TRANSMEMBRANE (PHOBIUS); CYTOPLASMIC_DOMAIN (PHOBIUS); NON_CYTOPLASMIC_DOMAIN (PHOBIUS); TRANSMEMBRANE (PHOBIUS); NON_CYTOPLASMIC_DOMAIN (PHOBIUS); NON_CYTOPLASMIC_DOMAIN (PHOBIUS); TRANSMEMBRANE (PHOBIUS); C…	P:GO:0007186; F:GO:0004930; C:GO:0016021	P:G protein-coupled receptor signaling pathway; F:G protein-coupled receptor activity; C:integral component of membrane
gbr.187.9.t1	neuronal acetylcholine receptor subunit alpha-9-like	Y	5	4	Transmembrane	No	533	20	0	63.95	5	P:GO:0034220; F:GO:0004888; F:GO:0022848; C:GO:0016021; C:GO:0045211	P:ion transmembrane transport; F:transmembrane signaling receptor activity; F:acetylcholine-gated cation-selective channel activity; C:integral component of membrane; C:postsynaptic membrane			IPR002394 (PRINTS); IPR006201 (PRINTS); IPR006029 (PFAM); IPR036734 (G3DSA:2.70.170.GENE3D); IPR036734 (G3DSA:2.70.170.GENE3D); IPR006202 (PFAM); G3DSA:1.20.58.390 (GENE3D); IPR006201 (PANTHER); PTHR18945:SF817 (PANTHER); IPR018000 (PROSITE_PATTERNS); TRANSMEMBRANE (PHOBIUS); NON_CYTOPLASMIC_DOMAIN (PHOBIUS); SIGNAL_PEPTIDE_C_REGION (PHOBIUS); CYTOPLASMIC_DOMAIN (PHOBIUS); NON_CYTOPLASMIC_DOMAIN …	P:GO:0006811; P:GO:0034220; F:GO:0004888; F:GO:0005216; F:GO:0005230; F:GO:0022848; C:GO:0016021; C:GO:0045211	P:ion transport; P:ion transmembrane transport; F:transmembrane signaling receptor activity; F:ion channel activity; F:extracellular ligand-gated ion channel activity; F:acetylcholine-gated cation-selective channel activity; C:integral component of membrane; C:postsynaptic membrane
gbr.188.3.t1	glutamate receptor 1-like	Y	3	3	Signal peptide	No	914	20	0	64.5	3	P:GO:0006811; F:GO:0004970; C:GO:0016020	P:ion transport; F:ionotropic glutamate receptor activity; C:membrane			IPR001508 (PRINTS); IPR001320 (SMART); IPR019594 (SMART); G3DSA:1.10.287.70 (GENE3D); IPR001320 (PFAM); G3DSA:3.40.190.10 (GENE3D); G3DSA:3.40.50.2300 (GENE3D); IPR001828 (PFAM); G3DSA:3.40.50.2300 (GENE3D); G3DSA:3.40.190.10 (GENE3D); IPR019594 (PFAM); mobidb-lite (MOBIDB_LITE); PTHR18966 (PANTHER); PTHR18966:SF354 (PANTHER); CYTOPLASMIC_DOMAIN (PHOBIUS); SIGNAL_PEPTIDE_C_REGION (PHOBIUS); CYTOP…	P:GO:0006811; F:GO:0004970; F:GO:0005216; F:GO:0015276; F:GO:0038023; C:GO:0016020	P:ion transport; F:ionotropic glutamate receptor activity; F:ion channel activity; F:ligand-gated ion channel activity; F:signaling receptor activity; C:membrane
gbr.188.6.t1	glutamate receptor 1-like	Y	4	4	Signal peptide	No	910	20	0	60.78	3	P:GO:0006811; F:GO:0004970; C:GO:0016020	P:ion transport; F:ionotropic glutamate receptor activity; C:membrane			IPR001508 (PRINTS); IPR001320 (SMART); G3DSA:3.40.50.2300 (GENE3D); IPR001828 (PFAM); G3DSA:3.40.190.10 (GENE3D); G3DSA:3.40.50.2300 (GENE3D); G3DSA:3.40.190.10 (GENE3D); G3DSA:1.10.287.70 (GENE3D); IPR001320 (PFAM); IPR019594 (PFAM); mobidb-lite (MOBIDB_LITE); PTHR18966:SF157 (PANTHER); PTHR18966 (PANTHER); SIGNAL_PEPTIDE_H_REGION (PHOBIUS); CYTOPLASMIC_DOMAIN (PHOBIUS); TRANSMEMBRANE (PHOBIUS);…	P:GO:0006811; F:GO:0004970; F:GO:0005216; F:GO:0015276; F:GO:0038023; C:GO:0016020	P:ion transport; F:ionotropic glutamate receptor activity; F:ion channel activity; F:ligand-gated ion channel activity; F:signaling receptor activity; C:membrane
gbr.19.63.t1	ras-like protein family member 10B	N	0	0	UPS	UPS	278	20	6.90078e-168	67.85	2	F:GO:0003924; F:GO:0005525	F:GTPase activity; F:GTP binding	EC:3.6.1.15	Nucleoside-triphosphate phosphatase	PR00449 (PRINTS); SM00174 (SMART); SM00173 (SMART); SM00175 (SMART); G3DSA:3.40.50.300 (GENE3D); IPR001806 (PFAM); PTHR46350 (PANTHER); PS51419 (PROSITE_PROFILES); IPR027417 (SUPERFAMILY)	F:GO:0003924; F:GO:0005525	F:GTPase activity; F:GTP binding
gbr.190.1.t1	adhesion G-protein coupled receptor D1-like	N	6	6	UPS	UPS	477	20	0	62.18	4	P:GO:0007166; P:GO:0007186; F:GO:0004930; C:GO:0016021	P:cell surface receptor signaling pathway; P:G protein-coupled receptor signaling pathway; F:G protein-coupled receptor activity; C:integral component of membrane			IPR000832 (PRINTS); IPR000203 (SMART); G3DSA:2.60.220.50 (GENE3D); IPR000203 (PFAM); G3DSA:1.20.1070.10 (GENE3D); IPR000832 (PFAM); PTHR12011 (PANTHER); CYTOPLASMIC_DOMAIN (PHOBIUS); NON_CYTOPLASMIC_DOMAIN (PHOBIUS); TRANSMEMBRANE (PHOBIUS); TRANSMEMBRANE (PHOBIUS); TRANSMEMBRANE (PHOBIUS); TRANSMEMBRANE (PHOBIUS); NON_CYTOPLASMIC_DOMAIN (PHOBIUS); TRANSMEMBRANE (PHOBIUS); NON_CYTOPLASMIC_DOMAIN …	P:GO:0007166; P:GO:0007186; F:GO:0004888; F:GO:0004930; C:GO:0016021	P:cell surface receptor signaling pathway; P:G protein-coupled receptor signaling pathway; F:transmembrane signaling receptor activity; F:G protein-coupled receptor activity; C:integral component of membrane
gbr.195.15.t1	thrombospondin type-1 domain-containing protein 4-like	N	1	0	Transmembrane	No	112	20	2.63265e-67	61.22						IPR000884 (SMART); IPR000884 (PFAM); IPR036383 (G3DSA:2.20.100.GENE3D); SIGNAL_PEPTIDE_H_REGION (PHOBIUS); SIGNAL_PEPTIDE (PHOBIUS); SIGNAL_PEPTIDE_N_REGION (PHOBIUS); SIGNAL_PEPTIDE_C_REGION (PHOBIUS); NON_CYTOPLASMIC_DOMAIN (PHOBIUS); IPR000884 (PROSITE_PROFILES); SignalP-TM (SIGNALP_GRAM_POSITIVE); IPR036383 (SUPERFAMILY); TMhelix (TMHMM)	no GO terms	no GO terms
gbr.197.42.t1	---NA---	Y	1	0	Signal peptide	Yes	72									SIGNAL_PEPTIDE (PHOBIUS); NON_CYTOPLASMIC_DOMAIN (PHOBIUS); SIGNAL_PEPTIDE_H_REGION (PHOBIUS); SIGNAL_PEPTIDE_C_REGION (PHOBIUS); SIGNAL_PEPTIDE_N_REGION (PHOBIUS); SignalP-noTM (SIGNALP_EUK); TMhelix (TMHMM)	no GO terms	no GO terms
gbr.197.7.t1_gbr.197.8.t1	amyloid-beta-like protein isoform X1	Y	2	1	Signal peptide	No	782	20	0	54.26	4	F:GO:0008201; F:GO:0046914; C:GO:0016020; C:GO:0016021	F:heparin binding; F:transition metal ion binding; C:membrane; C:integral component of membrane			IPR008155 (PRINTS); IPR036454 (G3DSA:3.90.570.GENE3D); IPR036669 (G3DSA:3.30.1490.GENE3D); IPR019543 (PFAM); IPR015849 (PFAM); IPR011993 (G3DSA:2.30.29.GENE3D); IPR024329 (PFAM); IPR011178 (PFAM); IPR036176 (G3DSA:1.20.120.GENE3D); mobidb-lite (MOBIDB_LITE); mobidb-lite (MOBIDB_LITE); mobidb-lite (MOBIDB_LITE); mobidb-lite (MOBIDB_LITE); mobidb-lite (MOBIDB_LITE); mobidb-lite (MOBIDB_LITE); mobid…	F:GO:0008201; F:GO:0046914; C:GO:0016021	F:heparin binding; F:transition metal ion binding; C:integral component of membrane
gbr.198.17.t1	serine/arginine repetitive matrix protein 1-like	N	1	0	Transmembrane	No	451	11	0	63.03	4	P:GO:1901386; F:GO:0044325; C:GO:0016020; C:GO:0016021	P:negative regulation of voltage-gated calcium channel activity; F:ion channel binding; C:membrane; C:integral component of membrane			mobidb-lite (MOBIDB_LITE); mobidb-lite (MOBIDB_LITE); mobidb-lite (MOBIDB_LITE); mobidb-lite (MOBIDB_LITE); mobidb-lite (MOBIDB_LITE); CYTOPLASMIC_DOMAIN (PHOBIUS); TRANSMEMBRANE (PHOBIUS); NON_CYTOPLASMIC_DOMAIN (PHOBIUS); TMhelix (TMHMM)	no GO terms	no GO terms
gbr.198.18.t1	serine/arginine repetitive matrix protein 1-like	N	0	0	Intracellular	No	772	20	0	52.55	2	P:GO:1901386; F:GO:0044325	P:negative regulation of voltage-gated calcium channel activity; F:ion channel binding			mobidb-lite (MOBIDB_LITE); mobidb-lite (MOBIDB_LITE); mobidb-lite (MOBIDB_LITE); mobidb-lite (MOBIDB_LITE); mobidb-lite (MOBIDB_LITE); mobidb-lite (MOBIDB_LITE); mobidb-lite (MOBIDB_LITE); mobidb-lite (MOBIDB_LITE); mobidb-lite (MOBIDB_LITE); mobidb-lite (MOBIDB_LITE); mobidb-lite (MOBIDB_LITE); mobidb-lite (MOBIDB_LITE); mobidb-lite (MOBIDB_LITE); mobidb-lite (MOBIDB_LITE); mobidb-lite (MOBIDB_L…	P:GO:1901386; F:GO:0044325	P:negative regulation of voltage-gated calcium channel activity; F:ion channel binding
gbr.2.129.t1	synaptopodin 2-like protein	N	0	0	Intracellular	No	903	20	0	49.57	1	F:GO:0005515	F:protein binding			IPR001478 (SMART); IPR036034 (G3DSA:2.30.42.GENE3D); mobidb-lite (MOBIDB_LITE); mobidb-lite (MOBIDB_LITE); mobidb-lite (MOBIDB_LITE); mobidb-lite (MOBIDB_LITE); mobidb-lite (MOBIDB_LITE); mobidb-lite (MOBIDB_LITE); mobidb-lite (MOBIDB_LITE); mobidb-lite (MOBIDB_LITE); mobidb-lite (MOBIDB_LITE); mobidb-lite (MOBIDB_LITE); mobidb-lite (MOBIDB_LITE); mobidb-lite (MOBIDB_LITE); mobidb-lite (MOBIDB_LI…	F:GO:0005515	F:protein binding
gbr.2.182.t1	G-protein coupled receptor moody-like	N	7	6	Transmembrane	No	355	20	0	64.39	3	P:GO:0007186; F:GO:0004930; C:GO:0016021	P:G protein-coupled receptor signaling pathway; F:G protein-coupled receptor activity; C:integral component of membrane			IPR000276 (PRINTS); IPR000276 (SMART); G3DSA:1.20.1070.10 (GENE3D); IPR000276 (PFAM); PTHR24228:SF29 (PANTHER); PTHR24228 (PANTHER); IPR000276 (PROSITE_PATTERNS); TRANSMEMBRANE (PHOBIUS); CYTOPLASMIC_DOMAIN (PHOBIUS); NON_CYTOPLASMIC_DOMAIN (PHOBIUS); CYTOPLASMIC_DOMAIN (PHOBIUS); TRANSMEMBRANE (PHOBIUS); TRANSMEMBRANE (PHOBIUS); TRANSMEMBRANE (PHOBIUS); CYTOPLASMIC_DOMAIN (PHOBIUS); CYTOPLASMIC_…	P:GO:0007186; F:GO:0004930; C:GO:0016021	P:G protein-coupled receptor signaling pathway; F:G protein-coupled receptor activity; C:integral component of membrane
gbr.2.184.t1	cadherin-23 isoform X3	N	0	0	Intracellular	No	3159	20	0	63.38	4	P:GO:0007156; F:GO:0005509; F:GO:0005515; C:GO:0005886	P:homophilic cell adhesion via plasma membrane adhesion molecules; F:calcium ion binding; F:protein binding; C:plasma membrane			IPR002172 (PRINTS); IPR002126 (PRINTS); IPR002126 (SMART); IPR001881 (SMART); IPR002172 (SMART); IPR000742 (SMART); IPR036055 (G3DSA:4.10.400.GENE3D); G3DSA:2.60.40.60 (GENE3D); IPR036055 (G3DSA:4.10.400.GENE3D); G3DSA:2.10.25.10 (GENE3D); IPR002172 (PFAM); G3DSA:2.60.40.60 (GENE3D); G3DSA:2.60.40.60 (GENE3D); G3DSA:2.10.25.10 (GENE3D); IPR000742 (PFAM); G3DSA:2.10.25.10 (GENE3D); G3DSA:2.10.25.1…	P:GO:0007155; P:GO:0007156; F:GO:0005509; F:GO:0005515; C:GO:0005886; C:GO:0016020	P:cell adhesion; P:homophilic cell adhesion via plasma membrane adhesion molecules; F:calcium ion binding; F:protein binding; C:plasma membrane; C:membrane
gbr.20.13.t1	---NA---	N	0	0	Intracellular	No	82									no IPS match	no IPS match	no IPS match
gbr.20.25.t1_gbr.20.16.t1_gbr.20.17.t1	monocarboxylate transporter 11-like isoform X1	N	12	11	Transmembrane	No	437	20	0	74.15						G3DSA:1.20.1250.20 (GENE3D); G3DSA:1.20.1250.20 (GENE3D); IPR011701 (PFAM); PTHR11360:SF86 (PANTHER); PTHR11360 (PANTHER); IPR020846 (PROSITE_PROFILES); IPR036259 (SUPERFAMILY)	P:GO:0055085; F:GO:0022857	P:transmembrane transport; F:transmembrane transporter activity
gbr.20.82.t1	astrocytic phosphoprotein PEA-15	N	0	0	UPS	UPS	139	20	1.18058e-98	67.2	2	P:GO:0042981; F:GO:0005515	P:regulation of apoptotic process; F:protein binding			IPR001875 (SMART); G3DSA:1.10.533.10 (GENE3D); IPR001875 (PFAM); mobidb-lite (MOBIDB_LITE); mobidb-lite (MOBIDB_LITE); PTHR48169 (PANTHER); IPR001875 (PROSITE_PROFILES); IPR011029 (SUPERFAMILY)	P:GO:0042981; F:GO:0005515	P:regulation of apoptotic process; F:protein binding
gbr.202.8.t1	synaptotagmin-1-like isoform X2	N	1	0	Transmembrane	No	464	20	0	71.94	1	C:GO:0016020	C:membrane			IPR001565 (PRINTS); IPR000008 (SMART); IPR000008 (PFAM); IPR035892 (G3DSA:2.60.40.GENE3D); IPR035892 (G3DSA:2.60.40.GENE3D); mobidb-lite (MOBIDB_LITE); PTHR10024 (PANTHER); PTHR10024:SF361 (PANTHER); NON_CYTOPLASMIC_DOMAIN (PHOBIUS); TRANSMEMBRANE (PHOBIUS); CYTOPLASMIC_DOMAIN (PHOBIUS); IPR000008 (PROSITE_PROFILES); IPR000008 (PROSITE_PROFILES); cd00276 (CDD); cd08387 (CDD); SSF49562 (SUPERFAMIL…	C:GO:0016020	C:membrane
gbr.203.8.t1	zinc metalloproteinase nas-4-like	Y	1	0	Transmembrane	Yes	477	20	0	64.66	3	P:GO:0006508; F:GO:0004222; F:GO:0008270	P:proteolysis; F:metalloendopeptidase activity; F:zinc ion binding	EC:3.4.99; EC:3.4.24.70; EC:3.4.24.71; EC:3.4.24; EC:3.4.24.61; EC:3.4.24.72; EC:3.4.24.23; EC:3.4.24.56; EC:3.4.24.24; EC:3.4.24.35; EC:3.4.24.57; EC:3.4.24.14; EC:3.4.24.69; EC:3.4.24.37; EC:3.4.24.59; EC:3.4.24.64; EC:3.4.24.21; EC:3.4.24.11; EC:3.4.24.22; EC:3.4.24.55; EC:3.4.24.17; EC:3.4.24.18; EC:3.4.24.19	Acting on peptide bonds (peptidases); Oligopeptidase A; Endothelin-converting enzyme 1; Acting on peptide bonds (peptidases); Nardilysin; Fibrolase; Matrilysin; Insulysin; Gelatinase A; Gelatinase B; O-sialoglycoprotein endopeptidase; Procollagen N-endopeptidase; Bontoxilysin; Saccharolysin; Mitochondrial intermediate peptidase; Mitochondrial processing peptidase; Astacin; Neprilysin; Stromelysin…	IPR001506 (PRINTS); PR00018 (PRINTS); IPR006026 (SMART); IPR000001 (SMART); IPR001506 (PFAM); IPR000001 (PFAM); IPR038178 (G3DSA:2.40.20.GENE3D); mobidb-lite (MOBIDB_LITE); mobidb-lite (MOBIDB_LITE); mobidb-lite (MOBIDB_LITE); PTHR10127:SF841 (PANTHER); PTHR10127 (PANTHER); IPR018056 (PROSITE_PATTERNS); SIGNAL_PEPTIDE (PHOBIUS); NON_CYTOPLASMIC_DOMAIN (PHOBIUS); SIGNAL_PEPTIDE_H_REGION (PHOBIUS);…	P:GO:0006508; F:GO:0004222; F:GO:0008237; F:GO:0008270	P:proteolysis; F:metalloendopeptidase activity; F:metallopeptidase activity; F:zinc ion binding
gbr.204.46.t1	SUN domain-containing protein 2-like	N	0	0	Intracellular	No	108	13	6.24176e-67	90.13						mobidb-lite (MOBIDB_LITE)	no GO terms	no GO terms
gbr.207.13.t1	neurogenic locus notch homolog protein 1-like isoform X1	Y	1	1	Signal peptide	No	1834	20	0	59.42	1	F:GO:0005509	F:calcium ion binding			IPR001881 (SMART); IPR000859 (SMART); IPR000742 (SMART); G3DSA:2.10.25.10 (GENE3D); G3DSA:2.10.25.10 (GENE3D); IPR000742 (PFAM); G3DSA:2.10.25.10 (GENE3D); G3DSA:2.10.25.10 (GENE3D); IPR035914 (G3DSA:2.60.120.GENE3D); G3DSA:2.10.25.10 (GENE3D); IPR013032 (PFAM); G3DSA:2.10.25.10 (GENE3D); G3DSA:2.10.25.10 (GENE3D); G3DSA:2.10.25.10 (GENE3D); G3DSA:2.10.25.10 (GENE3D); G3DSA:2.10.25.10 (GENE3D); G…	F:GO:0005509	F:calcium ion binding
gbr.208.25.t1	neuronal acetylcholine receptor subunit alpha-3-like	N	4	4	Intracellular	No	555	20	0	68.65	5	P:GO:0034220; F:GO:0004888; F:GO:0022848; C:GO:0016021; C:GO:0045211	P:ion transmembrane transport; F:transmembrane signaling receptor activity; F:acetylcholine-gated cation-selective channel activity; C:integral component of membrane; C:postsynaptic membrane			IPR002394 (PRINTS); IPR006201 (PRINTS); IPR006202 (PFAM); G3DSA:1.20.58.390 (GENE3D); IPR006201 (TIGRFAM); G3DSA:1.20.58.390 (GENE3D); IPR006029 (PFAM); IPR036734 (G3DSA:2.70.170.GENE3D); mobidb-lite (MOBIDB_LITE); PTHR18945:SF757 (PANTHER); IPR006201 (PANTHER); IPR018000 (PROSITE_PATTERNS); TRANSMEMBRANE (PHOBIUS); CYTOPLASMIC_DOMAIN (PHOBIUS); CYTOPLASMIC_DOMAIN (PHOBIUS); TRANSMEMBRANE (PHOBIU…	P:GO:0006811; P:GO:0034220; F:GO:0004888; F:GO:0005216; F:GO:0005230; F:GO:0022848; C:GO:0016021; C:GO:0045211	P:ion transport; P:ion transmembrane transport; F:transmembrane signaling receptor activity; F:ion channel activity; F:extracellular ligand-gated ion channel activity; F:acetylcholine-gated cation-selective channel activity; C:integral component of membrane; C:postsynaptic membrane
gbr.209.7.t1	vezatin-like isoform X2	Y	2	2	Signal peptide	No	1209	20	0	68.11	2	P:GO:0098609; F:GO:0017022	P:cell-cell adhesion; F:myosin binding			Coil (COILS); Coil (COILS); Coil (COILS); Coil (COILS); Coil (COILS); Coil (COILS); Coil (COILS); IPR026859 (PFAM); mobidb-lite (MOBIDB_LITE); mobidb-lite (MOBIDB_LITE); mobidb-lite (MOBIDB_LITE); mobidb-lite (MOBIDB_LITE); mobidb-lite (MOBIDB_LITE); mobidb-lite (MOBIDB_LITE); mobidb-lite (MOBIDB_LITE); mobidb-lite (MOBIDB_LITE); mobidb-lite (MOBIDB_LITE); mobidb-lite (MOBIDB_LITE); mobidb-lite (…	P:GO:0098609; F:GO:0017022	P:cell-cell adhesion; F:myosin binding
gbr.210.12.t1	AN peptide-type precursor	Y	1	1	Signal peptide	No	214	2	4.77605e-125	76.23						mobidb-lite (MOBIDB_LITE); mobidb-lite (MOBIDB_LITE); SIGNAL_PEPTIDE_H_REGION (PHOBIUS); NON_CYTOPLASMIC_DOMAIN (PHOBIUS); SIGNAL_PEPTIDE_N_REGION (PHOBIUS); SIGNAL_PEPTIDE_C_REGION (PHOBIUS); SIGNAL_PEPTIDE (PHOBIUS); SignalP-noTM (SIGNALP_GRAM_NEGATIVE); SignalP-TM (SIGNALP_GRAM_POSITIVE); SignalP-noTM (SIGNALP_EUK); TMhelix (TMHMM)	no GO terms	no GO terms
gbr.212.19.t1	cell wall protein RBR3-like isoform X2	N	1	1	Intracellular	No	628	20	1.31256e-87	52.1	3	P:GO:0007165; C:GO:0005739; C:GO:0016020	P:signal transduction; C:mitochondrion; C:membrane			IPR003599 (SMART); IPR013783 (G3DSA:2.60.40.GENE3D); mobidb-lite (MOBIDB_LITE); mobidb-lite (MOBIDB_LITE); mobidb-lite (MOBIDB_LITE); mobidb-lite (MOBIDB_LITE); mobidb-lite (MOBIDB_LITE); mobidb-lite (MOBIDB_LITE); TRANSMEMBRANE (PHOBIUS); CYTOPLASMIC_DOMAIN (PHOBIUS); NON_CYTOPLASMIC_DOMAIN (PHOBIUS); IPR007110 (PROSITE_PROFILES); IPR007110 (PROSITE_PROFILES); IPR036179 (SUPERFAMILY); TMhelix (T…	no GO terms	no GO terms
gbr.215.29.t1	protein DDI1 homolog isoform X1	N	0	0	UPS	UPS	195	4	4.3458e-131	76.96						IPR021109 (G3DSA:2.40.70.GENE3D)	no GO terms	no GO terms
gbr.215.30.t1_gbr.215.33.t1_gbr.215.35.t1	aristaless-like homeobox protein	N	0	0	Intracellular	No	392	20	0	71.17	3	P:GO:0006355; F:GO:0003677; C:GO:0005634	P:regulation of transcription, DNA-templated; F:DNA binding; C:nucleus			IPR001356 (PFAM); IPR003654 (PFAM); G3DSA:1.10.10.60 (GENE3D); mobidb-lite (MOBIDB_LITE); mobidb-lite (MOBIDB_LITE); mobidb-lite (MOBIDB_LITE); mobidb-lite (MOBIDB_LITE); PTHR24329 (PANTHER); IPR003654 (PROSITE_PROFILES); IPR001356 (PROSITE_PROFILES); IPR001356 (CDD); IPR009057 (SUPERFAMILY)	F:GO:0003677	F:DNA binding
gbr.216.34.t1	uncharacterized protein LOC110977304	N	2	2	Intracellular	No	375	7	3.01865e-118	77.28	2	C:GO:0016020; C:GO:0016021	C:membrane; C:integral component of membrane			mobidb-lite (MOBIDB_LITE); TRANSMEMBRANE (PHOBIUS); CYTOPLASMIC_DOMAIN (PHOBIUS); TRANSMEMBRANE (PHOBIUS); CYTOPLASMIC_DOMAIN (PHOBIUS); NON_CYTOPLASMIC_DOMAIN (PHOBIUS); TMhelix (TMHMM); TMhelix (TMHMM)	no GO terms	no GO terms
gbr.217.32.t1	uncharacterized protein LOC110975394	N	0	0	Intracellular	No	365	20	0	70.93	2	C:GO:0016020; C:GO:0016021	C:membrane; C:integral component of membrane			no IPS match	no IPS match	no IPS match
gbr.218.30.t1	development-specific protein LVN1.2-like	Y	0	0	Signal peptide	Yes	318	12	6.52585e-134	55.91	3	P:GO:0007160; F:GO:0005509; C:GO:0005576	P:cell-matrix adhesion; F:calcium ion binding; C:extracellular region			IPR001299 (PFAM); mobidb-lite (MOBIDB_LITE); PTHR10697:SF10 (PANTHER); IPR001299 (PANTHER); SIGNAL_PEPTIDE_H_REGION (PHOBIUS); NON_CYTOPLASMIC_DOMAIN (PHOBIUS); SIGNAL_PEPTIDE (PHOBIUS); SIGNAL_PEPTIDE_N_REGION (PHOBIUS); SIGNAL_PEPTIDE_C_REGION (PHOBIUS); SignalP-noTM (SIGNALP_EUK)	P:GO:0007160; F:GO:0005509; C:GO:0005576	P:cell-matrix adhesion; F:calcium ion binding; C:extracellular region
gbr.218.31.t1	development-specific protein LVN1.2-like	Y	0	0	Signal peptide	Yes	211	5	1.14324e-147	52.24						SIGNAL_PEPTIDE_C_REGION (PHOBIUS); SIGNAL_PEPTIDE_H_REGION (PHOBIUS); SIGNAL_PEPTIDE (PHOBIUS); SIGNAL_PEPTIDE_N_REGION (PHOBIUS); NON_CYTOPLASMIC_DOMAIN (PHOBIUS); SignalP-noTM (SIGNALP_EUK); SignalP-TM (SIGNALP_GRAM_POSITIVE)	no GO terms	no GO terms
gbr.218.32.t1	development-specific protein LVN1.2-like	N	0	0	UPS	UPS	487	15	2.87889e-164	60.92	3	P:GO:0007160; F:GO:0005509; C:GO:0005576	P:cell-matrix adhesion; F:calcium ion binding; C:extracellular region			IPR001299 (PFAM); IPR001299 (PANTHER)	P:GO:0007160; F:GO:0005509; C:GO:0005576	P:cell-matrix adhesion; F:calcium ion binding; C:extracellular region
gbr.218.33.t1	development-specific protein LVN1.2-like	Y	0	0	Signal peptide	Yes	241	17	2.26795e-173	57.9	3	P:GO:0007160; F:GO:0005509; C:GO:0005576	P:cell-matrix adhesion; F:calcium ion binding; C:extracellular region			IPR001299 (PFAM); IPR001299 (PANTHER); SIGNAL_PEPTIDE_H_REGION (PHOBIUS); SIGNAL_PEPTIDE (PHOBIUS); SIGNAL_PEPTIDE_C_REGION (PHOBIUS); SIGNAL_PEPTIDE_N_REGION (PHOBIUS); NON_CYTOPLASMIC_DOMAIN (PHOBIUS); SignalP-TM (SIGNALP_GRAM_POSITIVE); SignalP-noTM (SIGNALP_GRAM_NEGATIVE); SignalP-noTM (SIGNALP_EUK)	P:GO:0007160; F:GO:0005509; C:GO:0005576	P:cell-matrix adhesion; F:calcium ion binding; C:extracellular region
gbr.218.34.t1	putative development-specific protein LVN1.2	Y	0	0	Signal peptide	Yes	246	17	0	52.28	3	P:GO:0007160; F:GO:0005509; C:GO:0005576	P:cell-matrix adhesion; F:calcium ion binding; C:extracellular region			IPR001299 (PFAM); IPR001299 (PANTHER); SIGNAL_PEPTIDE_C_REGION (PHOBIUS); SIGNAL_PEPTIDE_H_REGION (PHOBIUS); SIGNAL_PEPTIDE (PHOBIUS); SIGNAL_PEPTIDE_N_REGION (PHOBIUS); NON_CYTOPLASMIC_DOMAIN (PHOBIUS); SignalP-noTM (SIGNALP_EUK)	P:GO:0007160; F:GO:0005509; C:GO:0005576	P:cell-matrix adhesion; F:calcium ion binding; C:extracellular region
gbr.218.35.t1	development-specific protein LVN1.2-like	N	0	0	UPS	UPS	305	17	2.36963e-141	58.34	3	P:GO:0007160; F:GO:0005509; C:GO:0005576	P:cell-matrix adhesion; F:calcium ion binding; C:extracellular region			IPR001299 (PFAM); mobidb-lite (MOBIDB_LITE); mobidb-lite (MOBIDB_LITE); IPR001299 (PANTHER); PTHR10697:SF10 (PANTHER)	P:GO:0007160; F:GO:0005509; C:GO:0005576	P:cell-matrix adhesion; F:calcium ion binding; C:extracellular region
gbr.218.36.t1	development-specific protein LVN1.2-like	Y	0	0	Signal peptide	Yes	244	20	0	55.54	3	P:GO:0007160; F:GO:0005509; C:GO:0005576	P:cell-matrix adhesion; F:calcium ion binding; C:extracellular region			IPR001299 (PFAM); IPR001299 (PANTHER); SIGNAL_PEPTIDE (PHOBIUS); SIGNAL_PEPTIDE_C_REGION (PHOBIUS); SIGNAL_PEPTIDE_N_REGION (PHOBIUS); NON_CYTOPLASMIC_DOMAIN (PHOBIUS); SIGNAL_PEPTIDE_H_REGION (PHOBIUS); SignalP-noTM (SIGNALP_EUK); SignalP-noTM (SIGNALP_GRAM_NEGATIVE)	P:GO:0007160; F:GO:0005509; C:GO:0005576	P:cell-matrix adhesion; F:calcium ion binding; C:extracellular region
gbr.218.40.t1_gbr.218.41.t1	neurogenic locus notch homolog protein 2-like isoform X1	Y	0	0	Signal peptide	Yes	2930	20	0	69.27						PR00010 (PRINTS); IPR005469 (PRINTS); IPR035914 (G3DSA:2.60.120.GENE3D); G3DSA:2.10.25.10 (GENE3D); IPR000742 (PFAM); G3DSA:2.10.25.10 (GENE3D); G3DSA:2.10.25.10 (GENE3D); G3DSA:2.10.25.10 (GENE3D); G3DSA:2.10.25.10 (GENE3D); IPR036896 (G3DSA:2.40.128.GENE3D); IPR005468 (PFAM); IPR013032 (PFAM); IPR001881 (PFAM); G3DSA:2.10.25.10 (GENE3D); G3DSA:2.10.25.10 (GENE3D); G3DSA:2.10.25.10 (GENE3D); PTH…	F:GO:0005509; F:GO:0009374	F:calcium ion binding; F:biotin binding
gbr.22.66.t1	corticotropin-releasing factor-binding protein	N	0	0	UPS	UPS	338	20	0	49.97	1	F:GO:0051424	F:corticotropin-releasing hormone binding			IPR008435 (PFAM); mobidb-lite (MOBIDB_LITE); IPR008435 (PANTHER); IPR035914 (SUPERFAMILY)	F:GO:0051424	F:corticotropin-releasing hormone binding
gbr.22.74.t1	glycine receptor subunit alpha-2-like	N	4	4	Intracellular	No	514	20	0	65.49	4	P:GO:0034220; F:GO:0004888; F:GO:0005230; C:GO:0016021	P:ion transmembrane transport; F:transmembrane signaling receptor activity; F:extracellular ligand-gated ion channel activity; C:integral component of membrane			IPR006028 (PRINTS); IPR006201 (PRINTS); IPR036734 (G3DSA:2.70.170.GENE3D); IPR006201 (TIGRFAM); IPR006029 (PFAM); IPR006202 (PFAM); PTHR18945:SF853 (PANTHER); IPR006201 (PANTHER); IPR018000 (PROSITE_PATTERNS); TRANSMEMBRANE (PHOBIUS); NON_CYTOPLASMIC_DOMAIN (PHOBIUS); NON_CYTOPLASMIC_DOMAIN (PHOBIUS); TRANSMEMBRANE (PHOBIUS); TRANSMEMBRANE (PHOBIUS); CYTOPLASMIC_DOMAIN (PHOBIUS); NON_CYTOPLASMIC_…	P:GO:0006811; P:GO:0034220; F:GO:0004888; F:GO:0005216; F:GO:0005230; C:GO:0016021	P:ion transport; P:ion transmembrane transport; F:transmembrane signaling receptor activity; F:ion channel activity; F:extracellular ligand-gated ion channel activity; C:integral component of membrane
gbr.220.12.t1	tyrosine-protein kinase receptor Tie-1-like isoform X2	Y	1	1	Signal peptide	No	513	20	0	55.79						IPR000742 (SMART); G3DSA:2.170.300.10 (GENE3D); mobidb-lite (MOBIDB_LITE); mobidb-lite (MOBIDB_LITE); PTHR26391:SF16 (PANTHER); PTHR26391 (PANTHER); PTHR26391 (PANTHER); PTHR26391:SF16 (PANTHER); IPR000742 (PROSITE_PATTERNS); IPR000742 (PROSITE_PATTERNS); IPR000742 (PROSITE_PATTERNS); CYTOPLASMIC_DOMAIN (PHOBIUS); SIGNAL_PEPTIDE (PHOBIUS); SIGNAL_PEPTIDE_H_REGION (PHOBIUS); TRANSMEMBRANE (PHOBIUS…	no GO terms	no GO terms
gbr.221.100.t1	arrestin domain-containing protein 3-like	N	0	0	Intracellular	No	265	20	8.08058e-157	46.53						IPR011021 (PFAM); IPR014752 (G3DSA:2.60.40.GENE3D); IPR014752 (G3DSA:2.60.40.GENE3D); mobidb-lite (MOBIDB_LITE); PTHR11188 (PANTHER); PTHR11188:SF138 (PANTHER); PTHR11188 (PANTHER); PTHR11188:SF138 (PANTHER); IPR014756 (SUPERFAMILY)	no GO terms	no GO terms
gbr.221.19.t1	cholinesterase 2-like	Y	0	0	Signal peptide	Yes	609	20	0	73.67	1	F:GO:0004104	F:cholinesterase activity	EC:3.1.1.8; EC:3.1.1.1	Cholinesterase; Carboxylesterase	IPR000997 (PRINTS); IPR002018 (PFAM); IPR014788 (PFAM); IPR029058 (G3DSA:3.40.50.GENE3D); PTHR43918:SF3 (PANTHER); PTHR43918 (PANTHER); IPR019826 (PROSITE_PATTERNS); SIGNAL_PEPTIDE_N_REGION (PHOBIUS); SIGNAL_PEPTIDE_C_REGION (PHOBIUS); SIGNAL_PEPTIDE_H_REGION (PHOBIUS); NON_CYTOPLASMIC_DOMAIN (PHOBIUS); SIGNAL_PEPTIDE (PHOBIUS); cd00312 (CDD); SignalP-noTM (SIGNALP_EUK); IPR029058 (SUPERFAMILY)	F:GO:0004104	F:cholinesterase activity
gbr.221.20.t1	cholinesterase 2-like isoform X5	Y	0	0	Signal peptide	Yes	607	20	0	77.08	1	F:GO:0004104	F:cholinesterase activity	EC:3.1.1.8; EC:3.1.1.1	Cholinesterase; Carboxylesterase	IPR000997 (PRINTS); IPR029058 (G3DSA:3.40.50.GENE3D); IPR002018 (PFAM); PTHR43918:SF5 (PANTHER); PTHR43918 (PANTHER); IPR019826 (PROSITE_PATTERNS); SIGNAL_PEPTIDE_H_REGION (PHOBIUS); NON_CYTOPLASMIC_DOMAIN (PHOBIUS); SIGNAL_PEPTIDE_N_REGION (PHOBIUS); SIGNAL_PEPTIDE_C_REGION (PHOBIUS); SIGNAL_PEPTIDE (PHOBIUS); cd00312 (CDD); SignalP-noTM (SIGNALP_EUK); SignalP-TM (SIGNALP_GRAM_POSITIVE); SignalP…	F:GO:0004104	F:cholinesterase activity
gbr.221.49.t1	Myomodulin neuropeptides 1	N	0	0	Intracellular	No	305	17	7.14199e-133	52.35	2	P:GO:0006937; P:GO:0007218	P:regulation of muscle contraction; P:neuropeptide signaling pathway			mobidb-lite (MOBIDB_LITE); mobidb-lite (MOBIDB_LITE)	no GO terms	no GO terms
gbr.221.99.t1	cholinesterase 2-like	Y	0	0	Signal peptide	Yes	623	20	0	74.37	1	F:GO:0004104	F:cholinesterase activity	EC:3.1.1.8; EC:3.1.1.1	Cholinesterase; Carboxylesterase	IPR000997 (PRINTS); IPR014788 (PFAM); IPR029058 (G3DSA:3.40.50.GENE3D); IPR002018 (PFAM); PTHR43918 (PANTHER); PTHR43918:SF3 (PANTHER); IPR019819 (PROSITE_PATTERNS); SIGNAL_PEPTIDE_C_REGION (PHOBIUS); SIGNAL_PEPTIDE_H_REGION (PHOBIUS); SIGNAL_PEPTIDE_N_REGION (PHOBIUS); SIGNAL_PEPTIDE (PHOBIUS); NON_CYTOPLASMIC_DOMAIN (PHOBIUS); SignalP-noTM (SIGNALP_EUK); IPR029058 (SUPERFAMILY)	F:GO:0004104	F:cholinesterase activity
gbr.224.28.t1	NACHT, LRR and PYD domains-containing protein 3-like isoform X1	N	0	0	Intracellular	No	487	20	1.09353e-101	50.09						IPR032675 (G3DSA:3.80.10.GENE3D); SSF52047 (SUPERFAMILY)	no GO terms	no GO terms
gbr.225.27.t1	cysteine and glycine-rich protein 3	N	0	0	UPS	UPS	94	20	3.82385e-63	73.71	1	F:GO:0046872	F:metal ion binding			IPR001781 (SMART); IPR001781 (PFAM); G3DSA:2.10.110.10 (GENE3D); PTHR24215 (PANTHER); PTHR24215:SF1 (PANTHER); IPR001781 (PROSITE_PATTERNS); IPR001781 (PROSITE_PROFILES); cd09326 (CDD); SSF57716 (SUPERFAMILY); SSF57716 (SUPERFAMILY)	no GO terms	no GO terms
gbr.225.35.t1	kelch-like protein diablo isoform X2	N	0	0	Intracellular	No	781	20	0	65.71	1	F:GO:0005515	F:protein binding			IPR000210 (SMART); IPR006652 (SMART); IPR011705 (SMART); IPR015915 (G3DSA:2.120.10.GENE3D); G3DSA:1.25.40.420 (GENE3D); IPR006652 (PFAM); IPR011705 (PFAM); IPR000210 (PFAM); G3DSA:3.30.710.10 (GENE3D); mobidb-lite (MOBIDB_LITE); mobidb-lite (MOBIDB_LITE); mobidb-lite (MOBIDB_LITE); PTHR24412:SF461 (PANTHER); PTHR24412 (PANTHER); IPR000210 (PROSITE_PROFILES); cd18238 (CDD); cd18445 (CDD); IPR01133…	F:GO:0005515	F:protein binding
gbr.225.47.t1	polycystic kidney disease protein 1-like 2	N	0	0	Intracellular	No	552	20	0	60.42	8	P:GO:0055114; P:GO:0098869; F:GO:0004096; F:GO:0005509; F:GO:0020037; F:GO:0030246; C:GO:0016020; C:GO:0016021	P:obsolete oxidation-reduction process; P:cellular oxidant detoxification; F:catalase activity; F:calcium ion binding; F:heme binding; F:carbohydrate binding; C:membrane; C:integral component of membrane			IPR001304 (SMART); IPR001304 (PFAM); IPR016186 (G3DSA:3.10.100.GENE3D); mobidb-lite (MOBIDB_LITE); mobidb-lite (MOBIDB_LITE); mobidb-lite (MOBIDB_LITE); mobidb-lite (MOBIDB_LITE); mobidb-lite (MOBIDB_LITE); IPR001304 (PROSITE_PROFILES); cd00037 (CDD); IPR016187 (SUPERFAMILY)	no GO terms	no GO terms
gbr.226.5.t1_gbr.226.6.t1	F-box/LRR-repeat protein 16-like	N	0	0	Intracellular	No	499	20	0	81.84						IPR032675 (G3DSA:3.80.10.GENE3D); IPR032675 (G3DSA:3.80.10.GENE3D); IPR001611 (PFAM); mobidb-lite (MOBIDB_LITE); mobidb-lite (MOBIDB_LITE); mobidb-lite (MOBIDB_LITE); PTHR13382 (PANTHER); IPR036047 (SUPERFAMILY); SSF52047 (SUPERFAMILY)	F:GO:0005515	F:protein binding
gbr.23.24.t1	guanylate cyclase soluble subunit alpha-2	N	0	0	Intracellular	No	588	20	0	70.66	4	P:GO:0006182; P:GO:0035556; F:GO:0004383; F:GO:0020037	P:cGMP biosynthetic process; P:intracellular signal transduction; F:guanylate cyclase activity; F:heme binding	EC:4.6.1.2	Guanylate cyclase	Coil (COILS); IPR001054 (SMART); IPR011644 (PFAM); IPR011645 (PFAM); IPR038158 (G3DSA:3.90.1520.GENE3D); IPR001054 (PFAM); IPR042463 (G3DSA:3.30.450.GENE3D); IPR029787 (G3DSA:3.30.70.GENE3D); PTHR45655:SF6 (PANTHER); PTHR45655 (PANTHER); IPR018297 (PROSITE_PATTERNS); IPR001054 (PROSITE_PROFILES); cd07302 (CDD); IPR029787 (SUPERFAMILY); IPR024096 (SUPERFAMILY)	P:GO:0006182; P:GO:0009190; P:GO:0035556; F:GO:0004383; F:GO:0016849; F:GO:0020037	P:cGMP biosynthetic process; P:cyclic nucleotide biosynthetic process; P:intracellular signal transduction; F:guanylate cyclase activity; F:phosphorus-oxygen lyase activity; F:heme binding
gbr.23.25.t1	guanylate cyclase soluble subunit beta-1	N	0	0	Intracellular	No	647	20	0	76.21	4	P:GO:0006182; P:GO:0035556; F:GO:0004383; F:GO:0020037	P:cGMP biosynthetic process; P:intracellular signal transduction; F:guanylate cyclase activity; F:heme binding	EC:4.6.1.2	Guanylate cyclase	Coil (COILS); IPR001054 (SMART); IPR038158 (G3DSA:3.90.1520.GENE3D); IPR001054 (PFAM); IPR042463 (G3DSA:3.30.450.GENE3D); IPR011645 (PFAM); IPR011644 (PFAM); IPR029787 (G3DSA:3.30.70.GENE3D); PTHR45655:SF2 (PANTHER); PTHR45655 (PANTHER); IPR018297 (PROSITE_PATTERNS); IPR001054 (PROSITE_PROFILES); cd07302 (CDD); IPR029787 (SUPERFAMILY); IPR024096 (SUPERFAMILY); IPR024096 (SUPERFAMILY)	P:GO:0006182; P:GO:0009190; P:GO:0035556; F:GO:0004383; F:GO:0016849; F:GO:0020037	P:cGMP biosynthetic process; P:cyclic nucleotide biosynthetic process; P:intracellular signal transduction; F:guanylate cyclase activity; F:phosphorus-oxygen lyase activity; F:heme binding
gbr.23.53.t1	amyloid beta A4 precursor protein-binding family B member 2-like isoform X3	N	0	0	Intracellular	No	884	20	0	76.08	2	F:GO:0001540; F:GO:0005515	F:amyloid-beta binding; F:protein binding			Coil (COILS); IPR001202 (SMART); IPR006020 (SMART); IPR011993 (G3DSA:2.30.29.GENE3D); IPR006020 (PFAM); G3DSA:2.20.70.10 (GENE3D); IPR011993 (G3DSA:2.30.29.GENE3D); mobidb-lite (MOBIDB_LITE); mobidb-lite (MOBIDB_LITE); mobidb-lite (MOBIDB_LITE); mobidb-lite (MOBIDB_LITE); mobidb-lite (MOBIDB_LITE); mobidb-lite (MOBIDB_LITE); mobidb-lite (MOBIDB_LITE); mobidb-lite (MOBIDB_LITE); mobidb-lite (MOBID…	F:GO:0001540; F:GO:0005515	F:amyloid-beta binding; F:protein binding
gbr.234.20.t1	uncharacterized protein LOC110986324 isoform X1	N	0	0	Intracellular	No	228	4	2.30787e-153	83.32						mobidb-lite (MOBIDB_LITE); mobidb-lite (MOBIDB_LITE); mobidb-lite (MOBIDB_LITE); mobidb-lite (MOBIDB_LITE); mobidb-lite (MOBIDB_LITE)	no GO terms	no GO terms
gbr.237.22.t1	hairy/enhancer-of-split related with YRPW motif protein 1-like isoform X1	N	0	0	Intracellular	No	332	18	0	59.64	9	P:GO:0000122; P:GO:0006355; P:GO:0009952; P:GO:0030154; P:GO:0050767; F:GO:0000977; F:GO:0001227; F:GO:0003677; C:GO:0005634	P:negative regulation of transcription by RNA polymerase II; P:regulation of transcription, DNA-templated; P:anterior/posterior pattern specification; P:cell differentiation; P:regulation of neurogenesis; F:RNA polymerase II transcription regulatory region sequence-specific DNA binding; F:DNA-binding transcription repressor activity, RNA polymerase II-specific; F:DNA binding; C:nucleus			mobidb-lite (MOBIDB_LITE); mobidb-lite (MOBIDB_LITE); SSF158457 (SUPERFAMILY)	no GO terms	no GO terms
gbr.237.9.t1	uncharacterized protein LOC110981465	Y	0	0	Signal peptide	Yes	576	12	0	59.95						mobidb-lite (MOBIDB_LITE); mobidb-lite (MOBIDB_LITE); mobidb-lite (MOBIDB_LITE); mobidb-lite (MOBIDB_LITE); mobidb-lite (MOBIDB_LITE); mobidb-lite (MOBIDB_LITE); mobidb-lite (MOBIDB_LITE); mobidb-lite (MOBIDB_LITE); mobidb-lite (MOBIDB_LITE); SIGNAL_PEPTIDE_H_REGION (PHOBIUS); SIGNAL_PEPTIDE_N_REGION (PHOBIUS); SIGNAL_PEPTIDE (PHOBIUS); SIGNAL_PEPTIDE_C_REGION (PHOBIUS); NON_CYTOPLASMIC_DOMAIN (P…	no GO terms	no GO terms
gbr.24.36.t1	somatostatin precursor	Y	0	0	Signal peptide	Yes	160	1	7.0104e-09	63.24						SIGNAL_PEPTIDE (PHOBIUS); SIGNAL_PEPTIDE_N_REGION (PHOBIUS); SIGNAL_PEPTIDE_C_REGION (PHOBIUS); SIGNAL_PEPTIDE_H_REGION (PHOBIUS); NON_CYTOPLASMIC_DOMAIN (PHOBIUS); SignalP-noTM (SIGNALP_EUK); SignalP-noTM (SIGNALP_GRAM_NEGATIVE)	no GO terms	no GO terms
gbr.24.45.t1	---NA---	Y	0	0	Signal peptide	Yes	79									SIGNAL_PEPTIDE_C_REGION (PHOBIUS); NON_CYTOPLASMIC_DOMAIN (PHOBIUS); SIGNAL_PEPTIDE (PHOBIUS); SIGNAL_PEPTIDE_H_REGION (PHOBIUS); SIGNAL_PEPTIDE_N_REGION (PHOBIUS); SignalP-TM (SIGNALP_GRAM_POSITIVE); SignalP-noTM (SIGNALP_GRAM_NEGATIVE); SignalP-noTM (SIGNALP_EUK)	no GO terms	no GO terms
gbr.242.17.t1_gbr.242.22.t1	serine/arginine repetitive matrix protein 1-like	N	0	0	Intracellular	No	470	20	0	56.03						IPR025946 (PFAM); mobidb-lite (MOBIDB_LITE); mobidb-lite (MOBIDB_LITE); mobidb-lite (MOBIDB_LITE); mobidb-lite (MOBIDB_LITE)	no GO terms	no GO terms
gbr.245.11.t1	Ephrin-B2	N	0	0	UPS	UPS	243	20	2.13683e-167	57.88	1	C:GO:0016020	C:membrane			IPR001799 (PFAM); IPR008972 (G3DSA:2.60.40.GENE3D); mobidb-lite (MOBIDB_LITE); mobidb-lite (MOBIDB_LITE); IPR031328 (PANTHER); PTHR11304:SF29 (PANTHER); NON_CYTOPLASMIC_DOMAIN (PHOBIUS); CYTOPLASMIC_DOMAIN (PHOBIUS); TRANSMEMBRANE (PHOBIUS); IPR001799 (PROSITE_PROFILES); IPR008972 (SUPERFAMILY)	C:GO:0016020	C:membrane
gbr.245.14.t1	EF-hand calcium-binding domain-containing protein 4A isoform X1	N	0	0	Intracellular	No	496	20	0	70.98	2	F:GO:0003924; F:GO:0005525	F:GTPase activity; F:GTP binding	EC:3.6.1.15	Nucleoside-triphosphate phosphatase	Coil (COILS); Coil (COILS); PR00449 (PRINTS); SM00175 (SMART); SM00174 (SMART); SM00173 (SMART); SM00176 (SMART); IPR001806 (PFAM); G3DSA:3.40.50.300 (GENE3D); IPR005225 (TIGRFAM); PTHR47977 (PANTHER); PTHR47977:SF39 (PANTHER); PS51419 (PROSITE_PROFILES); cd00154 (CDD); IPR027417 (SUPERFAMILY)	F:GO:0003924; F:GO:0005525	F:GTPase activity; F:GTP binding
gbr.248.15.t1	cartilage oligomeric matrix protein-like	N	0	0	Intracellular	No	772	20	0	58.19	4	P:GO:0007155; F:GO:0005509; F:GO:0008201; C:GO:0005576	P:cell adhesion; F:calcium ion binding; F:heparin binding; C:extracellular region			IPR001791 (SMART); G3DSA:2.10.25.10 (GENE3D); IPR003367 (PFAM); G3DSA:2.60.120.200 (GENE3D); IPR008859 (PFAM); G3DSA:2.60.120.200 (GENE3D); IPR028974 (G3DSA:4.10.1080.GENE3D); PTHR10199 (PANTHER); IPR028507 (PTHR10199:PANTHER); IPR017897 (PROSITE_PROFILES); IPR017897 (PROSITE_PROFILES); IPR008859 (PROSITE_PROFILES); IPR017897 (PROSITE_PROFILES); IPR017897 (PROSITE_PROFILES); IPR017897 (PROSITE_PR…	P:GO:0007155; F:GO:0005509; F:GO:0008201; C:GO:0005576	P:cell adhesion; F:calcium ion binding; F:heparin binding; C:extracellular region
gbr.25.106.t1	irregular chiasm C-roughest protein isoform X1	Y	1	1	Signal peptide	No	555	20	0	48.18	2	C:GO:0016020; C:GO:0016021	C:membrane; C:integral component of membrane			IPR003598 (SMART); IPR003599 (SMART); IPR013098 (PFAM); IPR013783 (G3DSA:2.60.40.GENE3D); IPR013783 (G3DSA:2.60.40.GENE3D); IPR013162 (PFAM); PF13927 (PFAM); IPR013783 (G3DSA:2.60.40.GENE3D); mobidb-lite (MOBIDB_LITE); mobidb-lite (MOBIDB_LITE); PTHR23277 (PANTHER); SIGNAL_PEPTIDE (PHOBIUS); CYTOPLASMIC_DOMAIN (PHOBIUS); SIGNAL_PEPTIDE_H_REGION (PHOBIUS); SIGNAL_PEPTIDE_C_REGION (PHOBIUS); NON_CY…	no GO terms	no GO terms
gbr.25.107.t1	protein sidekick	N	1	1	Intracellular	No	526	20	1.29915e-17	43.55	2	C:GO:0016020; C:GO:0016021	C:membrane; C:integral component of membrane			IPR013783 (G3DSA:2.60.40.GENE3D); IPR013098 (PFAM); mobidb-lite (MOBIDB_LITE); mobidb-lite (MOBIDB_LITE); mobidb-lite (MOBIDB_LITE); mobidb-lite (MOBIDB_LITE); NON_CYTOPLASMIC_DOMAIN (PHOBIUS); CYTOPLASMIC_DOMAIN (PHOBIUS); TRANSMEMBRANE (PHOBIUS); IPR007110 (PROSITE_PROFILES); IPR007110 (PROSITE_PROFILES); cd00096 (CDD); IPR036179 (SUPERFAMILY); TMhelix (TMHMM)	no GO terms	no GO terms
gbr.25.108.t1	kin of IRRE-like protein 1	Y	2	1	Signal peptide	No	500	20	0	49	2	C:GO:0016020; C:GO:0016021	C:membrane; C:integral component of membrane			IPR013106 (SMART); IPR003599 (SMART); IPR003598 (SMART); IPR013106 (PFAM); IPR013783 (G3DSA:2.60.40.GENE3D); IPR013783 (G3DSA:2.60.40.GENE3D); IPR013162 (PFAM); mobidb-lite (MOBIDB_LITE); mobidb-lite (MOBIDB_LITE); PTHR23277 (PANTHER); SIGNAL_PEPTIDE_C_REGION (PHOBIUS); NON_CYTOPLASMIC_DOMAIN (PHOBIUS); SIGNAL_PEPTIDE_H_REGION (PHOBIUS); TRANSMEMBRANE (PHOBIUS); CYTOPLASMIC_DOMAIN (PHOBIUS); SIGN…	no GO terms	no GO terms
gbr.25.109.t1	irregular chiasm C-roughest protein	Y	1	0	Signal peptide	Yes	506	20	0	47.47	2	C:GO:0016020; C:GO:0016021	C:membrane; C:integral component of membrane			IPR003599 (SMART); IPR003598 (SMART); IPR013106 (SMART); IPR013783 (G3DSA:2.60.40.GENE3D); IPR013783 (G3DSA:2.60.40.GENE3D); IPR013106 (PFAM); IPR013783 (G3DSA:2.60.40.GENE3D); mobidb-lite (MOBIDB_LITE); mobidb-lite (MOBIDB_LITE); PTHR23277 (PANTHER); SIGNAL_PEPTIDE_C_REGION (PHOBIUS); CYTOPLASMIC_DOMAIN (PHOBIUS); NON_CYTOPLASMIC_DOMAIN (PHOBIUS); TRANSMEMBRANE (PHOBIUS); SIGNAL_PEPTIDE (PHOBIUS…	no GO terms	no GO terms
gbr.25.171.t1	tubulin alpha chain	N	0	0	Intracellular	No	451	20	0	98.17	5	P:GO:0007017; F:GO:0003924; F:GO:0005200; F:GO:0005525; C:GO:0005874	P:microtubule-based process; F:GTPase activity; F:structural constituent of cytoskeleton; F:GTP binding; C:microtubule	EC:3.6.1.15	Nucleoside-triphosphate phosphatase	IPR002452 (PRINTS); IPR000217 (PRINTS); IPR018316 (SMART); IPR003008 (SMART); IPR023123 (G3DSA:1.10.287.GENE3D); IPR003008 (PFAM); IPR018316 (PFAM); IPR036525 (G3DSA:3.40.50.GENE3D); IPR037103 (G3DSA:3.30.1330.GENE3D); mobidb-lite (MOBIDB_LITE); mobidb-lite (MOBIDB_LITE); IPR000217 (PANTHER); PTHR11588:SF290 (PANTHER); IPR017975 (PROSITE_PATTERNS); cd02186 (CDD); IPR036525 (SUPERFAMILY); IPR00828…	P:GO:0007017; F:GO:0003924; F:GO:0005200; F:GO:0005525; C:GO:0005874	P:microtubule-based process; F:GTPase activity; F:structural constituent of cytoskeleton; F:GTP binding; C:microtubule
gbr.25.188.t1	Tubulin alpha-1C chain	N	0	0	Intracellular	No	777	20	0	95.9	5	P:GO:0007017; F:GO:0003924; F:GO:0005200; F:GO:0005525; C:GO:0005874	P:microtubule-based process; F:GTPase activity; F:structural constituent of cytoskeleton; F:GTP binding; C:microtubule	EC:3.6.1.15	Nucleoside-triphosphate phosphatase	IPR002452 (PRINTS); IPR000217 (PRINTS); IPR003008 (SMART); IPR018316 (SMART); IPR037103 (G3DSA:3.30.1330.GENE3D); IPR037103 (G3DSA:3.30.1330.GENE3D); IPR023123 (G3DSA:1.10.287.GENE3D); IPR036525 (G3DSA:3.40.50.GENE3D); IPR003008 (PFAM); IPR018316 (PFAM); mobidb-lite (MOBIDB_LITE); mobidb-lite (MOBIDB_LITE); PTHR11588:SF292 (PANTHER); PTHR11588:SF292 (PANTHER); IPR000217 (PANTHER); IPR017975 (PROS…	P:GO:0007017; F:GO:0003924; F:GO:0005200; F:GO:0005525; C:GO:0005874	P:microtubule-based process; F:GTPase activity; F:structural constituent of cytoskeleton; F:GTP binding; C:microtubule
gbr.25.191.t1	tubulin alpha-1 chain-like	N	0	0	Intracellular	No	374	20	0	97.41	5	P:GO:0007017; F:GO:0003924; F:GO:0005200; F:GO:0005525; C:GO:0005874	P:microtubule-based process; F:GTPase activity; F:structural constituent of cytoskeleton; F:GTP binding; C:microtubule	EC:3.6.1.15	Nucleoside-triphosphate phosphatase	Coil (COILS); IPR000217 (PRINTS); IPR002452 (PRINTS); IPR018316 (SMART); IPR003008 (SMART); IPR003008 (PFAM); IPR018316 (PFAM); IPR037103 (G3DSA:3.30.1330.GENE3D); IPR036525 (G3DSA:3.40.50.GENE3D); mobidb-lite (MOBIDB_LITE); mobidb-lite (MOBIDB_LITE); PTHR11588:SF64 (PANTHER); IPR000217 (PANTHER); IPR017975 (PROSITE_PATTERNS); cd02186 (CDD); IPR008280 (SUPERFAMILY); IPR036525 (SUPERFAMILY)	P:GO:0007017; F:GO:0003924; F:GO:0005200; F:GO:0005525; C:GO:0005874	P:microtubule-based process; F:GTPase activity; F:structural constituent of cytoskeleton; F:GTP binding; C:microtubule
gbr.25.192.t1	tubulin alpha-3 chain isoform X1	N	0	0	Intracellular	No	762	20	0	96.83	5	P:GO:0007017; F:GO:0003924; F:GO:0005200; F:GO:0005525; C:GO:0005874	P:microtubule-based process; F:GTPase activity; F:structural constituent of cytoskeleton; F:GTP binding; C:microtubule	EC:3.6.1.15	Nucleoside-triphosphate phosphatase	IPR002452 (PRINTS); IPR000217 (PRINTS); IPR018316 (SMART); IPR003008 (SMART); IPR018316 (PFAM); IPR036525 (G3DSA:3.40.50.GENE3D); IPR037103 (G3DSA:3.30.1330.GENE3D); IPR036525 (G3DSA:3.40.50.GENE3D); IPR003008 (PFAM); IPR023123 (G3DSA:1.10.287.GENE3D); IPR000217 (PANTHER); PTHR11588:SF75 (PANTHER); IPR017975 (PROSITE_PATTERNS); IPR017975 (PROSITE_PATTERNS); cd02186 (CDD); cd02186 (CDD); IPR008280…	P:GO:0007017; F:GO:0003924; F:GO:0005200; F:GO:0005525; C:GO:0005874	P:microtubule-based process; F:GTPase activity; F:structural constituent of cytoskeleton; F:GTP binding; C:microtubule
gbr.25.208.t1	tubulin alpha-3 chain isoform X1	N	0	0	Intracellular	No	452	20	0	97.07	5	P:GO:0007017; F:GO:0003924; F:GO:0005200; F:GO:0005525; C:GO:0005874	P:microtubule-based process; F:GTPase activity; F:structural constituent of cytoskeleton; F:GTP binding; C:microtubule	EC:3.6.1.15	Nucleoside-triphosphate phosphatase	IPR002452 (PRINTS); IPR000217 (PRINTS); IPR003008 (SMART); IPR018316 (SMART); IPR023123 (G3DSA:1.10.287.GENE3D); IPR036525 (G3DSA:3.40.50.GENE3D); IPR018316 (PFAM); IPR003008 (PFAM); IPR037103 (G3DSA:3.30.1330.GENE3D); IPR000217 (PANTHER); PTHR11588:SF304 (PANTHER); IPR017975 (PROSITE_PATTERNS); cd02186 (CDD); IPR036525 (SUPERFAMILY); IPR008280 (SUPERFAMILY)	P:GO:0007017; F:GO:0003924; F:GO:0005200; F:GO:0005525; C:GO:0005874	P:microtubule-based process; F:GTPase activity; F:structural constituent of cytoskeleton; F:GTP binding; C:microtubule
gbr.25.211.t1	inactive serine protease 35	N	1	0	Transmembrane	No	413	20	0	59.99	2	P:GO:0006508; F:GO:0004252	P:proteolysis; F:serine-type endopeptidase activity	EC:3.4.21.73; EC:3.4.24.7; EC:3.4.21.71; EC:3.4.24.3; EC:3.4.21.34; EC:3.4.21.78; EC:3.4.21.75; EC:3.4.21.26; EC:3.4.21.27; EC:3.4.21.68; EC:3.4.21.69; EC:3.4.24.34; EC:3.4.21.41; EC:3.4.21.83; EC:3.4.21.88; EC:3.4.21.45; EC:3.4.21.89; EC:3.4.21.42; EC:3.4.19.1; EC:3.4.21.43; EC:3.4.21.87; EC:3.4.21.38; EC:3.4.21.35; EC:3.4.21.79; EC:3.4.21.36; EC:3.4.21.102; EC:3.4.21.39; EC:3.4.21; EC:3.4.21.4;…	U-plasminogen activator; Interstitial collagenase; Pancreatic elastase II; Microbial collagenase; Plasma kallikrein; Granzyme A; Furin; Prolyl oligopeptidase; Coagulation factor XIa; T-plasminogen activator; Protein C (activated); Neutrophil collagenase; Complement subcomponent C1r; Oligopeptidase B; Repressor LexA; Complement factor I; Signal peptidase I; Complement subcomponent C1s; Acylaminoac…	IPR001254 (PFAM); IPR043504 (G3DSA:2.40.10.GENE3D); IPR043504 (G3DSA:2.40.10.GENE3D); PTHR15462 (PANTHER); PTHR15462:SF17 (PANTHER); PTHR15462 (PANTHER); IPR018114 (PROSITE_PATTERNS); SIGNAL_PEPTIDE_C_REGION (PHOBIUS); SIGNAL_PEPTIDE_N_REGION (PHOBIUS); NON_CYTOPLASMIC_DOMAIN (PHOBIUS); SIGNAL_PEPTIDE_H_REGION (PHOBIUS); SIGNAL_PEPTIDE (PHOBIUS); IPR009003 (SUPERFAMILY); TMhelix (TMHMM)	P:GO:0006508; F:GO:0004252	P:proteolysis; F:serine-type endopeptidase activity
gbr.25.22.t1_gbr.25.23.t1	myophilin-like isoform X1	N	0	0	UPS	UPS	187	20	1.75764e-128	69.66						IPR003096 (PRINTS); IPR000557 (PFAM); IPR036872 (G3DSA:1.10.418.GENE3D); IPR001715 (PFAM); PTHR18959:SF98 (PANTHER); PTHR18959 (PANTHER); IPR000557 (PROSITE_PROFILES); IPR001715 (PROSITE_PROFILES); IPR001715 (CDD); IPR036872 (SUPERFAMILY)	F:GO:0005515	F:protein binding
gbr.25.30.t1	frizzled-4-like	N	7	6	Signal peptide	No	582	20	0	78.73	4	P:GO:0016055; F:GO:0005515; F:GO:0042813; C:GO:0016021	P:Wnt signaling pathway; F:protein binding; F:Wnt-activated receptor activity; C:integral component of membrane			IPR000539 (PRINTS); IPR000539 (SMART); IPR020067 (SMART); IPR000539 (PFAM); IPR020067 (PFAM); IPR036790 (G3DSA:1.10.2000.GENE3D); G3DSA:1.20.1070.10 (GENE3D); mobidb-lite (MOBIDB_LITE); mobidb-lite (MOBIDB_LITE); mobidb-lite (MOBIDB_LITE); IPR026551 (PTHR11309:PANTHER); IPR015526 (PANTHER); CYTOPLASMIC_DOMAIN (PHOBIUS); TRANSMEMBRANE (PHOBIUS); NON_CYTOPLASMIC_DOMAIN (PHOBIUS); NON_CYTOPLASMIC_DO…	P:GO:0007166; P:GO:0016055; F:GO:0004888; F:GO:0005515; F:GO:0042813; C:GO:0016020; C:GO:0016021	P:cell surface receptor signaling pathway; P:Wnt signaling pathway; F:transmembrane signaling receptor activity; F:protein binding; F:Wnt-activated receptor activity; C:membrane; C:integral component of membrane
gbr.25.47.t1	uncharacterized protein LOC110974585	Y	0	0	Signal peptide	Yes	890	2	0	81.01						Coil (COILS); Coil (COILS); Coil (COILS); Coil (COILS); Coil (COILS); mobidb-lite (MOBIDB_LITE); mobidb-lite (MOBIDB_LITE); mobidb-lite (MOBIDB_LITE); mobidb-lite (MOBIDB_LITE); mobidb-lite (MOBIDB_LITE); mobidb-lite (MOBIDB_LITE); SIGNAL_PEPTIDE_C_REGION (PHOBIUS); SIGNAL_PEPTIDE (PHOBIUS); SIGNAL_PEPTIDE_H_REGION (PHOBIUS); SIGNAL_PEPTIDE_N_REGION (PHOBIUS); NON_CYTOPLASMIC_DOMAIN (PHOBIUS); PS…	no GO terms	no GO terms
gbr.25.91.t1_gbr.25.92.t1	coiled-coil domain-containing protein 3-like	Y	2	1	Signal peptide	No	208	9	8.6776e-142	51.17						IPR040311 (PANTHER); PTHR31663:SF3 (PANTHER)	no GO terms	no GO terms
gbr.250.24.t1	potassium channel subfamily K member 16-like	N	4	3	Transmembrane	No	314	20	0	54.74	3	P:GO:0071805; F:GO:0005267; C:GO:0016020	P:potassium ion transmembrane transport; F:potassium channel activity; C:membrane			IPR003092 (PRINTS); IPR003280 (PRINTS); IPR013099 (PFAM); G3DSA:1.10.287.70 (GENE3D); PTHR11003:SF304 (PANTHER); PTHR11003 (PANTHER); CYTOPLASMIC_DOMAIN (PHOBIUS); CYTOPLASMIC_DOMAIN (PHOBIUS); CYTOPLASMIC_DOMAIN (PHOBIUS); TRANSMEMBRANE (PHOBIUS); TRANSMEMBRANE (PHOBIUS); TRANSMEMBRANE (PHOBIUS); NON_CYTOPLASMIC_DOMAIN (PHOBIUS); NON_CYTOPLASMIC_DOMAIN (PHOBIUS); TRANSMEMBRANE (PHOBIUS); SSF8132…	P:GO:0071805; F:GO:0005267; C:GO:0016020	P:potassium ion transmembrane transport; F:potassium channel activity; C:membrane
gbr.252.13.t1	gamma-aminobutyric acid type B receptor subunit 2-like	N	7	7	Intracellular	No	961	20	0	69.4	3	P:GO:0007186; F:GO:0004965; C:GO:0016021	P:G protein-coupled receptor signaling pathway; F:G protein-coupled GABA receptor activity; C:integral component of membrane			Coil (COILS); Coil (COILS); PR01177 (PRINTS); IPR000337 (PRINTS); PR01176 (PRINTS); G3DSA:3.40.50.2300 (GENE3D); G3DSA:3.40.50.2300 (GENE3D); IPR017978 (PFAM); IPR001828 (PFAM); mobidb-lite (MOBIDB_LITE); mobidb-lite (MOBIDB_LITE); mobidb-lite (MOBIDB_LITE); mobidb-lite (MOBIDB_LITE); IPR002455 (PANTHER); PTHR10519:SF46 (PANTHER); TRANSMEMBRANE (PHOBIUS); CYTOPLASMIC_DOMAIN (PHOBIUS); CYTOPLASMIC…	P:GO:0007186; F:GO:0004930; F:GO:0004965; C:GO:0016021	P:G protein-coupled receptor signaling pathway; F:G protein-coupled receptor activity; F:G protein-coupled GABA receptor activity; C:integral component of membrane
gbr.252.14.t1	gamma-aminobutyric acid type B receptor subunit 2-like isoform X1	Y	0	0	Signal peptide	Yes	253	20	9.99534e-84	68.71	6	P:GO:0007165; P:GO:0007186; F:GO:0004930; F:GO:0004965; C:GO:0016020; C:GO:0016021	P:signal transduction; P:G protein-coupled receptor signaling pathway; F:G protein-coupled receptor activity; F:G protein-coupled GABA receptor activity; C:membrane; C:integral component of membrane			G3DSA:3.40.50.2300 (GENE3D); mobidb-lite (MOBIDB_LITE); SignalP-noTM (SIGNALP_EUK); IPR028082 (SUPERFAMILY)	no GO terms	no GO terms
gbr.252.18.t1	gamma-aminobutyric acid receptor subunit beta-3 isoform X1	N	4	4	Intracellular	No	588	20	0	66.33	4	P:GO:0034220; F:GO:0004888; F:GO:0005230; C:GO:0016021	P:ion transmembrane transport; F:transmembrane signaling receptor activity; F:extracellular ligand-gated ion channel activity; C:integral component of membrane			IPR006028 (PRINTS); IPR006201 (PRINTS); IPR006029 (PFAM); IPR006202 (PFAM); IPR006201 (TIGRFAM); mobidb-lite (MOBIDB_LITE); mobidb-lite (MOBIDB_LITE); IPR006201 (PANTHER); IPR006201 (PANTHER); PTHR18945:SF571 (PANTHER); IPR018000 (PROSITE_PATTERNS); NON_CYTOPLASMIC_DOMAIN (PHOBIUS); TRANSMEMBRANE (PHOBIUS); TRANSMEMBRANE (PHOBIUS); TRANSMEMBRANE (PHOBIUS); CYTOPLASMIC_DOMAIN (PHOBIUS); NON_CYTOPL…	P:GO:0006811; P:GO:0034220; F:GO:0004888; F:GO:0005216; F:GO:0005230; C:GO:0016021	P:ion transport; P:ion transmembrane transport; F:transmembrane signaling receptor activity; F:ion channel activity; F:extracellular ligand-gated ion channel activity; C:integral component of membrane
gbr.254.20.t1	sodium/calcium exchanger 3-like isoform X1	N	8	8	Transmembrane	No	883	20	0	73.82	5	P:GO:0006816; P:GO:0007154; P:GO:0055085; F:GO:0005432; C:GO:0016021	P:calcium ion transport; P:cell communication; P:transmembrane transport; F:calcium:sodium antiporter activity; C:integral component of membrane			Coil (COILS); Coil (COILS); IPR004836 (PRINTS); IPR003644 (SMART); IPR004837 (PFAM); IPR038081 (G3DSA:2.60.40.GENE3D); G3DSA:1.20.1420.30 (GENE3D); IPR003644 (PFAM); IPR038081 (G3DSA:2.60.40.GENE3D); PTHR11878:SF70 (PANTHER); PTHR11878 (PANTHER); NON_CYTOPLASMIC_DOMAIN (PHOBIUS); TRANSMEMBRANE (PHOBIUS); NON_CYTOPLASMIC_DOMAIN (PHOBIUS); TRANSMEMBRANE (PHOBIUS); TRANSMEMBRANE (PHOBIUS); CYTOPLASM…	P:GO:0006816; P:GO:0007154; P:GO:0055085; F:GO:0005432; C:GO:0016020; C:GO:0016021	P:calcium ion transport; P:cell communication; P:transmembrane transport; F:calcium:sodium antiporter activity; C:membrane; C:integral component of membrane
gbr.255.18.t1	vesicular glutamate transporter 1-like isoform X1	N	9	9	Transmembrane	No	556	20	0	74.14	2	P:GO:0055085; F:GO:0022857	P:transmembrane transport; F:transmembrane transporter activity			G3DSA:1.20.1250.20 (GENE3D); G3DSA:1.20.1250.20 (GENE3D); IPR011701 (PFAM); mobidb-lite (MOBIDB_LITE); mobidb-lite (MOBIDB_LITE); PTHR11662 (PANTHER); PTHR11662:SF207 (PANTHER); CYTOPLASMIC_DOMAIN (PHOBIUS); CYTOPLASMIC_DOMAIN (PHOBIUS); TRANSMEMBRANE (PHOBIUS); CYTOPLASMIC_DOMAIN (PHOBIUS); TRANSMEMBRANE (PHOBIUS); NON_CYTOPLASMIC_DOMAIN (PHOBIUS); CYTOPLASMIC_DOMAIN (PHOBIUS); TRANSMEMBRANE (PH…	P:GO:0055085; F:GO:0022857	P:transmembrane transport; F:transmembrane transporter activity
gbr.260.6.t1	TNF receptor-associated factor 4-like	N	0	0	Intracellular	No	478	20	0	72.79	4	P:GO:0007165; P:GO:0042981; F:GO:0005515; F:GO:0008270	P:signal transduction; P:regulation of apoptotic process; F:protein binding; F:zinc ion binding			IPR002083 (SMART); IPR013083 (G3DSA:3.30.40.GENE3D); IPR012227 (PIRSF); IPR001293 (PFAM); IPR008974 (G3DSA:2.60.210.GENE3D); IPR013083 (G3DSA:3.30.40.GENE3D); IPR013083 (G3DSA:3.30.40.GENE3D); mobidb-lite (MOBIDB_LITE); mobidb-lite (MOBIDB_LITE); IPR043211 (PANTHER); PTHR10131:SF138 (PANTHER); IPR002083 (PROSITE_PROFILES); IPR001293 (PROSITE_PROFILES); IPR001841 (PROSITE_PROFILES); IPR001293 (PRO…	P:GO:0007165; P:GO:0042981; F:GO:0005515; F:GO:0008270	P:signal transduction; P:regulation of apoptotic process; F:protein binding; F:zinc ion binding
gbr.264.29.t1	patched domain-containing protein 3-like	N	12	11	Transmembrane	No	1025	20	0	73.42	1	C:GO:0016021	C:integral component of membrane			IPR003392 (PFAM); G3DSA:1.20.1640.10 (GENE3D); mobidb-lite (MOBIDB_LITE); mobidb-lite (MOBIDB_LITE); PTHR10796 (PANTHER); PTHR10796:SF92 (PANTHER); TRANSMEMBRANE (PHOBIUS); TRANSMEMBRANE (PHOBIUS); NON_CYTOPLASMIC_DOMAIN (PHOBIUS); NON_CYTOPLASMIC_DOMAIN (PHOBIUS); TRANSMEMBRANE (PHOBIUS); CYTOPLASMIC_DOMAIN (PHOBIUS); CYTOPLASMIC_DOMAIN (PHOBIUS); NON_CYTOPLASMIC_DOMAIN (PHOBIUS); NON_CYTOPLASMI…	C:GO:0016021	C:integral component of membrane
gbr.266.13.t1	spectrin alpha chain, non-erythrocytic 1-like isoform X1	N	0	0	Intracellular	No	2411	20	0	93.96	2	F:GO:0005509; F:GO:0005515	F:calcium ion binding; F:protein binding			Coil (COILS); Coil (COILS); Coil (COILS); Coil (COILS); Coil (COILS); Coil (COILS); Coil (COILS); Coil (COILS); Coil (COILS); Coil (COILS); Coil (COILS); Coil (COILS); Coil (COILS); Coil (COILS); Coil (COILS); Coil (COILS); Coil (COILS); Coil (COILS); Coil (COILS); Coil (COILS); IPR001452 (PRINTS); PR01887 (PRINTS); SM01184 (SMART); IPR001452 (SMART); IPR018159 (SMART); IPR002048 (SMART); G3DSA:1…	F:GO:0005509; F:GO:0005515	F:calcium ion binding; F:protein binding
gbr.2671.1.t1	tubulin alpha chain	N	0	0	UPS	UPS	93	20	1.95675e-58	96.37	4	P:GO:0007017; F:GO:0005200; F:GO:0005525; C:GO:0005874	P:microtubule-based process; F:structural constituent of cytoskeleton; F:GTP binding; C:microtubule			Coil (COILS); IPR002452 (PRINTS); IPR023123 (G3DSA:1.10.287.GENE3D); IPR037103 (G3DSA:3.30.1330.GENE3D); PTHR11588:SF366 (PANTHER); IPR000217 (PANTHER); IPR008280 (SUPERFAMILY)	P:GO:0007017; F:GO:0005200; F:GO:0005525; C:GO:0005874	P:microtubule-based process; F:structural constituent of cytoskeleton; F:GTP binding; C:microtubule
gbr.273.4.t1	---NA---	N	0	0	Intracellular	No	486									Coil (COILS); mobidb-lite (MOBIDB_LITE); mobidb-lite (MOBIDB_LITE); mobidb-lite (MOBIDB_LITE); mobidb-lite (MOBIDB_LITE); mobidb-lite (MOBIDB_LITE); mobidb-lite (MOBIDB_LITE); mobidb-lite (MOBIDB_LITE); mobidb-lite (MOBIDB_LITE); mobidb-lite (MOBIDB_LITE); mobidb-lite (MOBIDB_LITE); mobidb-lite (MOBIDB_LITE); mobidb-lite (MOBIDB_LITE)	no GO terms	no GO terms
gbr.274.26.t1	adhesion G protein-coupled receptor L3	N	5	5	Intracellular	No	806	20	0	58.84	4	P:GO:0007166; P:GO:0007186; F:GO:0004930; C:GO:0016021	P:cell surface receptor signaling pathway; P:G protein-coupled receptor signaling pathway; F:G protein-coupled receptor activity; C:integral component of membrane			IPR000203 (SMART); PF13385 (PFAM); IPR000203 (PFAM); IPR000832 (PFAM); G3DSA:2.60.120.200 (GENE3D); G3DSA:2.60.220.50 (GENE3D); G3DSA:1.20.1070.10 (GENE3D); mobidb-lite (MOBIDB_LITE); PTHR12011 (PANTHER); TRANSMEMBRANE (PHOBIUS); TRANSMEMBRANE (PHOBIUS); TRANSMEMBRANE (PHOBIUS); NON_CYTOPLASMIC_DOMAIN (PHOBIUS); CYTOPLASMIC_DOMAIN (PHOBIUS); CYTOPLASMIC_DOMAIN (PHOBIUS); NON_CYTOPLASMIC_DOMAIN (P…	P:GO:0007166; P:GO:0007186; F:GO:0004888; F:GO:0004930; C:GO:0016021	P:cell surface receptor signaling pathway; P:G protein-coupled receptor signaling pathway; F:transmembrane signaling receptor activity; F:G protein-coupled receptor activity; C:integral component of membrane
gbr.274.28.t1	adhesion G-protein coupled receptor D1 isoform X1	Y	7	7	Signal peptide	No	922	20	0	57.67	4	P:GO:0007166; P:GO:0007186; F:GO:0004930; C:GO:0016021	P:cell surface receptor signaling pathway; P:G protein-coupled receptor signaling pathway; F:G protein-coupled receptor activity; C:integral component of membrane			IPR000832 (PRINTS); IPR000203 (SMART); G3DSA:1.20.1070.10 (GENE3D); G3DSA:2.60.220.50 (GENE3D); IPR000832 (PFAM); G3DSA:2.60.120.200 (GENE3D); mobidb-lite (MOBIDB_LITE); mobidb-lite (MOBIDB_LITE); mobidb-lite (MOBIDB_LITE); mobidb-lite (MOBIDB_LITE); PTHR12011 (PANTHER); TRANSMEMBRANE (PHOBIUS); NON_CYTOPLASMIC_DOMAIN (PHOBIUS); CYTOPLASMIC_DOMAIN (PHOBIUS); TRANSMEMBRANE (PHOBIUS); CYTOPLASMIC_D…	P:GO:0007166; P:GO:0007186; F:GO:0004888; F:GO:0004930; C:GO:0016021	P:cell surface receptor signaling pathway; P:G protein-coupled receptor signaling pathway; F:transmembrane signaling receptor activity; F:G protein-coupled receptor activity; C:integral component of membrane
gbr.279.6.t1	uncharacterized protein LOC105445263	Y	1	0	Signal peptide	Yes	100	2	9.28421e-09	47.94						SIGNAL_PEPTIDE (PHOBIUS); SIGNAL_PEPTIDE_C_REGION (PHOBIUS); SIGNAL_PEPTIDE_N_REGION (PHOBIUS); SIGNAL_PEPTIDE_H_REGION (PHOBIUS); NON_CYTOPLASMIC_DOMAIN (PHOBIUS); SignalP-TM (SIGNALP_GRAM_POSITIVE); SignalP-noTM (SIGNALP_GRAM_NEGATIVE); SignalP-noTM (SIGNALP_EUK); TMhelix (TMHMM)	no GO terms	no GO terms
gbr.287.17.t1	neuroendocrine protein 7B2 isoform X2	Y	1	0	Transmembrane	Yes	254	20	0	53.7	2	P:GO:0007218; C:GO:0030141	P:neuropeptide signaling pathway; C:secretory granule			IPR007945 (PANTHER); SIGNAL_PEPTIDE_H_REGION (PHOBIUS); NON_CYTOPLASMIC_DOMAIN (PHOBIUS); SIGNAL_PEPTIDE (PHOBIUS); SIGNAL_PEPTIDE_C_REGION (PHOBIUS); SIGNAL_PEPTIDE_N_REGION (PHOBIUS); SignalP-TM (SIGNALP_EUK); TMhelix (TMHMM)	P:GO:0007218; C:GO:0030141	P:neuropeptide signaling pathway; C:secretory granule
gbr.289.10.t1	neuronal cell adhesion molecule-like isoform X1	Y	0	0	Signal peptide	Yes	1112	20	0	68.8	1	F:GO:0005515	F:protein binding			IPR003598 (SMART); IPR003599 (SMART); IPR013106 (SMART); IPR003961 (SMART); IPR013783 (G3DSA:2.60.40.GENE3D); IPR013783 (G3DSA:2.60.40.GENE3D); IPR013783 (G3DSA:2.60.40.GENE3D); IPR013783 (G3DSA:2.60.40.GENE3D); IPR013783 (G3DSA:2.60.40.GENE3D); IPR013783 (G3DSA:2.60.40.GENE3D); IPR003961 (PFAM); IPR013098 (PFAM); IPR013783 (G3DSA:2.60.40.GENE3D); IPR013783 (G3DSA:2.60.40.GENE3D); PF13927 (PFAM);…	F:GO:0005515	F:protein binding
gbr.289.29.t1	uncharacterized protein LOC110986935	N	0	0	Intracellular	No	1638	20	0	47.09	3	P:GO:0007156; F:GO:0005509; C:GO:0016020	P:homophilic cell adhesion via plasma membrane adhesion molecules; F:calcium ion binding; C:membrane			IPR000421 (SMART); IPR008979 (G3DSA:2.60.120.GENE3D); IPR000421 (PFAM); G3DSA:2.60.40.60 (GENE3D); PTHR24543:SF310 (PANTHER); PTHR24543 (PANTHER); IPR000421 (PROSITE_PATTERNS); IPR000421 (PROSITE_PROFILES); IPR002126 (PROSITE_PROFILES); cd11304 (CDD); IPR000421 (CDD); IPR008979 (SUPERFAMILY); IPR015919 (SUPERFAMILY)	P:GO:0007156; F:GO:0005509; C:GO:0016020	P:homophilic cell adhesion via plasma membrane adhesion molecules; F:calcium ion binding; C:membrane
gbr.289.31.t1	uncharacterized protein LOC110986943 isoform X1	N	0	0	Intracellular	No	247	7	0	62.02						no IPS match	no IPS match	no IPS match
gbr.29.37.t1	ADAMTS-like protein 5	Y	0	0	Signal peptide	Yes	546	20	0	59.12	1	F:GO:0005515	F:protein binding			IPR013273 (PRINTS); IPR018933 (SMART); IPR000884 (SMART); IPR008993 (G3DSA:2.40.50.GENE3D); IPR010294 (PFAM); G3DSA:2.60.120.830 (GENE3D); IPR036383 (G3DSA:2.20.100.GENE3D); IPR018933 (PFAM); IPR000884 (PFAM); mobidb-lite (MOBIDB_LITE); mobidb-lite (MOBIDB_LITE); mobidb-lite (MOBIDB_LITE); PTHR13723 (PANTHER); PTHR13723:SF173 (PANTHER); SIGNAL_PEPTIDE_H_REGION (PHOBIUS); NON_CYTOPLASMIC_DOMAIN (P…	F:GO:0005515	F:protein binding
gbr.293.11.t1	uncharacterized protein LOC117288367	Y	1	0	Signal peptide	Yes	93	1	1.1792e-28	71.26						mobidb-lite (MOBIDB_LITE); SIGNAL_PEPTIDE_C_REGION (PHOBIUS); NON_CYTOPLASMIC_DOMAIN (PHOBIUS); SIGNAL_PEPTIDE_H_REGION (PHOBIUS); SIGNAL_PEPTIDE_N_REGION (PHOBIUS); SIGNAL_PEPTIDE (PHOBIUS); SignalP-noTM (SIGNALP_EUK); TMhelix (TMHMM)	no GO terms	no GO terms
gbr.293.14.t1	luqin-type precursor	N	0	0	Intracellular	No	218	1	1.26055e-17	84.62	1	C:GO:0016021	C:integral component of membrane			NON_CYTOPLASMIC_DOMAIN (PHOBIUS); CYTOPLASMIC_DOMAIN (PHOBIUS); TRANSMEMBRANE (PHOBIUS)	no GO terms	no GO terms
gbr.294.18.t1	alpha-N-acetylgalactosamine-specific lectin-like	Y	0	0	Signal peptide	Yes	164	20	1.91676e-120	59.68	1	F:GO:0030246	F:carbohydrate binding			PR01504 (PRINTS); IPR001304 (SMART); IPR016186 (G3DSA:3.10.100.GENE3D); IPR001304 (PFAM); PTHR22803:SF110 (PANTHER); PTHR22803 (PANTHER); IPR018378 (PROSITE_PATTERNS); SIGNAL_PEPTIDE_N_REGION (PHOBIUS); SIGNAL_PEPTIDE_H_REGION (PHOBIUS); NON_CYTOPLASMIC_DOMAIN (PHOBIUS); SIGNAL_PEPTIDE (PHOBIUS); SIGNAL_PEPTIDE_C_REGION (PHOBIUS); IPR001304 (PROSITE_PROFILES); SignalP-TM (SIGNALP_GRAM_POSITIVE); …	no GO terms	no GO terms
gbr.294.19.t1	alpha-N-acetylgalactosamine-specific lectin-like	Y	0	0	Signal peptide	Yes	164	20	5.82086e-114	60.1	1	F:GO:0030246	F:carbohydrate binding			IPR001304 (SMART); IPR001304 (PFAM); IPR016186 (G3DSA:3.10.100.GENE3D); PTHR22803:SF110 (PANTHER); PTHR22803 (PANTHER); IPR018378 (PROSITE_PATTERNS); SIGNAL_PEPTIDE_N_REGION (PHOBIUS); NON_CYTOPLASMIC_DOMAIN (PHOBIUS); SIGNAL_PEPTIDE_H_REGION (PHOBIUS); SIGNAL_PEPTIDE (PHOBIUS); SIGNAL_PEPTIDE_C_REGION (PHOBIUS); IPR001304 (PROSITE_PROFILES); SignalP-noTM (SIGNALP_EUK); SignalP-TM (SIGNALP_GRAM_P…	no GO terms	no GO terms
gbr.294.21.t1	---NA---	Y	1	0	Signal peptide	Yes	79									NON_CYTOPLASMIC_DOMAIN (PHOBIUS); SIGNAL_PEPTIDE_C_REGION (PHOBIUS); SIGNAL_PEPTIDE_H_REGION (PHOBIUS); SIGNAL_PEPTIDE (PHOBIUS); SIGNAL_PEPTIDE_N_REGION (PHOBIUS); SignalP-noTM (SIGNALP_EUK); SignalP-TM (SIGNALP_GRAM_POSITIVE); TMhelix (TMHMM)	no GO terms	no GO terms
gbr.3.173.t1	perlucin-like protein	Y	0	0	Signal peptide	Yes	247	20	0	53.64						IPR001304 (SMART); IPR001304 (PFAM); IPR016186 (G3DSA:3.10.100.GENE3D); PTHR22803:SF110 (PANTHER); PTHR22803 (PANTHER); NON_CYTOPLASMIC_DOMAIN (PHOBIUS); SIGNAL_PEPTIDE_N_REGION (PHOBIUS); SIGNAL_PEPTIDE_C_REGION (PHOBIUS); SIGNAL_PEPTIDE_H_REGION (PHOBIUS); SIGNAL_PEPTIDE (PHOBIUS); IPR001304 (PROSITE_PROFILES); PS51257 (PROSITE_PROFILES); cd00037 (CDD); SignalP-TM (SIGNALP_GRAM_POSITIVE); Signa…	no GO terms	no GO terms
gbr.3.186.t1	protein Skeletor, isoforms B/C-like	Y	0	0	Signal peptide	Yes	928	20	0	58.34						IPR019545 (SMART); IPR005018 (SMART); IPR005018 (PFAM); IPR019545 (PFAM); mobidb-lite (MOBIDB_LITE); PTHR24036 (PANTHER); SIGNAL_PEPTIDE_H_REGION (PHOBIUS); SIGNAL_PEPTIDE_C_REGION (PHOBIUS); SIGNAL_PEPTIDE_N_REGION (PHOBIUS); TRANSMEMBRANE (PHOBIUS); SIGNAL_PEPTIDE (PHOBIUS); CYTOPLASMIC_DOMAIN (PHOBIUS); NON_CYTOPLASMIC_DOMAIN (PHOBIUS); IPR019545 (PROSITE_PROFILES); IPR019545 (PROSITE_PROFILES…	no GO terms	no GO terms
gbr.3.50.t1	actin, cytoplasmic	N	0	0	Intracellular	No	376	20	0	98.92	3	F:GO:0005524; C:GO:0005737; C:GO:0005856	F:ATP binding; C:cytoplasm; C:cytoskeleton			IPR004000 (PRINTS); IPR004000 (SMART); G3DSA:3.30.420.40 (GENE3D); G3DSA:3.90.640.10 (GENE3D); G3DSA:3.30.420.40 (GENE3D); IPR004000 (PFAM); IPR004000 (PANTHER); PTHR11937:SF359 (PANTHER); IPR004001 (PROSITE_PATTERNS); IPR004001 (PROSITE_PATTERNS); IPR020902 (PROSITE_PATTERNS); cd00012 (CDD); IPR043129 (SUPERFAMILY); IPR043129 (SUPERFAMILY)	no GO terms	no GO terms
gbr.3.65.t1_gbr.3.66.t1	potassium channel subfamily K member 18	N	6	5	Transmembrane	No	437	20	0	54.77	9	P:GO:0006811; P:GO:0006813; P:GO:0030322; P:GO:0071805; F:GO:0005267; F:GO:0022841; C:GO:0005887; C:GO:0016020; C:GO:0016021	P:ion transport; P:potassium ion transport; P:stabilization of membrane potential; P:potassium ion transmembrane transport; F:potassium channel activity; F:potassium ion leak channel activity; C:integral component of plasma membrane; C:membrane; C:integral component of membrane			IPR003280 (PRINTS); IPR013099 (PFAM); mobidb-lite (MOBIDB_LITE); mobidb-lite (MOBIDB_LITE); mobidb-lite (MOBIDB_LITE); PTHR11003 (PANTHER); SSF81324 (SUPERFAMILY); SSF81324 (SUPERFAMILY)	P:GO:0071805; F:GO:0005267; C:GO:0016020	P:potassium ion transmembrane transport; F:potassium channel activity; C:membrane
gbr.3.75.t1	TWiK family of potassium channels protein 7-like	N	5	4	Transmembrane	No	368	20	0	51.74	3	P:GO:0071805; F:GO:0005267; C:GO:0016020	P:potassium ion transmembrane transport; F:potassium channel activity; C:membrane			Coil (COILS); Coil (COILS); IPR003092 (PRINTS); IPR003280 (PRINTS); IPR013099 (PFAM); mobidb-lite (MOBIDB_LITE); mobidb-lite (MOBIDB_LITE); PTHR11003 (PANTHER); CYTOPLASMIC_DOMAIN (PHOBIUS); TRANSMEMBRANE (PHOBIUS); TRANSMEMBRANE (PHOBIUS); NON_CYTOPLASMIC_DOMAIN (PHOBIUS); TRANSMEMBRANE (PHOBIUS); CYTOPLASMIC_DOMAIN (PHOBIUS); NON_CYTOPLASMIC_DOMAIN (PHOBIUS); CYTOPLASMIC_DOMAIN (PHOBIUS); CYTOP…	P:GO:0071805; F:GO:0005267; C:GO:0016020	P:potassium ion transmembrane transport; F:potassium channel activity; C:membrane
gbr.30.16.t1	urea-proton symporter DUR3-like	N	13	13	UPS	UPS	762	20	0	73.17	3	P:GO:0071918; F:GO:0015204; C:GO:0016021	P:urea transmembrane transport; F:urea transmembrane transporter activity; C:integral component of membrane			IPR001734 (PFAM); IPR031155 (PANTHER); PTHR46154:SF4 (PANTHER); IPR018212 (PROSITE_PATTERNS); TRANSMEMBRANE (PHOBIUS); TRANSMEMBRANE (PHOBIUS); TRANSMEMBRANE (PHOBIUS); NON_CYTOPLASMIC_DOMAIN (PHOBIUS); NON_CYTOPLASMIC_DOMAIN (PHOBIUS); TRANSMEMBRANE (PHOBIUS); CYTOPLASMIC_DOMAIN (PHOBIUS); CYTOPLASMIC_DOMAIN (PHOBIUS); TRANSMEMBRANE (PHOBIUS); TRANSMEMBRANE (PHOBIUS); TRANSMEMBRANE (PHOBIUS); TR…	P:GO:0055085; P:GO:0071918; F:GO:0015204; F:GO:0022857; C:GO:0016020; C:GO:0016021	P:transmembrane transport; P:urea transmembrane transport; F:urea transmembrane transporter activity; F:transmembrane transporter activity; C:membrane; C:integral component of membrane
gbr.30.18.t1	acidic leucine-rich nuclear phosphoprotein 32-related protein 1-like isoform X2	N	0	0	Intracellular	No	661	5	0	86.26						Coil (COILS); mobidb-lite (MOBIDB_LITE); mobidb-lite (MOBIDB_LITE); mobidb-lite (MOBIDB_LITE); mobidb-lite (MOBIDB_LITE); mobidb-lite (MOBIDB_LITE); mobidb-lite (MOBIDB_LITE); mobidb-lite (MOBIDB_LITE); mobidb-lite (MOBIDB_LITE); mobidb-lite (MOBIDB_LITE); mobidb-lite (MOBIDB_LITE); mobidb-lite (MOBIDB_LITE); mobidb-lite (MOBIDB_LITE); mobidb-lite (MOBIDB_LITE); mobidb-lite (MOBIDB_LITE); NON_CYT…	no GO terms	no GO terms
gbr.30.61.t1_gbr.30.63.t1	motor neuron and pancreas homeobox protein 1-like	N	0	0	Intracellular	No	386	20	0	57.49	7	P:GO:0006355; P:GO:0006357; P:GO:0007275; P:GO:0021520; F:GO:0000981; F:GO:0003677; C:GO:0005634	P:regulation of transcription, DNA-templated; P:regulation of transcription by RNA polymerase II; P:multicellular organism development; P:spinal cord motor neuron cell fate specification; F:DNA-binding transcription factor activity, RNA polymerase II-specific; F:DNA binding; C:nucleus			IPR020479 (PRINTS); G3DSA:1.10.10.60 (GENE3D); IPR001356 (PFAM); mobidb-lite (MOBIDB_LITE); mobidb-lite (MOBIDB_LITE); mobidb-lite (MOBIDB_LITE); mobidb-lite (MOBIDB_LITE); IPR042768 (PANTHER); IPR001356 (PROSITE_PROFILES); IPR001356 (CDD); IPR009057 (SUPERFAMILY)	P:GO:0021520; F:GO:0003677	P:spinal cord motor neuron cell fate specification; F:DNA binding
gbr.300.21.t1	probable DNA polymerase	N	0	0	Intracellular	No	327	20	5.13202e-60	65.09	2	C:GO:0016020; C:GO:0016021	C:membrane; C:integral component of membrane			mobidb-lite (MOBIDB_LITE)	no GO terms	no GO terms
gbr.300.24.t1	uncharacterized protein LOC111101976	N	0	0	Intracellular	No	243	20	1.01296e-24	57.8	1	F:GO:0046872	F:metal ion binding			PTHR20956 (PANTHER)	no GO terms	no GO terms
gbr.302.4.t1	perlucin-like protein	N	0	0	Intracellular	No	232	20	1.9647e-175	64.4						IPR001304 (SMART); IPR003609 (PFAM); IPR016186 (G3DSA:3.10.100.GENE3D); IPR001304 (PFAM); G3DSA:3.50.4.10 (GENE3D); PTHR22803:SF133 (PANTHER); PTHR22803 (PANTHER); IPR001304 (PROSITE_PROFILES); IPR003609 (PROSITE_PROFILES); cd00037 (CDD); IPR016187 (SUPERFAMILY)	no GO terms	no GO terms
gbr.303.14.t1	insulin-like growth factor-binding protein complex acid labile subunit	Y	2	1	Transmembrane	No	598	20	0	50.82	1	F:GO:0005515	F:protein binding			PR00019 (PRINTS); IPR003591 (SMART); IPR001611 (PFAM); IPR032675 (G3DSA:3.80.10.GENE3D); IPR001611 (PFAM); IPR032675 (G3DSA:3.80.10.GENE3D); IPR032675 (G3DSA:3.80.10.GENE3D); PTHR24373:SF279 (PANTHER); PTHR24373 (PANTHER); PTHR24373 (PANTHER); PTHR24373:SF279 (PANTHER); SIGNAL_PEPTIDE_C_REGION (PHOBIUS); NON_CYTOPLASMIC_DOMAIN (PHOBIUS); SIGNAL_PEPTIDE_H_REGION (PHOBIUS); SIGNAL_PEPTIDE (PHOBIUS)…	F:GO:0005515	F:protein binding
gbr.304.13.t1	glycine receptor subunit alpha-3 isoform X1	N	4	4	UPS	UPS	327	20	0	74.66	4	P:GO:0034220; F:GO:0004888; F:GO:0005230; C:GO:0016021	P:ion transmembrane transport; F:transmembrane signaling receptor activity; F:extracellular ligand-gated ion channel activity; C:integral component of membrane			IPR006028 (PRINTS); IPR006202 (PFAM); IPR036734 (G3DSA:2.70.170.GENE3D); G3DSA:1.20.58.390 (GENE3D); IPR006029 (PFAM); PTHR18945:SF853 (PANTHER); IPR006201 (PANTHER); IPR018000 (PROSITE_PATTERNS); TRANSMEMBRANE (PHOBIUS); NON_CYTOPLASMIC_DOMAIN (PHOBIUS); CYTOPLASMIC_DOMAIN (PHOBIUS); CYTOPLASMIC_DOMAIN (PHOBIUS); NON_CYTOPLASMIC_DOMAIN (PHOBIUS); TRANSMEMBRANE (PHOBIUS); TRANSMEMBRANE (PHOBIUS);…	P:GO:0006811; P:GO:0034220; F:GO:0004888; F:GO:0005216; F:GO:0005230; C:GO:0016021	P:ion transport; P:ion transmembrane transport; F:transmembrane signaling receptor activity; F:ion channel activity; F:extracellular ligand-gated ion channel activity; C:integral component of membrane
gbr.307.5.t1	organic cation transporter protein-like	N	11	10	Transmembrane	No	565	20	0	64.17	3	P:GO:0055085; F:GO:0022857; C:GO:0016021	P:transmembrane transport; F:transmembrane transporter activity; C:integral component of membrane			IPR011701 (PFAM); PTHR24064 (PANTHER); PTHR24064:SF506 (PANTHER); IPR005829 (PROSITE_PATTERNS); NON_CYTOPLASMIC_DOMAIN (PHOBIUS); TRANSMEMBRANE (PHOBIUS); TRANSMEMBRANE (PHOBIUS); CYTOPLASMIC_DOMAIN (PHOBIUS); TRANSMEMBRANE (PHOBIUS); CYTOPLASMIC_DOMAIN (PHOBIUS); NON_CYTOPLASMIC_DOMAIN (PHOBIUS); NON_CYTOPLASMIC_DOMAIN (PHOBIUS); TRANSMEMBRANE (PHOBIUS); CYTOPLASMIC_DOMAIN (PHOBIUS); NON_CYTOPLA…	P:GO:0055085; F:GO:0022857; C:GO:0016021	P:transmembrane transport; F:transmembrane transporter activity; C:integral component of membrane
gbr.31.32.t1	diencephalon/mesencephalon homeobox protein 1-B-like	N	0	0	Intracellular	No	446	20	0	77.67	3	P:GO:0006355; F:GO:0000981; F:GO:0003677	P:regulation of transcription, DNA-templated; F:DNA-binding transcription factor activity, RNA polymerase II-specific; F:DNA binding			IPR001356 (SMART); IPR003654 (PFAM); IPR001356 (PFAM); G3DSA:1.10.10.60 (GENE3D); mobidb-lite (MOBIDB_LITE); mobidb-lite (MOBIDB_LITE); mobidb-lite (MOBIDB_LITE); mobidb-lite (MOBIDB_LITE); mobidb-lite (MOBIDB_LITE); PTHR46639:SF2 (PANTHER); PTHR46639 (PANTHER); IPR017970 (PROSITE_PATTERNS); IPR003654 (PROSITE_PROFILES); IPR001356 (PROSITE_PROFILES); IPR001356 (CDD); IPR009057 (SUPERFAMILY)	P:GO:0006355; F:GO:0000981; F:GO:0003677	P:regulation of transcription, DNA-templated; F:DNA-binding transcription factor activity, RNA polymerase II-specific; F:DNA binding
gbr.312.6.t1	uncharacterized protein LOC110989453	Y	0	0	Signal peptide	Yes	145	7	3.03658e-105	54.07						SIGNAL_PEPTIDE_C_REGION (PHOBIUS); SIGNAL_PEPTIDE (PHOBIUS); SIGNAL_PEPTIDE_H_REGION (PHOBIUS); SIGNAL_PEPTIDE_N_REGION (PHOBIUS); NON_CYTOPLASMIC_DOMAIN (PHOBIUS); SignalP-noTM (SIGNALP_GRAM_NEGATIVE); SignalP-noTM (SIGNALP_EUK); SignalP-TM (SIGNALP_GRAM_POSITIVE)	no GO terms	no GO terms
gbr.314.6.t1	uncharacterized protein LOC110975401	N	0	0	Transmembrane	No	169	3	3.03586e-119	75.77						Coil (COILS)	no GO terms	no GO terms
gbr.315.23.t1	Y+L amino acid transporter 2-like	N	13	12	Transmembrane	No	668	20	0	77.98	5	P:GO:0030431; P:GO:0032222; P:GO:1903818; F:GO:0022857; C:GO:0016020	P:sleep; P:regulation of synaptic transmission, cholinergic; P:positive regulation of voltage-gated potassium channel activity; F:transmembrane transporter activity; C:membrane			IPR002293 (PFAM); IPR031424 (PFAM); G3DSA:1.20.1740.10 (GENE3D); PTHR11785 (PANTHER); TRANSMEMBRANE (PHOBIUS); NON_CYTOPLASMIC_DOMAIN (PHOBIUS); NON_CYTOPLASMIC_DOMAIN (PHOBIUS); TRANSMEMBRANE (PHOBIUS); TRANSMEMBRANE (PHOBIUS); NON_CYTOPLASMIC_DOMAIN (PHOBIUS); CYTOPLASMIC_DOMAIN (PHOBIUS); CYTOPLASMIC_DOMAIN (PHOBIUS); TRANSMEMBRANE (PHOBIUS); TRANSMEMBRANE (PHOBIUS); TRANSMEMBRANE (PHOBIUS); T…	P:GO:0030431; P:GO:0032222; P:GO:0055085; P:GO:1903818; F:GO:0022857; C:GO:0016020	P:sleep; P:regulation of synaptic transmission, cholinergic; P:transmembrane transport; P:positive regulation of voltage-gated potassium channel activity; F:transmembrane transporter activity; C:membrane
gbr.316.13.t1_gbr.316.15.t1	protein Ycf2-like	Y	0	0	Signal peptide	Yes	578	8	0	63.76						mobidb-lite (MOBIDB_LITE); mobidb-lite (MOBIDB_LITE); mobidb-lite (MOBIDB_LITE); mobidb-lite (MOBIDB_LITE); mobidb-lite (MOBIDB_LITE); mobidb-lite (MOBIDB_LITE); IPR038875 (PANTHER)	no GO terms	no GO terms
gbr.317.17.t1	neuronal acetylcholine receptor subunit alpha-6 isoform X1	Y	4	4	Signal peptide	No	380	20	0	57.31	4	P:GO:0034220; F:GO:0004888; F:GO:0005230; C:GO:0016021	P:ion transmembrane transport; F:transmembrane signaling receptor activity; F:extracellular ligand-gated ion channel activity; C:integral component of membrane			IPR006202 (PFAM); G3DSA:1.20.58.390 (GENE3D); IPR036734 (G3DSA:2.70.170.GENE3D); IPR006201 (PANTHER); PTHR18945:SF832 (PANTHER); IPR018000 (PROSITE_PATTERNS); TRANSMEMBRANE (PHOBIUS); TRANSMEMBRANE (PHOBIUS); SIGNAL_PEPTIDE_C_REGION (PHOBIUS); NON_CYTOPLASMIC_DOMAIN (PHOBIUS); TRANSMEMBRANE (PHOBIUS); SIGNAL_PEPTIDE_H_REGION (PHOBIUS); NON_CYTOPLASMIC_DOMAIN (PHOBIUS); SIGNAL_PEPTIDE (PHOBIUS); T…	P:GO:0006811; P:GO:0034220; F:GO:0004888; F:GO:0005216; F:GO:0005230; C:GO:0016021	P:ion transport; P:ion transmembrane transport; F:transmembrane signaling receptor activity; F:ion channel activity; F:extracellular ligand-gated ion channel activity; C:integral component of membrane
gbr.318.39.t1	cell surface A33 antigen-like	Y	2	1	Signal peptide	No	596	7	8.18664e-78	47.74						IPR003598 (SMART); IPR003599 (SMART); IPR013783 (G3DSA:2.60.40.GENE3D); PF13927 (PFAM); mobidb-lite (MOBIDB_LITE); mobidb-lite (MOBIDB_LITE); mobidb-lite (MOBIDB_LITE); mobidb-lite (MOBIDB_LITE); SIGNAL_PEPTIDE_H_REGION (PHOBIUS); SIGNAL_PEPTIDE (PHOBIUS); CYTOPLASMIC_DOMAIN (PHOBIUS); NON_CYTOPLASMIC_DOMAIN (PHOBIUS); SIGNAL_PEPTIDE_C_REGION (PHOBIUS); TRANSMEMBRANE (PHOBIUS); SIGNAL_PEPTIDE_N_R…	no GO terms	no GO terms
gbr.318.54.t1	membrane metallo-endopeptidase-like 1	N	1	1	Transmembrane	No	1424	20	0	73.39	2	P:GO:0006508; F:GO:0004222	P:proteolysis; F:metalloendopeptidase activity	EC:3.4.99; EC:3.4.24.70; EC:3.4.24.71; EC:3.4.24; EC:3.4.24.61; EC:3.4.24.72; EC:3.4.24.23; EC:3.4.24.56; EC:3.4.24.24; EC:3.4.24.35; EC:3.4.24.57; EC:3.4.24.14; EC:3.4.24.69; EC:3.4.24.37; EC:3.4.24.59; EC:3.4.24.64; EC:3.4.24.21; EC:3.4.24.11; EC:3.4.24.22; EC:3.4.24.55; EC:3.4.24.17; EC:3.4.24.18; EC:3.4.24.19	Acting on peptide bonds (peptidases); Oligopeptidase A; Endothelin-converting enzyme 1; Acting on peptide bonds (peptidases); Nardilysin; Fibrolase; Matrilysin; Insulysin; Gelatinase A; Gelatinase B; O-sialoglycoprotein endopeptidase; Procollagen N-endopeptidase; Bontoxilysin; Saccharolysin; Mitochondrial intermediate peptidase; Mitochondrial processing peptidase; Astacin; Neprilysin; Stromelysin…	Coil (COILS); IPR018497 (PRINTS); IPR042089 (G3DSA:1.10.1380.GENE3D); IPR024079 (G3DSA:3.40.390.GENE3D); IPR018497 (PFAM); IPR024079 (G3DSA:3.40.390.GENE3D); IPR024079 (G3DSA:3.40.390.GENE3D); IPR008753 (PFAM); IPR000718 (PANTHER); PTHR11733:SF216 (PANTHER); TRANSMEMBRANE (PHOBIUS); NON_CYTOPLASMIC_DOMAIN (PHOBIUS); TRANSMEMBRANE (PHOBIUS); NON_CYTOPLASMIC_DOMAIN (PHOBIUS); CYTOPLASMIC_DOMAIN (PH…	P:GO:0006508; F:GO:0004222; F:GO:0008237	P:proteolysis; F:metalloendopeptidase activity; F:metallopeptidase activity
gbr.32.46.t1	G-protein coupled receptor 54-like	N	7	6	Transmembrane	No	346	20	0	61.87	3	P:GO:0007186; F:GO:0004930; C:GO:0016021	P:G protein-coupled receptor signaling pathway; F:G protein-coupled receptor activity; C:integral component of membrane			IPR000276 (PRINTS); IPR000276 (PFAM); G3DSA:1.20.1070.10 (GENE3D); PTHR45695 (PANTHER); IPR000276 (PROSITE_PATTERNS); NON_CYTOPLASMIC_DOMAIN (PHOBIUS); TRANSMEMBRANE (PHOBIUS); TRANSMEMBRANE (PHOBIUS); CYTOPLASMIC_DOMAIN (PHOBIUS); TRANSMEMBRANE (PHOBIUS); NON_CYTOPLASMIC_DOMAIN (PHOBIUS); CYTOPLASMIC_DOMAIN (PHOBIUS); CYTOPLASMIC_DOMAIN (PHOBIUS); TRANSMEMBRANE (PHOBIUS); NON_CYTOPLASMIC_DOMAIN …	P:GO:0007186; F:GO:0004930; C:GO:0016021	P:G protein-coupled receptor signaling pathway; F:G protein-coupled receptor activity; C:integral component of membrane
gbr.32.53.t1	---NA---	N	0	0	UPS	UPS	101									no IPS match	no IPS match	no IPS match
gbr.321.5.t1	regulator of G-protein signaling 7-binding protein isoform X1	N	0	0	Intracellular	No	268	20	0	58.97	1	C:GO:0110165	C:cellular anatomical entity			Coil (COILS); mobidb-lite (MOBIDB_LITE); mobidb-lite (MOBIDB_LITE); IPR026512 (PANTHER); SignalP-TM (SIGNALP_GRAM_POSITIVE)	no GO terms	no GO terms
gbr.327.11.t1	neuroendocrine convertase 2	Y	0	0	Signal peptide	Yes	819	20	0	78.34	2	P:GO:0006508; F:GO:0004252	P:proteolysis; F:serine-type endopeptidase activity	EC:3.4.21.73; EC:3.4.24.7; EC:3.4.21.71; EC:3.4.24.3; EC:3.4.21.34; EC:3.4.21.78; EC:3.4.21.75; EC:3.4.21.26; EC:3.4.21.27; EC:3.4.21.68; EC:3.4.21.69; EC:3.4.24.34; EC:3.4.21.41; EC:3.4.21.83; EC:3.4.21.88; EC:3.4.21.45; EC:3.4.21.89; EC:3.4.21.42; EC:3.4.19.1; EC:3.4.21.43; EC:3.4.21.87; EC:3.4.21.38; EC:3.4.21.35; EC:3.4.21.79; EC:3.4.21.36; EC:3.4.21.102; EC:3.4.21.39; EC:3.4.21; EC:3.4.21.4;…	U-plasminogen activator; Interstitial collagenase; Pancreatic elastase II; Microbial collagenase; Plasma kallikrein; Granzyme A; Furin; Prolyl oligopeptidase; Coagulation factor XIa; T-plasminogen activator; Protein C (activated); Neutrophil collagenase; Complement subcomponent C1r; Oligopeptidase B; Repressor LexA; Complement factor I; Signal peptidase I; Complement subcomponent C1s; Acylaminoac…	Coil (COILS); Coil (COILS); IPR015500 (PRINTS); IPR038466 (G3DSA:3.30.70.GENE3D); IPR036852 (G3DSA:3.40.50.GENE3D); IPR002884 (PFAM); IPR000209 (PFAM); IPR032815 (PFAM); IPR008979 (G3DSA:2.60.120.GENE3D); mobidb-lite (MOBIDB_LITE); PTHR42884 (PANTHER); PTHR42884:SF13 (PANTHER); IPR022398 (PROSITE_PATTERNS); IPR023827 (PROSITE_PATTERNS); IPR023828 (PROSITE_PATTERNS); NON_CYTOPLASMIC_DOMAIN (PHOBIU…	P:GO:0006508; F:GO:0004252; F:GO:0008236	P:proteolysis; F:serine-type endopeptidase activity; F:serine-type peptidase activity
gbr.33.40.t1	MICOS complex subunit MIC19-like	N	0	0	Intracellular	No	1039	20	0	56.32	1	P:GO:0006355	P:regulation of transcription, DNA-templated			Coil (COILS); PF08477 (PFAM); mobidb-lite (MOBIDB_LITE); mobidb-lite (MOBIDB_LITE); mobidb-lite (MOBIDB_LITE); mobidb-lite (MOBIDB_LITE); mobidb-lite (MOBIDB_LITE); mobidb-lite (MOBIDB_LITE); IPR039655 (PANTHER); IPR039655 (PANTHER); PTHR15499:SF4 (PANTHER); PTHR15499:SF4 (PANTHER); NON_CYTOPLASMIC_DOMAIN (PHOBIUS); TRANSMEMBRANE (PHOBIUS); CYTOPLASMIC_DOMAIN (PHOBIUS); IPR020859 (PROSITE_PROFILE…	P:GO:0006355	P:regulation of transcription, DNA-templated
gbr.33.93.t1	Metabotropic glutamate receptor 2	Y	8	7	Transmembrane	No	902	20	0	74.61	3	P:GO:0007186; F:GO:0004930; C:GO:0016021	P:G protein-coupled receptor signaling pathway; F:G protein-coupled receptor activity; C:integral component of membrane			IPR000162 (PRINTS); IPR000337 (PRINTS); IPR011500 (PFAM); IPR017978 (PFAM); G3DSA:3.40.50.2300 (GENE3D); G3DSA:3.40.50.2300 (GENE3D); IPR038550 (G3DSA:2.10.50.GENE3D); IPR001828 (PFAM); PTHR24060:SF147 (PANTHER); PTHR24060 (PANTHER); IPR017979 (PROSITE_PATTERNS); IPR017979 (PROSITE_PATTERNS); IPR017979 (PROSITE_PATTERNS); CYTOPLASMIC_DOMAIN (PHOBIUS); SIGNAL_PEPTIDE_N_REGION (PHOBIUS); SIGNAL_PEP…	P:GO:0007186; F:GO:0004930; C:GO:0016021	P:G protein-coupled receptor signaling pathway; F:G protein-coupled receptor activity; C:integral component of membrane
gbr.335.7.t1	beta-1,3-galactosyltransferase 1-like	N	1	0	Transmembrane	No	452	20	0	69.85	2	P:GO:0006486; C:GO:0016020	P:protein glycosylation; C:membrane			Coil (COILS); G3DSA:3.90.550.50 (GENE3D); IPR002659 (PFAM); mobidb-lite (MOBIDB_LITE); mobidb-lite (MOBIDB_LITE); IPR002659 (PANTHER); PTHR11214:SF247 (PANTHER); TRANSMEMBRANE (PHOBIUS); CYTOPLASMIC_DOMAIN (PHOBIUS); NON_CYTOPLASMIC_DOMAIN (PHOBIUS); TMhelix (TMHMM)	P:GO:0006486; C:GO:0016020	P:protein glycosylation; C:membrane
gbr.336.12.t1	forkhead box protein B1	N	0	0	Intracellular	No	330	20	0	68.62	3	P:GO:0006355; F:GO:0003700; F:GO:0043565	P:regulation of transcription, DNA-templated; F:DNA-binding transcription factor activity; F:sequence-specific DNA binding			IPR001766 (PRINTS); IPR001766 (SMART); IPR001766 (PFAM); IPR036388 (G3DSA:1.10.10.GENE3D); PTHR11829:SF209 (PANTHER); PTHR11829 (PANTHER); IPR030456 (PROSITE_PATTERNS); IPR018122 (PROSITE_PATTERNS); IPR001766 (PROSITE_PROFILES); IPR001766 (CDD); IPR036390 (SUPERFAMILY)	P:GO:0006355; F:GO:0003700; F:GO:0043565	P:regulation of transcription, DNA-templated; F:DNA-binding transcription factor activity; F:sequence-specific DNA binding
gbr.336.8.t1	cardioacceleratory peptide receptor-like	N	7	6	Transmembrane	No	386	20	0	62.35	3	P:GO:0007186; F:GO:0004930; C:GO:0016021	P:G protein-coupled receptor signaling pathway; F:G protein-coupled receptor activity; C:integral component of membrane			IPR000276 (PRINTS); IPR000276 (PFAM); G3DSA:1.20.1070.10 (GENE3D); PTHR24241 (PANTHER); PTHR24241:SF172 (PANTHER); IPR000276 (PROSITE_PATTERNS); TRANSMEMBRANE (PHOBIUS); CYTOPLASMIC_DOMAIN (PHOBIUS); TRANSMEMBRANE (PHOBIUS); TRANSMEMBRANE (PHOBIUS); NON_CYTOPLASMIC_DOMAIN (PHOBIUS); CYTOPLASMIC_DOMAIN (PHOBIUS); NON_CYTOPLASMIC_DOMAIN (PHOBIUS); CYTOPLASMIC_DOMAIN (PHOBIUS); TRANSMEMBRANE (PHOBIU…	P:GO:0007186; F:GO:0004930; C:GO:0016021	P:G protein-coupled receptor signaling pathway; F:G protein-coupled receptor activity; C:integral component of membrane
gbr.34.26.t1	twist-related protein 2-like	N	0	0	Intracellular	No	338	20	0	81.7	1	F:GO:0046983	F:protein dimerization activity			IPR011598 (SMART); IPR036638 (G3DSA:4.10.280.GENE3D); IPR011598 (PFAM); mobidb-lite (MOBIDB_LITE); mobidb-lite (MOBIDB_LITE); mobidb-lite (MOBIDB_LITE); mobidb-lite (MOBIDB_LITE); mobidb-lite (MOBIDB_LITE); PTHR23349:SF103 (PANTHER); PTHR23349 (PANTHER); IPR011598 (PROSITE_PROFILES); IPR011598 (CDD); IPR036638 (SUPERFAMILY)	F:GO:0046983	F:protein dimerization activity
gbr.34.36.t1	microfibril-associated glycoprotein 4-like	Y	0	0	Signal peptide	Yes	358	20	0	66.79	1	C:GO:0005576	C:extracellular region			IPR002181 (SMART); IPR002181 (PFAM); G3DSA:3.90.215.20 (GENE3D); mobidb-lite (MOBIDB_LITE); mobidb-lite (MOBIDB_LITE); mobidb-lite (MOBIDB_LITE); PTHR19143 (PANTHER); NON_CYTOPLASMIC_DOMAIN (PHOBIUS); SIGNAL_PEPTIDE_C_REGION (PHOBIUS); SIGNAL_PEPTIDE (PHOBIUS); SIGNAL_PEPTIDE_H_REGION (PHOBIUS); SIGNAL_PEPTIDE_N_REGION (PHOBIUS); IPR002181 (PROSITE_PROFILES); IPR002181 (CDD); SignalP-noTM (SIGNAL…	no GO terms	no GO terms
gbr.34.88.t1	reversion-inducing cysteine-rich protein with Kazal motifs	N	0	0	UPS	UPS	327	20	8.86113e-151	64.18	2	P:GO:1904684; F:GO:0008191	P:negative regulation of metalloendopeptidase activity; F:metalloendopeptidase inhibitor activity			IPR039016 (PANTHER)	P:GO:1904684; F:GO:0008191	P:negative regulation of metalloendopeptidase activity; F:metalloendopeptidase inhibitor activity
gbr.342.18.t1	synaptotagmin-4-like isoform X1	N	1	0	Transmembrane	No	424	20	0	69.25	1	C:GO:0016020	C:membrane			IPR000008 (PRINTS); IPR001565 (PRINTS); IPR000008 (SMART); IPR035892 (G3DSA:2.60.40.GENE3D); IPR035892 (G3DSA:2.60.40.GENE3D); IPR000008 (PFAM); mobidb-lite (MOBIDB_LITE); IPR028699 (PTHR10024:PANTHER); PTHR10024 (PANTHER); SIGNAL_PEPTIDE_H_REGION (PHOBIUS); SIGNAL_PEPTIDE (PHOBIUS); SIGNAL_PEPTIDE_N_REGION (PHOBIUS); NON_CYTOPLASMIC_DOMAIN (PHOBIUS); SIGNAL_PEPTIDE_C_REGION (PHOBIUS); IPR000008 …	C:GO:0016020	C:membrane
gbr.345.17.t1	SPARC-related modular calcium-binding protein 1-like isoform X2	Y	0	0	Signal peptide	Yes	650	20	0	66.18	2	F:GO:0005509; F:GO:0005515	F:calcium ion binding; F:protein binding			IPR002350 (SMART); IPR000716 (SMART); G3DSA:3.30.60.30 (GENE3D); IPR019577 (PFAM); IPR000716 (PFAM); IPR036857 (G3DSA:4.10.800.GENE3D); IPR002350 (PFAM); G3DSA:1.10.238.10 (GENE3D); mobidb-lite (MOBIDB_LITE); mobidb-lite (MOBIDB_LITE); PTHR12352 (PANTHER); IPR000716 (PROSITE_PATTERNS); IPR018247 (PROSITE_PATTERNS); IPR018247 (PROSITE_PATTERNS); IPR000716 (PROSITE_PATTERNS); NON_CYTOPLASMIC_DOMAIN…	F:GO:0005509; F:GO:0005515	F:calcium ion binding; F:protein binding
gbr.349.17.t1	uncharacterized protein LOC110990648	N	1	0	Signal peptide	No	440	20	0	72.46	2	C:GO:0016020; C:GO:0016021	C:membrane; C:integral component of membrane			SIGNAL_PEPTIDE_H_REGION (PHOBIUS); NON_CYTOPLASMIC_DOMAIN (PHOBIUS); SIGNAL_PEPTIDE_C_REGION (PHOBIUS); SIGNAL_PEPTIDE (PHOBIUS); SIGNAL_PEPTIDE_N_REGION (PHOBIUS); TMhelix (TMHMM)	no GO terms	no GO terms
gbr.35.1.t1	receptor-type tyrosine-protein phosphatase alpha-like	N	1	1	UPS	UPS	1181	20	0	66.54	3	P:GO:0006470; F:GO:0004725; F:GO:0005515	P:protein dephosphorylation; F:protein tyrosine phosphatase activity; F:protein binding	EC:3.1.3.48	Protein-tyrosine-phosphatase	IPR000242 (PRINTS); IPR003961 (SMART); IPR000242 (SMART); IPR003595 (SMART); IPR000242 (PFAM); IPR013783 (G3DSA:2.60.40.GENE3D); IPR013783 (G3DSA:2.60.40.GENE3D); IPR041201 (PFAM); IPR003961 (PFAM); IPR013783 (G3DSA:2.60.40.GENE3D); IPR029021 (G3DSA:3.90.190.GENE3D); IPR029021 (G3DSA:3.90.190.GENE3D); mobidb-lite (MOBIDB_LITE); PTHR19134:SF472 (PANTHER); PTHR19134:SF472 (PANTHER); PTHR19134 (PANT…	P:GO:0006470; P:GO:0016311; F:GO:0004725; F:GO:0005515; F:GO:0016791	P:protein dephosphorylation; P:dephosphorylation; F:protein tyrosine phosphatase activity; F:protein binding; F:phosphatase activity
gbr.35.11.t1	inaD-like protein	N	0	0	UPS	UPS	195	20	1.14173e-128	64.11	1	F:GO:0005515	F:protein binding			IPR001478 (SMART); IPR036034 (G3DSA:2.30.42.GENE3D); IPR001478 (PFAM); mobidb-lite (MOBIDB_LITE); mobidb-lite (MOBIDB_LITE); PTHR23119 (PANTHER); IPR001478 (PROSITE_PROFILES); cd00992 (CDD); IPR036034 (SUPERFAMILY)	F:GO:0005515	F:protein binding
gbr.35.97.t1	GTP-binding protein Di-Ras2-like isoform X2	N	0	0	UPS	UPS	198	20	1.44323e-146	94.95	4	P:GO:0007165; F:GO:0003924; F:GO:0005525; C:GO:0016020	P:signal transduction; F:GTPase activity; F:GTP binding; C:membrane	EC:3.6.1.15	Nucleoside-triphosphate phosphatase	PR00449 (PRINTS); SM00175 (SMART); SM00174 (SMART); SM00173 (SMART); IPR005225 (TIGRFAM); IPR001806 (PFAM); G3DSA:3.40.50.300 (GENE3D); mobidb-lite (MOBIDB_LITE); PTHR24070:SF178 (PANTHER); IPR020849 (PANTHER); IPR020849 (PROSITE_PROFILES); IPR027417 (SUPERFAMILY)	P:GO:0007165; F:GO:0003924; F:GO:0005525; C:GO:0016020	P:signal transduction; F:GTPase activity; F:GTP binding; C:membrane
gbr.352.16.t1	macrophage migration inhibitory factor-like	N	0	0	UPS	UPS	123	20	7.22634e-86	61.26	4	P:GO:0043066; P:GO:0048839; C:GO:0016020; C:GO:0016021	P:negative regulation of apoptotic process; P:inner ear development; C:membrane; C:integral component of membrane			IPR001398 (PFAM); IPR014347 (G3DSA:3.30.429.GENE3D); PTHR11954:SF22 (PANTHER); IPR001398 (PANTHER); IPR014347 (SUPERFAMILY)	no GO terms	no GO terms
gbr.354.1.t1	uncharacterized protein LOC110990645	N	0	0	Intracellular	No	72	1	5.18051e-21	83.33						mobidb-lite (MOBIDB_LITE)	no GO terms	no GO terms
gbr.354.13.t1	sodium- and chloride-dependent neutral and basic amino acid transporter B(0+)-like	N	12	11	Transmembrane	No	651	20	0	75.26	1	C:GO:0016021	C:integral component of membrane			IPR000175 (PRINTS); IPR000175 (PFAM); mobidb-lite (MOBIDB_LITE); PTHR11616:SF241 (PANTHER); IPR000175 (PANTHER); IPR000175 (PROSITE_PATTERNS); IPR000175 (PROSITE_PATTERNS); CYTOPLASMIC_DOMAIN (PHOBIUS); TRANSMEMBRANE (PHOBIUS); NON_CYTOPLASMIC_DOMAIN (PHOBIUS); CYTOPLASMIC_DOMAIN (PHOBIUS); CYTOPLASMIC_DOMAIN (PHOBIUS); NON_CYTOPLASMIC_DOMAIN (PHOBIUS); NON_CYTOPLASMIC_DOMAIN (PHOBIUS); TRANSMEMB…	C:GO:0016021	C:integral component of membrane
gbr.36.57.t1	uncharacterized protein LOC110982144	N	2	1	Transmembrane	No	117	5	4.31809e-79	82.16						mobidb-lite (MOBIDB_LITE); TRANSMEMBRANE (PHOBIUS); CYTOPLASMIC_DOMAIN (PHOBIUS); CYTOPLASMIC_DOMAIN (PHOBIUS); TRANSMEMBRANE (PHOBIUS); NON_CYTOPLASMIC_DOMAIN (PHOBIUS); TMhelix (TMHMM); TMhelix (TMHMM)	no GO terms	no GO terms
gbr.36.60.t1	voltage-dependent calcium channel subunit alpha-2/delta-4 isoform X2	Y	0	0	Signal peptide	Yes	548	20	0	76.64						Coil (COILS); IPR002035 (SMART); IPR002035 (PFAM); G3DSA:3.30.450.20 (GENE3D); IPR013608 (PFAM); IPR036465 (G3DSA:3.40.50.GENE3D); PTHR10166 (PANTHER); PTHR10166:SF59 (PANTHER); NON_CYTOPLASMIC_DOMAIN (PHOBIUS); SIGNAL_PEPTIDE_N_REGION (PHOBIUS); SIGNAL_PEPTIDE_H_REGION (PHOBIUS); SIGNAL_PEPTIDE (PHOBIUS); SIGNAL_PEPTIDE_C_REGION (PHOBIUS); IPR002035 (PROSITE_PROFILES); cd12912 (CDD); cd12913 (CD…	no GO terms	no GO terms
gbr.36.64.t1	interleukin-17 receptor A-like	Y	2	1	Transmembrane	No	848	20	0	53.51	1	F:GO:0030368	F:interleukin-17 receptor activity			IPR000742 (SMART); G3DSA:2.90.20.10 (GENE3D); G3DSA:3.40.50.11530 (GENE3D); IPR013568 (PFAM); IPR039465 (PANTHER); PTHR15583:SF7 (PANTHER); IPR000742 (PROSITE_PATTERNS); IPR000742 (PROSITE_PATTERNS); NON_CYTOPLASMIC_DOMAIN (PHOBIUS); TRANSMEMBRANE (PHOBIUS); SIGNAL_PEPTIDE (PHOBIUS); SIGNAL_PEPTIDE_N_REGION (PHOBIUS); CYTOPLASMIC_DOMAIN (PHOBIUS); SIGNAL_PEPTIDE_C_REGION (PHOBIUS); SIGNAL_PEPTIDE…	F:GO:0030368	F:interleukin-17 receptor activity
gbr.361.4.t1	amiloride-sensitive sodium channel subunit alpha-like	N	1	1	Intracellular	No	610	20	0	58.67	3	P:GO:0006814; F:GO:0005272; C:GO:0016020	P:sodium ion transport; F:sodium channel activity; C:membrane			IPR001873 (PRINTS); G3DSA:1.10.3590.10 (GENE3D); G3DSA:1.10.287.820 (GENE3D); G3DSA:2.60.470.10 (GENE3D); G3DSA:1.10.287.770 (GENE3D); IPR001873 (PFAM); mobidb-lite (MOBIDB_LITE); mobidb-lite (MOBIDB_LITE); mobidb-lite (MOBIDB_LITE); PTHR11690:SF248 (PANTHER); IPR001873 (PANTHER); IPR001873 (PANTHER); TRANSMEMBRANE (PHOBIUS); CYTOPLASMIC_DOMAIN (PHOBIUS); NON_CYTOPLASMIC_DOMAIN (PHOBIUS); TRANSME…	P:GO:0006814; F:GO:0005272; C:GO:0016020	P:sodium ion transport; F:sodium channel activity; C:membrane
gbr.361.8.t1	protein unc-80 homolog isoform X1	N	0	0	Intracellular	No	1125	20	0	73.34						Coil (COILS); IPR031542 (PFAM); mobidb-lite (MOBIDB_LITE); mobidb-lite (MOBIDB_LITE); mobidb-lite (MOBIDB_LITE); mobidb-lite (MOBIDB_LITE); mobidb-lite (MOBIDB_LITE); mobidb-lite (MOBIDB_LITE); mobidb-lite (MOBIDB_LITE); mobidb-lite (MOBIDB_LITE); mobidb-lite (MOBIDB_LITE); mobidb-lite (MOBIDB_LITE); mobidb-lite (MOBIDB_LITE); mobidb-lite (MOBIDB_LITE); mobidb-lite (MOBIDB_LITE); PTHR31781 (PANTH…	no GO terms	no GO terms
gbr.364.1.t1	fibrinogen-like protein 1 isoform X2	N	0	0	Signal peptide	No	297	20	4.55416e-173	61.98						IPR002181 (SMART); IPR014716 (G3DSA:3.90.215.GENE3D); IPR002181 (PFAM); PTHR19143 (PANTHER); IPR002181 (PROSITE_PROFILES); IPR036056 (SUPERFAMILY)	no GO terms	no GO terms
gbr.364.19.t1_gbr.364.18.t1	probable G-protein coupled receptor 158	N	7	7	Transmembrane	No	823	20	0	68.14	1	C:GO:0016020	C:membrane			IPR017978 (PFAM); mobidb-lite (MOBIDB_LITE); mobidb-lite (MOBIDB_LITE); PTHR32546:SF26 (PANTHER); IPR043458 (PANTHER); IPR017978 (PROSITE_PROFILES); cd15293 (CDD); cd12913 (CDD)	P:GO:0007186; F:GO:0004930; C:GO:0016021	P:G protein-coupled receptor signaling pathway; F:G protein-coupled receptor activity; C:integral component of membrane
gbr.370.12.t1	LIM homeobox transcription factor 1-beta isoform X3	N	0	0	Intracellular	No	398	20	3.8334e-52	74.63	12	P:GO:0007409; P:GO:0007420; P:GO:0009790; P:GO:0043010; P:GO:0045944; P:GO:0048665; P:GO:0060429; F:GO:0000977; F:GO:0000981; F:GO:0016740; F:GO:0046872; C:GO:0005634	P:axonogenesis; P:brain development; P:embryo development; P:camera-type eye development; P:positive regulation of transcription by RNA polymerase II; P:neuron fate specification; P:epithelium development; F:RNA polymerase II transcription regulatory region sequence-specific DNA binding; F:DNA-binding transcription factor activity, RNA polymerase II-specific; F:transferase activity; F:metal ion b…			IPR001781 (SMART); G3DSA:2.10.110.10 (GENE3D); IPR001781 (PFAM); mobidb-lite (MOBIDB_LITE); mobidb-lite (MOBIDB_LITE); mobidb-lite (MOBIDB_LITE); mobidb-lite (MOBIDB_LITE); PTHR24208 (PANTHER); PTHR24208:SF166 (PANTHER); IPR001781 (PROSITE_PATTERNS); IPR001781 (PROSITE_PROFILES); cd09371 (CDD); SSF57716 (SUPERFAMILY)	no GO terms	no GO terms
gbr.374.10.t1	deleted in malignant brain tumors 1 protein-like isoform X1	N	1	1	Intracellular	No	1594	20	0	63.42	2	F:GO:0005044; C:GO:0016020	F:scavenger receptor activity; C:membrane			IPR001190 (PRINTS); IPR013106 (SMART); IPR000742 (SMART); IPR003599 (SMART); IPR006212 (SMART); IPR017448 (SMART); IPR003598 (SMART); IPR013783 (G3DSA:2.60.40.GENE3D); G3DSA:2.10.220.10 (GENE3D); IPR036772 (G3DSA:3.10.250.GENE3D); G3DSA:2.10.220.10 (GENE3D); IPR013098 (PFAM); IPR013783 (G3DSA:2.60.40.GENE3D); PF13927 (PFAM); IPR001190 (PFAM); IPR036772 (G3DSA:3.10.250.GENE3D); IPR013783 (G3DSA:2.…	F:GO:0005044; C:GO:0016020	F:scavenger receptor activity; C:membrane
gbr.38.52.t1_gbr.38.51.t1	inactive polyglycylase TTLL10	N	0	0	Intracellular	No	915	20	0	64.43	1	P:GO:0006464	P:cellular protein modification process			IPR004344 (PFAM); G3DSA:3.90.1720.10 (GENE3D); G3DSA:3.30.470.20 (GENE3D); mobidb-lite (MOBIDB_LITE); mobidb-lite (MOBIDB_LITE); mobidb-lite (MOBIDB_LITE); mobidb-lite (MOBIDB_LITE); mobidb-lite (MOBIDB_LITE); mobidb-lite (MOBIDB_LITE); mobidb-lite (MOBIDB_LITE); mobidb-lite (MOBIDB_LITE); mobidb-lite (MOBIDB_LITE); PTHR47664 (PANTHER); IPR004344 (PROSITE_PROFILES); IPR038765 (SUPERFAMILY); SSF56…	P:GO:0006464	P:cellular protein modification process
gbr.38.9.t1	suprabasin-like isoform X1	N	0	0	Intracellular	No	389	20	0	56.52	2	P:GO:0006413; F:GO:0003743	P:translational initiation; F:translation initiation factor activity			no IPS match	no IPS match	no IPS match
gbr.384.26.t1	ras and EF-hand domain-containing protein homolog isoform X1	N	0	0	Intracellular	No	841	20	0	78.58	3	F:GO:0003924; F:GO:0005509; F:GO:0005525	F:GTPase activity; F:calcium ion binding; F:GTP binding	EC:3.6.1.15	Nucleoside-triphosphate phosphatase	Coil (COILS); Coil (COILS); Coil (COILS); Coil (COILS); PR00449 (PRINTS); SM00176 (SMART); SM00174 (SMART); IPR002048 (SMART); SM00173 (SMART); SM00175 (SMART); G3DSA:3.40.50.300 (GENE3D); IPR002048 (PFAM); IPR001806 (PFAM); G3DSA:1.10.238.10 (GENE3D); IPR005225 (TIGRFAM); mobidb-lite (MOBIDB_LITE); mobidb-lite (MOBIDB_LITE); mobidb-lite (MOBIDB_LITE); mobidb-lite (MOBIDB_LITE); mobidb-lite (MOBI…	F:GO:0003924; F:GO:0005509; F:GO:0005525	F:GTPase activity; F:calcium ion binding; F:GTP binding
gbr.384.4.t1	uncharacterized protein LOC110990373	N	2	1	Transmembrane	No	230	1	7.19135e-53	77.86						mobidb-lite (MOBIDB_LITE); NON_CYTOPLASMIC_DOMAIN (PHOBIUS); NON_CYTOPLASMIC_DOMAIN (PHOBIUS); TRANSMEMBRANE (PHOBIUS); CYTOPLASMIC_DOMAIN (PHOBIUS); TRANSMEMBRANE (PHOBIUS); TMhelix (TMHMM); TMhelix (TMHMM)	no GO terms	no GO terms
gbr.386.1.t1	follistatin-related protein 5-like isoform X1	N	0	0	UPS	UPS	93	5	7.60236e-30	84.89						mobidb-lite (MOBIDB_LITE)	no GO terms	no GO terms
gbr.386.15.t1	LINE-1 retrotransposable element ORF2 protein	N	0	0	Intracellular	No	433	20	1.157e-24	46.19	4	P:GO:0043666; F:GO:0019903; C:GO:0016020; C:GO:0016021	P:regulation of phosphoprotein phosphatase activity; F:protein phosphatase binding; C:membrane; C:integral component of membrane			IPR000477 (PFAM); PTHR47027 (PANTHER); CYTOPLASMIC_DOMAIN (PHOBIUS); TRANSMEMBRANE (PHOBIUS); NON_CYTOPLASMIC_DOMAIN (PHOBIUS)	no GO terms	no GO terms
gbr.386.5.t1	Follistatin-related protein 5	N	0	0	UPS	UPS	267	20	0	52.6	1	F:GO:0005515	F:protein binding			IPR002350 (SMART); G3DSA:1.10.238.10 (GENE3D); G3DSA:3.30.60.30 (GENE3D); IPR002350 (PFAM); mobidb-lite (MOBIDB_LITE); mobidb-lite (MOBIDB_LITE); mobidb-lite (MOBIDB_LITE); PTHR10913 (PANTHER); PTHR10913:SF14 (PANTHER); IPR018247 (PROSITE_PATTERNS); IPR002350 (PROSITE_PROFILES); cd00104 (CDD); IPR036058 (SUPERFAMILY); IPR011992 (SUPERFAMILY)	F:GO:0005515	F:protein binding
gbr.39.3.t1_gbr.39.4.t1	myosin-VIIa-like isoform X1	N	0	0	Intracellular	No	616	20	0	72.35	3	F:GO:0000166; F:GO:0005524; C:GO:0005856	F:nucleotide binding; F:ATP binding; C:cytoskeleton			G3DSA:3.10.20.90 (GENE3D); IPR014352 (G3DSA:1.20.80.GENE3D); IPR038185 (G3DSA:1.25.40.GENE3D); IPR011993 (G3DSA:2.30.29.GENE3D); IPR019748 (PFAM); IPR000857 (PFAM); mobidb-lite (MOBIDB_LITE); mobidb-lite (MOBIDB_LITE); mobidb-lite (MOBIDB_LITE); mobidb-lite (MOBIDB_LITE); PTHR22692:SF24 (PANTHER); PTHR22692 (PANTHER); IPR000299 (PROSITE_PROFILES); IPR000857 (PROSITE_PROFILES); IPR019748 (CDD); IP…	C:GO:0005856	C:cytoskeleton
gbr.39.32.t1	leucine-rich repeat-containing protein 4	Y	1	1	Signal peptide	No	927	20	0	51.21	1	F:GO:0005515	F:protein binding			SM00364 (SMART); IPR003591 (SMART); IPR003598 (SMART); IPR003599 (SMART); IPR000483 (SMART); IPR000372 (SMART); IPR001611 (PFAM); IPR032675 (G3DSA:3.80.10.GENE3D); IPR000372 (PFAM); IPR013098 (PFAM); IPR013783 (G3DSA:2.60.40.GENE3D); IPR013783 (G3DSA:2.60.40.GENE3D); mobidb-lite (MOBIDB_LITE); mobidb-lite (MOBIDB_LITE); mobidb-lite (MOBIDB_LITE); mobidb-lite (MOBIDB_LITE); PTHR45842 (PANTHER); PT…	F:GO:0005515	F:protein binding
gbr.39.47.t1	ras-like GTP-binding protein RHO	N	0	0	Intracellular	No	195	20	1.61915e-143	90.98	3	P:GO:0007264; F:GO:0003924; F:GO:0005525	P:small GTPase mediated signal transduction; F:GTPase activity; F:GTP binding	EC:3.6.1.15	Nucleoside-triphosphate phosphatase	PR00449 (PRINTS); SM00175 (SMART); SM00173 (SMART); SM00174 (SMART); G3DSA:3.40.50.300 (GENE3D); IPR005225 (TIGRFAM); IPR001806 (PFAM); PTHR24072:SF100 (PANTHER); PTHR24072 (PANTHER); IPR003578 (PROSITE_PROFILES); cd01870 (CDD); IPR027417 (SUPERFAMILY)	P:GO:0007264; F:GO:0003924; F:GO:0005525	P:small GTPase mediated signal transduction; F:GTPase activity; F:GTP binding
gbr.39.84.t1	serine-rich adhesin for platelets-like	N	1	1	Intracellular	No	1317	20	0	54.85	1	F:GO:0005515	F:protein binding			IPR001715 (SMART); IPR001298 (SMART); IPR017868 (PFAM); IPR001715 (PFAM); IPR013783 (G3DSA:2.60.40.GENE3D); IPR036872 (G3DSA:1.10.418.GENE3D); mobidb-lite (MOBIDB_LITE); mobidb-lite (MOBIDB_LITE); mobidb-lite (MOBIDB_LITE); mobidb-lite (MOBIDB_LITE); mobidb-lite (MOBIDB_LITE); mobidb-lite (MOBIDB_LITE); mobidb-lite (MOBIDB_LITE); mobidb-lite (MOBIDB_LITE); mobidb-lite (MOBIDB_LITE); mobidb-lite (…	F:GO:0005515	F:protein binding
gbr.390.3.t1	hypothetical protein BRAFLDRAFT_124619	Y	0	0	Signal peptide	Yes	233	2	6.14826e-06	45.56						mobidb-lite (MOBIDB_LITE); IPR040311 (PANTHER); PTHR31663:SF3 (PANTHER); NON_CYTOPLASMIC_DOMAIN (PHOBIUS); SIGNAL_PEPTIDE_H_REGION (PHOBIUS); SIGNAL_PEPTIDE_N_REGION (PHOBIUS); SIGNAL_PEPTIDE (PHOBIUS); SIGNAL_PEPTIDE_C_REGION (PHOBIUS); SignalP-noTM (SIGNALP_EUK); SignalP-TM (SIGNALP_GRAM_POSITIVE)	no GO terms	no GO terms
gbr.390.8.t1	uncharacterized protein LOC110989726	N	0	0	Intracellular	No	565	20	0	77.78	2	F:GO:0003824; F:GO:0005509	F:catalytic activity; F:calcium ion binding			IPR013785 (G3DSA:3.20.20.GENE3D); IPR018247 (PROSITE_PATTERNS); IPR002048 (PROSITE_PROFILES); IPR011992 (SUPERFAMILY); SSF51569 (SUPERFAMILY)	F:GO:0003824; F:GO:0005509	F:catalytic activity; F:calcium ion binding
gbr.391.5.t1	Spectrin beta chain	N	0	0	Intracellular	No	1590	20	0	81.66	1	F:GO:0005515	F:protein binding			Coil (COILS); Coil (COILS); Coil (COILS); Coil (COILS); Coil (COILS); Coil (COILS); Coil (COILS); IPR018159 (SMART); IPR001715 (SMART); G3DSA:1.20.58.1940 (GENE3D); G3DSA:1.20.58.60 (GENE3D); IPR036872 (G3DSA:1.10.418.GENE3D); G3DSA:1.20.58.60 (GENE3D); G3DSA:1.20.58.1940 (GENE3D); G3DSA:1.20.58.60 (GENE3D); G3DSA:1.20.58.60 (GENE3D); IPR036872 (G3DSA:1.10.418.GENE3D); IPR002017 (PFAM); G3DSA:1.2…	F:GO:0005515	F:protein binding
gbr.4.118.t1	uncharacterized protein LOC117291811	N	1	1	UPS	UPS	99	1	9.10167e-35	71.43						G3DSA:1.20.5.510 (GENE3D); CYTOPLASMIC_DOMAIN (PHOBIUS); NON_CYTOPLASMIC_DOMAIN (PHOBIUS); TRANSMEMBRANE (PHOBIUS); TMhelix (TMHMM)	no GO terms	no GO terms
gbr.4.64.t1	dnaJ homolog subfamily B member 11-like	N	11	10	Transmembrane	No	782	20	0	85.86	4	P:GO:0006457; P:GO:0055085; F:GO:0022857; F:GO:0051082	P:protein folding; P:transmembrane transport; F:transmembrane transporter activity; F:unfolded protein binding			Coil (COILS); IPR001623 (PRINTS); IPR001623 (SMART); IPR002939 (PFAM); IPR011701 (PFAM); IPR001623 (PFAM); G3DSA:2.60.260.20 (GENE3D); G3DSA:1.20.1250.20 (GENE3D); IPR036869 (G3DSA:1.10.287.GENE3D); mobidb-lite (MOBIDB_LITE); mobidb-lite (MOBIDB_LITE); PTHR44298 (PANTHER); IPR018253 (PROSITE_PATTERNS); TRANSMEMBRANE (PHOBIUS); TRANSMEMBRANE (PHOBIUS); NON_CYTOPLASMIC_DOMAIN (PHOBIUS); TRANSMEMBRA…	P:GO:0006457; P:GO:0055085; F:GO:0022857; F:GO:0051082	P:protein folding; P:transmembrane transport; F:transmembrane transporter activity; F:unfolded protein binding
gbr.4.71.t1	achaete-scute homolog 3-like	N	0	0	Intracellular	No	167	20	2.51722e-120	67.18	3	P:GO:0006357; F:GO:0003700; F:GO:0046983	P:regulation of transcription by RNA polymerase II; F:DNA-binding transcription factor activity; F:protein dimerization activity			IPR011598 (SMART); IPR036638 (G3DSA:4.10.280.GENE3D); IPR011598 (PFAM); mobidb-lite (MOBIDB_LITE); PTHR13935:SF55 (PANTHER); IPR015660 (PANTHER); IPR011598 (PROSITE_PROFILES); IPR011598 (CDD); IPR036638 (SUPERFAMILY)	P:GO:0006357; F:GO:0003700; F:GO:0046983	P:regulation of transcription by RNA polymerase II; F:DNA-binding transcription factor activity; F:protein dimerization activity
gbr.4.82.t1	neuron navigator 2-like isoform X3	N	0	0	Intracellular	No	76	3	1.97705e-28	98.31						mobidb-lite (MOBIDB_LITE); mobidb-lite (MOBIDB_LITE); mobidb-lite (MOBIDB_LITE)	no GO terms	no GO terms
gbr.4.84.t1	neuron navigator 2-like isoform X1	N	0	0	Intracellular	No	794	16	0	60.11						mobidb-lite (MOBIDB_LITE); mobidb-lite (MOBIDB_LITE); mobidb-lite (MOBIDB_LITE); mobidb-lite (MOBIDB_LITE); mobidb-lite (MOBIDB_LITE); mobidb-lite (MOBIDB_LITE); mobidb-lite (MOBIDB_LITE); mobidb-lite (MOBIDB_LITE); mobidb-lite (MOBIDB_LITE); mobidb-lite (MOBIDB_LITE); mobidb-lite (MOBIDB_LITE)	no GO terms	no GO terms
gbr.40.137.t1	bombesin receptor subtype-3-like	N	6	5	Transmembrane	No	377	20	0	53.77	3	P:GO:0007186; F:GO:0004930; C:GO:0016021	P:G protein-coupled receptor signaling pathway; F:G protein-coupled receptor activity; C:integral component of membrane			IPR000276 (PRINTS); IPR000276 (SMART); IPR000276 (PFAM); G3DSA:1.20.1070.10 (GENE3D); PTHR45695:SF12 (PANTHER); PTHR45695 (PANTHER); IPR000276 (PROSITE_PATTERNS); TRANSMEMBRANE (PHOBIUS); TRANSMEMBRANE (PHOBIUS); CYTOPLASMIC_DOMAIN (PHOBIUS); NON_CYTOPLASMIC_DOMAIN (PHOBIUS); NON_CYTOPLASMIC_DOMAIN (PHOBIUS); NON_CYTOPLASMIC_DOMAIN (PHOBIUS); TRANSMEMBRANE (PHOBIUS); CYTOPLASMIC_DOMAIN (PHOBIUS);…	P:GO:0007186; F:GO:0004930; C:GO:0016021	P:G protein-coupled receptor signaling pathway; F:G protein-coupled receptor activity; C:integral component of membrane
gbr.40.182.t1	acid-sensing ion channel 1C-like	N	1	1	Intracellular	No	461	20	0	55.97	3	P:GO:0006814; F:GO:0005272; C:GO:0016020	P:sodium ion transport; F:sodium channel activity; C:membrane			IPR001873 (PFAM); G3DSA:2.60.470.10 (GENE3D); IPR001873 (PFAM); G3DSA:1.10.287.770 (GENE3D); mobidb-lite (MOBIDB_LITE); mobidb-lite (MOBIDB_LITE); mobidb-lite (MOBIDB_LITE); mobidb-lite (MOBIDB_LITE); IPR001873 (PANTHER); NON_CYTOPLASMIC_DOMAIN (PHOBIUS); TRANSMEMBRANE (PHOBIUS); CYTOPLASMIC_DOMAIN (PHOBIUS); TRANSMEMBRANE (PHOBIUS); CYTOPLASMIC_DOMAIN (PHOBIUS); TMhelix (TMHMM)	P:GO:0006814; F:GO:0005272; C:GO:0016020	P:sodium ion transport; F:sodium channel activity; C:membrane
gbr.40.21.t1	hyalin-like	N	1	1	Intracellular	No	2038	20	0	54.08	1	F:GO:0005515	F:protein binding			IPR002172 (PRINTS); IPR002172 (SMART); IPR000859 (SMART); IPR035914 (G3DSA:2.60.120.GENE3D); IPR000859 (PFAM); IPR003410 (PFAM); IPR002172 (PFAM); IPR036055 (G3DSA:4.10.400.GENE3D); PTHR24273 (PANTHER); IPR023415 (PROSITE_PATTERNS); NON_CYTOPLASMIC_DOMAIN (PHOBIUS); TRANSMEMBRANE (PHOBIUS); CYTOPLASMIC_DOMAIN (PHOBIUS); IPR003410 (PROSITE_PROFILES); IPR003410 (PROSITE_PROFILES); IPR003410 (PROSIT…	F:GO:0005515	F:protein binding
gbr.40.59.t1	cholecystokinin receptor type A-like	N	7	7	Transmembrane	No	425	20	0	64.79	3	P:GO:0007186; F:GO:0015054; C:GO:0016021	P:G protein-coupled receptor signaling pathway; F:gastrin receptor activity; C:integral component of membrane			IPR000276 (PRINTS); IPR009126 (PRINTS); IPR000314 (PRINTS); IPR000276 (SMART); G3DSA:1.20.1070.10 (GENE3D); IPR000276 (PFAM); mobidb-lite (MOBIDB_LITE); PTHR24241 (PANTHER); PTHR24241:SF150 (PANTHER); IPR000276 (PROSITE_PATTERNS); TRANSMEMBRANE (PHOBIUS); TRANSMEMBRANE (PHOBIUS); CYTOPLASMIC_DOMAIN (PHOBIUS); TRANSMEMBRANE (PHOBIUS); NON_CYTOPLASMIC_DOMAIN (PHOBIUS); TRANSMEMBRANE (PHOBIUS); TRAN…	P:GO:0007186; F:GO:0004930; F:GO:0015054; C:GO:0016021	P:G protein-coupled receptor signaling pathway; F:G protein-coupled receptor activity; F:gastrin receptor activity; C:integral component of membrane
gbr.402.11.t1	uncharacterized protein LOC110990206	N	1	0	Signal peptide	No	532	20	0	70.84	2	C:GO:0016020; C:GO:0016021	C:membrane; C:integral component of membrane			TRANSMEMBRANE (PHOBIUS); CYTOPLASMIC_DOMAIN (PHOBIUS); NON_CYTOPLASMIC_DOMAIN (PHOBIUS); TMhelix (TMHMM)	no GO terms	no GO terms
gbr.402.12.t1	uncharacterized protein LOC110990207	N	1	0	Transmembrane	No	444	20	0	67.13	2	C:GO:0016020; C:GO:0016021	C:membrane; C:integral component of membrane			TRANSMEMBRANE (PHOBIUS); NON_CYTOPLASMIC_DOMAIN (PHOBIUS); CYTOPLASMIC_DOMAIN (PHOBIUS); TMhelix (TMHMM)	no GO terms	no GO terms
gbr.402.14.t1	alpha-(1,3)-fucosyltransferase C-like isoform X2	N	1	0	Transmembrane	No	714	20	0	76.92	3	P:GO:0006486; F:GO:0008417; C:GO:0016020	P:protein glycosylation; F:fucosyltransferase activity; C:membrane			IPR001503 (PFAM); IPR038577 (G3DSA:3.40.50.GENE3D); IPR001503 (PANTHER); PTHR11929:SF145 (PANTHER); SIGNAL_PEPTIDE_C_REGION (PHOBIUS); SIGNAL_PEPTIDE_N_REGION (PHOBIUS); NON_CYTOPLASMIC_DOMAIN (PHOBIUS); SIGNAL_PEPTIDE (PHOBIUS); SIGNAL_PEPTIDE_H_REGION (PHOBIUS); SSF53756 (SUPERFAMILY); TMhelix (TMHMM)	P:GO:0006486; F:GO:0008417; C:GO:0016020	P:protein glycosylation; F:fucosyltransferase activity; C:membrane
gbr.403.5.t1	lysosome-associated membrane glycoprotein 5	Y	1	0	Signal peptide	Yes	382	20	0	54.1	1	C:GO:0016020	C:membrane			G3DSA:2.40.160.110 (GENE3D); mobidb-lite (MOBIDB_LITE); mobidb-lite (MOBIDB_LITE); IPR002000 (PANTHER); PTHR11506:SF28 (PANTHER); SIGNAL_PEPTIDE_N_REGION (PHOBIUS); NON_CYTOPLASMIC_DOMAIN (PHOBIUS); TRANSMEMBRANE (PHOBIUS); CYTOPLASMIC_DOMAIN (PHOBIUS); SIGNAL_PEPTIDE_C_REGION (PHOBIUS); SIGNAL_PEPTIDE_H_REGION (PHOBIUS); SIGNAL_PEPTIDE (PHOBIUS); IPR002000 (PROSITE_PROFILES); SignalP-noTM (SIGNA…	C:GO:0016020	C:membrane
gbr.407.5.t1	sushi, von Willebrand factor type A, EGF and pentraxin domain-containing protein 1-like	Y	0	0	Intracellular	Yes	2082	20	0	60.41	1	F:GO:0005509	F:calcium ion binding			IPR000436 (SMART); IPR011641 (SMART); IPR001881 (SMART); IPR000742 (SMART); IPR000436 (PFAM); G3DSA:2.10.25.10 (GENE3D); IPR003410 (PFAM); G3DSA:2.10.70.10 (GENE3D); G3DSA:2.10.70.10 (GENE3D); G3DSA:2.10.25.10 (GENE3D); G3DSA:2.10.70.10 (GENE3D); G3DSA:2.10.70.10 (GENE3D); G3DSA:2.10.25.10 (GENE3D); G3DSA:2.10.70.10 (GENE3D); IPR011641 (PFAM); G3DSA:2.10.50.10 (GENE3D); G3DSA:2.10.70.10 (GENE3D);…	F:GO:0005509	F:calcium ion binding
gbr.407.6.t1	sushi, von Willebrand factor type A, EGF and pentraxin domain-containing protein 1-like	Y	0	0	Signal peptide	Yes	132	8	8.20624e-18	52.74						SIGNAL_PEPTIDE_H_REGION (PHOBIUS); NON_CYTOPLASMIC_DOMAIN (PHOBIUS); SIGNAL_PEPTIDE_N_REGION (PHOBIUS); SIGNAL_PEPTIDE_C_REGION (PHOBIUS); SIGNAL_PEPTIDE (PHOBIUS); PS51257 (PROSITE_PROFILES); SignalP-TM (SIGNALP_GRAM_POSITIVE); SignalP-noTM (SIGNALP_EUK); SignalP-noTM (SIGNALP_GRAM_NEGATIVE)	no GO terms	no GO terms
gbr.41.10.t1	carboxypeptidase E	N	0	0	Intracellular	No	414	20	0	73.63	4	P:GO:0006508; P:GO:0006518; F:GO:0004181; F:GO:0008270	P:proteolysis; P:peptide metabolic process; F:metallocarboxypeptidase activity; F:zinc ion binding	EC:3.4.17.11; EC:3.4.17.22; EC:3.4.17.10; EC:3.4.17.21; EC:3.4.17; EC:3.4.17.2; EC:3.4.17.1; EC:3.4.17.17; EC:3.4.17.6; EC:3.4.17.4; EC:3.4.17.3	Glutamate carboxypeptidase; Metallocarboxypeptidase D; Carboxypeptidase E; Glutamate carboxypeptidase II; Acting on peptide bonds (peptidases); Carboxypeptidase B; Carboxypeptidase A; Tubulinyl-Tyr carboxypeptidase; Alanine carboxypeptidase; Gly-Xaa carboxypeptidase; Lysine carboxypeptidase	IPR000834 (PRINTS); IPR000834 (SMART); G3DSA:3.40.630.10 (GENE3D); IPR000834 (PFAM); PF13620 (PFAM); G3DSA:2.60.40.1120 (GENE3D); PTHR11532 (PANTHER); IPR015567 (PTHR11532:PANTHER); cd03858 (CDD); cd11308 (CDD); SSF53187 (SUPERFAMILY); IPR008969 (SUPERFAMILY)	P:GO:0006508; P:GO:0006518; F:GO:0004181; F:GO:0008270	P:proteolysis; P:peptide metabolic process; F:metallocarboxypeptidase activity; F:zinc ion binding
gbr.41.13.t1_gbr.41.14.t1	mechanosensory protein 2-like	N	1	1	Transmembrane	No	351	20	0	89.65	3	P:GO:0007638; C:GO:0016021; C:GO:0032589	P:mechanosensory behavior; C:integral component of membrane; C:neuron projection membrane			IPR001972 (PRINTS); IPR001107 (PFAM); G3DSA:3.30.479.30 (GENE3D); mobidb-lite (MOBIDB_LITE); mobidb-lite (MOBIDB_LITE); mobidb-lite (MOBIDB_LITE); IPR043202 (PANTHER); PTHR10264:SF124 (PANTHER); cd03403 (CDD); IPR036013 (SUPERFAMILY)	C:GO:0005886; C:GO:0016020	C:plasma membrane; C:membrane
gbr.41.2.t1	voltage-dependent calcium channel type A subunit alpha-1 isoform X8	N	19	19	Intracellular	No	1754	20	0	70.11	3	P:GO:0070588; F:GO:0005245; C:GO:0005891	P:calcium ion transmembrane transport; F:voltage-gated calcium channel activity; C:voltage-gated calcium channel complex			Coil (COILS); IPR002077 (PRINTS); IPR014873 (SMART); IPR005821 (PFAM); IPR014873 (PFAM); G3DSA:1.10.238.10 (GENE3D); G3DSA:1.10.287.70 (GENE3D); G3DSA:1.10.287.70 (GENE3D); IPR031649 (PFAM); IPR027359 (G3DSA:1.20.120.GENE3D); G3DSA:1.10.287.70 (GENE3D); mobidb-lite (MOBIDB_LITE); mobidb-lite (MOBIDB_LITE); mobidb-lite (MOBIDB_LITE); mobidb-lite (MOBIDB_LITE); mobidb-lite (MOBIDB_LITE); PTHR10037:…	P:GO:0006811; P:GO:0055085; P:GO:0070588; F:GO:0005216; F:GO:0005245; F:GO:0005261; C:GO:0005886; C:GO:0005891; C:GO:0016020	P:ion transport; P:transmembrane transport; P:calcium ion transmembrane transport; F:ion channel activity; F:voltage-gated calcium channel activity; F:cation channel activity; C:plasma membrane; C:voltage-gated calcium channel complex; C:membrane
gbr.41.52.t1	hypothetical protein EGW08_021695	N	1	0	Transmembrane	No	129	14	9.95954e-10	62.08	5	P:GO:0006811; P:GO:0071805; F:GO:0005249; C:GO:0016020; C:GO:0016021	P:ion transport; P:potassium ion transmembrane transport; F:voltage-gated potassium channel activity; C:membrane; C:integral component of membrane			CYTOPLASMIC_DOMAIN (PHOBIUS); NON_CYTOPLASMIC_DOMAIN (PHOBIUS); TRANSMEMBRANE (PHOBIUS); TMhelix (TMHMM)	no GO terms	no GO terms
gbr.412.3.t1	complement C1q tumor necrosis factor-related protein 2-like	N	0	0	UPS	UPS	347	20	0	51.21	1	F:GO:0005515	F:protein binding			Coil (COILS); IPR001073 (PRINTS); IPR001073 (SMART); IPR008160 (PFAM); IPR008983 (G3DSA:2.60.120.GENE3D); G3DSA:1.20.5.320 (GENE3D); IPR001073 (PFAM); mobidb-lite (MOBIDB_LITE); mobidb-lite (MOBIDB_LITE); mobidb-lite (MOBIDB_LITE); PTHR15427 (PANTHER); CYTOPLASMIC_DOMAIN (PHOBIUS); TRANSMEMBRANE (PHOBIUS); NON_CYTOPLASMIC_DOMAIN (PHOBIUS); IPR001073 (PROSITE_PROFILES); IPR008983 (SUPERFAMILY)	F:GO:0005515	F:protein binding
gbr.414.8.t1	neuropilin and tolloid-like protein 2 isoform X2	N	2	1	Signal peptide	No	541	20	0	58.68	1	P:GO:2000312	P:regulation of kainate selective glutamate receptor activity			IPR000859 (SMART); IPR035914 (G3DSA:2.60.120.GENE3D); IPR000859 (PFAM); IPR035914 (G3DSA:2.60.120.GENE3D); mobidb-lite (MOBIDB_LITE); mobidb-lite (MOBIDB_LITE); PTHR45645 (PANTHER); IPR028868 (PTHR45645:PANTHER); CYTOPLASMIC_DOMAIN (PHOBIUS); TRANSMEMBRANE (PHOBIUS); NON_CYTOPLASMIC_DOMAIN (PHOBIUS); TRANSMEMBRANE (PHOBIUS); CYTOPLASMIC_DOMAIN (PHOBIUS); IPR000859 (PROSITE_PROFILES); IPR000859 (P…	P:GO:2000312	P:regulation of kainate selective glutamate receptor activity
gbr.415.8.t1	uncharacterized protein LOC110989906	N	2	1	Transmembrane	No	472	1	0	99.58						mobidb-lite (MOBIDB_LITE); mobidb-lite (MOBIDB_LITE); mobidb-lite (MOBIDB_LITE); mobidb-lite (MOBIDB_LITE); mobidb-lite (MOBIDB_LITE); mobidb-lite (MOBIDB_LITE); TRANSMEMBRANE (PHOBIUS); NON_CYTOPLASMIC_DOMAIN (PHOBIUS); TRANSMEMBRANE (PHOBIUS); CYTOPLASMIC_DOMAIN (PHOBIUS); CYTOPLASMIC_DOMAIN (PHOBIUS); TMhelix (TMHMM); TMhelix (TMHMM)	no GO terms	no GO terms
gbr.416.5.t1	cell adhesion molecule 2-like	N	2	1	Transmembrane	No	955	20	0	47.44						IPR003599 (SMART); IPR003598 (SMART); IPR013783 (G3DSA:2.60.40.GENE3D); IPR013162 (PFAM); IPR013098 (PFAM); IPR013783 (G3DSA:2.60.40.GENE3D); mobidb-lite (MOBIDB_LITE); mobidb-lite (MOBIDB_LITE); mobidb-lite (MOBIDB_LITE); mobidb-lite (MOBIDB_LITE); mobidb-lite (MOBIDB_LITE); mobidb-lite (MOBIDB_LITE); mobidb-lite (MOBIDB_LITE); mobidb-lite (MOBIDB_LITE); mobidb-lite (MOBIDB_LITE); mobidb-lite (M…	no GO terms	no GO terms
gbr.424.4.t1	peptidoglycan recognition protein 1	N	0	0	Intracellular	No	189	20	6.79089e-70	72.28	3	P:GO:0009253; F:GO:0008270; F:GO:0008745	P:peptidoglycan catabolic process; F:zinc ion binding; F:N-acetylmuramoyl-L-alanine amidase activity	EC:3.5.1.28	N-acetylmuramoyl-L-alanine amidase	IPR006619 (SMART); IPR002502 (SMART); IPR002502 (PFAM); IPR003609 (PFAM); IPR036505 (G3DSA:3.40.80.GENE3D); IPR015510 (PANTHER); IPR002502 (CDD); SSF57414 (SUPERFAMILY); IPR036505 (SUPERFAMILY)	P:GO:0009253; F:GO:0008270; F:GO:0008745	P:peptidoglycan catabolic process; F:zinc ion binding; F:N-acetylmuramoyl-L-alanine amidase activity
gbr.426.8.t1	neuropeptides capa receptor-like	N	7	7	Transmembrane	No	392	20	0	60.07	3	P:GO:0007186; F:GO:0004930; C:GO:0016021	P:G protein-coupled receptor signaling pathway; F:G protein-coupled receptor activity; C:integral component of membrane			IPR000276 (PRINTS); G3DSA:1.20.1070.10 (GENE3D); IPR000276 (PFAM); PTHR24243 (PANTHER); PTHR24243:SF214 (PANTHER); IPR000276 (PROSITE_PATTERNS); NON_CYTOPLASMIC_DOMAIN (PHOBIUS); TRANSMEMBRANE (PHOBIUS); CYTOPLASMIC_DOMAIN (PHOBIUS); CYTOPLASMIC_DOMAIN (PHOBIUS); TRANSMEMBRANE (PHOBIUS); TRANSMEMBRANE (PHOBIUS); NON_CYTOPLASMIC_DOMAIN (PHOBIUS); NON_CYTOPLASMIC_DOMAIN (PHOBIUS); TRANSMEMBRANE (PH…	P:GO:0007186; F:GO:0004930; C:GO:0016021	P:G protein-coupled receptor signaling pathway; F:G protein-coupled receptor activity; C:integral component of membrane
gbr.438.11.t1	uncharacterized protein LOC110985024	N	0	0	UPS	UPS	385	6	8.21782e-96	64.17						TRANSMEMBRANE (PHOBIUS); NON_CYTOPLASMIC_DOMAIN (PHOBIUS); CYTOPLASMIC_DOMAIN (PHOBIUS)	no GO terms	no GO terms
gbr.44.26.t1	alpha-1D adrenergic receptor-like	N	6	6	UPS	UPS	337	20	0	60.11	3	P:GO:0007186; F:GO:0004930; C:GO:0016021	P:G protein-coupled receptor signaling pathway; F:G protein-coupled receptor activity; C:integral component of membrane			IPR000276 (PRINTS); G3DSA:1.20.1070.10 (GENE3D); IPR000276 (PFAM); PTHR24228:SF29 (PANTHER); PTHR24228 (PANTHER); TRANSMEMBRANE (PHOBIUS); CYTOPLASMIC_DOMAIN (PHOBIUS); TRANSMEMBRANE (PHOBIUS); CYTOPLASMIC_DOMAIN (PHOBIUS); TRANSMEMBRANE (PHOBIUS); CYTOPLASMIC_DOMAIN (PHOBIUS); NON_CYTOPLASMIC_DOMAIN (PHOBIUS); CYTOPLASMIC_DOMAIN (PHOBIUS); NON_CYTOPLASMIC_DOMAIN (PHOBIUS); TRANSMEMBRANE (PHOBIUS…	P:GO:0007186; F:GO:0004930; C:GO:0016021	P:G protein-coupled receptor signaling pathway; F:G protein-coupled receptor activity; C:integral component of membrane
gbr.44.63.t1	melanin-concentrating hormone-type precursor	Y	1	0	Signal peptide	Yes	101	2	7.6986e-50	84.35						SIGNAL_PEPTIDE_C_REGION (PHOBIUS); SIGNAL_PEPTIDE_H_REGION (PHOBIUS); NON_CYTOPLASMIC_DOMAIN (PHOBIUS); SIGNAL_PEPTIDE_N_REGION (PHOBIUS); SIGNAL_PEPTIDE (PHOBIUS); SignalP-noTM (SIGNALP_GRAM_NEGATIVE); SignalP-TM (SIGNALP_GRAM_POSITIVE); SignalP-noTM (SIGNALP_EUK); TMhelix (TMHMM)	no GO terms	no GO terms
gbr.442.12.t1	galactose-specific lectin nattectin-like isoform X1	Y	0	0	Signal peptide	Yes	154	20	1.513e-112	61.15	1	F:GO:0030246	F:carbohydrate binding			PR01504 (PRINTS); IPR001304 (SMART); IPR016186 (G3DSA:3.10.100.GENE3D); IPR001304 (PFAM); PTHR22803 (PANTHER); PTHR22803:SF110 (PANTHER); SIGNAL_PEPTIDE_C_REGION (PHOBIUS); SIGNAL_PEPTIDE_N_REGION (PHOBIUS); SIGNAL_PEPTIDE_H_REGION (PHOBIUS); NON_CYTOPLASMIC_DOMAIN (PHOBIUS); SIGNAL_PEPTIDE (PHOBIUS); IPR001304 (PROSITE_PROFILES); SignalP-noTM (SIGNALP_EUK); SignalP-TM (SIGNALP_GRAM_POSITIVE); Si…	no GO terms	no GO terms
gbr.445.5.t1	neurogenic locus notch homolog protein 1 isoform X1	Y	1	1	Signal peptide	No	1122	20	0	50.22	1	F:GO:0005509	F:calcium ion binding			IPR003645 (SMART); IPR000742 (SMART); IPR001881 (SMART); G3DSA:2.10.25.10 (GENE3D); IPR013032 (PFAM); G3DSA:2.10.25.10 (GENE3D); IPR000742 (PFAM); G3DSA:2.10.25.10 (GENE3D); G3DSA:2.10.25.10 (GENE3D); G3DSA:2.10.25.10 (GENE3D); G3DSA:2.10.25.10 (GENE3D); G3DSA:2.10.25.10 (GENE3D); G3DSA:2.10.25.10 (GENE3D); G3DSA:2.10.25.10 (GENE3D); G3DSA:2.10.25.10 (GENE3D); G3DSA:2.10.25.10 (GENE3D); mobidb-li…	F:GO:0005509	F:calcium ion binding
gbr.449.9.t1	fibrinogen-like protein 1 isoform X2	Y	0	0	Signal peptide	Yes	327	20	0	61.13						IPR002181 (SMART); IPR002181 (PFAM); IPR014716 (G3DSA:3.90.215.GENE3D); IPR014715 (G3DSA:4.10.530.GENE3D); PTHR19143 (PANTHER); NON_CYTOPLASMIC_DOMAIN (PHOBIUS); SIGNAL_PEPTIDE (PHOBIUS); SIGNAL_PEPTIDE_H_REGION (PHOBIUS); SIGNAL_PEPTIDE_N_REGION (PHOBIUS); SIGNAL_PEPTIDE_C_REGION (PHOBIUS); IPR002181 (PROSITE_PROFILES); IPR002181 (CDD); SignalP-noTM (SIGNALP_EUK); IPR036056 (SUPERFAMILY)	no GO terms	no GO terms
gbr.45.36.t1	single-minded homolog 2-like isoform X2	N	0	0	Intracellular	No	186	20	2.72985e-42	95.27	1	F:GO:0046983	F:protein dimerization activity			IPR011598 (SMART); IPR011598 (PFAM); IPR036638 (G3DSA:4.10.280.GENE3D); PTHR23043 (PANTHER); PTHR23043:SF19 (PANTHER); SIGNAL_PEPTIDE (PHOBIUS); NON_CYTOPLASMIC_DOMAIN (PHOBIUS); SIGNAL_PEPTIDE_C_REGION (PHOBIUS); SIGNAL_PEPTIDE_H_REGION (PHOBIUS); SIGNAL_PEPTIDE_N_REGION (PHOBIUS); IPR011598 (PROSITE_PROFILES); IPR011598 (CDD); IPR036638 (SUPERFAMILY)	F:GO:0046983	F:protein dimerization activity
gbr.450.7.t1	cholecystokinin-type precursor	Y	0	0	Signal peptide	Yes	158	3	9.80301e-114	83.23						SIGNAL_PEPTIDE_H_REGION (PHOBIUS); SIGNAL_PEPTIDE_C_REGION (PHOBIUS); NON_CYTOPLASMIC_DOMAIN (PHOBIUS); SIGNAL_PEPTIDE (PHOBIUS); SIGNAL_PEPTIDE_N_REGION (PHOBIUS); SignalP-noTM (SIGNALP_EUK)	no GO terms	no GO terms
gbr.46.18.t1	outer dense fiber protein 2-like isoform X3	N	0	0	Intracellular	No	850	20	0	49.32						Coil (COILS); Coil (COILS); Coil (COILS); mobidb-lite (MOBIDB_LITE); mobidb-lite (MOBIDB_LITE); mobidb-lite (MOBIDB_LITE); mobidb-lite (MOBIDB_LITE); mobidb-lite (MOBIDB_LITE); mobidb-lite (MOBIDB_LITE); mobidb-lite (MOBIDB_LITE); mobidb-lite (MOBIDB_LITE); mobidb-lite (MOBIDB_LITE); mobidb-lite (MOBIDB_LITE)	no GO terms	no GO terms
gbr.46.35.t1	arachidonate 5-lipoxygenase-like	N	0	0	Intracellular	No	701	20	0	76.32	6	P:GO:0055114; F:GO:0004096; F:GO:0005515; F:GO:0016702; F:GO:0020037; F:GO:0046872	P:obsolete oxidation-reduction process; F:catalase activity; F:protein binding; F:oxidoreductase activity, acting on single donors with incorporation of molecular oxygen, incorporation of two atoms of oxygen; F:heme binding; F:metal ion binding	EC:1.13.11; EC:1.11.1.7; EC:1.11.1.6	Acting on single donors with incorporation of molecular oxygen (oxygenases). The oxygen incorporated need not be derived from O(2); Peroxidase; Catalase	Coil (COILS); IPR013819 (PRINTS); IPR001024 (SMART); G3DSA:3.10.450.60 (GENE3D); IPR037060 (G3DSA:2.40.180.GENE3D); IPR013819 (PFAM); G3DSA:1.20.245.10 (GENE3D); IPR001024 (PFAM); PTHR11771:SF153 (PANTHER); IPR000907 (PANTHER); IPR020834 (PROSITE_PATTERNS); IPR013819 (PROSITE_PROFILES); IPR001024 (PROSITE_PROFILES); IPR036392 (SUPERFAMILY); IPR036226 (SUPERFAMILY)	P:GO:0055114; F:GO:0004096; F:GO:0005515; F:GO:0016702; F:GO:0020037; F:GO:0046872	P:obsolete oxidation-reduction process; F:catalase activity; F:protein binding; F:oxidoreductase activity, acting on single donors with incorporation of molecular oxygen, incorporation of two atoms of oxygen; F:heme binding; F:metal ion binding
gbr.46.64.t1	polypeptide N-acetylgalactosaminyltransferase 5	N	1	0	Transmembrane	No	641	20	0	73.95	6	P:GO:0044237; P:GO:1901135; F:GO:0016491; F:GO:0016740; C:GO:0005794; C:GO:0016020	P:cellular metabolic process; P:carbohydrate derivative metabolic process; F:oxidoreductase activity; F:transferase activity; C:Golgi apparatus; C:membrane			IPR001173 (PFAM); IPR029044 (G3DSA:3.90.550.GENE3D); mobidb-lite (MOBIDB_LITE); mobidb-lite (MOBIDB_LITE); mobidb-lite (MOBIDB_LITE); mobidb-lite (MOBIDB_LITE); mobidb-lite (MOBIDB_LITE); mobidb-lite (MOBIDB_LITE); mobidb-lite (MOBIDB_LITE); PTHR11675 (PANTHER); NON_CYTOPLASMIC_DOMAIN (PHOBIUS); CYTOPLASMIC_DOMAIN (PHOBIUS); TRANSMEMBRANE (PHOBIUS); cd02510 (CDD); IPR029044 (SUPERFAMILY); TMhelix…	no GO terms	no GO terms
gbr.464.5.t1	deleted in malignant brain tumors 1 protein-like	N	1	1	Intracellular	No	3527	20	0	60.05	3	F:GO:0005044; F:GO:0005509; C:GO:0016020	F:scavenger receptor activity; F:calcium ion binding; C:membrane			IPR001190 (PRINTS); IPR001881 (SMART); IPR000436 (SMART); IPR000742 (SMART); IPR017448 (SMART); G3DSA:2.10.70.10 (GENE3D); IPR000436 (PFAM); G3DSA:2.10.25.10 (GENE3D); G3DSA:2.10.25.10 (GENE3D); IPR000742 (PFAM); G3DSA:2.10.70.10 (GENE3D); IPR001190 (PFAM); IPR036772 (G3DSA:3.10.250.GENE3D); G3DSA:2.10.25.10 (GENE3D); IPR036772 (G3DSA:3.10.250.GENE3D); G3DSA:2.10.70.10 (GENE3D); G3DSA:2.10.25.10 …	F:GO:0005044; F:GO:0005509; C:GO:0016020	F:scavenger receptor activity; F:calcium ion binding; C:membrane
gbr.47.21.t1_gbr.47.23.t1	Neuroligin-4, X-linked	Y	1	1	Signal peptide	No	929	20	0	57.59	2	F:GO:0005488; C:GO:0016020	F:binding; C:membrane			IPR002018 (PFAM); mobidb-lite (MOBIDB_LITE); mobidb-lite (MOBIDB_LITE); mobidb-lite (MOBIDB_LITE); mobidb-lite (MOBIDB_LITE); PTHR43903 (PANTHER); IPR029058 (SUPERFAMILY)	no GO terms	no GO terms
gbr.474.5.t1	cell wall protein DAN4-like	Y	1	1	Signal peptide	No	509	7	0	58.04						IPR036364 (G3DSA:3.30.70.GENE3D); IPR000082 (PFAM); mobidb-lite (MOBIDB_LITE); mobidb-lite (MOBIDB_LITE); mobidb-lite (MOBIDB_LITE); SIGNAL_PEPTIDE_C_REGION (PHOBIUS); SIGNAL_PEPTIDE_H_REGION (PHOBIUS); NON_CYTOPLASMIC_DOMAIN (PHOBIUS); CYTOPLASMIC_DOMAIN (PHOBIUS); SIGNAL_PEPTIDE_N_REGION (PHOBIUS); SIGNAL_PEPTIDE (PHOBIUS); TRANSMEMBRANE (PHOBIUS); PS51257 (PROSITE_PROFILES); IPR000082 (PROSITE…	no GO terms	no GO terms
gbr.484.15.t1	alpha-protein kinase vwkA-like	N	0	0	UPS	UPS	138	20	2.86663e-66	65.06	3	P:GO:0006468; F:GO:0004674; F:GO:0005524	P:protein phosphorylation; F:protein serine/threonine kinase activity; F:ATP binding	EC:2.7.11	Transferring phosphorus-containing groups	IPR004166 (SMART); IPR004166 (PFAM); G3DSA:3.20.200.10 (GENE3D); PTHR45992 (PANTHER); IPR004166 (PROSITE_PROFILES); cd04515 (CDD); IPR011009 (SUPERFAMILY)	P:GO:0006468; F:GO:0004674; F:GO:0005524	P:protein phosphorylation; F:protein serine/threonine kinase activity; F:ATP binding
gbr.49.27.t1_gbr.49.28.t1_gbr.49.30.t1	voltage-dependent L-type calcium channel subunit alpha-1D-like	N	21	21	Intracellular	No	2263	20	0	76.71	3	P:GO:0006811; F:GO:0005216; C:GO:0016020	P:ion transport; F:ion channel activity; C:membrane			IPR002077 (PRINTS); IPR005446 (PRINTS); IPR005821 (PFAM); IPR027359 (G3DSA:1.20.120.GENE3D); IPR031688 (PFAM); IPR031649 (PFAM); IPR027359 (G3DSA:1.20.120.GENE3D); IPR014873 (PFAM); G3DSA:1.10.287.70 (GENE3D); G3DSA:1.10.238.10 (GENE3D); mobidb-lite (MOBIDB_LITE); mobidb-lite (MOBIDB_LITE); mobidb-lite (MOBIDB_LITE); mobidb-lite (MOBIDB_LITE); mobidb-lite (MOBIDB_LITE); mobidb-lite (MOBIDB_LITE);…	P:GO:0006811; P:GO:0055085; P:GO:0070588; F:GO:0005216; F:GO:0005245; F:GO:0005261; C:GO:0005886; C:GO:0005891; C:GO:0016020	P:ion transport; P:transmembrane transport; P:calcium ion transmembrane transport; F:ion channel activity; F:voltage-gated calcium channel activity; F:cation channel activity; C:plasma membrane; C:voltage-gated calcium channel complex; C:membrane
gbr.5.102.t1	titin	N	0	0	Intracellular	No	10900	20	0	53.95	4	P:GO:0006468; F:GO:0004672; F:GO:0005515; F:GO:0005524	P:protein phosphorylation; F:protein kinase activity; F:protein binding; F:ATP binding			Coil (COILS); Coil (COILS); PR00014 (PRINTS); IPR003961 (SMART); IPR003599 (SMART); IPR000719 (SMART); IPR003598 (SMART); IPR013783 (G3DSA:2.60.40.GENE3D); IPR013783 (G3DSA:2.60.40.GENE3D); IPR013098 (PFAM); IPR000719 (PFAM); IPR013783 (G3DSA:2.60.40.GENE3D); IPR013783 (G3DSA:2.60.40.GENE3D); G3DSA:3.30.200.20 (GENE3D); IPR013783 (G3DSA:2.60.40.GENE3D); IPR013783 (G3DSA:2.60.40.GENE3D); IPR013783…	P:GO:0006468; F:GO:0004672; F:GO:0005515; F:GO:0005524	P:protein phosphorylation; F:protein kinase activity; F:protein binding; F:ATP binding
gbr.5.18.t1	uncharacterized protein LOC110985869	N	0	0	Intracellular	No	170	3	2.12797e-55	79.7						no IPS match	no IPS match	no IPS match
gbr.5.69.t1	synaptotagmin-10-like	N	0	0	Intracellular	No	392	20	0	74.49	1	C:GO:0016020	C:membrane			IPR001565 (PRINTS); IPR000008 (PRINTS); IPR000008 (SMART); IPR000008 (PFAM); IPR035892 (G3DSA:2.60.40.GENE3D); IPR035892 (G3DSA:2.60.40.GENE3D); mobidb-lite (MOBIDB_LITE); mobidb-lite (MOBIDB_LITE); PTHR10024 (PANTHER); PTHR10024:SF362 (PANTHER); IPR000008 (PROSITE_PROFILES); IPR000008 (PROSITE_PROFILES); cd08403 (CDD); SSF49562 (SUPERFAMILY); SSF49562 (SUPERFAMILY)	C:GO:0016020	C:membrane
gbr.50.76.t1	troponin C-like	N	0	0	Intracellular	No	296	20	2.14223e-36	50.92	5	P:GO:0000226; P:GO:0019722; P:GO:0050790; F:GO:0005509; F:GO:0030234	P:microtubule cytoskeleton organization; P:calcium-mediated signaling; P:regulation of catalytic activity; F:calcium ion binding; F:enzyme regulator activity			IPR011992 (SUPERFAMILY)	no GO terms	no GO terms
gbr.500.1.t1	short-chain collagen C4-like isoform X1	N	1	1	Intracellular	No	464	20	6.84197e-88	70.48	1	C:GO:0110165	C:cellular anatomical entity			mobidb-lite (MOBIDB_LITE); mobidb-lite (MOBIDB_LITE); mobidb-lite (MOBIDB_LITE); mobidb-lite (MOBIDB_LITE); mobidb-lite (MOBIDB_LITE); mobidb-lite (MOBIDB_LITE); PTHR24024:SF18 (PANTHER); PTHR24024 (PANTHER); NON_CYTOPLASMIC_DOMAIN (PHOBIUS); CYTOPLASMIC_DOMAIN (PHOBIUS); TRANSMEMBRANE (PHOBIUS); TMhelix (TMHMM)	no GO terms	no GO terms
gbr.51.20.t1	putative methyltransferase DDB_G0268948	N	0	0	UPS	UPS	242	20	0	72.06	1	F:GO:0008168	F:methyltransferase activity			IPR013216 (PFAM); G3DSA:3.40.50.150 (GENE3D); G3DSA:1.10.10.2560 (GENE3D); PTHR44942 (PANTHER); cd02440 (CDD); IPR029063 (SUPERFAMILY)	F:GO:0008168	F:methyltransferase activity
gbr.51.27.t1	uncharacterized protein LOC110986577	Y	0	0	Signal peptide	Yes	158	1	5.39325e-106	96.84						SIGNAL_PEPTIDE_N_REGION (PHOBIUS); SIGNAL_PEPTIDE_C_REGION (PHOBIUS); NON_CYTOPLASMIC_DOMAIN (PHOBIUS); SIGNAL_PEPTIDE_H_REGION (PHOBIUS); SIGNAL_PEPTIDE (PHOBIUS); SignalP-noTM (SIGNALP_EUK)	no GO terms	no GO terms
gbr.51.38.t1	neprilysin-1	N	0	0	Intracellular	No	693	20	0	64.36	2	P:GO:0006508; F:GO:0004222	P:proteolysis; F:metalloendopeptidase activity	EC:3.4.99; EC:3.4.24.70; EC:3.4.24.71; EC:3.4.24; EC:3.4.24.61; EC:3.4.24.72; EC:3.4.24.23; EC:3.4.24.56; EC:3.4.24.24; EC:3.4.24.35; EC:3.4.24.57; EC:3.4.24.14; EC:3.4.24.69; EC:3.4.24.37; EC:3.4.24.59; EC:3.4.24.64; EC:3.4.24.21; EC:3.4.24.11; EC:3.4.24.22; EC:3.4.24.55; EC:3.4.24.17; EC:3.4.24.18; EC:3.4.24.19	Acting on peptide bonds (peptidases); Oligopeptidase A; Endothelin-converting enzyme 1; Acting on peptide bonds (peptidases); Nardilysin; Fibrolase; Matrilysin; Insulysin; Gelatinase A; Gelatinase B; O-sialoglycoprotein endopeptidase; Procollagen N-endopeptidase; Bontoxilysin; Saccharolysin; Mitochondrial intermediate peptidase; Mitochondrial processing peptidase; Astacin; Neprilysin; Stromelysin…	Coil (COILS); IPR018497 (PRINTS); IPR008753 (PFAM); IPR024079 (G3DSA:3.40.390.GENE3D); IPR042089 (G3DSA:1.10.1380.GENE3D); IPR018497 (PFAM); IPR000718 (PANTHER); PTHR11733:SF216 (PANTHER); IPR000718 (PROSITE_PROFILES); IPR000718 (CDD); SSF55486 (SUPERFAMILY)	P:GO:0006508; F:GO:0004222; F:GO:0008237	P:proteolysis; F:metalloendopeptidase activity; F:metallopeptidase activity
gbr.519.2.t1	uncharacterized protein LOC110988738	Y	0	0	Signal peptide	Yes	101	20	2.24441e-68	75.84						IPR022353 (PROSITE_PATTERNS); SIGNAL_PEPTIDE_C_REGION (PHOBIUS); SIGNAL_PEPTIDE (PHOBIUS); NON_CYTOPLASMIC_DOMAIN (PHOBIUS); SIGNAL_PEPTIDE_N_REGION (PHOBIUS); SIGNAL_PEPTIDE_H_REGION (PHOBIUS); SignalP-noTM (SIGNALP_EUK); SignalP-TM (SIGNALP_GRAM_POSITIVE); IPR036438 (SUPERFAMILY)	no GO terms	no GO terms
gbr.519.7.t1	uncharacterized protein LOC110988726	Y	1	0	Signal peptide	Yes	69	1	7.9557e-07	81.82						SIGNAL_PEPTIDE_N_REGION (PHOBIUS); NON_CYTOPLASMIC_DOMAIN (PHOBIUS); SIGNAL_PEPTIDE_C_REGION (PHOBIUS); SIGNAL_PEPTIDE (PHOBIUS); SIGNAL_PEPTIDE_H_REGION (PHOBIUS); SignalP-noTM (SIGNALP_EUK); TMhelix (TMHMM)	no GO terms	no GO terms
gbr.53.111.t1	serine/arginine repetitive matrix protein 1-like	N	0	0	Intracellular	No	476	20	0	60.58						IPR006020 (SMART); IPR011993 (G3DSA:2.30.29.GENE3D); IPR006020 (PFAM); mobidb-lite (MOBIDB_LITE); mobidb-lite (MOBIDB_LITE); mobidb-lite (MOBIDB_LITE); mobidb-lite (MOBIDB_LITE); mobidb-lite (MOBIDB_LITE); mobidb-lite (MOBIDB_LITE); PTHR11232:SF57 (PANTHER); PTHR11232 (PANTHER); SSF50729 (SUPERFAMILY)	no GO terms	no GO terms
gbr.53.112.t1	serine/arginine repetitive matrix protein 1-like	N	0	0	Intracellular	No	570	20	0	60.11						Coil (COILS); IPR006020 (SMART); IPR006020 (PFAM); IPR011993 (G3DSA:2.30.29.GENE3D); mobidb-lite (MOBIDB_LITE); mobidb-lite (MOBIDB_LITE); mobidb-lite (MOBIDB_LITE); mobidb-lite (MOBIDB_LITE); mobidb-lite (MOBIDB_LITE); mobidb-lite (MOBIDB_LITE); mobidb-lite (MOBIDB_LITE); mobidb-lite (MOBIDB_LITE); PTHR11232 (PANTHER); PTHR11232:SF57 (PANTHER); IPR006020 (PROSITE_PROFILES); cd13160 (CDD); SSF507…	no GO terms	no GO terms
gbr.53.114.t1	low density lipoprotein receptor adapter protein 1-like	N	0	0	Intracellular	No	368	13	0	51.13						IPR011993 (G3DSA:2.30.29.GENE3D); IPR006020 (PFAM); mobidb-lite (MOBIDB_LITE); mobidb-lite (MOBIDB_LITE); mobidb-lite (MOBIDB_LITE); mobidb-lite (MOBIDB_LITE); mobidb-lite (MOBIDB_LITE); mobidb-lite (MOBIDB_LITE); PTHR11232 (PANTHER); PTHR11232:SF57 (PANTHER); SSF50729 (SUPERFAMILY)	no GO terms	no GO terms
gbr.53.19.t1	fibropellin-1-like isoform X4	Y	1	1	Signal peptide	No	517	20	0	55.96	1	F:GO:0005509	F:calcium ion binding			IPR001881 (SMART); IPR000742 (SMART); G3DSA:2.10.25.10 (GENE3D); IPR042307 (G3DSA:2.60.40.GENE3D); IPR000742 (PFAM); G3DSA:2.10.25.10 (GENE3D); G3DSA:2.10.25.10 (GENE3D); G3DSA:2.10.25.10 (GENE3D); G3DSA:2.10.25.10 (GENE3D); IPR002861 (PFAM); IPR013032 (PFAM); PTHR24044:SF431 (PANTHER); PTHR24044 (PANTHER); PTHR24044 (PANTHER); PTHR24044:SF431 (PANTHER); PTHR24044:SF431 (PANTHER); PTHR24044 (PANT…	F:GO:0005509	F:calcium ion binding
gbr.53.21.t1	fibropellin-1-like isoform X4	N	1	1	Intracellular	No	749	20	0	75.1	1	F:GO:0005509	F:calcium ion binding			PR00010 (PRINTS); IPR000742 (SMART); IPR001881 (SMART); IPR003645 (SMART); G3DSA:2.10.25.10 (GENE3D); G3DSA:2.10.25.10 (GENE3D); G3DSA:2.10.25.10 (GENE3D); G3DSA:2.10.25.10 (GENE3D); IPR000742 (PFAM); G3DSA:2.10.25.10 (GENE3D); G3DSA:2.10.25.10 (GENE3D); G3DSA:2.10.25.10 (GENE3D); G3DSA:2.10.25.10 (GENE3D); G3DSA:2.10.25.10 (GENE3D); G3DSA:2.10.25.10 (GENE3D); G3DSA:2.10.25.10 (GENE3D); G3DSA:2.1…	F:GO:0005509	F:calcium ion binding
gbr.53.25.t1	uncharacterized protein LOC110984879	N	1	0	Signal peptide	No	154	1	1.40148e-102	98.7						NON_CYTOPLASMIC_DOMAIN (PHOBIUS); CYTOPLASMIC_DOMAIN (PHOBIUS); TRANSMEMBRANE (PHOBIUS); TMhelix (TMHMM)	no GO terms	no GO terms
gbr.53.50.t1_gbr.53.51.t1	WSC domain-containing protein 2-like	N	1	1	Intracellular	No	652	20	0	63.77	3	F:GO:0008146; C:GO:0016020; C:GO:0016021	F:sulfotransferase activity; C:membrane; C:integral component of membrane			G3DSA:3.40.50.300 (GENE3D); IPR002889 (PFAM); IPR000863 (PFAM); mobidb-lite (MOBIDB_LITE); mobidb-lite (MOBIDB_LITE); mobidb-lite (MOBIDB_LITE); PTHR45964 (PANTHER); IPR002889 (PROSITE_PROFILES); IPR002889 (PROSITE_PROFILES); IPR027417 (SUPERFAMILY)	F:GO:0008146	F:sulfotransferase activity
gbr.53.90.t1	neuronal acetylcholine receptor subunit alpha-4-like	N	4	4	Intracellular	No	506	20	0	68.48	5	P:GO:0034220; F:GO:0004888; F:GO:0022848; C:GO:0016021; C:GO:0045211	P:ion transmembrane transport; F:transmembrane signaling receptor activity; F:acetylcholine-gated cation-selective channel activity; C:integral component of membrane; C:postsynaptic membrane			IPR002394 (PRINTS); IPR006201 (PRINTS); G3DSA:1.20.58.390 (GENE3D); IPR006202 (PFAM); IPR006029 (PFAM); G3DSA:1.20.58.390 (GENE3D); IPR036734 (G3DSA:2.70.170.GENE3D); PTHR18945:SF847 (PANTHER); IPR006201 (PANTHER); IPR018000 (PROSITE_PATTERNS); TRANSMEMBRANE (PHOBIUS); TRANSMEMBRANE (PHOBIUS); CYTOPLASMIC_DOMAIN (PHOBIUS); TRANSMEMBRANE (PHOBIUS); TRANSMEMBRANE (PHOBIUS); NON_CYTOPLASMIC_DOMAIN (…	P:GO:0006811; P:GO:0034220; F:GO:0004888; F:GO:0005216; F:GO:0005230; F:GO:0022848; C:GO:0016021; C:GO:0045211	P:ion transport; P:ion transmembrane transport; F:transmembrane signaling receptor activity; F:ion channel activity; F:extracellular ligand-gated ion channel activity; F:acetylcholine-gated cation-selective channel activity; C:integral component of membrane; C:postsynaptic membrane
gbr.53.92.t1	neuronal acetylcholine receptor subunit alpha-4-like	N	4	4	UPS	UPS	520	20	0	71.4	5	P:GO:0034220; F:GO:0004888; F:GO:0022848; C:GO:0016021; C:GO:0045211	P:ion transmembrane transport; F:transmembrane signaling receptor activity; F:acetylcholine-gated cation-selective channel activity; C:integral component of membrane; C:postsynaptic membrane			IPR002394 (PRINTS); IPR006201 (PRINTS); IPR006029 (PFAM); IPR036734 (G3DSA:2.70.170.GENE3D); IPR006202 (PFAM); IPR006201 (TIGRFAM); G3DSA:1.20.58.390 (GENE3D); G3DSA:1.20.58.390 (GENE3D); PTHR18945:SF401 (PANTHER); IPR006201 (PANTHER); PTHR18945:SF401 (PANTHER); IPR006201 (PANTHER); IPR018000 (PROSITE_PATTERNS); TRANSMEMBRANE (PHOBIUS); NON_CYTOPLASMIC_DOMAIN (PHOBIUS); NON_CYTOPLASMIC_DOMAIN (PH…	P:GO:0006811; P:GO:0034220; F:GO:0004888; F:GO:0005216; F:GO:0005230; F:GO:0022848; C:GO:0016021; C:GO:0045211	P:ion transport; P:ion transmembrane transport; F:transmembrane signaling receptor activity; F:ion channel activity; F:extracellular ligand-gated ion channel activity; F:acetylcholine-gated cation-selective channel activity; C:integral component of membrane; C:postsynaptic membrane
gbr.530.11.t1	microtubule-associated protein futsch-like	N	0	0	Intracellular	No	807	14	0	74.02	7	P:GO:0006886; P:GO:0007416; F:GO:0031267; F:GO:0046872; C:GO:0016020; C:GO:0045202; C:GO:0048786	P:intracellular protein transport; P:synapse assembly; F:small GTPase binding; F:metal ion binding; C:membrane; C:synapse; C:presynaptic active zone			Coil (COILS); mobidb-lite (MOBIDB_LITE); mobidb-lite (MOBIDB_LITE); mobidb-lite (MOBIDB_LITE); mobidb-lite (MOBIDB_LITE); mobidb-lite (MOBIDB_LITE); mobidb-lite (MOBIDB_LITE); mobidb-lite (MOBIDB_LITE); mobidb-lite (MOBIDB_LITE); mobidb-lite (MOBIDB_LITE); mobidb-lite (MOBIDB_LITE); mobidb-lite (MOBIDB_LITE); mobidb-lite (MOBIDB_LITE); mobidb-lite (MOBIDB_LITE); mobidb-lite (MOBIDB_LITE); mobidb-…	no GO terms	no GO terms
gbr.55.2.t1	fucolectin-like isoform X1	N	0	0	Signal peptide	No	265	20	0	51.35						SIGNAL_PEPTIDE_N_REGION (PHOBIUS); SIGNAL_PEPTIDE_C_REGION (PHOBIUS); SIGNAL_PEPTIDE (PHOBIUS); NON_CYTOPLASMIC_DOMAIN (PHOBIUS); SIGNAL_PEPTIDE_H_REGION (PHOBIUS); IPR003609 (PROSITE_PROFILES); IPR008979 (SUPERFAMILY); SSF57414 (SUPERFAMILY)	no GO terms	no GO terms
gbr.55.98.t1	oxytocin-neurophysin 1-like	N	1	0	Transmembrane	No	271	20	2.06221e-172	57.59	2	F:GO:0005185; C:GO:0005576	F:neurohypophyseal hormone activity; C:extracellular region			IPR000981 (SMART); IPR000981 (PFAM); IPR036387 (G3DSA:2.60.9.GENE3D); mobidb-lite (MOBIDB_LITE); PTHR11681:SF5 (PANTHER); IPR000981 (PANTHER); CYTOPLASMIC_DOMAIN (PHOBIUS); NON_CYTOPLASMIC_DOMAIN (PHOBIUS); TRANSMEMBRANE (PHOBIUS); IPR036387 (SUPERFAMILY); TMhelix (TMHMM)	F:GO:0005185; C:GO:0005576	F:neurohypophyseal hormone activity; C:extracellular region
gbr.56.35.t1	uncharacterized protein LOC105438070	N	1	1	UPS	UPS	124	1	1.16686e-10	51.66						mobidb-lite (MOBIDB_LITE); mobidb-lite (MOBIDB_LITE); mobidb-lite (MOBIDB_LITE); TRANSMEMBRANE (PHOBIUS); NON_CYTOPLASMIC_DOMAIN (PHOBIUS); CYTOPLASMIC_DOMAIN (PHOBIUS); TMhelix (TMHMM)	no GO terms	no GO terms
gbr.562.3.t1	neuronal membrane glycoprotein M6-b-like isoform X2	N	4	3	Transmembrane	No	284	20	0	55.91	1	C:GO:0016021	C:integral component of membrane			IPR001614 (PFAM); PTHR11683:SF12 (PANTHER); IPR001614 (PANTHER); TRANSMEMBRANE (PHOBIUS); CYTOPLASMIC_DOMAIN (PHOBIUS); CYTOPLASMIC_DOMAIN (PHOBIUS); TRANSMEMBRANE (PHOBIUS); CYTOPLASMIC_DOMAIN (PHOBIUS); TRANSMEMBRANE (PHOBIUS); NON_CYTOPLASMIC_DOMAIN (PHOBIUS); TRANSMEMBRANE (PHOBIUS); NON_CYTOPLASMIC_DOMAIN (PHOBIUS); TMhelix (TMHMM); TMhelix (TMHMM); TMhelix (TMHMM); TMhelix (TMHMM)	C:GO:0016021	C:integral component of membrane
gbr.572.1.t1	neurogenic locus notch homolog protein 1-like isoform X1	N	0	0	Intracellular	No	2055	20	0	57.15	2	P:GO:0007160; F:GO:0005509	P:cell-matrix adhesion; F:calcium ion binding			IPR003886 (SMART); IPR001846 (SMART); IPR000742 (SMART); IPR014853 (SMART); IPR001881 (SMART); IPR024731 (PFAM); G3DSA:2.10.25.10 (GENE3D); G3DSA:2.10.25.10 (GENE3D); IPR001881 (PFAM); G3DSA:2.10.25.10 (GENE3D); IPR013783 (G3DSA:2.60.40.GENE3D); IPR001846 (PFAM); G3DSA:2.10.25.10 (GENE3D); IPR014853 (PFAM); G3DSA:2.10.25.10 (GENE3D); G3DSA:2.10.25.10 (GENE3D); IPR003886 (PFAM); G3DSA:2.10.25.10 (…	P:GO:0007160; F:GO:0005509	P:cell-matrix adhesion; F:calcium ion binding
gbr.572.2.t1	neurogenic locus notch homolog protein 1-like isoform X1	N	1	1	UPS	UPS	359	20	0	59.14						IPR000742 (SMART); G3DSA:2.10.25.10 (GENE3D); mobidb-lite (MOBIDB_LITE); IPR000742 (PROSITE_PATTERNS); NON_CYTOPLASMIC_DOMAIN (PHOBIUS); TRANSMEMBRANE (PHOBIUS); CYTOPLASMIC_DOMAIN (PHOBIUS); IPR000742 (PROSITE_PROFILES); cd00054 (CDD); SSF57196 (SUPERFAMILY); TMhelix (TMHMM)	no GO terms	no GO terms
gbr.572.5.t1	uncharacterized protein LOC110984826	Y	1	0	Signal peptide	Yes	77	2	1.09443e-18	89.81						mobidb-lite (MOBIDB_LITE); NON_CYTOPLASMIC_DOMAIN (PHOBIUS); SIGNAL_PEPTIDE (PHOBIUS); SIGNAL_PEPTIDE_N_REGION (PHOBIUS); SIGNAL_PEPTIDE_C_REGION (PHOBIUS); SIGNAL_PEPTIDE_H_REGION (PHOBIUS); SignalP-noTM (SIGNALP_EUK); SignalP-TM (SIGNALP_GRAM_POSITIVE); TMhelix (TMHMM)	no GO terms	no GO terms
gbr.573.9.t1	uncharacterized protein LOC110976815	Y	1	0	Signal peptide	Yes	122	2	1.59172e-57	83.52						SIGNAL_PEPTIDE_C_REGION (PHOBIUS); NON_CYTOPLASMIC_DOMAIN (PHOBIUS); SIGNAL_PEPTIDE_N_REGION (PHOBIUS); SIGNAL_PEPTIDE (PHOBIUS); SIGNAL_PEPTIDE_H_REGION (PHOBIUS); SignalP-noTM (SIGNALP_EUK); SignalP-TM (SIGNALP_GRAM_POSITIVE); SignalP-noTM (SIGNALP_GRAM_NEGATIVE); TMhelix (TMHMM)	no GO terms	no GO terms
gbr.58.104.t1	phenolphthiocerol synthesis polyketide synthase type I Pks15/1-like	N	0	0	UPS	UPS	2420	20	0	74.73	6	P:GO:0006633; P:GO:0055114; F:GO:0004312; F:GO:0016491; F:GO:0031177; C:GO:0005835	P:fatty acid biosynthetic process; P:obsolete oxidation-reduction process; F:fatty acid synthase activity; F:oxidoreductase activity; F:phosphopantetheine binding; C:fatty acid synthase complex	EC:2.3.1.85	Fatty-acid synthase system	Coil (COILS); Coil (COILS); Coil (COILS); IPR003965 (PRINTS); IPR020841 (SMART); SM00822 (SMART); IPR014043 (SMART); IPR020843 (SMART); IPR020807 (SMART); IPR020806 (SMART); IPR013149 (PFAM); G3DSA:3.30.70.3290 (GENE3D); G3DSA:3.40.50.720 (GENE3D); IPR020807 (PFAM); IPR016039 (G3DSA:3.40.47.GENE3D); IPR013217 (PFAM); IPR001227 (G3DSA:3.40.366.GENE3D); G3DSA:3.40.50.720 (GENE3D); IPR014043 (PFAM);…	P:GO:0006633; P:GO:0055114; F:GO:0004312; F:GO:0016491; F:GO:0016740; F:GO:0016746; F:GO:0031177; C:GO:0005835	P:fatty acid biosynthetic process; P:obsolete oxidation-reduction process; F:fatty acid synthase activity; F:oxidoreductase activity; F:transferase activity; F:acyltransferase activity; F:phosphopantetheine binding; C:fatty acid synthase complex
gbr.58.189.t1_gbr.58.190.t1	uncharacterized protein LOC110979044	N	2	1	Transmembrane	No	409	20	7.17236e-128	52.47						IPR013783 (G3DSA:2.60.40.GENE3D); mobidb-lite (MOBIDB_LITE); mobidb-lite (MOBIDB_LITE); mobidb-lite (MOBIDB_LITE); IPR007110 (PROSITE_PROFILES); IPR036179 (SUPERFAMILY)	no GO terms	no GO terms
gbr.58.192.t1	uncharacterized protein LOC110979044	Y	2	1	Signal peptide	No	593	20	0	52.41						IPR013783 (G3DSA:2.60.40.GENE3D); mobidb-lite (MOBIDB_LITE); mobidb-lite (MOBIDB_LITE); mobidb-lite (MOBIDB_LITE); mobidb-lite (MOBIDB_LITE); mobidb-lite (MOBIDB_LITE); NON_CYTOPLASMIC_DOMAIN (PHOBIUS); TRANSMEMBRANE (PHOBIUS); CYTOPLASMIC_DOMAIN (PHOBIUS); SIGNAL_PEPTIDE_C_REGION (PHOBIUS); SIGNAL_PEPTIDE_N_REGION (PHOBIUS); SIGNAL_PEPTIDE (PHOBIUS); SIGNAL_PEPTIDE_H_REGION (PHOBIUS); IPR007110 …	no GO terms	no GO terms
gbr.58.194.t1	flocculation protein FLO11-like isoform X2	N	1	1	Intracellular	No	487	20	2.89658e-75	50.02						IPR003599 (SMART); IPR013783 (G3DSA:2.60.40.GENE3D); mobidb-lite (MOBIDB_LITE); mobidb-lite (MOBIDB_LITE); mobidb-lite (MOBIDB_LITE); SIGNAL_PEPTIDE_H_REGION (PHOBIUS); CYTOPLASMIC_DOMAIN (PHOBIUS); SIGNAL_PEPTIDE_N_REGION (PHOBIUS); SIGNAL_PEPTIDE (PHOBIUS); NON_CYTOPLASMIC_DOMAIN (PHOBIUS); TRANSMEMBRANE (PHOBIUS); SIGNAL_PEPTIDE_C_REGION (PHOBIUS); IPR007110 (PROSITE_PROFILES); TMhelix (TMHMM)	no GO terms	no GO terms
gbr.58.216.t1	flocculation protein FLO11-like isoform X2	N	2	1	Transmembrane	No	856	20	8.37486e-34	47.15						IPR003599 (SMART); IPR013783 (G3DSA:2.60.40.GENE3D); mobidb-lite (MOBIDB_LITE); mobidb-lite (MOBIDB_LITE); mobidb-lite (MOBIDB_LITE); mobidb-lite (MOBIDB_LITE); mobidb-lite (MOBIDB_LITE); mobidb-lite (MOBIDB_LITE); mobidb-lite (MOBIDB_LITE); mobidb-lite (MOBIDB_LITE); NON_CYTOPLASMIC_DOMAIN (PHOBIUS); TRANSMEMBRANE (PHOBIUS); TRANSMEMBRANE (PHOBIUS); NON_CYTOPLASMIC_DOMAIN (PHOBIUS); CYTOPLASMIC_…	no GO terms	no GO terms
gbr.6.74.t1_gbr.6.75.t1	Polycomb complex protein BMI-1	Y	1	0	Signal peptide	Yes	138	20	2.8205e-99	62.23	2	F:GO:0046872; C:GO:0005634	F:metal ion binding; C:nucleus			no IPS match	no IPS match	no IPS match
gbr.60.100.t1	development-specific protein LVN1.2-like	Y	0	0	Signal peptide	Yes	232	20	9.30936e-170	52.93	3	P:GO:0007160; F:GO:0005509; C:GO:0005576	P:cell-matrix adhesion; F:calcium ion binding; C:extracellular region			IPR001299 (PFAM); IPR001299 (PANTHER); SIGNAL_PEPTIDE_C_REGION (PHOBIUS); SIGNAL_PEPTIDE_N_REGION (PHOBIUS); NON_CYTOPLASMIC_DOMAIN (PHOBIUS); SIGNAL_PEPTIDE_H_REGION (PHOBIUS); SIGNAL_PEPTIDE (PHOBIUS); SignalP-noTM (SIGNALP_GRAM_NEGATIVE); SignalP-noTM (SIGNALP_EUK); SignalP-TM (SIGNALP_GRAM_POSITIVE)	P:GO:0007160; F:GO:0005509; C:GO:0005576	P:cell-matrix adhesion; F:calcium ion binding; C:extracellular region
gbr.606.2.t1	Polyubiqutin 1	N	0	0	Intracellular	No	1100	20	0	55.78	2	P:GO:0042981; F:GO:0005515	P:regulation of apoptotic process; F:protein binding			Coil (COILS); Coil (COILS); Coil (COILS); Coil (COILS); Coil (COILS); IPR019956 (PRINTS); IPR000626 (SMART); G3DSA:3.10.20.90 (GENE3D); G3DSA:3.10.20.90 (GENE3D); G3DSA:1.10.533.10 (GENE3D); IPR000626 (PFAM); IPR001315 (PFAM); G3DSA:3.10.20.90 (GENE3D); G3DSA:3.10.20.90 (GENE3D); mobidb-lite (MOBIDB_LITE); mobidb-lite (MOBIDB_LITE); mobidb-lite (MOBIDB_LITE); mobidb-lite (MOBIDB_LITE); mobidb-lit…	P:GO:0042981; F:GO:0005515	P:regulation of apoptotic process; F:protein binding
gbr.61.24.t1_gbr.61.26.t1	ankyrin repeat domain-containing protein 54-like	N	0	0	Transmembrane	No	195	20	7.09463e-145	71.3	3	P:GO:2000812; C:GO:0005634; C:GO:0005737	P:regulation of barbed-end actin filament capping; C:nucleus; C:cytoplasm			IPR002110 (PRINTS); IPR036770 (G3DSA:1.25.40.GENE3D); IPR020683 (PFAM); PTHR24201 (PANTHER); IPR002110 (PROSITE_PROFILES); IPR020683 (PROSITE_PROFILES); IPR002110 (PROSITE_PROFILES); IPR036770 (SUPERFAMILY)	F:GO:0005515	F:protein binding
gbr.61.45.t1	protein Wnt-7b isoform X1	Y	0	0	Signal peptide	Yes	349	20	0	83.42	4	P:GO:0007275; P:GO:0016055; F:GO:0005102; C:GO:0005576	P:multicellular organism development; P:Wnt signaling pathway; F:signaling receptor binding; C:extracellular region			IPR005817 (PRINTS); IPR005817 (SMART); IPR043158 (G3DSA:3.30.2460.GENE3D); IPR005817 (PFAM); IPR005817 (PANTHER); PTHR12027:SF73 (PANTHER); IPR018161 (PROSITE_PATTERNS); SIGNAL_PEPTIDE_H_REGION (PHOBIUS); SIGNAL_PEPTIDE_C_REGION (PHOBIUS); SIGNAL_PEPTIDE (PHOBIUS); SIGNAL_PEPTIDE_N_REGION (PHOBIUS); NON_CYTOPLASMIC_DOMAIN (PHOBIUS); SignalP-TM (SIGNALP_EUK); SignalP-TM (SIGNALP_GRAM_POSITIVE)	P:GO:0007275; P:GO:0016055; F:GO:0005102; C:GO:0005576	P:multicellular organism development; P:Wnt signaling pathway; F:signaling receptor binding; C:extracellular region
gbr.61.50.t1	inter-alpha-trypsin inhibitor heavy chain H3-like isoform X1	N	0	0	Intracellular	No	2180	20	0	61.71	2	P:GO:0030212; F:GO:0004867	P:hyaluronan metabolic process; F:serine-type endopeptidase inhibitor activity			IPR013694 (SMART); IPR002035 (SMART); IPR013694 (PFAM); IPR002035 (PFAM); IPR010600 (PFAM); IPR036465 (G3DSA:3.40.50.GENE3D); mobidb-lite (MOBIDB_LITE); mobidb-lite (MOBIDB_LITE); PTHR10338 (PANTHER); IPR002035 (PROSITE_PROFILES); IPR002035 (PROSITE_PROFILES); IPR002035 (PROSITE_PROFILES); IPR013694 (PROSITE_PROFILES); IPR013694 (PROSITE_PROFILES); IPR013694 (PROSITE_PROFILES); IPR036465 (SUPERFA…	P:GO:0030212; F:GO:0004867	P:hyaluronan metabolic process; F:serine-type endopeptidase inhibitor activity
gbr.617.1.t1	tyrosine-protein kinase receptor Tie-1-like isoform X2	N	2	2	Transmembrane	No	1550	20	0	79.86	4	P:GO:0006468; F:GO:0004672; F:GO:0005515; F:GO:0005524	P:protein phosphorylation; F:protein kinase activity; F:protein binding; F:ATP binding			IPR001245 (PRINTS); IPR003961 (SMART); G3DSA:3.30.200.20 (GENE3D); G3DSA:1.10.510.10 (GENE3D); IPR013783 (G3DSA:2.60.40.GENE3D); G3DSA:2.170.300.10 (GENE3D); IPR001245 (PFAM); G3DSA:1.10.510.10 (GENE3D); IPR003961 (PFAM); mobidb-lite (MOBIDB_LITE); mobidb-lite (MOBIDB_LITE); PTHR24416 (PANTHER); IPR000742 (PROSITE_PATTERNS); IPR000742 (PROSITE_PATTERNS); IPR017441 (PROSITE_PATTERNS); IPR017441 (P…	P:GO:0006468; F:GO:0004672; F:GO:0005515; F:GO:0005524	P:protein phosphorylation; F:protein kinase activity; F:protein binding; F:ATP binding
gbr.626.7.t1	microfibril-associated glycoprotein 4-like	Y	1	0	Signal peptide	Yes	320	20	0	68.8						Coil (COILS); IPR002181 (SMART); IPR002181 (PFAM); G3DSA:3.90.215.20 (GENE3D); PTHR19143 (PANTHER); SIGNAL_PEPTIDE_C_REGION (PHOBIUS); SIGNAL_PEPTIDE (PHOBIUS); SIGNAL_PEPTIDE_H_REGION (PHOBIUS); SIGNAL_PEPTIDE_N_REGION (PHOBIUS); NON_CYTOPLASMIC_DOMAIN (PHOBIUS); IPR002181 (PROSITE_PROFILES); IPR002181 (CDD); SignalP-noTM (SIGNALP_EUK); SignalP-noTM (SIGNALP_GRAM_NEGATIVE); SignalP-TM (SIGNALP_G…	no GO terms	no GO terms
gbr.63.18.t1	E3 ubiquitin-protein ligase NRDP1-like	N	0	0	Intracellular	No	333	20	0	68.32	1	F:GO:0005515	F:protein binding			Coil (COILS); IPR001841 (SMART); PF13920 (PFAM); IPR013083 (G3DSA:3.30.40.GENE3D); IPR013083 (G3DSA:3.30.40.GENE3D); PTHR15315:SF93 (PANTHER); PTHR15315 (PANTHER); IPR017907 (PROSITE_PATTERNS); IPR001841 (PROSITE_PROFILES); IPR008974 (SUPERFAMILY); SSF57850 (SUPERFAMILY)	F:GO:0005515	F:protein binding
gbr.63.22.t1	glycoprotein hormone beta-5	Y	0	0	Signal peptide	Yes	131	20	8.06865e-92	63.3	2	F:GO:0005179; C:GO:0005576	F:hormone activity; C:extracellular region			IPR001545 (SMART); IPR006208 (PFAM); IPR029034 (G3DSA:2.10.90.GENE3D); PTHR11515:SF13 (PANTHER); IPR001545 (PANTHER); NON_CYTOPLASMIC_DOMAIN (PHOBIUS); SIGNAL_PEPTIDE (PHOBIUS); SIGNAL_PEPTIDE_N_REGION (PHOBIUS); SIGNAL_PEPTIDE_C_REGION (PHOBIUS); SIGNAL_PEPTIDE_H_REGION (PHOBIUS); IPR001545 (CDD); SignalP-noTM (SIGNALP_EUK); IPR029034 (SUPERFAMILY)	F:GO:0005179; C:GO:0005576	F:hormone activity; C:extracellular region
gbr.63.23.t1	glycoprotein hormone beta-5	Y	1	0	Signal peptide	Yes	150	20	1.27885e-77	61.12	2	F:GO:0005179; C:GO:0005576	F:hormone activity; C:extracellular region			IPR001545 (SMART); IPR029034 (G3DSA:2.10.90.GENE3D); IPR006208 (PFAM); IPR001545 (PANTHER); PTHR11515:SF13 (PANTHER); SIGNAL_PEPTIDE_C_REGION (PHOBIUS); SIGNAL_PEPTIDE_H_REGION (PHOBIUS); SIGNAL_PEPTIDE_N_REGION (PHOBIUS); NON_CYTOPLASMIC_DOMAIN (PHOBIUS); SIGNAL_PEPTIDE (PHOBIUS); IPR001545 (CDD); SignalP-noTM (SIGNALP_GRAM_NEGATIVE); SignalP-TM (SIGNALP_GRAM_POSITIVE); SignalP-noTM (SIGNALP_EUK…	F:GO:0005179; C:GO:0005576	F:hormone activity; C:extracellular region
gbr.63.41.t1	cyclic nucleotide-gated channel rod photoreceptor subunit alpha-like isoform X2	N	2	2	Intracellular	No	736	20	0	76.81	3	P:GO:0006811; P:GO:0055085; C:GO:0016020	P:ion transport; P:transmembrane transport; C:membrane			Coil (COILS); Coil (COILS); IPR000595 (SMART); G3DSA:1.10.287.70 (GENE3D); IPR014710 (G3DSA:2.60.120.GENE3D); G3DSA:1.10.287.630 (GENE3D); IPR013099 (PFAM); IPR000595 (PFAM); mobidb-lite (MOBIDB_LITE); mobidb-lite (MOBIDB_LITE); mobidb-lite (MOBIDB_LITE); mobidb-lite (MOBIDB_LITE); mobidb-lite (MOBIDB_LITE); mobidb-lite (MOBIDB_LITE); mobidb-lite (MOBIDB_LITE); PTHR45638:SF13 (PANTHER); PTHR45638…	no GO terms	no GO terms
gbr.63.8.t1	sodium/calcium exchanger regulatory protein 1-like	N	0	0	UPS	UPS	141	20	3.96971e-101	64.9	1	F:GO:0008289	F:lipid binding			IPR000463 (PRINTS); IPR012674 (G3DSA:2.40.128.GENE3D); IPR000566 (PFAM); IPR031259 (PANTHER); PTHR11955:SF135 (PANTHER); IPR000463 (PROSITE_PATTERNS); IPR012674 (SUPERFAMILY)	F:GO:0008289	F:lipid binding
gbr.64.101.t1	regenerating islet-derived protein 3-gamma-like isoform X1	Y	0	0	Signal peptide	Yes	263	20	0	53.77	1	F:GO:0030246	F:carbohydrate binding			IPR001304 (SMART); IPR001304 (PFAM); IPR016186 (G3DSA:3.10.100.GENE3D); PTHR22803:SF110 (PANTHER); PTHR22803 (PANTHER); IPR018378 (PROSITE_PATTERNS); SIGNAL_PEPTIDE_C_REGION (PHOBIUS); SIGNAL_PEPTIDE_H_REGION (PHOBIUS); SIGNAL_PEPTIDE_N_REGION (PHOBIUS); NON_CYTOPLASMIC_DOMAIN (PHOBIUS); SIGNAL_PEPTIDE (PHOBIUS); IPR001304 (PROSITE_PROFILES); IPR003609 (PROSITE_PROFILES); cd00037 (CDD); SignalP-n…	no GO terms	no GO terms
gbr.64.55.t1	perlucin-like protein	N	0	0	Transmembrane	No	195	20	3.05974e-24	52.65						IPR001304 (SMART); IPR016186 (G3DSA:3.10.100.GENE3D); IPR001304 (PFAM); PTHR22802 (PANTHER); PTHR22802:SF265 (PANTHER); SIGNAL_PEPTIDE_H_REGION (PHOBIUS); SIGNAL_PEPTIDE (PHOBIUS); NON_CYTOPLASMIC_DOMAIN (PHOBIUS); SIGNAL_PEPTIDE_C_REGION (PHOBIUS); SIGNAL_PEPTIDE_N_REGION (PHOBIUS); IPR001304 (PROSITE_PROFILES); cd00037 (CDD); IPR016187 (SUPERFAMILY)	no GO terms	no GO terms
gbr.64.89.t1_gbr.64.88.t1	probable G-protein coupled receptor 158	Y	7	7	Signal peptide	No	904	20	0	62.8	1	C:GO:0016020	C:membrane			IPR017978 (PFAM); mobidb-lite (MOBIDB_LITE); mobidb-lite (MOBIDB_LITE); mobidb-lite (MOBIDB_LITE); mobidb-lite (MOBIDB_LITE); IPR043458 (PANTHER); IPR017978 (PROSITE_PROFILES); cd15293 (CDD); cd12913 (CDD)	P:GO:0007186; F:GO:0004930; C:GO:0016021	P:G protein-coupled receptor signaling pathway; F:G protein-coupled receptor activity; C:integral component of membrane
gbr.645.1.t1_gbr.645.3.t1_gbr.645.4.t1	deleted in malignant brain tumors 1 protein-like	Y	0	0	Signal peptide	Yes	562	20	0	75.36						IPR001190 (PRINTS); IPR036772 (G3DSA:3.10.250.GENE3D); IPR001190 (PFAM); IPR036772 (G3DSA:3.10.250.GENE3D); PTHR19331:SF460 (PANTHER); PTHR19331 (PANTHER); PTHR19331 (PANTHER); PTHR19331:SF460 (PANTHER); IPR001190 (PROSITE_PROFILES); IPR001190 (PROSITE_PROFILES); IPR001190 (PROSITE_PROFILES); IPR001190 (PROSITE_PROFILES); IPR001190 (PROSITE_PROFILES); IPR036772 (SUPERFAMILY); IPR036772 (SUPERFAMI…	F:GO:0005044; C:GO:0016020	F:scavenger receptor activity; C:membrane
gbr.65.38.t1	zinc finger protein 90-like	N	0	0	Intracellular	No	221	20	6.07759e-166	57.46						IPR013087 (SMART); G3DSA:3.30.160.60 (GENE3D); IPR013087 (PFAM); PTHR24404:SF41 (PANTHER); PTHR24404 (PANTHER); IPR013087 (PROSITE_PATTERNS); IPR013087 (PROSITE_PATTERNS); IPR013087 (PROSITE_PATTERNS); IPR013087 (PROSITE_PROFILES); IPR013087 (PROSITE_PROFILES); IPR013087 (PROSITE_PROFILES); IPR036236 (SUPERFAMILY)	no GO terms	no GO terms
gbr.65.59.t1	MFS-type transporter SLC18B1-like	N	8	7	UPS	UPS	363	20	0	67.99	2	P:GO:0055085; F:GO:0022857	P:transmembrane transport; F:transmembrane transporter activity			IPR001958 (PRINTS); IPR011701 (PFAM); G3DSA:1.20.1250.20 (GENE3D); G3DSA:1.20.1250.20 (GENE3D); PTHR23506:SF26 (PANTHER); PTHR23506 (PANTHER); TRANSMEMBRANE (PHOBIUS); TRANSMEMBRANE (PHOBIUS); TRANSMEMBRANE (PHOBIUS); CYTOPLASMIC_DOMAIN (PHOBIUS); NON_CYTOPLASMIC_DOMAIN (PHOBIUS); TRANSMEMBRANE (PHOBIUS); NON_CYTOPLASMIC_DOMAIN (PHOBIUS); TRANSMEMBRANE (PHOBIUS); TRANSMEMBRANE (PHOBIUS); CYTOPLAS…	P:GO:0055085; F:GO:0022857	P:transmembrane transport; F:transmembrane transporter activity
gbr.651.1.t1	mucin-4-like isoform X1	N	0	0	Intracellular	No	541	20	0	55.33						mobidb-lite (MOBIDB_LITE); mobidb-lite (MOBIDB_LITE); mobidb-lite (MOBIDB_LITE)	no GO terms	no GO terms
gbr.652.8.t1	integrase/recombinase xerD homolog	N	0	0	Intracellular	No	346	20	1.64334e-89	52.44	2	F:GO:0003676; F:GO:0008270	F:nucleic acid binding; F:zinc ion binding			IPR010998 (G3DSA:1.10.150.GENE3D); mobidb-lite (MOBIDB_LITE); mobidb-lite (MOBIDB_LITE); SSF47823 (SUPERFAMILY)	no GO terms	no GO terms
gbr.659.4.t1	uncharacterized protein LOC110989054	Y	0	0	Signal peptide	Yes	223	4	3.31426e-162	64.92						SIGNAL_PEPTIDE (PHOBIUS); SIGNAL_PEPTIDE_C_REGION (PHOBIUS); SIGNAL_PEPTIDE_H_REGION (PHOBIUS); NON_CYTOPLASMIC_DOMAIN (PHOBIUS); SIGNAL_PEPTIDE_N_REGION (PHOBIUS); SignalP-noTM (SIGNALP_EUK)	no GO terms	no GO terms
gbr.670.3.t1	follistatin-related protein 5 isoform X4	N	0	0	UPS	UPS	625	20	0	64.86	1	F:GO:0005515	F:protein binding			IPR003599 (SMART); IPR003598 (SMART); IPR013098 (PFAM); IPR013783 (G3DSA:2.60.40.GENE3D); IPR013783 (G3DSA:2.60.40.GENE3D); IPR015943 (G3DSA:2.130.10.GENE3D); mobidb-lite (MOBIDB_LITE); PTHR10913 (PANTHER); PTHR10913:SF44 (PANTHER); IPR007110 (PROSITE_PROFILES); IPR036179 (SUPERFAMILY); IPR036179 (SUPERFAMILY); SSF82171 (SUPERFAMILY)	F:GO:0005515	F:protein binding
gbr.68.37.t1	probable threonine protease PRSS50 isoform X1	N	1	1	Transmembrane	No	595	20	0	51.77	3	P:GO:0006508; F:GO:0004252; F:GO:0005515	P:proteolysis; F:serine-type endopeptidase activity; F:protein binding	EC:3.4.21.73; EC:3.4.24.7; EC:3.4.21.71; EC:3.4.24.3; EC:3.4.21.34; EC:3.4.21.78; EC:3.4.21.75; EC:3.4.21.26; EC:3.4.21.27; EC:3.4.21.68; EC:3.4.21.69; EC:3.4.24.34; EC:3.4.21.41; EC:3.4.21.83; EC:3.4.21.88; EC:3.4.21.45; EC:3.4.21.89; EC:3.4.21.42; EC:3.4.19.1; EC:3.4.21.43; EC:3.4.21.87; EC:3.4.21.38; EC:3.4.21.35; EC:3.4.21.79; EC:3.4.21.36; EC:3.4.21.102; EC:3.4.21.39; EC:3.4.21; EC:3.4.21.4;…	U-plasminogen activator; Interstitial collagenase; Pancreatic elastase II; Microbial collagenase; Plasma kallikrein; Granzyme A; Furin; Prolyl oligopeptidase; Coagulation factor XIa; T-plasminogen activator; Protein C (activated); Neutrophil collagenase; Complement subcomponent C1r; Oligopeptidase B; Repressor LexA; Complement factor I; Signal peptidase I; Complement subcomponent C1s; Acylaminoac…	IPR002172 (PRINTS); IPR002172 (SMART); IPR001254 (SMART); IPR036055 (G3DSA:4.10.400.GENE3D); IPR043504 (G3DSA:2.40.10.GENE3D); IPR002172 (PFAM); IPR036055 (G3DSA:4.10.400.GENE3D); IPR001254 (PFAM); IPR036055 (G3DSA:4.10.400.GENE3D); PTHR24255 (PANTHER); PTHR24255:SF28 (PANTHER); PTHR24255:SF28 (PANTHER); PTHR24255 (PANTHER); IPR018114 (PROSITE_PATTERNS); TRANSMEMBRANE (PHOBIUS); CYTOPLASMIC_DOMAI…	P:GO:0006508; F:GO:0004252; F:GO:0005515	P:proteolysis; F:serine-type endopeptidase activity; F:protein binding
gbr.69.19.t1	one cut domain family member 2-like isoform X1	N	0	0	Intracellular	No	167	20	3.32987e-74	86.88	1	F:GO:0003677	F:DNA binding			IPR001356 (SMART); IPR001356 (PFAM); G3DSA:1.10.10.60 (GENE3D); mobidb-lite (MOBIDB_LITE); PTHR14057 (PANTHER); PTHR14057:SF9 (PANTHER); IPR001356 (PROSITE_PROFILES); IPR001356 (CDD); IPR009057 (SUPERFAMILY)	F:GO:0003677	F:DNA binding
gbr.7.150.t1	deleted in malignant brain tumors 1 protein-like	N	1	1	Intracellular	No	758	20	0	50.48	2	F:GO:0005044; C:GO:0016020	F:scavenger receptor activity; C:membrane			IPR001190 (PRINTS); IPR017448 (SMART); IPR036772 (G3DSA:3.10.250.GENE3D); IPR001190 (PFAM); mobidb-lite (MOBIDB_LITE); PTHR19331 (PANTHER); PTHR19331:SF460 (PANTHER); PTHR19331 (PANTHER); PTHR19331:SF460 (PANTHER); NON_CYTOPLASMIC_DOMAIN (PHOBIUS); TRANSMEMBRANE (PHOBIUS); CYTOPLASMIC_DOMAIN (PHOBIUS); IPR001190 (PROSITE_PROFILES); IPR001190 (PROSITE_PROFILES); IPR001190 (PROSITE_PROFILES); IPR00…	F:GO:0005044; C:GO:0016020	F:scavenger receptor activity; C:membrane
gbr.7.155.t1	FMRFamide-like neuropeptides 3	Y	0	0	Signal peptide	Yes	266	4	0	64.79	1	P:GO:0007218	P:neuropeptide signaling pathway			SIGNAL_PEPTIDE_H_REGION (PHOBIUS); NON_CYTOPLASMIC_DOMAIN (PHOBIUS); SIGNAL_PEPTIDE_N_REGION (PHOBIUS); SIGNAL_PEPTIDE (PHOBIUS); SIGNAL_PEPTIDE_C_REGION (PHOBIUS); SignalP-noTM (SIGNALP_GRAM_NEGATIVE); SignalP-TM (SIGNALP_GRAM_POSITIVE); SignalP-noTM (SIGNALP_EUK)	no GO terms	no GO terms
gbr.7.164.t1	---NA---	N	1	0	Transmembrane	No	269									mobidb-lite (MOBIDB_LITE); mobidb-lite (MOBIDB_LITE); NON_CYTOPLASMIC_DOMAIN (PHOBIUS); CYTOPLASMIC_DOMAIN (PHOBIUS); TRANSMEMBRANE (PHOBIUS); TMhelix (TMHMM)	no GO terms	no GO terms
gbr.7.39.t1_gbr.7.41.t1	gamma-aminobutyric acid type B receptor subunit 2-like	Y	7	7	Transmembrane	No	810	20	0	62.9						PR01176 (PRINTS); PR01177 (PRINTS); IPR001828 (PFAM); IPR017978 (PFAM); G3DSA:3.40.50.2300 (GENE3D); G3DSA:3.40.50.2300 (GENE3D); IPR002455 (PANTHER); PTHR10519:SF20 (PANTHER); IPR017978 (PROSITE_PROFILES); cd06366 (CDD); cd15047 (CDD); IPR028082 (SUPERFAMILY)	P:GO:0007186; F:GO:0004930; F:GO:0004965; C:GO:0016021	P:G protein-coupled receptor signaling pathway; F:G protein-coupled receptor activity; F:G protein-coupled GABA receptor activity; C:integral component of membrane
gbr.70.68.t1	vesicular, overexpressed in cancer, prosurvival protein 1-like	Y	1	1	Signal peptide	No	234	20	4.1723e-170	52.61	1	C:GO:0030659	C:cytoplasmic vesicle membrane			IPR021684 (PFAM); mobidb-lite (MOBIDB_LITE); mobidb-lite (MOBIDB_LITE); IPR026229 (PANTHER); SIGNAL_PEPTIDE_C_REGION (PHOBIUS); SIGNAL_PEPTIDE_N_REGION (PHOBIUS); NON_CYTOPLASMIC_DOMAIN (PHOBIUS); TRANSMEMBRANE (PHOBIUS); CYTOPLASMIC_DOMAIN (PHOBIUS); SIGNAL_PEPTIDE_H_REGION (PHOBIUS); SIGNAL_PEPTIDE (PHOBIUS); SignalP-TM (SIGNALP_GRAM_POSITIVE); SignalP-noTM (SIGNALP_EUK); SignalP-noTM (SIGNALP_…	C:GO:0030659	C:cytoplasmic vesicle membrane
gbr.703.3.t1	insulin-like growth factor-binding protein complex acid labile subunit	Y	1	1	Signal peptide	No	759	20	0	69.94	1	F:GO:0005515	F:protein binding			IPR003598 (SMART); IPR013106 (SMART); IPR000483 (SMART); IPR003599 (SMART); IPR003591 (SMART); IPR001611 (PFAM); IPR032675 (G3DSA:3.80.10.GENE3D); IPR013098 (PFAM); IPR032675 (G3DSA:3.80.10.GENE3D); IPR032675 (G3DSA:3.80.10.GENE3D); IPR013783 (G3DSA:2.60.40.GENE3D); mobidb-lite (MOBIDB_LITE); mobidb-lite (MOBIDB_LITE); PTHR45842:SF11 (PANTHER); PTHR45842 (PANTHER); PTHR45842 (PANTHER); PTHR45842:…	F:GO:0005515	F:protein binding
gbr.71.36.t1	branched-chain-amino-acid aminotransferase-like protein 2	N	0	0	UPS	UPS	303	20	0	62.36						PTHR42743 (PANTHER); PTHR42743:SF13 (PANTHER); IPR027417 (SUPERFAMILY)	no GO terms	no GO terms
gbr.71.9.t1	centrosomal protein of 120 kDa isoform X2	N	0	0	Intracellular	No	1045	20	0	73.14						Coil (COILS); Coil (COILS); Coil (COILS); Coil (COILS); Coil (COILS); IPR035892 (G3DSA:2.60.40.GENE3D); IPR022136 (PFAM); mobidb-lite (MOBIDB_LITE); mobidb-lite (MOBIDB_LITE); mobidb-lite (MOBIDB_LITE); mobidb-lite (MOBIDB_LITE); mobidb-lite (MOBIDB_LITE); mobidb-lite (MOBIDB_LITE); mobidb-lite (MOBIDB_LITE); mobidb-lite (MOBIDB_LITE); mobidb-lite (MOBIDB_LITE); mobidb-lite (MOBIDB_LITE); IPR0398…	no GO terms	no GO terms
gbr.72.104.t1	transmembrane protein 196-like	N	4	3	Transmembrane	No	251	20	5.82087e-168	65.83	1	C:GO:0016021	C:integral component of membrane			Coil (COILS); IPR007237 (PFAM); mobidb-lite (MOBIDB_LITE); mobidb-lite (MOBIDB_LITE); IPR037661 (PANTHER); CYTOPLASMIC_DOMAIN (PHOBIUS); TRANSMEMBRANE (PHOBIUS); NON_CYTOPLASMIC_DOMAIN (PHOBIUS); TRANSMEMBRANE (PHOBIUS); CYTOPLASMIC_DOMAIN (PHOBIUS); NON_CYTOPLASMIC_DOMAIN (PHOBIUS); CYTOPLASMIC_DOMAIN (PHOBIUS); TRANSMEMBRANE (PHOBIUS); TRANSMEMBRANE (PHOBIUS); TMhelix (TMHMM); TMhelix (TMHMM); …	C:GO:0016021	C:integral component of membrane
gbr.72.22.t1	synaptosomal-associated protein 25-like isoform X1	N	0	0	Intracellular	No	162	20	1.70271e-115	94.93	7	P:GO:0016082; P:GO:0031629; F:GO:0005484; F:GO:0019905; C:GO:0005886; C:GO:0031201; C:GO:0098793	P:synaptic vesicle priming; P:synaptic vesicle fusion to presynaptic active zone membrane; F:SNAP receptor activity; F:syntaxin binding; C:plasma membrane; C:SNARE complex; C:presynapse			Coil (COILS); Coil (COILS); IPR000727 (SMART); G3DSA:1.20.5.110 (GENE3D); G3DSA:1.20.5.110 (GENE3D); IPR000928 (PFAM); mobidb-lite (MOBIDB_LITE); PTHR19305 (PANTHER); PTHR19305:SF14 (PANTHER); IPR000727 (PROSITE_PROFILES); IPR000727 (PROSITE_PROFILES); cd15885 (CDD); SSF58038 (SUPERFAMILY); SSF58038 (SUPERFAMILY)	no GO terms	no GO terms
gbr.72.29.t1	BTB/POZ domain-containing protein 17-like isoform X5	N	0	0	Intracellular	No	479	20	0	90.99	1	F:GO:0005515	F:protein binding			IPR000210 (SMART); IPR011705 (SMART); IPR000210 (PFAM); IPR011705 (PFAM); G3DSA:3.30.710.10 (GENE3D); IPR008974 (G3DSA:2.60.210.GENE3D); G3DSA:1.25.40.420 (GENE3D); mobidb-lite (MOBIDB_LITE); PTHR24410 (PANTHER); IPR002083 (PROSITE_PROFILES); IPR000210 (PROSITE_PROFILES); cd18493 (CDD); IPR002083 (CDD); cd18292 (CDD); cd18445 (CDD); IPR011333 (SUPERFAMILY); IPR008974 (SUPERFAMILY)	F:GO:0005515	F:protein binding
gbr.72.35.t1	uncharacterized protein LOC110975170 isoform X2	N	0	0	Intracellular	No	171	20	2.91523e-122	69.91						cd09602 (CDD)	no GO terms	no GO terms
gbr.72.73.t1	protein FAM181A	N	0	0	Intracellular	No	439	20	6.77926e-138	45.23						IPR029359 (PFAM); mobidb-lite (MOBIDB_LITE); mobidb-lite (MOBIDB_LITE); mobidb-lite (MOBIDB_LITE); mobidb-lite (MOBIDB_LITE); mobidb-lite (MOBIDB_LITE); IPR029359 (PANTHER); PTHR33766:SF1 (PANTHER)	no GO terms	no GO terms
gbr.75.129.t1	choline O-acetyltransferase	N	0	0	Intracellular	No	610	20	0	67.87	1	F:GO:0016746	F:acyltransferase activity			IPR039551 (PFAM); IPR042232 (G3DSA:3.30.559.GENE3D); IPR042232 (G3DSA:3.30.559.GENE3D); IPR042231 (G3DSA:3.30.559.GENE3D); PTHR22589:SF14 (PANTHER); IPR000542 (PANTHER); PTHR22589:SF14 (PANTHER); IPR000542 (PROSITE_PATTERNS); IPR000542 (PROSITE_PATTERNS); SSF52777 (SUPERFAMILY); SSF52777 (SUPERFAMILY)	F:GO:0016746	F:acyltransferase activity
gbr.75.29.t1	netrin receptor UNC5C-like isoform X1	Y	2	1	Transmembrane	No	877	20	0	62.25	3	P:GO:0038007; F:GO:0005042; C:GO:0016021	P:netrin-activated signaling pathway; F:netrin receptor activity; C:integral component of membrane			IPR000906 (SMART); IPR003599 (SMART); IPR000884 (SMART); IPR003598 (SMART); IPR036383 (G3DSA:2.20.100.GENE3D); IPR000906 (PFAM); G3DSA:2.60.220.30 (GENE3D); IPR033772 (PFAM); IPR000884 (PFAM); IPR013783 (G3DSA:2.60.40.GENE3D); PF13927 (PFAM); IPR036383 (G3DSA:2.20.100.GENE3D); IPR013783 (G3DSA:2.60.40.GENE3D); mobidb-lite (MOBIDB_LITE); mobidb-lite (MOBIDB_LITE); mobidb-lite (MOBIDB_LITE); IPR037…	P:GO:0038007; F:GO:0005042; C:GO:0016021	P:netrin-activated signaling pathway; F:netrin receptor activity; C:integral component of membrane
gbr.75.34.t1	neuropeptide FF receptor 2	N	7	7	Transmembrane	No	383	20	0	63.41	3	P:GO:0007186; F:GO:0004983; C:GO:0016021	P:G protein-coupled receptor signaling pathway; F:neuropeptide Y receptor activity; C:integral component of membrane			IPR000611 (PRINTS); IPR000276 (PRINTS); G3DSA:1.20.1070.10 (GENE3D); IPR000276 (PFAM); PTHR24238 (PANTHER); CYTOPLASMIC_DOMAIN (PHOBIUS); TRANSMEMBRANE (PHOBIUS); TRANSMEMBRANE (PHOBIUS); TRANSMEMBRANE (PHOBIUS); NON_CYTOPLASMIC_DOMAIN (PHOBIUS); TRANSMEMBRANE (PHOBIUS); NON_CYTOPLASMIC_DOMAIN (PHOBIUS); TRANSMEMBRANE (PHOBIUS); CYTOPLASMIC_DOMAIN (PHOBIUS); NON_CYTOPLASMIC_DOMAIN (PHOBIUS); NON_…	P:GO:0007186; F:GO:0004930; F:GO:0004983; C:GO:0016021	P:G protein-coupled receptor signaling pathway; F:G protein-coupled receptor activity; F:neuropeptide Y receptor activity; C:integral component of membrane
gbr.75.41.t1	trichohyalin isoform X1	N	6	6	Intracellular	No	952	20	0	60.45	3	P:GO:0071805; F:GO:0005267; C:GO:0016020	P:potassium ion transmembrane transport; F:potassium channel activity; C:membrane			IPR003280 (PRINTS); G3DSA:1.10.287.70 (GENE3D); G3DSA:1.10.287.70 (GENE3D); IPR013099 (PFAM); mobidb-lite (MOBIDB_LITE); mobidb-lite (MOBIDB_LITE); mobidb-lite (MOBIDB_LITE); mobidb-lite (MOBIDB_LITE); mobidb-lite (MOBIDB_LITE); mobidb-lite (MOBIDB_LITE); mobidb-lite (MOBIDB_LITE); mobidb-lite (MOBIDB_LITE); mobidb-lite (MOBIDB_LITE); mobidb-lite (MOBIDB_LITE); mobidb-lite (MOBIDB_LITE); mobidb-l…	P:GO:0071805; F:GO:0005267; C:GO:0016020	P:potassium ion transmembrane transport; F:potassium channel activity; C:membrane
gbr.77.11.t1	protocadherin Fat 4-like	Y	1	1	Signal peptide	No	2814	20	0	55.66	3	P:GO:0007156; F:GO:0005509; C:GO:0016020	P:homophilic cell adhesion via plasma membrane adhesion molecules; F:calcium ion binding; C:membrane			IPR002126 (PRINTS); IPR001881 (SMART); IPR002126 (SMART); IPR000436 (SMART); IPR000742 (SMART); IPR000033 (SMART); G3DSA:2.10.25.10 (GENE3D); IPR002126 (PFAM); IPR000742 (PFAM); G3DSA:2.10.25.10 (GENE3D); G3DSA:2.60.40.60 (GENE3D); G3DSA:2.60.40.60 (GENE3D); IPR000033 (PFAM); G3DSA:2.60.40.60 (GENE3D); IPR026823 (PFAM); IPR001881 (PFAM); G3DSA:2.60.40.60 (GENE3D); G3DSA:2.10.25.10 (GENE3D); IPR01…	P:GO:0007156; F:GO:0005509; C:GO:0016020	P:homophilic cell adhesion via plasma membrane adhesion molecules; F:calcium ion binding; C:membrane
gbr.78.21.t1	low-density lipoprotein receptor-related protein 4-like	N	1	1	Transmembrane	No	379	20	2.76711e-120	62.45	1	F:GO:0005509	F:calcium ion binding			IPR000033 (SMART); IPR001881 (SMART); IPR000742 (SMART); IPR000436 (SMART); IPR000436 (PFAM); IPR000033 (PFAM); G3DSA:2.10.25.10 (GENE3D); G3DSA:2.10.70.10 (GENE3D); IPR000742 (PFAM); IPR011042 (G3DSA:2.120.10.GENE3D); PTHR46513 (PANTHER); PTHR46513:SF13 (PANTHER); IPR000152 (PROSITE_PATTERNS); IPR000742 (PROSITE_PATTERNS); IPR000742 (PROSITE_PATTERNS); TRANSMEMBRANE (PHOBIUS); NON_CYTOPLASMIC_DO…	F:GO:0005509	F:calcium ion binding
gbr.78.30.t1_gbr.78.31.t1	Hypothetical predicted protein	Y	1	1	Signal peptide	No	670	20	0	48.57	7	P:GO:0009913; P:GO:0035017; P:GO:0035317; P:GO:0048800; C:GO:0005938; C:GO:0016020; C:GO:0016021	P:epidermal cell differentiation; P:cuticle pattern formation; P:imaginal disc-derived wing hair organization; P:antennal morphogenesis; C:cell cortex; C:membrane; C:integral component of membrane			mobidb-lite (MOBIDB_LITE); mobidb-lite (MOBIDB_LITE); mobidb-lite (MOBIDB_LITE); mobidb-lite (MOBIDB_LITE); mobidb-lite (MOBIDB_LITE); mobidb-lite (MOBIDB_LITE); mobidb-lite (MOBIDB_LITE)	no GO terms	no GO terms
gbr.8.142.t1	transaldolase	N	0	0	UPS	UPS	249	20	0	81.5	4	P:GO:0005975; P:GO:0006098; F:GO:0004801; C:GO:0005737	P:carbohydrate metabolic process; P:pentose-phosphate shunt; F:transaldolase activity; C:cytoplasm	EC:2.2.1.2	Transaldolase	IPR001585 (PFAM); IPR013785 (G3DSA:3.20.20.GENE3D); IPR004730 (PTHR10683:PANTHER); IPR001585 (PANTHER); IPR018225 (PROSITE_PATTERNS); IPR004730 (CDD); SSF51569 (SUPERFAMILY)	P:GO:0005975; P:GO:0006098; F:GO:0003824; F:GO:0004801; C:GO:0005737	P:carbohydrate metabolic process; P:pentose-phosphate shunt; F:catalytic activity; F:transaldolase activity; C:cytoplasm
gbr.822.1.t1	microfibril-associated glycoprotein 4-like	Y	0	0	Signal peptide	Yes	281	20	1.65713e-178	78.2						IPR002181 (SMART); G3DSA:3.90.215.20 (GENE3D); IPR002181 (PFAM); PTHR19143 (PANTHER); IPR020837 (PROSITE_PATTERNS); SIGNAL_PEPTIDE_N_REGION (PHOBIUS); NON_CYTOPLASMIC_DOMAIN (PHOBIUS); SIGNAL_PEPTIDE_C_REGION (PHOBIUS); SIGNAL_PEPTIDE (PHOBIUS); SIGNAL_PEPTIDE_H_REGION (PHOBIUS); IPR002181 (PROSITE_PROFILES); IPR002181 (CDD); SignalP-noTM (SIGNALP_EUK); IPR036056 (SUPERFAMILY)	no GO terms	no GO terms
gbr.828.2.t1	fibrinogen-like protein 1	N	0	0	Transmembrane	No	145	20	5.19955e-28	60.42	5	P:GO:0007596; P:GO:0030168; P:GO:0051258; F:GO:0005102; C:GO:0005577	P:blood coagulation; P:platelet activation; P:protein polymerization; F:signaling receptor binding; C:fibrinogen complex			IPR002181 (SMART); IPR014715 (G3DSA:4.10.530.GENE3D); IPR002181 (PFAM); PTHR19143 (PANTHER); IPR002181 (PROSITE_PROFILES); IPR036056 (SUPERFAMILY)	no GO terms	no GO terms
gbr.83.8.t1	leucine-rich repeat-containing protein 15	N	1	1	Intracellular	No	618	20	0	50.64	1	F:GO:0005515	F:protein binding			SM00365 (SMART); IPR003591 (SMART); IPR032675 (G3DSA:3.80.10.GENE3D); IPR032675 (G3DSA:3.80.10.GENE3D); IPR001611 (PFAM); IPR032675 (G3DSA:3.80.10.GENE3D); IPR032675 (G3DSA:3.80.10.GENE3D); mobidb-lite (MOBIDB_LITE); mobidb-lite (MOBIDB_LITE); mobidb-lite (MOBIDB_LITE); PTHR24366 (PANTHER); PTHR24366 (PANTHER); PTHR24366:SF122 (PANTHER); PTHR24366:SF122 (PANTHER); TRANSMEMBRANE (PHOBIUS); NON_CYT…	F:GO:0005515	F:protein binding
gbr.85.3.t1	pancreatic lipase-related protein 2-like	N	0	0	Intracellular	No	392	20	0	68.42	2	P:GO:0006629; F:GO:0004806	P:lipid metabolic process; F:triglyceride lipase activity	EC:3.1.1.1; EC:3.1.1.3	Carboxylesterase; Triacylglycerol lipase	IPR002331 (PRINTS); IPR000734 (PRINTS); IPR013818 (PFAM); IPR029058 (G3DSA:3.40.50.GENE3D); IPR000734 (PANTHER); PTHR11610:SF102 (PANTHER); IPR033906 (CDD); IPR029058 (SUPERFAMILY)	P:GO:0006629; F:GO:0004806	P:lipid metabolic process; F:triglyceride lipase activity
gbr.856.4.t1	flocculation protein FLO11-like isoform X2	Y	1	1	Signal peptide	No	567	20	0	53.09						IPR003599 (SMART); IPR013783 (G3DSA:2.60.40.GENE3D); mobidb-lite (MOBIDB_LITE); mobidb-lite (MOBIDB_LITE); mobidb-lite (MOBIDB_LITE); mobidb-lite (MOBIDB_LITE); TRANSMEMBRANE (PHOBIUS); SIGNAL_PEPTIDE_H_REGION (PHOBIUS); CYTOPLASMIC_DOMAIN (PHOBIUS); SIGNAL_PEPTIDE_N_REGION (PHOBIUS); SIGNAL_PEPTIDE_C_REGION (PHOBIUS); NON_CYTOPLASMIC_DOMAIN (PHOBIUS); SIGNAL_PEPTIDE (PHOBIUS); IPR007110 (PROSITE…	no GO terms	no GO terms
gbr.856.6.t1	neural cell adhesion molecule 1-like	N	1	1	Intracellular	No	417	20	0	52.38						IPR003599 (SMART); IPR013783 (G3DSA:2.60.40.GENE3D); mobidb-lite (MOBIDB_LITE); CYTOPLASMIC_DOMAIN (PHOBIUS); TRANSMEMBRANE (PHOBIUS); NON_CYTOPLASMIC_DOMAIN (PHOBIUS); IPR007110 (PROSITE_PROFILES); IPR036179 (SUPERFAMILY); TMhelix (TMHMM)	no GO terms	no GO terms
gbr.86.26.t1	protein patched homolog 1-like isoform X1	N	10	10	Transmembrane	No	1325	20	0	77.64	2	F:GO:0008158; C:GO:0016021	F:hedgehog receptor activity; C:integral component of membrane			IPR000731 (PFAM); IPR004766 (TIGRFAM); IPR003392 (PFAM); mobidb-lite (MOBIDB_LITE); mobidb-lite (MOBIDB_LITE); mobidb-lite (MOBIDB_LITE); mobidb-lite (MOBIDB_LITE); mobidb-lite (MOBIDB_LITE); mobidb-lite (MOBIDB_LITE); PTHR46022 (PANTHER); NON_CYTOPLASMIC_DOMAIN (PHOBIUS); TRANSMEMBRANE (PHOBIUS); TRANSMEMBRANE (PHOBIUS); CYTOPLASMIC_DOMAIN (PHOBIUS); NON_CYTOPLASMIC_DOMAIN (PHOBIUS); TRANSMEMBRA…	F:GO:0008158; C:GO:0016021	F:hedgehog receptor activity; C:integral component of membrane
gbr.87.26.t1	inositol monophosphatase 3-like	N	1	0	Transmembrane	No	356	20	0	70.47	1	P:GO:0046855	P:inositol phosphate dephosphorylation			IPR000760 (PRINTS); IPR000760 (PFAM); G3DSA:3.30.540.10 (GENE3D); G3DSA:3.40.190.80 (GENE3D); mobidb-lite (MOBIDB_LITE); PTHR43028 (PANTHER); PTHR43028:SF4 (PANTHER); NON_CYTOPLASMIC_DOMAIN (PHOBIUS); CYTOPLASMIC_DOMAIN (PHOBIUS); TRANSMEMBRANE (PHOBIUS); cd01640 (CDD); SSF56655 (SUPERFAMILY); TMhelix (TMHMM)	P:GO:0046855	P:inositol phosphate dephosphorylation
gbr.87.30.t1_gbr.87.31.t1	sushi domain-containing protein 2-like	Y	1	1	Signal peptide	No	1187	20	0	77.86	2	C:GO:0016020; C:GO:0016021	C:membrane; C:integral component of membrane			IPR001846 (PFAM); G3DSA:2.10.70.10 (GENE3D); IPR000436 (PFAM); IPR035234 (PFAM); IPR005533 (PFAM); PTHR13802 (PANTHER); PTHR13802:SF43 (PANTHER); IPR000436 (PROSITE_PROFILES); IPR005533 (PROSITE_PROFILES); IPR001846 (PROSITE_PROFILES); IPR000436 (CDD); IPR035976 (SUPERFAMILY); IPR014756 (SUPERFAMILY)	no GO terms	no GO terms
gbr.88.41.t1	galactosylceramide sulfotransferase-like	N	0	0	Intracellular	No	405	20	0	59.72	3	P:GO:0009247; F:GO:0001733; C:GO:0016021	P:glycolipid biosynthetic process; F:galactosylceramide sulfotransferase activity; C:integral component of membrane	EC:2.8.2.11	Galactosylceramide sulfotransferase	IPR009729 (PFAM); G3DSA:3.40.50.300 (GENE3D); mobidb-lite (MOBIDB_LITE); mobidb-lite (MOBIDB_LITE); IPR009729 (PANTHER); IPR027417 (SUPERFAMILY)	P:GO:0009247; F:GO:0001733; C:GO:0016021	P:glycolipid biosynthetic process; F:galactosylceramide sulfotransferase activity; C:integral component of membrane
gbr.896.2.t1	slit homolog 1 protein-like	N	0	0	Transmembrane	No	119	20	2.696e-22	81.12						SIGNAL_PEPTIDE_H_REGION (PHOBIUS); TRANSMEMBRANE (PHOBIUS); SIGNAL_PEPTIDE (PHOBIUS); SIGNAL_PEPTIDE_C_REGION (PHOBIUS); SIGNAL_PEPTIDE_N_REGION (PHOBIUS); NON_CYTOPLASMIC_DOMAIN (PHOBIUS); CYTOPLASMIC_DOMAIN (PHOBIUS)	no GO terms	no GO terms
gbr.9.117.t1	synaptotagmin-12-like	N	1	0	Transmembrane	No	425	20	0	71.82	3	P:GO:0046928; P:GO:0060291; C:GO:0016020	P:regulation of neurotransmitter secretion; P:long-term synaptic potentiation; C:membrane			IPR000008 (SMART); IPR035892 (G3DSA:2.60.40.GENE3D); IPR000008 (PFAM); IPR035892 (G3DSA:2.60.40.GENE3D); PTHR10024 (PANTHER); IPR030537 (PTHR10024:PANTHER); SIGNAL_PEPTIDE_H_REGION (PHOBIUS); SIGNAL_PEPTIDE_N_REGION (PHOBIUS); SIGNAL_PEPTIDE (PHOBIUS); NON_CYTOPLASMIC_DOMAIN (PHOBIUS); SIGNAL_PEPTIDE_C_REGION (PHOBIUS); IPR000008 (PROSITE_PROFILES); IPR000008 (PROSITE_PROFILES); SSF49562 (SUPERFA…	P:GO:0046928; P:GO:0060291; C:GO:0016020	P:regulation of neurotransmitter secretion; P:long-term synaptic potentiation; C:membrane
gbr.9.129.t1	phospholipase A2 AP-PLA2-I-like	Y	0	0	Signal peptide	Yes	159	20	2.30557e-113	64.99	5	P:GO:0006644; P:GO:0016042; P:GO:0050482; F:GO:0004623; F:GO:0005509	P:phospholipid metabolic process; P:lipid catabolic process; P:arachidonic acid secretion; F:phospholipase A2 activity; F:calcium ion binding	EC:3.1.1.1; EC:3.1.1.4	Carboxylesterase; Phospholipase A(2)	IPR001211 (PRINTS); IPR016090 (SMART); IPR016090 (PFAM); IPR036444 (G3DSA:1.20.90.GENE3D); PTHR11716:SF84 (PANTHER); IPR001211 (PANTHER); IPR033113 (PROSITE_PATTERNS); IPR033112 (PROSITE_PATTERNS); SIGNAL_PEPTIDE_C_REGION (PHOBIUS); SIGNAL_PEPTIDE_N_REGION (PHOBIUS); SIGNAL_PEPTIDE_H_REGION (PHOBIUS); NON_CYTOPLASMIC_DOMAIN (PHOBIUS); SIGNAL_PEPTIDE (PHOBIUS); IPR016090 (CDD); SignalP-noTM (SIGNA…	P:GO:0006644; P:GO:0016042; P:GO:0050482; F:GO:0004623; F:GO:0005509	P:phospholipid metabolic process; P:lipid catabolic process; P:arachidonic acid secretion; F:phospholipase A2 activity; F:calcium ion binding
gbr.9.40.t1_gbr.9.41.t1	atrial natriuretic peptide-converting enzyme	N	1	1	UPS	UPS	1998	20	0	52.48						IPR002172 (PRINTS); IPR001254 (PFAM); IPR035914 (G3DSA:2.60.120.GENE3D); IPR036055 (G3DSA:4.10.400.GENE3D); IPR020067 (PFAM); IPR036055 (G3DSA:4.10.400.GENE3D); IPR036364 (G3DSA:3.30.70.GENE3D); IPR036790 (G3DSA:1.10.2000.GENE3D); IPR000859 (PFAM); IPR035914 (G3DSA:2.60.120.GENE3D); IPR002172 (PFAM); IPR000082 (PFAM); IPR036790 (G3DSA:1.10.2000.GENE3D); IPR043504 (G3DSA:2.40.10.GENE3D); IPR036055…	P:GO:0006508; F:GO:0004252; F:GO:0005515	P:proteolysis; F:serine-type endopeptidase activity; F:protein binding
gbr.90.120.t1_gbr.90.122.t1	neuronal acetylcholine receptor subunit alpha-9-like	N	4	4	Intracellular	No	586	20	0	65.54						IPR006201 (PRINTS); IPR002394 (PRINTS); IPR006029 (PFAM); G3DSA:1.20.58.390 (GENE3D); IPR036734 (G3DSA:2.70.170.GENE3D); IPR006202 (PFAM); IPR006201 (PANTHER); PTHR18945:SF860 (PANTHER); cd18997 (CDD); cd19051 (CDD); IPR036734 (SUPERFAMILY); IPR036719 (SUPERFAMILY)	P:GO:0006811; P:GO:0034220; F:GO:0004888; F:GO:0005216; F:GO:0005230; F:GO:0022848; C:GO:0016021; C:GO:0045211	P:ion transport; P:ion transmembrane transport; F:transmembrane signaling receptor activity; F:ion channel activity; F:extracellular ligand-gated ion channel activity; F:acetylcholine-gated cation-selective channel activity; C:integral component of membrane; C:postsynaptic membrane
gbr.90.66.t1_gbr.90.67.t1	metabotropic glutamate receptor-like	Y	7	6	Signal peptide	No	864	20	0	62.63						IPR000337 (PRINTS); PR01176 (PRINTS); IPR001828 (PFAM); IPR017978 (PFAM); IPR038550 (G3DSA:2.10.50.GENE3D); G3DSA:3.40.50.2300 (GENE3D); G3DSA:3.40.50.2300 (GENE3D); PTHR24060 (PANTHER); PTHR24060:SF158 (PANTHER); IPR017978 (PROSITE_PROFILES); cd13953 (CDD); IPR028082 (SUPERFAMILY)	P:GO:0007186; F:GO:0004930; C:GO:0016021	P:G protein-coupled receptor signaling pathway; F:G protein-coupled receptor activity; C:integral component of membrane
gbr.90.87.t1	metabotropic glutamate receptor-like	Y	7	7	Signal peptide	No	895	20	0	60.54	3	P:GO:0007186; F:GO:0004930; C:GO:0016021	P:G protein-coupled receptor signaling pathway; F:G protein-coupled receptor activity; C:integral component of membrane			PR01176 (PRINTS); IPR000337 (PRINTS); G3DSA:3.40.50.2300 (GENE3D); IPR017978 (PFAM); G3DSA:3.40.50.2300 (GENE3D); IPR001828 (PFAM); IPR038550 (G3DSA:2.10.50.GENE3D); PTHR24060:SF158 (PANTHER); PTHR24060 (PANTHER); NON_CYTOPLASMIC_DOMAIN (PHOBIUS); CYTOPLASMIC_DOMAIN (PHOBIUS); SIGNAL_PEPTIDE_N_REGION (PHOBIUS); TRANSMEMBRANE (PHOBIUS); CYTOPLASMIC_DOMAIN (PHOBIUS); TRANSMEMBRANE (PHOBIUS); CYTOPL…	P:GO:0007186; F:GO:0004930; C:GO:0016021	P:G protein-coupled receptor signaling pathway; F:G protein-coupled receptor activity; C:integral component of membrane
gbr.916.1.t1	peroxidasin homolog isoform X2	N	0	0	Intracellular	No	570	20	0	59.43	4	P:GO:0006979; P:GO:0055114; F:GO:0004601; F:GO:0020037	P:response to oxidative stress; P:obsolete oxidation-reduction process; F:peroxidase activity; F:heme binding	EC:1.11.1.7	Peroxidase	IPR019791 (PRINTS); IPR019791 (PFAM); IPR037120 (G3DSA:1.10.640.GENE3D); mobidb-lite (MOBIDB_LITE); PTHR11475:SF4 (PANTHER); PTHR11475 (PANTHER); IPR019791 (PROSITE_PROFILES); cd09823 (CDD); IPR010255 (SUPERFAMILY)	P:GO:0006979; P:GO:0055114; F:GO:0004601; F:GO:0020037	P:response to oxidative stress; P:obsolete oxidation-reduction process; F:peroxidase activity; F:heme binding
gbr.93.26.t1	galanin receptor type 1-like	N	6	5	Transmembrane	No	368	20	0	63.21	3	P:GO:0007186; F:GO:0004930; C:GO:0016021	P:G protein-coupled receptor signaling pathway; F:G protein-coupled receptor activity; C:integral component of membrane			IPR000405 (PRINTS); IPR000276 (PRINTS); IPR000276 (SMART); IPR000276 (PFAM); G3DSA:1.20.1070.10 (GENE3D); mobidb-lite (MOBIDB_LITE); PTHR24230 (PANTHER); PTHR24230:SF138 (PANTHER); IPR000276 (PROSITE_PATTERNS); NON_CYTOPLASMIC_DOMAIN (PHOBIUS); CYTOPLASMIC_DOMAIN (PHOBIUS); TRANSMEMBRANE (PHOBIUS); NON_CYTOPLASMIC_DOMAIN (PHOBIUS); CYTOPLASMIC_DOMAIN (PHOBIUS); TRANSMEMBRANE (PHOBIUS); TRANSMEMBR…	P:GO:0007186; F:GO:0004930; C:GO:0016021	P:G protein-coupled receptor signaling pathway; F:G protein-coupled receptor activity; C:integral component of membrane
gbr.93.44.t1	UPF0764 protein C16orf89 homolog	Y	0	0	Signal peptide	Yes	425	20	0	55.22	3	C:GO:0005829; C:GO:0016020; C:GO:0016021	C:cytosol; C:membrane; C:integral component of membrane			Coil (COILS); IPR008979 (G3DSA:2.60.120.GENE3D); IPR031751 (PFAM); IPR031751 (PANTHER); SIGNAL_PEPTIDE_C_REGION (PHOBIUS); NON_CYTOPLASMIC_DOMAIN (PHOBIUS); SIGNAL_PEPTIDE_N_REGION (PHOBIUS); SIGNAL_PEPTIDE (PHOBIUS); SIGNAL_PEPTIDE_H_REGION (PHOBIUS); SignalP-noTM (SIGNALP_EUK)	no GO terms	no GO terms
gbr.94.18.t1	short stature homeobox protein	N	0	0	Intracellular	No	412	20	0	70.38	3	P:GO:0006355; F:GO:0000981; F:GO:0003677	P:regulation of transcription, DNA-templated; F:DNA-binding transcription factor activity, RNA polymerase II-specific; F:DNA binding			IPR000047 (PRINTS); IPR001356 (SMART); G3DSA:1.10.10.60 (GENE3D); IPR003654 (PFAM); IPR001356 (PFAM); mobidb-lite (MOBIDB_LITE); mobidb-lite (MOBIDB_LITE); mobidb-lite (MOBIDB_LITE); mobidb-lite (MOBIDB_LITE); mobidb-lite (MOBIDB_LITE); PTHR46255 (PANTHER); IPR017970 (PROSITE_PATTERNS); IPR003654 (PROSITE_PROFILES); IPR001356 (PROSITE_PROFILES); IPR001356 (CDD); IPR009057 (SUPERFAMILY)	P:GO:0006355; F:GO:0000981; F:GO:0003677	P:regulation of transcription, DNA-templated; F:DNA-binding transcription factor activity, RNA polymerase II-specific; F:DNA binding
gbr.94.49.t1	sushi domain-containing protein 2-like	N	0	0	UPS	UPS	307	20	3.89534e-35	57.95	2	C:GO:0016020; C:GO:0016021	C:membrane; C:integral component of membrane			IPR005533 (SMART); IPR005533 (PFAM); PTHR13802:SF43 (PANTHER); PTHR13802 (PANTHER); PTHR13802:SF43 (PANTHER); PTHR13802 (PANTHER); IPR005533 (PROSITE_PROFILES); IPR005533 (PROSITE_PROFILES)	no GO terms	no GO terms
gbr.97.43.t1	matrix metalloproteinase-19-like	Y	2	1	Signal peptide	No	563	20	0	65.84	4	P:GO:0006508; F:GO:0004222; F:GO:0008270; C:GO:0031012	P:proteolysis; F:metalloendopeptidase activity; F:zinc ion binding; C:extracellular matrix	EC:3.4.24.70; EC:3.4.99; EC:3.4.24.71; EC:3.4.24; EC:3.4.24.61; EC:3.4.24.72; EC:3.4.24.23; EC:3.4.24.56; EC:3.4.24.24; EC:3.4.24.35; EC:3.4.24.57; EC:3.4.24.14; EC:3.4.24.69; EC:3.4.24.37; EC:3.4.24.59; EC:3.4.24.64; EC:3.4.24.21; EC:3.4.24.11; EC:3.4.24.22; EC:3.4.24.55; EC:3.4.24.17; EC:3.4.24.18; EC:3.4.24.19	Oligopeptidase A; Acting on peptide bonds (peptidases); Endothelin-converting enzyme 1; Acting on peptide bonds (peptidases); Nardilysin; Fibrolase; Matrilysin; Insulysin; Gelatinase A; Gelatinase B; O-sialoglycoprotein endopeptidase; Procollagen N-endopeptidase; Bontoxilysin; Saccharolysin; Mitochondrial intermediate peptidase; Mitochondrial processing peptidase; Astacin; Neprilysin; Stromelysin…	IPR021190 (PRINTS); IPR006026 (SMART); IPR002477 (PFAM); IPR024079 (G3DSA:3.40.390.GENE3D); IPR001818 (PFAM); mobidb-lite (MOBIDB_LITE); mobidb-lite (MOBIDB_LITE); mobidb-lite (MOBIDB_LITE); PTHR10201:SF271 (PANTHER); PTHR10201 (PANTHER); IPR021158 (PROSITE_PATTERNS); TRANSMEMBRANE (PHOBIUS); NON_CYTOPLASMIC_DOMAIN (PHOBIUS); SIGNAL_PEPTIDE (PHOBIUS); SIGNAL_PEPTIDE_H_REGION (PHOBIUS); SIGNAL_PEP…	P:GO:0006508; F:GO:0004222; F:GO:0008237; F:GO:0008270; C:GO:0031012	P:proteolysis; F:metalloendopeptidase activity; F:metallopeptidase activity; F:zinc ion binding; C:extracellular matrix
gbr.97.54.t1	mucin-like protein	N	0	0	Intracellular	No	445	20	0	62.22						PTHR13802:SF43 (PANTHER); PTHR13802 (PANTHER)	no GO terms	no GO terms
gbr.99.13.t1	potassium voltage-gated channel subfamily H member 1-like	N	4	4	Intracellular	No	1020	20	0	75.13	4	P:GO:0006813; P:GO:0055085; F:GO:0005249; C:GO:0016020	P:potassium ion transport; P:transmembrane transport; F:voltage-gated potassium channel activity; C:membrane			Coil (COILS); IPR003938 (PRINTS); IPR003949 (PRINTS); IPR000595 (SMART); IPR001610 (SMART); IPR014710 (G3DSA:2.60.120.GENE3D); G3DSA:1.10.1200.260 (GENE3D); IPR005821 (PFAM); IPR027359 (G3DSA:1.20.120.GENE3D); G3DSA:1.10.287.70 (GENE3D); IPR000595 (PFAM); IPR000014 (PFAM); G3DSA:3.30.450.20 (GENE3D); IPR000014 (TIGRFAM); mobidb-lite (MOBIDB_LITE); mobidb-lite (MOBIDB_LITE); mobidb-lite (MOBIDB_LI…	P:GO:0006811; P:GO:0006813; P:GO:0055085; F:GO:0005216; F:GO:0005249; C:GO:0016020	P:ion transport; P:potassium ion transport; P:transmembrane transport; F:ion channel activity; F:voltage-gated potassium channel activity; C:membrane
gbr.99.22.t1	predicted protein	N	1	0	Transmembrane	No	1396	20	0	64.61	4	F:GO:0000166; F:GO:0005524; C:GO:0005737; C:GO:0005856	F:nucleotide binding; F:ATP binding; C:cytoplasm; C:cytoskeleton			IPR004000 (PRINTS); IPR004000 (SMART); IPR004000 (PFAM); G3DSA:3.30.420.40 (GENE3D); G3DSA:3.30.420.40 (GENE3D); G3DSA:3.90.640.10 (GENE3D); mobidb-lite (MOBIDB_LITE); mobidb-lite (MOBIDB_LITE); mobidb-lite (MOBIDB_LITE); mobidb-lite (MOBIDB_LITE); mobidb-lite (MOBIDB_LITE); mobidb-lite (MOBIDB_LITE); mobidb-lite (MOBIDB_LITE); mobidb-lite (MOBIDB_LITE); mobidb-lite (MOBIDB_LITE); mobidb-lite (MO…	no GO terms	no GO terms
gbr.99.28.t1	uncharacterized protein LOC110978188 isoform X2	N	1	1	UPS	UPS	212	4	3.16868e-150	79.93						CYTOPLASMIC_DOMAIN (PHOBIUS); TRANSMEMBRANE (PHOBIUS); NON_CYTOPLASMIC_DOMAIN (PHOBIUS); TMhelix (TMHMM)	no GO terms	no GO terms

## Sheet: S1.3 GO terms enriched in oral
Tags	GO ID	GO Name	GO Category	FDR	P-Value	Nr Test	Nr Reference	Non Annot Test	Non Annot Reference
[OVER]	GO:0005216	ion channel activity	MOLECULAR_FUNCTION	1.20932e-08	4.86279e-12	23	187	408	23453
[OVER]	GO:0005509	calcium ion binding	MOLECULAR_FUNCTION	1.20932e-08	5.26862e-12	33	408	398	23232
[OVER]	GO:0022836	gated channel activity	MOLECULAR_FUNCTION	1.20932e-08	3.4816e-12	17	85	414	23555
[OVER]	GO:0015267	channel activity	MOLECULAR_FUNCTION	1.62963e-08	1.40106e-11	23	198	408	23442
[OVER]	GO:0006811	ion transport	BIOLOGICAL_PROCESS	1.62963e-08	1.41995e-11	31	375	400	23265
[OVER]	GO:0022803	passive transmembrane transporter activity	MOLECULAR_FUNCTION	1.62963e-08	1.40106e-11	23	198	408	23442
[OVER]	GO:0034220	ion transmembrane transport	BIOLOGICAL_PROCESS	1.46919e-07	1.49351e-10	19	146	412	23494
[OVER]	GO:0005230	extracellular ligand-gated ion channel activity	MOLECULAR_FUNCTION	5.16827e-07	6.00438e-10	12	48	419	23592
[OVER]	GO:0016020	membrane	CELLULAR_COMPONENT	1.20016e-06	1.63869e-09	99	2920	332	20720
[OVER]	GO:0015276	ligand-gated ion channel activity	MOLECULAR_FUNCTION	1.20016e-06	1.91719e-09	12	54	419	23586
[OVER]	GO:0022834	ligand-gated channel activity	MOLECULAR_FUNCTION	1.20016e-06	1.91719e-09	12	54	419	23586
[OVER]	GO:0022610	biological adhesion	BIOLOGICAL_PROCESS	1.54904e-06	2.92442e-09	15	102	416	23538
[OVER]	GO:0007155	cell adhesion	BIOLOGICAL_PROCESS	1.54904e-06	2.92442e-09	15	102	416	23538
[OVER]	GO:0007160	cell-matrix adhesion	BIOLOGICAL_PROCESS	1.69852e-06	3.45327e-09	10	33	421	23607
[OVER]	GO:0015318	inorganic molecular entity transmembrane transporter activity	MOLECULAR_FUNCTION	2.21909e-06	4.83391e-09	24	298	407	23342
[OVER]	GO:0031589	cell-substrate adhesion	BIOLOGICAL_PROCESS	5.70219e-06	1.34481e-08	10	39	421	23601
[OVER]	GO:0005261	cation channel activity	MOLECULAR_FUNCTION	5.70219e-06	1.40774e-08	15	116	416	23524
[OVER]	GO:0015075	ion transmembrane transporter activity	MOLECULAR_FUNCTION	6.66784e-06	1.74297e-08	24	320	407	23320
[OVER]	GO:0005576	extracellular region	CELLULAR_COMPONENT	9.8974e-06	2.73091e-08	16	142	415	23498
[OVER]	GO:0110165	cellular anatomical entity	CELLULAR_COMPONENT	2.02008e-05	5.8672e-08	135	4747	296	18893
[OVER]	GO:0006813	potassium ion transport	BIOLOGICAL_PROCESS	2.42527e-05	7.39628e-08	10	48	421	23592
[OVER]	GO:0022835	transmitter-gated channel activity	MOLECULAR_FUNCTION	6.12169e-05	2.04471e-07	7	18	424	23622
[OVER]	GO:0022824	transmitter-gated ion channel activity	MOLECULAR_FUNCTION	6.12169e-05	2.04471e-07	7	18	424	23622
[OVER]	GO:0071805	potassium ion transmembrane transport	BIOLOGICAL_PROCESS	0.000179052	6.24057e-07	7	22	424	23618
[OVER]	GO:0004888	transmembrane signaling receptor activity	MOLECULAR_FUNCTION	0.000192819	7.00041e-07	43	1022	388	22618
[OVER]	GO:0030001	metal ion transport	BIOLOGICAL_PROCESS	0.000232259	8.76959e-07	15	164	416	23476
[OVER]	GO:0060089	molecular transducer activity	MOLECULAR_FUNCTION	0.000373148	1.5173e-06	43	1043	388	22597
[OVER]	GO:0038023	signaling receptor activity	MOLECULAR_FUNCTION	0.000373148	1.5173e-06	43	1043	388	22597
[OVER]	GO:0030594	neurotransmitter receptor activity	MOLECULAR_FUNCTION	0.000381274	1.60571e-06	7	26	424	23614
[OVER]	GO:0005200	structural constituent of cytoskeleton	MOLECULAR_FUNCTION	0.000748038	3.25895e-06	6	18	425	23622
[OVER]	GO:0022890	inorganic cation transmembrane transporter activity	MOLECULAR_FUNCTION	0.000877964	3.95249e-06	16	212	415	23428
[OVER]	GO:1904315	transmitter-gated ion channel activity involved in regulation of postsynaptic membrane potential	MOLECULAR_FUNCTION	0.000943199	4.6571e-06	5	10	426	23630
[OVER]	GO:0022848	acetylcholine-gated cation-selective channel activity	MOLECULAR_FUNCTION	0.000943199	4.6571e-06	5	10	426	23630
[OVER]	GO:0099529	neurotransmitter receptor activity involved in regulation of postsynaptic membrane potential	MOLECULAR_FUNCTION	0.000943199	4.6571e-06	5	10	426	23630
[OVER]	GO:0005267	potassium channel activity	MOLECULAR_FUNCTION	0.00103678	5.2697e-06	7	32	424	23608
[OVER]	GO:0045211	postsynaptic membrane	CELLULAR_COMPONENT	0.00127667	6.67443e-06	5	11	426	23629
[OVER]	GO:0008324	cation transmembrane transporter activity	MOLECULAR_FUNCTION	0.00156934	8.43239e-06	16	226	415	23414
[OVER]	GO:0097060	synaptic membrane	CELLULAR_COMPONENT	0.00168826	9.31658e-06	5	12	426	23628
[OVER]	GO:0015079	potassium ion transmembrane transporter activity	MOLECULAR_FUNCTION	0.00214614	1.2155e-05	7	37	424	23603
[OVER]	GO:0005231	excitatory extracellular ligand-gated ion channel activity	MOLECULAR_FUNCTION	0.00218811	1.27105e-05	5	13	426	23627
[UNDER]	GO:0044237	cellular metabolic process	BIOLOGICAL_PROCESS	0.00233219	1.38861e-05	30	3250	401	20390
[OVER]	GO:0098794	postsynapse	CELLULAR_COMPONENT	0.00278667	1.69968e-05	5	14	426	23626
[OVER]	GO:0098590	plasma membrane region	CELLULAR_COMPONENT	0.00311248	1.94361e-05	6	26	425	23614
[OVER]	GO:0006812	cation transport	BIOLOGICAL_PROCESS	0.00615728	3.93437e-05	15	230	416	23410
[OVER]	GO:0098960	postsynaptic neurotransmitter receptor activity	MOLECULAR_FUNCTION	0.00709473	4.6364e-05	5	18	426	23622
[OVER]	GO:0045202	synapse	CELLULAR_COMPONENT	0.00809481	5.40751e-05	6	32	425	23608
[OVER]	GO:0099094	ligand-gated cation channel activity	MOLECULAR_FUNCTION	0.00845476	5.77075e-05	5	19	426	23621
[OVER]	GO:0098662	inorganic cation transmembrane transport	BIOLOGICAL_PROCESS	0.0087808	6.18953e-05	9	88	422	23552
[OVER]	GO:0003924	GTPase activity	MOLECULAR_FUNCTION	0.0087808	6.32733e-05	12	159	419	23481
[OVER]	GO:0010959	regulation of metal ion transport	BIOLOGICAL_PROCESS	0.0087808	6.37584e-05	4	9	427	23631
[OVER]	GO:0098660	inorganic ion transmembrane transport	BIOLOGICAL_PROCESS	0.0100996	8.49375e-05	9	92	422	23548
[OVER]	GO:2001257	regulation of cation channel activity	BIOLOGICAL_PROCESS	0.0100996	8.80013e-05	4	10	427	23630
[OVER]	GO:0034765	regulation of ion transmembrane transport	BIOLOGICAL_PROCESS	0.0100996	8.80013e-05	4	10	427	23630
[OVER]	GO:1904062	regulation of cation transmembrane transport	BIOLOGICAL_PROCESS	0.0100996	8.80013e-05	4	10	427	23630
[OVER]	GO:0099081	supramolecular polymer	CELLULAR_COMPONENT	0.0100996	8.5916e-05	7	52	424	23588
[OVER]	GO:0032412	regulation of ion transmembrane transporter activity	BIOLOGICAL_PROCESS	0.0100996	8.80013e-05	4	10	427	23630
[OVER]	GO:0046873	metal ion transmembrane transporter activity	MOLECULAR_FUNCTION	0.0100996	8.56843e-05	11	139	420	23501
[OVER]	GO:0022898	regulation of transmembrane transporter activity	BIOLOGICAL_PROCESS	0.0100996	8.80013e-05	4	10	427	23630
[OVER]	GO:0032409	regulation of transporter activity	BIOLOGICAL_PROCESS	0.0100996	8.80013e-05	4	10	427	23630
[OVER]	GO:0099512	supramolecular fiber	CELLULAR_COMPONENT	0.0100996	8.5916e-05	7	52	424	23588
[UNDER]	GO:0008152	metabolic process	BIOLOGICAL_PROCESS	0.0106141	9.40255e-05	44	4017	387	19623
[OVER]	GO:0016021	integral component of membrane	CELLULAR_COMPONENT	0.0123435	0.000112353	56	1796	375	21844
[OVER]	GO:0098655	cation transmembrane transport	BIOLOGICAL_PROCESS	0.0123435	0.000114787	9	96	422	23544
[OVER]	GO:0034762	regulation of transmembrane transport	BIOLOGICAL_PROCESS	0.0123435	0.000118308	4	11	427	23629
[OVER]	GO:0031224	intrinsic component of membrane	CELLULAR_COMPONENT	0.0123435	0.000115597	56	1800	375	21840
[OVER]	GO:0043269	regulation of ion transport	BIOLOGICAL_PROCESS	0.0123435	0.000118308	4	11	427	23629
[OVER]	GO:0005874	microtubule	CELLULAR_COMPONENT	0.0167125	0.000162611	6	40	425	23600
[OVER]	GO:0022857	transmembrane transporter activity	MOLECULAR_FUNCTION	0.0186034	0.00018371	31	819	400	22821
[OVER]	GO:0005525	GTP binding	MOLECULAR_FUNCTION	0.0197478	0.00019788	13	209	418	23431
[OVER]	GO:0032561	guanyl ribonucleotide binding	MOLECULAR_FUNCTION	0.0203419	0.000206787	13	210	418	23430
[OVER]	GO:0051049	regulation of transport	BIOLOGICAL_PROCESS	0.0235702	0.000243027	5	27	426	23613
[OVER]	GO:0099513	polymeric cytoskeletal fiber	CELLULAR_COMPONENT	0.0248413	0.00025974	6	44	425	23596
[OVER]	GO:0019001	guanyl nucleotide binding	MOLECULAR_FUNCTION	0.0252598	0.000267784	13	216	418	23424
[OVER]	GO:0055085	transmembrane transport	BIOLOGICAL_PROCESS	0.0272047	0.000292353	29	760	402	22880
[UNDER]	GO:0006807	nitrogen compound metabolic process	BIOLOGICAL_PROCESS	0.0280387	0.00030946	35	3291	396	20349
[UNDER]	GO:0044260	cellular macromolecule metabolic process	BIOLOGICAL_PROCESS	0.0280387	0.000308288	20	2225	411	21415
[OVER]	GO:0030054	cell junction	CELLULAR_COMPONENT	0.028877	0.000322905	6	46	425	23594
[UNDER]	GO:0043227	membrane-bounded organelle	CELLULAR_COMPONENT	0.029761	0.000337112	7	1218	424	22422
[OVER]	GO:0005215	transporter activity	MOLECULAR_FUNCTION	0.0381919	0.000438159	31	861	400	22779
[UNDER]	GO:0034641	cellular nitrogen compound metabolic process	BIOLOGICAL_PROCESS	0.0426294	0.000495259	14	1741	417	21899
[OVER]	GO:0005886	plasma membrane	CELLULAR_COMPONENT	0.0451182	0.000530725	11	174	420	23466
[OVER]	GO:0022843	voltage-gated cation channel activity	MOLECULAR_FUNCTION	0.0481254	0.000574106	4	18	427	23622
[OVER]	GO:0099080	supramolecular complex	CELLULAR_COMPONENT	0.0481254	0.000580077	7	73	424	23567

## Sheet: S1.4 upregulated CDS aboral-sid
SeqName	Description	SignalP	Original TMHMM	new TMHMM	Class	Secreted	Length	#Hits	e-Value	sim mean	#GO	GO IDs	GO Names	Enzyme Codes	Enzyme Names	InterPro IDs	InterPro GO IDs	InterPro GO Names
gbr.1.189.t1	interleukin-6 receptor subunit beta-like isoform X1	N	2	2	Intracellular	No	1203	20	0	44.88	1	F:GO:0005515	F:protein binding			IPR003961 (SMART); IPR003598 (SMART); IPR003599 (SMART); IPR013783 (G3DSA:2.60.40.GENE3D); IPR003961 (PFAM); IPR013783 (G3DSA:2.60.40.GENE3D); IPR013783 (G3DSA:2.60.40.GENE3D); IPR013783 (G3DSA:2.60.40.GENE3D); IPR007110 (PFAM); mobidb-lite (MOBIDB_LITE); mobidb-lite (MOBIDB_LITE); mobidb-lite (MOBIDB_LITE); mobidb-lite (MOBIDB_LITE); mobidb-lite (MOBIDB_LITE); mobidb-lite (MOBIDB_LITE); mobidb-l…	F:GO:0005515	F:protein binding
gbr.1.204.t1	FRAS1-related extracellular matrix protein 1 isoform X1	Y	0	0	Signal peptide	Yes	2546	20	0	65.43	4	P:GO:0007154; P:GO:0007156; F:GO:0005509; C:GO:0016021	P:cell communication; P:homophilic cell adhesion via plasma membrane adhesion molecules; F:calcium ion binding; C:integral component of membrane			IPR003644 (SMART); IPR001304 (SMART); IPR003644 (PFAM); IPR001304 (PFAM); IPR038081 (G3DSA:2.60.40.GENE3D); PF16184 (PFAM); IPR016186 (G3DSA:3.10.100.GENE3D); mobidb-lite (MOBIDB_LITE); mobidb-lite (MOBIDB_LITE); mobidb-lite (MOBIDB_LITE); mobidb-lite (MOBIDB_LITE); mobidb-lite (MOBIDB_LITE); mobidb-lite (MOBIDB_LITE); mobidb-lite (MOBIDB_LITE); mobidb-lite (MOBIDB_LITE); PTHR45739:SF11 (PANTHER)…	P:GO:0007154; P:GO:0007156; F:GO:0005509; C:GO:0016020; C:GO:0016021	P:cell communication; P:homophilic cell adhesion via plasma membrane adhesion molecules; F:calcium ion binding; C:membrane; C:integral component of membrane
gbr.10.24.t1	epithelial splicing regulatory protein 1 isoform X1	N	0	0	Intracellular	No	711	20	0	75.64	1	F:GO:0003676	F:nucleic acid binding			IPR000504 (SMART); IPR036397 (G3DSA:3.30.420.GENE3D); IPR000504 (PFAM); IPR012677 (G3DSA:3.30.70.GENE3D); IPR012677 (G3DSA:3.30.70.GENE3D); IPR012677 (G3DSA:3.30.70.GENE3D); PTHR13976:SF25 (PANTHER); PTHR13976 (PANTHER); IPR000504 (PROSITE_PROFILES); cd06133 (CDD); cd12254 (CDD); IPR035979 (SUPERFAMILY); IPR012337 (SUPERFAMILY); IPR035979 (SUPERFAMILY); IPR035979 (SUPERFAMILY)	F:GO:0003676	F:nucleic acid binding
gbr.10.58.t1	kielin/chordin-like protein	Y	0	0	Signal peptide	Yes	3889	20	0	53.77	1	F:GO:0005515	F:protein binding			IPR000859 (SMART); IPR001007 (SMART); IPR001007 (SMART); IPR001007 (PFAM); IPR035914 (G3DSA:2.60.120.GENE3D); G3DSA:2.10.70.10 (GENE3D); PTHR46439 (PANTHER); IPR001007 (PROSITE_PATTERNS); IPR001007 (PROSITE_PATTERNS); IPR001007 (PROSITE_PATTERNS); IPR001007 (PROSITE_PATTERNS); IPR001007 (PROSITE_PATTERNS); IPR001007 (PROSITE_PATTERNS); IPR001007 (PROSITE_PATTERNS); IPR001007 (PROSITE_PATTERNS); I…	F:GO:0005515	F:protein binding
gbr.100.46.t1	carbohydrate sulfotransferase 11-like	N	1	1	Intracellular	No	626	20	0	69.32	3	P:GO:0016051; F:GO:0008146; C:GO:0016021	P:carbohydrate biosynthetic process; F:sulfotransferase activity; C:integral component of membrane			IPR005331 (PFAM); mobidb-lite (MOBIDB_LITE); mobidb-lite (MOBIDB_LITE); PTHR12137:SF54 (PANTHER); IPR018011 (PANTHER); NON_CYTOPLASMIC_DOMAIN (PHOBIUS); CYTOPLASMIC_DOMAIN (PHOBIUS); TRANSMEMBRANE (PHOBIUS); TMhelix (TMHMM)	P:GO:0016051; F:GO:0008146; C:GO:0016021	P:carbohydrate biosynthetic process; F:sulfotransferase activity; C:integral component of membrane
gbr.103.58.t1	monocarboxylate transporter 12-like	N	10	9	Transmembrane	No	448	20	0	58.89	2	P:GO:0055085; F:GO:0022857	P:transmembrane transport; F:transmembrane transporter activity			IPR011701 (PFAM); G3DSA:1.20.1250.20 (GENE3D); G3DSA:1.20.1250.20 (GENE3D); PTHR11360 (PANTHER); PTHR11360:SF86 (PANTHER); CYTOPLASMIC_DOMAIN (PHOBIUS); TRANSMEMBRANE (PHOBIUS); NON_CYTOPLASMIC_DOMAIN (PHOBIUS); TRANSMEMBRANE (PHOBIUS); CYTOPLASMIC_DOMAIN (PHOBIUS); TRANSMEMBRANE (PHOBIUS); TRANSMEMBRANE (PHOBIUS); NON_CYTOPLASMIC_DOMAIN (PHOBIUS); TRANSMEMBRANE (PHOBIUS); TRANSMEMBRANE (PHOBIUS)…	P:GO:0055085; F:GO:0022857	P:transmembrane transport; F:transmembrane transporter activity
gbr.105.5.t1	pituitary homeobox x-like	N	0	0	Intracellular	No	326	20	0	75.18	3	P:GO:0006355; F:GO:0000981; F:GO:0003677	P:regulation of transcription, DNA-templated; F:DNA-binding transcription factor activity, RNA polymerase II-specific; F:DNA binding			IPR001356 (SMART); IPR001356 (PFAM); G3DSA:1.10.10.60 (GENE3D); mobidb-lite (MOBIDB_LITE); mobidb-lite (MOBIDB_LITE); mobidb-lite (MOBIDB_LITE); PTHR45882 (PANTHER); PTHR45882:SF3 (PANTHER); IPR017970 (PROSITE_PATTERNS); IPR001356 (PROSITE_PROFILES); IPR001356 (CDD); IPR009057 (SUPERFAMILY)	P:GO:0006355; F:GO:0000981; F:GO:0003677	P:regulation of transcription, DNA-templated; F:DNA-binding transcription factor activity, RNA polymerase II-specific; F:DNA binding
gbr.105.7.t1	pituitary homeobox x-like	N	0	0	Intracellular	No	355	20	0	81.42	3	P:GO:0006355; F:GO:0000981; F:GO:0003677	P:regulation of transcription, DNA-templated; F:DNA-binding transcription factor activity, RNA polymerase II-specific; F:DNA binding			IPR001356 (SMART); G3DSA:1.10.10.60 (GENE3D); IPR001356 (PFAM); IPR003654 (PFAM); mobidb-lite (MOBIDB_LITE); mobidb-lite (MOBIDB_LITE); mobidb-lite (MOBIDB_LITE); mobidb-lite (MOBIDB_LITE); PTHR45882 (PANTHER); PTHR45882:SF3 (PANTHER); IPR017970 (PROSITE_PATTERNS); IPR003654 (PROSITE_PROFILES); IPR001356 (PROSITE_PROFILES); IPR001356 (CDD); IPR009057 (SUPERFAMILY)	P:GO:0006355; F:GO:0000981; F:GO:0003677	P:regulation of transcription, DNA-templated; F:DNA-binding transcription factor activity, RNA polymerase II-specific; F:DNA binding
gbr.106.22.t1_gbr.106.23.t1	RNA-binding protein 38	N	0	0	Intracellular	No	239	20	4.99251e-173	65.82	2	F:GO:0003676; F:GO:0003723	F:nucleic acid binding; F:RNA binding			IPR000504 (PFAM); IPR012677 (G3DSA:3.30.70.GENE3D); PTHR48024:SF28 (PANTHER); PTHR48024 (PANTHER); IPR000504 (PROSITE_PROFILES); cd12384 (CDD); IPR035979 (SUPERFAMILY)	F:GO:0003676	F:nucleic acid binding
gbr.106.53.t1	proton channel OtopLc isoform X1	N	10	10	UPS	UPS	656	20	0	61.81	3	P:GO:0016192; C:GO:0016020; C:GO:0016021	P:vesicle-mediated transport; C:membrane; C:integral component of membrane			IPR004878 (PFAM); IPR004878 (PANTHER); TRANSMEMBRANE (PHOBIUS); NON_CYTOPLASMIC_DOMAIN (PHOBIUS); CYTOPLASMIC_DOMAIN (PHOBIUS); NON_CYTOPLASMIC_DOMAIN (PHOBIUS); TRANSMEMBRANE (PHOBIUS); TRANSMEMBRANE (PHOBIUS); TRANSMEMBRANE (PHOBIUS); NON_CYTOPLASMIC_DOMAIN (PHOBIUS); CYTOPLASMIC_DOMAIN (PHOBIUS); TRANSMEMBRANE (PHOBIUS); CYTOPLASMIC_DOMAIN (PHOBIUS); NON_CYTOPLASMIC_DOMAIN (PHOBIUS); TRANSMEMB…	no GO terms	no GO terms
gbr.107.16.t1	lysosome-associated membrane glycoprotein 1-like	Y	1	1	Signal peptide	No	362	13	0	54.19	1	C:GO:0016020	C:membrane			G3DSA:2.40.160.110 (GENE3D); mobidb-lite (MOBIDB_LITE); mobidb-lite (MOBIDB_LITE); PTHR11506:SF28 (PANTHER); IPR002000 (PANTHER); TRANSMEMBRANE (PHOBIUS); SIGNAL_PEPTIDE_H_REGION (PHOBIUS); NON_CYTOPLASMIC_DOMAIN (PHOBIUS); SIGNAL_PEPTIDE_N_REGION (PHOBIUS); SIGNAL_PEPTIDE (PHOBIUS); SIGNAL_PEPTIDE_C_REGION (PHOBIUS); CYTOPLASMIC_DOMAIN (PHOBIUS); IPR002000 (PROSITE_PROFILES); cd12087 (CDD); Sign…	C:GO:0016020	C:membrane
gbr.107.28.t1	fibronectin type-III domain-containing protein 3A-like isoform X1	N	1	1	Intracellular	No	1528	20	0	63.62	1	F:GO:0005515	F:protein binding			IPR003961 (SMART); IPR013783 (G3DSA:2.60.40.GENE3D); IPR013783 (G3DSA:2.60.40.GENE3D); IPR013783 (G3DSA:2.60.40.GENE3D); IPR013783 (G3DSA:2.60.40.GENE3D); IPR013783 (G3DSA:2.60.40.GENE3D); IPR003961 (PFAM); mobidb-lite (MOBIDB_LITE); mobidb-lite (MOBIDB_LITE); mobidb-lite (MOBIDB_LITE); mobidb-lite (MOBIDB_LITE); mobidb-lite (MOBIDB_LITE); mobidb-lite (MOBIDB_LITE); mobidb-lite (MOBIDB_LITE); mob…	F:GO:0005515	F:protein binding
gbr.108.21.t1_gbr.108.19.t1	shootin-1-like isoform X2	N	0	0	Intracellular	No	747	20	0	63.55	1	C:GO:0042995	C:cell projection			mobidb-lite (MOBIDB_LITE); mobidb-lite (MOBIDB_LITE); mobidb-lite (MOBIDB_LITE); mobidb-lite (MOBIDB_LITE); mobidb-lite (MOBIDB_LITE); mobidb-lite (MOBIDB_LITE); mobidb-lite (MOBIDB_LITE); mobidb-lite (MOBIDB_LITE); mobidb-lite (MOBIDB_LITE); IPR024849 (PANTHER)	no GO terms	no GO terms
gbr.109.36.t1	---NA---	N	0	0	Transmembrane	No	108									TRANSMEMBRANE (PHOBIUS); CYTOPLASMIC_DOMAIN (PHOBIUS); NON_CYTOPLASMIC_DOMAIN (PHOBIUS); CYTOPLASMIC_DOMAIN (PHOBIUS); TRANSMEMBRANE (PHOBIUS)	no GO terms	no GO terms
gbr.109.7.t1_gbr.109.6.t1	transcription factor 12-like isoform X1	N	0	0	Intracellular	No	769	20	0	76.88	1	F:GO:0046983	F:protein dimerization activity			IPR011598 (PFAM); IPR036638 (G3DSA:4.10.280.GENE3D); mobidb-lite (MOBIDB_LITE); mobidb-lite (MOBIDB_LITE); mobidb-lite (MOBIDB_LITE); mobidb-lite (MOBIDB_LITE); mobidb-lite (MOBIDB_LITE); mobidb-lite (MOBIDB_LITE); mobidb-lite (MOBIDB_LITE); mobidb-lite (MOBIDB_LITE); mobidb-lite (MOBIDB_LITE); mobidb-lite (MOBIDB_LITE); mobidb-lite (MOBIDB_LITE); mobidb-lite (MOBIDB_LITE); mobidb-lite (MOBIDB_LI…	F:GO:0046983	F:protein dimerization activity
gbr.110.32.t1	uncharacterized protein LOC110979267	N	0	0	Intracellular	No	447	9	0	62.3						mobidb-lite (MOBIDB_LITE); mobidb-lite (MOBIDB_LITE); mobidb-lite (MOBIDB_LITE)	no GO terms	no GO terms
gbr.110.82.t1	1-phosphatidylinositol 4,5-bisphosphate phosphodiesterase beta-4-like isoform X1	N	0	0	Intracellular	No	499	20	0	96.47	3	P:GO:0006629; P:GO:0035556; F:GO:0008081	P:lipid metabolic process; P:intracellular signal transduction; F:phosphoric diester hydrolase activity			IPR001192 (PRINTS); IPR000909 (SMART); IPR017946 (G3DSA:3.20.20.GENE3D); IPR037862 (PFAM); G3DSA:2.30.29.240 (GENE3D); G3DSA:1.10.238.10 (GENE3D); IPR000909 (PFAM); IPR015359 (PFAM); IPR001192 (PANTHER); PTHR10336:SF106 (PANTHER); PS50007 (PROSITE_PROFILES); cd16211 (CDD); cd08591 (CDD); IPR037862 (CDD); IPR017946 (SUPERFAMILY); SSF50729 (SUPERFAMILY); IPR011992 (SUPERFAMILY)	P:GO:0006629; P:GO:0035556; F:GO:0008081	P:lipid metabolic process; P:intracellular signal transduction; F:phosphoric diester hydrolase activity
gbr.111.39.t1	stress response protein nst1-like	N	0	0	Intracellular	No	694	14	0	57.45						Coil (COILS); Coil (COILS); Coil (COILS); mobidb-lite (MOBIDB_LITE); mobidb-lite (MOBIDB_LITE); mobidb-lite (MOBIDB_LITE); mobidb-lite (MOBIDB_LITE); mobidb-lite (MOBIDB_LITE); mobidb-lite (MOBIDB_LITE); mobidb-lite (MOBIDB_LITE); mobidb-lite (MOBIDB_LITE)	no GO terms	no GO terms
gbr.111.7.t1	actin cytoskeleton-regulatory complex protein PAN1-like isoform X1	Y	1	1	Signal peptide	No	829	20	0	55.8						IPR013783 (G3DSA:2.60.40.GENE3D); SIGNAL_PEPTIDE_C_REGION (PHOBIUS); CYTOPLASMIC_DOMAIN (PHOBIUS); SIGNAL_PEPTIDE (PHOBIUS); NON_CYTOPLASMIC_DOMAIN (PHOBIUS); SIGNAL_PEPTIDE_H_REGION (PHOBIUS); TRANSMEMBRANE (PHOBIUS); SIGNAL_PEPTIDE_N_REGION (PHOBIUS); IPR007110 (PROSITE_PROFILES); IPR007110 (PROSITE_PROFILES); SignalP-noTM (SIGNALP_EUK); SSF63829 (SUPERFAMILY); IPR036179 (SUPERFAMILY); IPR03617…	no GO terms	no GO terms
gbr.112.42.t1	mucin-5AC-like	N	0	0	Intracellular	No	582	1	0	98.91						mobidb-lite (MOBIDB_LITE); mobidb-lite (MOBIDB_LITE); mobidb-lite (MOBIDB_LITE); mobidb-lite (MOBIDB_LITE); mobidb-lite (MOBIDB_LITE); mobidb-lite (MOBIDB_LITE); mobidb-lite (MOBIDB_LITE); mobidb-lite (MOBIDB_LITE); mobidb-lite (MOBIDB_LITE); NON_CYTOPLASMIC_DOMAIN (PHOBIUS); CYTOPLASMIC_DOMAIN (PHOBIUS); TRANSMEMBRANE (PHOBIUS)	no GO terms	no GO terms
gbr.112.9.t1	angiotensin-converting enzyme	Y	0	0	Signal peptide	Yes	664	20	0	70.48	4	P:GO:0006508; F:GO:0008237; F:GO:0008241; C:GO:0016020	P:proteolysis; F:metallopeptidase activity; F:peptidyl-dipeptidase activity; C:membrane	EC:3.4.15	Acting on peptide bonds (peptidases)	IPR001548 (PRINTS); G3DSA:1.10.1370.30 (GENE3D); IPR001548 (PFAM); IPR001548 (PANTHER); PTHR10514:SF41 (PANTHER); SIGNAL_PEPTIDE_N_REGION (PHOBIUS); SIGNAL_PEPTIDE (PHOBIUS); SIGNAL_PEPTIDE_C_REGION (PHOBIUS); SIGNAL_PEPTIDE_H_REGION (PHOBIUS); NON_CYTOPLASMIC_DOMAIN (PHOBIUS); IPR001548 (CDD); SignalP-TM (SIGNALP_GRAM_POSITIVE); SignalP-noTM (SIGNALP_EUK); SSF55486 (SUPERFAMILY)	P:GO:0006508; F:GO:0008237; F:GO:0008241; C:GO:0016020	P:proteolysis; F:metallopeptidase activity; F:peptidyl-dipeptidase activity; C:membrane
gbr.116.23.t1_gbr.116.24.t1	TNF receptor-associated factor 4-like	N	0	0	Intracellular	No	464	20	0	81.35	5	P:GO:0007250; P:GO:0042981; P:GO:0046330; F:GO:0008270; C:GO:0005737	P:activation of NF-kappaB-inducing kinase activity; P:regulation of apoptotic process; P:positive regulation of JNK cascade; F:zinc ion binding; C:cytoplasm			IPR012227 (PIRSF); IPR001293 (PFAM); IPR008974 (G3DSA:2.60.210.GENE3D); IPR013083 (G3DSA:3.30.40.GENE3D); IPR013083 (G3DSA:3.30.40.GENE3D); IPR018957 (PFAM); IPR043211 (PANTHER); IPR043211 (PANTHER); PTHR10131:SF138 (PANTHER); PTHR10131:SF138 (PANTHER); IPR002083 (PROSITE_PROFILES); IPR001293 (PROSITE_PROFILES); IPR001841 (PROSITE_PROFILES); IPR001293 (PROSITE_PROFILES); IPR001293 (PROSITE_PROFIL…	P:GO:0007165; P:GO:0042981; F:GO:0005515; F:GO:0008270; F:GO:0046872	P:signal transduction; P:regulation of apoptotic process; F:protein binding; F:zinc ion binding; F:metal ion binding
gbr.117.24.t1	zinc finger protein OZF-like isoform X4	Y	0	0	Signal peptide	Yes	751	20	0	61.12	4	P:GO:0006355; F:GO:0003676; F:GO:0003677; F:GO:0046872	P:regulation of transcription, DNA-templated; F:nucleic acid binding; F:DNA binding; F:metal ion binding			IPR013087 (SMART); G3DSA:3.30.160.60 (GENE3D); G3DSA:3.30.160.60 (GENE3D); G3DSA:3.30.160.60 (GENE3D); G3DSA:3.30.160.60 (GENE3D); G3DSA:3.30.160.60 (GENE3D); G3DSA:3.30.160.60 (GENE3D); IPR013087 (PFAM); mobidb-lite (MOBIDB_LITE); mobidb-lite (MOBIDB_LITE); mobidb-lite (MOBIDB_LITE); mobidb-lite (MOBIDB_LITE); mobidb-lite (MOBIDB_LITE); mobidb-lite (MOBIDB_LITE); mobidb-lite (MOBIDB_LITE); PTHR4…	no GO terms	no GO terms
gbr.117.36.t1	cryptochrome-1 isoform X1	N	0	0	Intracellular	No	585	20	0	75.37	4	C:GO:0005829; C:GO:0005861; C:GO:0042622; C:GO:0097381	C:cytosol; C:troponin complex; C:photoreceptor outer segment membrane; C:photoreceptor disc membrane			IPR014729 (G3DSA:3.40.50.GENE3D); IPR005101 (PFAM); IPR006050 (PFAM); G3DSA:1.25.40.80 (GENE3D); G3DSA:1.10.579.10 (GENE3D); mobidb-lite (MOBIDB_LITE); PTHR11455 (PANTHER); PTHR11455 (PANTHER); PTHR11455:SF30 (PANTHER); IPR006050 (PROSITE_PROFILES); IPR036134 (SUPERFAMILY); IPR036155 (SUPERFAMILY)	no GO terms	no GO terms
gbr.117.44.t1	Tryptophan 5-hydroxylase 1	N	0	0	Intracellular	No	489	20	2.36605e-118	83.2	6	P:GO:0009072; P:GO:0042981; P:GO:0055114; F:GO:0005506; F:GO:0005515; F:GO:0016714	P:aromatic amino acid family metabolic process; P:regulation of apoptotic process; P:obsolete oxidation-reduction process; F:iron ion binding; F:protein binding; F:oxidoreductase activity, acting on paired donors, with incorporation or reduction of molecular oxygen, reduced pteridine as one donor, and incorporation of one atom of oxygen	EC:1.14.16	Acting on paired donors, with incorporation or reduction of molecular oxygen. The oxygen incorporated need not be derived from O(2)	Coil (COILS); IPR019774 (PRINTS); IPR036951 (G3DSA:1.10.800.GENE3D); IPR019774 (PFAM); IPR036951 (G3DSA:1.10.800.GENE3D); G3DSA:1.10.533.10 (GENE3D); PTHR11473:SF23 (PANTHER); IPR001273 (PANTHER); PTHR11473:SF23 (PANTHER); IPR001273 (PANTHER); IPR001875 (PROSITE_PROFILES); IPR002912 (PROSITE_PROFILES); IPR019774 (PROSITE_PROFILES); cd04904 (CDD); IPR011029 (SUPERFAMILY); IPR036329 (SUPERFAMILY); …	P:GO:0009072; P:GO:0042981; P:GO:0055114; F:GO:0004497; F:GO:0005506; F:GO:0005515; F:GO:0016714	P:aromatic amino acid family metabolic process; P:regulation of apoptotic process; P:obsolete oxidation-reduction process; F:monooxygenase activity; F:iron ion binding; F:protein binding; F:oxidoreductase activity, acting on paired donors, with incorporation or reduction of molecular oxygen, reduced pteridine as one donor, and incorporation of one atom of oxygen
gbr.118.24.t1	ectodysplasin-A-like isoform X3	N	1	0	Transmembrane	No	512	20	0	71.53	3	P:GO:0006955; F:GO:0005164; C:GO:0016020	P:immune response; F:tumor necrosis factor receptor binding; C:membrane			Coil (COILS); IPR008983 (G3DSA:2.60.120.GENE3D); mobidb-lite (MOBIDB_LITE); mobidb-lite (MOBIDB_LITE); mobidb-lite (MOBIDB_LITE); PTHR15151 (PANTHER); PTHR15151:SF24 (PANTHER); SIGNAL_PEPTIDE_C_REGION (PHOBIUS); SIGNAL_PEPTIDE (PHOBIUS); SIGNAL_PEPTIDE_H_REGION (PHOBIUS); NON_CYTOPLASMIC_DOMAIN (PHOBIUS); SIGNAL_PEPTIDE_N_REGION (PHOBIUS); IPR006052 (PROSITE_PROFILES); IPR008983 (SUPERFAMILY); TM…	P:GO:0006955; F:GO:0005164; F:GO:0005515; C:GO:0016020	P:immune response; F:tumor necrosis factor receptor binding; F:protein binding; C:membrane
gbr.12.100.t1	uncharacterized protein LOC117292536	N	0	0	Transmembrane	No	105	1	2.44515e-06	81.13						mobidb-lite (MOBIDB_LITE)	no GO terms	no GO terms
gbr.12.101.t1	complement C3-like	Y	0	0	Signal peptide	Yes	1581	20	0	55	3	F:GO:0004866; F:GO:0005515; C:GO:0005615	F:endopeptidase inhibitor activity; F:protein binding; C:extracellular space			Coil (COILS); IPR018933 (SMART); IPR011625 (SMART); IPR001599 (SMART); IPR009048 (SMART); IPR001599 (PFAM); G3DSA:2.20.130.20 (GENE3D); G3DSA:2.60.40.1930 (GENE3D); IPR041555 (PFAM); IPR041425 (PFAM); IPR002890 (PFAM); G3DSA:2.20.130.70 (GENE3D); G3DSA:2.60.40.1930 (GENE3D); G3DSA:1.50.10.20 (GENE3D); IPR009048 (PFAM); IPR018933 (PFAM); IPR013783 (G3DSA:2.60.40.GENE3D); IPR013783 (G3DSA:2.60.40.G…	F:GO:0004866; F:GO:0005515; C:GO:0005576; C:GO:0005615	F:endopeptidase inhibitor activity; F:protein binding; C:extracellular region; C:extracellular space
gbr.12.17.t1	forkhead box protein N3-like	N	0	0	Intracellular	No	297	20	0	76.05	3	P:GO:0006355; F:GO:0003700; F:GO:0043565	P:regulation of transcription, DNA-templated; F:DNA-binding transcription factor activity; F:sequence-specific DNA binding			IPR001766 (PRINTS); IPR001766 (SMART); IPR036388 (G3DSA:1.10.10.GENE3D); IPR001766 (PFAM); PTHR13962 (PANTHER); PTHR13962:SF22 (PANTHER); IPR018122 (PROSITE_PATTERNS); IPR030456 (PROSITE_PATTERNS); NON_CYTOPLASMIC_DOMAIN (PHOBIUS); SIGNAL_PEPTIDE_H_REGION (PHOBIUS); SIGNAL_PEPTIDE_N_REGION (PHOBIUS); SIGNAL_PEPTIDE_C_REGION (PHOBIUS); SIGNAL_PEPTIDE (PHOBIUS); IPR001766 (PROSITE_PROFILES); IPR001…	P:GO:0006355; F:GO:0003700; F:GO:0043565	P:regulation of transcription, DNA-templated; F:DNA-binding transcription factor activity; F:sequence-specific DNA binding
gbr.12.91.t1	protein STPG4-like	N	0	0	Intracellular	No	283	20	7.47206e-123	56.37	1	P:GO:1901537	P:positive regulation of DNA demethylation			mobidb-lite (MOBIDB_LITE); mobidb-lite (MOBIDB_LITE); mobidb-lite (MOBIDB_LITE); IPR039345 (PANTHER)	P:GO:1901537	P:positive regulation of DNA demethylation
gbr.121.13.t1	uncharacterized protein LOC110987531	Y	0	0	Signal peptide	Yes	146	1	1.85283e-100	100						mobidb-lite (MOBIDB_LITE); SIGNAL_PEPTIDE_C_REGION (PHOBIUS); SIGNAL_PEPTIDE (PHOBIUS); SIGNAL_PEPTIDE_N_REGION (PHOBIUS); SIGNAL_PEPTIDE_H_REGION (PHOBIUS); NON_CYTOPLASMIC_DOMAIN (PHOBIUS); SignalP-noTM (SIGNALP_EUK); SignalP-TM (SIGNALP_GRAM_POSITIVE)	no GO terms	no GO terms
gbr.121.23.t1	leucine-rich repeat-containing protein 58	N	0	0	Intracellular	No	432	20	0	61.18	1	F:GO:0005515	F:protein binding			IPR003591 (SMART); IPR001611 (PFAM); IPR032675 (G3DSA:3.80.10.GENE3D); IPR032675 (G3DSA:3.80.10.GENE3D); PTHR16083:SF27 (PANTHER); PTHR16083 (PANTHER); PTHR16083 (PANTHER); IPR001611 (PROSITE_PROFILES); IPR001611 (PROSITE_PROFILES); IPR001611 (PROSITE_PROFILES); IPR001611 (PROSITE_PROFILES); IPR001611 (PROSITE_PROFILES); IPR001611 (PROSITE_PROFILES); IPR001611 (PROSITE_PROFILES); SSF52058 (SUPERF…	F:GO:0005515	F:protein binding
gbr.121.6.t1	collagen alpha-1(I) chain-like	Y	0	0	Signal peptide	Yes	1698	20	0	51.46	1	F:GO:0005201	F:extracellular matrix structural constituent			PR01217 (PRINTS); IPR000885 (SMART); IPR001791 (SMART); G3DSA:2.60.120.200 (GENE3D); G3DSA:2.60.120.1000 (GENE3D); IPR008160 (PFAM); IPR000885 (PFAM); mobidb-lite (MOBIDB_LITE); mobidb-lite (MOBIDB_LITE); mobidb-lite (MOBIDB_LITE); mobidb-lite (MOBIDB_LITE); mobidb-lite (MOBIDB_LITE); mobidb-lite (MOBIDB_LITE); mobidb-lite (MOBIDB_LITE); mobidb-lite (MOBIDB_LITE); mobidb-lite (MOBIDB_LITE); mobid…	F:GO:0005201	F:extracellular matrix structural constituent
gbr.122.18.t1	signal peptide, CUB and EGF-like domain-containing protein 1 isoform X1	N	0	0	Intracellular	No	942	20	0	72.77	1	F:GO:0005509	F:calcium ion binding			IPR000859 (SMART); IPR011641 (SMART); IPR001881 (SMART); IPR000742 (SMART); G3DSA:2.10.25.10 (GENE3D); G3DSA:2.10.25.10 (GENE3D); PF14670 (PFAM); IPR001881 (PFAM); G3DSA:2.10.50.10 (GENE3D); G3DSA:2.10.25.10 (GENE3D); G3DSA:2.10.25.10 (GENE3D); G3DSA:2.10.50.10 (GENE3D); IPR011641 (PFAM); IPR035914 (G3DSA:2.60.120.GENE3D); G3DSA:2.10.25.10 (GENE3D); G3DSA:2.10.25.10 (GENE3D); IPR000859 (PFAM); mo…	F:GO:0005509	F:calcium ion binding
gbr.122.2.t1	uncharacterized protein LOC110975450 isoform X2	Y	0	0	Signal peptide	Yes	1492	20	0	60.88						IPR003599 (SMART); IPR013783 (G3DSA:2.60.40.GENE3D); G3DSA:3.40.50.300 (GENE3D); IPR013106 (PFAM); IPR007111 (PFAM); IPR032675 (G3DSA:3.80.10.GENE3D); IPR013783 (G3DSA:2.60.40.GENE3D); mobidb-lite (MOBIDB_LITE); mobidb-lite (MOBIDB_LITE); mobidb-lite (MOBIDB_LITE); mobidb-lite (MOBIDB_LITE); mobidb-lite (MOBIDB_LITE); mobidb-lite (MOBIDB_LITE); mobidb-lite (MOBIDB_LITE); PTHR46312 (PANTHER); SIGN…	no GO terms	no GO terms
gbr.123.12.t1	IgGFc-binding protein-like	Y	2	2	Signal peptide	No	588	20	0	59.03	5	F:GO:0005509; F:GO:0008061; C:GO:0005576; C:GO:0016020; C:GO:0016021	F:calcium ion binding; F:chitin binding; C:extracellular region; C:membrane; C:integral component of membrane			IPR035234 (PFAM); PTHR46534 (PANTHER); NON_CYTOPLASMIC_DOMAIN (PHOBIUS); SIGNAL_PEPTIDE_H_REGION (PHOBIUS); CYTOPLASMIC_DOMAIN (PHOBIUS); SIGNAL_PEPTIDE_N_REGION (PHOBIUS); SIGNAL_PEPTIDE_C_REGION (PHOBIUS); TRANSMEMBRANE (PHOBIUS); SIGNAL_PEPTIDE (PHOBIUS); SignalP-TM (SIGNALP_GRAM_POSITIVE); SignalP-noTM (SIGNALP_EUK); TMhelix (TMHMM); TMhelix (TMHMM)	no GO terms	no GO terms
gbr.123.34.t1	mitochondrial uncoupling protein 2-like	N	0	0	Transmembrane	No	321	20	0	78.59	2	P:GO:0006839; C:GO:0031966	P:mitochondrial transport; C:mitochondrial membrane			IPR002030 (PRINTS); IPR018108 (PFAM); IPR023395 (G3DSA:1.50.40.GENE3D); PTHR45618:SF2 (PANTHER); PTHR45618 (PANTHER); SIGNAL_PEPTIDE_C_REGION (PHOBIUS); NON_CYTOPLASMIC_DOMAIN (PHOBIUS); SIGNAL_PEPTIDE_N_REGION (PHOBIUS); SIGNAL_PEPTIDE (PHOBIUS); SIGNAL_PEPTIDE_H_REGION (PHOBIUS); IPR018108 (PROSITE_PROFILES); IPR018108 (PROSITE_PROFILES); IPR018108 (PROSITE_PROFILES); IPR023395 (SUPERFAMILY)	P:GO:0006839; C:GO:0031966	P:mitochondrial transport; C:mitochondrial membrane
gbr.124.81.t1	basement membrane-specific heparan sulfate proteoglycan core protein-like isoform X4	N	0	0	Intracellular	No	3728	20	0	77.28	2	F:GO:0005509; F:GO:0005515	F:calcium ion binding; F:protein binding			IPR002172 (PRINTS); IPR003598 (SMART); IPR001881 (SMART); IPR000034 (SMART); IPR002049 (SMART); IPR003599 (SMART); IPR002172 (SMART); IPR013106 (SMART); IPR000742 (SMART); IPR001791 (SMART); IPR013783 (G3DSA:2.60.40.GENE3D); IPR001791 (PFAM); IPR013783 (G3DSA:2.60.40.GENE3D); IPR000034 (PFAM); IPR013783 (G3DSA:2.60.40.GENE3D); PF13927 (PFAM); G3DSA:2.10.25.10 (GENE3D); IPR013783 (G3DSA:2.60.40.GE…	F:GO:0005509; F:GO:0005515	F:calcium ion binding; F:protein binding
gbr.125.2.t1	adhesion G protein-coupled receptor E3-like	N	13	13	Intracellular	No	2098	20	0	57.76	4	P:GO:0007166; P:GO:0007186; F:GO:0004930; C:GO:0016021	P:cell surface receptor signaling pathway; P:G protein-coupled receptor signaling pathway; F:G protein-coupled receptor activity; C:integral component of membrane			IPR000832 (PRINTS); IPR000203 (SMART); G3DSA:2.60.220.50 (GENE3D); G3DSA:1.20.1070.10 (GENE3D); IPR000203 (PFAM); IPR000832 (PFAM); mobidb-lite (MOBIDB_LITE); mobidb-lite (MOBIDB_LITE); mobidb-lite (MOBIDB_LITE); mobidb-lite (MOBIDB_LITE); mobidb-lite (MOBIDB_LITE); mobidb-lite (MOBIDB_LITE); mobidb-lite (MOBIDB_LITE); PTHR12011 (PANTHER); IPR017983 (PROSITE_PATTERNS); NON_CYTOPLASMIC_DOMAIN (PHO…	P:GO:0007166; P:GO:0007186; F:GO:0004888; F:GO:0004930; C:GO:0016021	P:cell surface receptor signaling pathway; P:G protein-coupled receptor signaling pathway; F:transmembrane signaling receptor activity; F:G protein-coupled receptor activity; C:integral component of membrane
gbr.125.40.t1	iroquois-class homeodomain protein IRX-6-like	N	0	0	Intracellular	No	529	20	0	64.43	4	P:GO:0006355; F:GO:0000981; F:GO:0003677; C:GO:0005634	P:regulation of transcription, DNA-templated; F:DNA-binding transcription factor activity, RNA polymerase II-specific; F:DNA binding; C:nucleus			IPR003893 (SMART); IPR001356 (SMART); G3DSA:1.10.10.60 (GENE3D); IPR008422 (PFAM); mobidb-lite (MOBIDB_LITE); mobidb-lite (MOBIDB_LITE); mobidb-lite (MOBIDB_LITE); mobidb-lite (MOBIDB_LITE); mobidb-lite (MOBIDB_LITE); mobidb-lite (MOBIDB_LITE); PTHR11211 (PANTHER); IPR017970 (PROSITE_PATTERNS); IPR001356 (PROSITE_PROFILES); IPR001356 (CDD); IPR009057 (SUPERFAMILY)	P:GO:0006355; F:GO:0000981; F:GO:0003677; C:GO:0005634	P:regulation of transcription, DNA-templated; F:DNA-binding transcription factor activity, RNA polymerase II-specific; F:DNA binding; C:nucleus
gbr.125.49.t1	uncharacterized protein LOC110974837	N	0	0	Intracellular	No	313	20	7.49588e-97	64.82	3	P:GO:0009987; F:GO:0008237; C:GO:0110165	P:cellular process; F:metallopeptidase activity; C:cellular anatomical entity			no IPS match	no IPS match	no IPS match
gbr.126.21.t1	neurogenic locus notch homolog protein 1-like isoform X3	Y	1	1	Signal peptide	No	2563	20	0	61.11	3	F:GO:0005044; F:GO:0005509; C:GO:0016020	F:scavenger receptor activity; F:calcium ion binding; C:membrane			IPR000742 (SMART); IPR000859 (SMART); IPR001881 (SMART); IPR013032 (PFAM); G3DSA:2.10.25.10 (GENE3D); G3DSA:2.10.25.10 (GENE3D); G3DSA:2.10.25.10 (GENE3D); G3DSA:2.10.25.10 (GENE3D); G3DSA:2.10.25.10 (GENE3D); G3DSA:2.10.25.10 (GENE3D); G3DSA:2.10.25.10 (GENE3D); IPR000742 (PFAM); G3DSA:2.10.25.10 (GENE3D); G3DSA:2.10.25.10 (GENE3D); G3DSA:2.10.25.10 (GENE3D); G3DSA:2.10.25.10 (GENE3D); G3DSA:2.1…	F:GO:0005044; F:GO:0005509; C:GO:0016020	F:scavenger receptor activity; F:calcium ion binding; C:membrane
gbr.126.22.t1	protein TsetseEP-like isoform X2	N	0	0	Intracellular	No	243	2	4.57724e-160	98.15						mobidb-lite (MOBIDB_LITE); mobidb-lite (MOBIDB_LITE); mobidb-lite (MOBIDB_LITE); mobidb-lite (MOBIDB_LITE); mobidb-lite (MOBIDB_LITE); mobidb-lite (MOBIDB_LITE); mobidb-lite (MOBIDB_LITE)	no GO terms	no GO terms
gbr.128.11.t1	microfibril-associated glycoprotein 4-like	Y	0	0	Signal peptide	Yes	464	20	0	67.06						Coil (COILS); IPR002181 (SMART); IPR016186 (G3DSA:3.10.100.GENE3D); IPR002181 (PFAM); IPR014715 (G3DSA:4.10.530.GENE3D); IPR014716 (G3DSA:3.90.215.GENE3D); mobidb-lite (MOBIDB_LITE); mobidb-lite (MOBIDB_LITE); mobidb-lite (MOBIDB_LITE); PTHR19143 (PANTHER); SIGNAL_PEPTIDE_H_REGION (PHOBIUS); SIGNAL_PEPTIDE (PHOBIUS); SIGNAL_PEPTIDE_C_REGION (PHOBIUS); SIGNAL_PEPTIDE_N_REGION (PHOBIUS); NON_CYTOPL…	no GO terms	no GO terms
gbr.129.1.t1	semaphorin-1A-like isoform X1	N	1	0	Transmembrane	No	747	20	0	67.59	1	F:GO:0030215	F:semaphorin receptor binding			IPR001627 (SMART); IPR001627 (PFAM); IPR015943 (G3DSA:2.130.10.GENE3D); PTHR11036:SF127 (PANTHER); IPR027231 (PANTHER); TRANSMEMBRANE (PHOBIUS); CYTOPLASMIC_DOMAIN (PHOBIUS); NON_CYTOPLASMIC_DOMAIN (PHOBIUS); IPR001627 (PROSITE_PROFILES); IPR036352 (SUPERFAMILY); TMhelix (TMHMM)	F:GO:0005515; F:GO:0030215	F:protein binding; F:semaphorin receptor binding
gbr.132.26.t1	very low-density lipoprotein receptor-like isoform X3	N	0	0	Intracellular	No	2303	20	0	55.88	2	F:GO:0005509; F:GO:0005515	F:calcium ion binding; F:protein binding			IPR002172 (PRINTS); IPR001881 (SMART); IPR002172 (SMART); IPR000742 (SMART); IPR000033 (SMART); IPR036055 (G3DSA:4.10.400.GENE3D); IPR036055 (G3DSA:4.10.400.GENE3D); IPR011042 (G3DSA:2.120.10.GENE3D); IPR036055 (G3DSA:4.10.400.GENE3D); IPR036055 (G3DSA:4.10.400.GENE3D); G3DSA:2.10.25.10 (GENE3D); IPR011042 (G3DSA:2.120.10.GENE3D); IPR036055 (G3DSA:4.10.400.GENE3D); IPR000033 (PFAM); IPR002172 (PF…	F:GO:0005509; F:GO:0005515	F:calcium ion binding; F:protein binding
gbr.133.6.t1	E3 ubiquitin-protein ligase ZNRF3-like	Y	1	1	Signal peptide	No	868	20	0	70.39	2	C:GO:0016020; C:GO:0016021	C:membrane; C:integral component of membrane			IPR001841 (SMART); IPR001841 (PFAM); IPR040700 (PFAM); IPR013083 (G3DSA:3.30.40.GENE3D); G3DSA:3.50.30.30 (GENE3D); mobidb-lite (MOBIDB_LITE); mobidb-lite (MOBIDB_LITE); mobidb-lite (MOBIDB_LITE); mobidb-lite (MOBIDB_LITE); mobidb-lite (MOBIDB_LITE); mobidb-lite (MOBIDB_LITE); PTHR16200:SF1 (PANTHER); PTHR16200 (PANTHER); SIGNAL_PEPTIDE (PHOBIUS); SIGNAL_PEPTIDE_N_REGION (PHOBIUS); SIGNAL_PEPTIDE…	no GO terms	no GO terms
gbr.135.62.t1	collagen alpha-1(XI) chain-like	N	0	0	Intracellular	No	511	20	0	64.66	1	F:GO:0005201	F:extracellular matrix structural constituent			IPR000885 (SMART); IPR000885 (PFAM); G3DSA:2.60.120.1000 (GENE3D); IPR008160 (PFAM); mobidb-lite (MOBIDB_LITE); mobidb-lite (MOBIDB_LITE); mobidb-lite (MOBIDB_LITE); mobidb-lite (MOBIDB_LITE); PTHR24023 (PANTHER); PTHR24023:SF937 (PANTHER); PTHR24023:SF937 (PANTHER); IPR000885 (PROSITE_PROFILES)	F:GO:0005201	F:extracellular matrix structural constituent
gbr.135.63.t1	---NA---	N	0	0	Intracellular	No	372									no IPS match	no IPS match	no IPS match
gbr.135.67.t1	collagen alpha-1(XI) chain-like isoform X1	N	0	0	Intracellular	No	552	20	0	72.92	1	F:GO:0005201	F:extracellular matrix structural constituent			IPR008160 (PFAM); mobidb-lite (MOBIDB_LITE); mobidb-lite (MOBIDB_LITE); mobidb-lite (MOBIDB_LITE); mobidb-lite (MOBIDB_LITE); PTHR24637:SF341 (PANTHER); PTHR24637 (PANTHER); PTHR24637 (PANTHER); PTHR24637 (PANTHER); PTHR24637:SF341 (PANTHER); PTHR24637:SF341 (PANTHER); PTHR24637 (PANTHER)	no GO terms	no GO terms
gbr.135.73.t1	collagen alpha-1(XI) chain	N	0	0	UPS	UPS	187	20	2.08138e-109	61.31	2	F:GO:0005201; C:GO:0005581	F:extracellular matrix structural constituent; C:collagen trimer			G3DSA:2.60.120.200 (GENE3D); mobidb-lite (MOBIDB_LITE); mobidb-lite (MOBIDB_LITE); PTHR24023:SF990 (PANTHER); PTHR24023 (PANTHER); IPR013320 (SUPERFAMILY)	no GO terms	no GO terms
gbr.135.74.t1	collagen alpha-1(XI) chain-like	N	1	0	Transmembrane	No	225	20	2.24143e-117	55.8	2	F:GO:0005201; C:GO:0005581	F:extracellular matrix structural constituent; C:collagen trimer			G3DSA:2.60.120.200 (GENE3D); SIGNAL_PEPTIDE_C_REGION (PHOBIUS); SIGNAL_PEPTIDE_N_REGION (PHOBIUS); NON_CYTOPLASMIC_DOMAIN (PHOBIUS); SIGNAL_PEPTIDE_H_REGION (PHOBIUS); SIGNAL_PEPTIDE (PHOBIUS); TMhelix (TMHMM)	no GO terms	no GO terms
gbr.137.18.t1	thrombospondin-1	N	0	0	Intracellular	No	1027	20	0	72.3	7	P:GO:0006954; P:GO:0007155; P:GO:0016525; F:GO:0005509; F:GO:0008201; F:GO:0050840; C:GO:0005615	P:inflammatory response; P:cell adhesion; P:negative regulation of angiogenesis; F:calcium ion binding; F:heparin binding; F:extracellular matrix binding; C:extracellular space			IPR001881 (SMART); IPR000884 (SMART); IPR008580 (SMART); IPR000742 (SMART); IPR008859 (PFAM); IPR001881 (PFAM); G3DSA:2.60.120.200 (GENE3D); IPR036383 (G3DSA:2.20.100.GENE3D); G3DSA:2.10.25.10 (GENE3D); IPR000884 (PFAM); IPR003367 (PFAM); G3DSA:2.10.25.10 (GENE3D); IPR008580 (PFAM); IPR028974 (G3DSA:4.10.1080.GENE3D); IPR042266 (G3DSA:3.90.1720.GENE3D); IPR036383 (G3DSA:2.20.100.GENE3D); G3DSA:2.…	P:GO:0006954; P:GO:0007155; P:GO:0016525; F:GO:0005509; F:GO:0008201; F:GO:0050840; C:GO:0005576; C:GO:0005615	P:inflammatory response; P:cell adhesion; P:negative regulation of angiogenesis; F:calcium ion binding; F:heparin binding; F:extracellular matrix binding; C:extracellular region; C:extracellular space
gbr.137.30.t1	coiled-coil domain-containing protein 170-like	N	0	0	Intracellular	No	820	20	0	69.32						Coil (COILS); Coil (COILS); Coil (COILS); Coil (COILS); Coil (COILS); Coil (COILS); Coil (COILS); Coil (COILS); Coil (COILS); Coil (COILS); mobidb-lite (MOBIDB_LITE); mobidb-lite (MOBIDB_LITE); mobidb-lite (MOBIDB_LITE); mobidb-lite (MOBIDB_LITE); mobidb-lite (MOBIDB_LITE); IPR039139 (PANTHER)	no GO terms	no GO terms
gbr.138.28.t1	metabotropic glutamate receptor 8 isoform X1	N	8	7	Transmembrane	No	975	20	0	53.51	3	P:GO:0007186; F:GO:0004930; C:GO:0016021	P:G protein-coupled receptor signaling pathway; F:G protein-coupled receptor activity; C:integral component of membrane			Coil (COILS); IPR000337 (PRINTS); IPR001828 (PFAM); G3DSA:3.40.50.2300 (GENE3D); G3DSA:3.40.50.2300 (GENE3D); IPR011500 (PFAM); IPR038550 (G3DSA:2.10.50.GENE3D); IPR017978 (PFAM); PTHR24060 (PANTHER); IPR017979 (PROSITE_PATTERNS); TRANSMEMBRANE (PHOBIUS); CYTOPLASMIC_DOMAIN (PHOBIUS); NON_CYTOPLASMIC_DOMAIN (PHOBIUS); CYTOPLASMIC_DOMAIN (PHOBIUS); TRANSMEMBRANE (PHOBIUS); TRANSMEMBRANE (PHOBIUS);…	P:GO:0007186; F:GO:0004930; C:GO:0016021	P:G protein-coupled receptor signaling pathway; F:G protein-coupled receptor activity; C:integral component of membrane
gbr.138.50.t1	uncharacterized aarF domain-containing protein kinase 5-like isoform X1	N	1	1	Intracellular	No	586	20	0	73.29	4	P:GO:0016310; F:GO:0016301; C:GO:0016020; C:GO:0016021	P:phosphorylation; F:kinase activity; C:membrane; C:integral component of membrane			IPR004147 (PFAM); PTHR43173 (PANTHER); PTHR43173:SF27 (PANTHER); NON_CYTOPLASMIC_DOMAIN (PHOBIUS); TRANSMEMBRANE (PHOBIUS); CYTOPLASMIC_DOMAIN (PHOBIUS); cd13969 (CDD); IPR011009 (SUPERFAMILY); TMhelix (TMHMM)	no GO terms	no GO terms
gbr.139.19.t1	sperm-associated antigen 1	N	0	0	Intracellular	No	1270	20	0	59.12	1	F:GO:0005515	F:protein binding			Coil (COILS); IPR019734 (SMART); IPR025986 (PFAM); IPR019734 (PFAM); IPR019734 (PFAM); IPR011990 (G3DSA:1.25.40.GENE3D); IPR011990 (G3DSA:1.25.40.GENE3D); mobidb-lite (MOBIDB_LITE); mobidb-lite (MOBIDB_LITE); mobidb-lite (MOBIDB_LITE); mobidb-lite (MOBIDB_LITE); mobidb-lite (MOBIDB_LITE); mobidb-lite (MOBIDB_LITE); mobidb-lite (MOBIDB_LITE); mobidb-lite (MOBIDB_LITE); mobidb-lite (MOBIDB_LITE); m…	F:GO:0005515	F:protein binding
gbr.14.122.t1	PR domain zinc finger protein 14-like	N	0	0	Intracellular	No	609	20	0	75.22	1	F:GO:0005515	F:protein binding			IPR013087 (SMART); IPR001214 (SMART); G3DSA:3.30.160.60 (GENE3D); G3DSA:3.30.160.60 (GENE3D); G3DSA:3.30.160.60 (GENE3D); G3DSA:3.30.160.60 (GENE3D); G3DSA:3.30.160.60 (GENE3D); IPR013087 (PFAM); IPR001214 (PFAM); G3DSA:2.170.270.10 (GENE3D); mobidb-lite (MOBIDB_LITE); mobidb-lite (MOBIDB_LITE); PTHR16515 (PANTHER); PTHR16515:SF19 (PANTHER); IPR013087 (PROSITE_PATTERNS); IPR013087 (PROSITE_PATTER…	F:GO:0005515	F:protein binding
gbr.14.66.t1	serine protease 27-like	N	1	1	Intracellular	No	3449	20	0	58.28	3	P:GO:0006508; F:GO:0004252; F:GO:0005515	P:proteolysis; F:serine-type endopeptidase activity; F:protein binding	EC:3.4.21.73; EC:3.4.24.7; EC:3.4.21.71; EC:3.4.24.3; EC:3.4.21.34; EC:3.4.21.78; EC:3.4.21.75; EC:3.4.21.26; EC:3.4.21.27; EC:3.4.21.68; EC:3.4.21.69; EC:3.4.24.34; EC:3.4.21.41; EC:3.4.21.83; EC:3.4.21.88; EC:3.4.21.45; EC:3.4.21.89; EC:3.4.21.42; EC:3.4.19.1; EC:3.4.21.43; EC:3.4.21.87; EC:3.4.21.38; EC:3.4.21.35; EC:3.4.21.79; EC:3.4.21.36; EC:3.4.21.102; EC:3.4.21.39; EC:3.4.21; EC:3.4.21.4;…	U-plasminogen activator; Interstitial collagenase; Pancreatic elastase II; Microbial collagenase; Plasma kallikrein; Granzyme A; Furin; Prolyl oligopeptidase; Coagulation factor XIa; T-plasminogen activator; Protein C (activated); Neutrophil collagenase; Complement subcomponent C1r; Oligopeptidase B; Repressor LexA; Complement factor I; Signal peptidase I; Complement subcomponent C1s; Acylaminoac…	IPR001314 (PRINTS); IPR000859 (SMART); IPR001254 (SMART); IPR002172 (SMART); IPR020067 (SMART); IPR035914 (G3DSA:2.60.120.GENE3D); IPR035914 (G3DSA:2.60.120.GENE3D); IPR035914 (G3DSA:2.60.120.GENE3D); IPR043504 (G3DSA:2.40.10.GENE3D); IPR020067 (PFAM); IPR036790 (G3DSA:1.10.2000.GENE3D); IPR000082 (PFAM); IPR036055 (G3DSA:4.10.400.GENE3D); IPR036055 (G3DSA:4.10.400.GENE3D); IPR036364 (G3DSA:3.30.…	P:GO:0006508; F:GO:0004252; F:GO:0005515	P:proteolysis; F:serine-type endopeptidase activity; F:protein binding
gbr.14.8.t1	protein dachsous	N	0	0	Transmembrane	No	1978	20	0	62.78	3	P:GO:0007156; F:GO:0005509; C:GO:0005886	P:homophilic cell adhesion via plasma membrane adhesion molecules; F:calcium ion binding; C:plasma membrane			IPR002126 (PRINTS); IPR002126 (SMART); IPR002126 (PFAM); G3DSA:2.60.40.60 (GENE3D); G3DSA:2.60.40.60 (GENE3D); G3DSA:2.60.40.60 (GENE3D); G3DSA:2.60.40.60 (GENE3D); PTHR24028 (PANTHER); IPR020894 (PROSITE_PATTERNS); IPR020894 (PROSITE_PATTERNS); IPR020894 (PROSITE_PATTERNS); IPR020894 (PROSITE_PATTERNS); IPR020894 (PROSITE_PATTERNS); IPR020894 (PROSITE_PATTERNS); IPR020894 (PROSITE_PATTERNS); IPR…	P:GO:0007155; P:GO:0007156; F:GO:0005509; C:GO:0005886; C:GO:0016020	P:cell adhesion; P:homophilic cell adhesion via plasma membrane adhesion molecules; F:calcium ion binding; C:plasma membrane; C:membrane
gbr.140.36.t1_gbr.140.37.t1	RING finger protein 44-like isoform X2	N	0	0	Intracellular	No	705	20	0	64.18	1	F:GO:0046872	F:metal ion binding			IPR001841 (PFAM); IPR013083 (G3DSA:3.30.40.GENE3D); mobidb-lite (MOBIDB_LITE); mobidb-lite (MOBIDB_LITE); mobidb-lite (MOBIDB_LITE); mobidb-lite (MOBIDB_LITE); mobidb-lite (MOBIDB_LITE); mobidb-lite (MOBIDB_LITE); mobidb-lite (MOBIDB_LITE); mobidb-lite (MOBIDB_LITE); mobidb-lite (MOBIDB_LITE); mobidb-lite (MOBIDB_LITE); mobidb-lite (MOBIDB_LITE); mobidb-lite (MOBIDB_LITE); PTHR46171 (PANTHER); IP…	no GO terms	no GO terms
gbr.140.46.t1	L-ascorbate oxidase-like	Y	1	1	Signal peptide	No	635	20	0	58.37	3	P:GO:0055114; F:GO:0005507; F:GO:0016491	P:obsolete oxidation-reduction process; F:copper ion binding; F:oxidoreductase activity			IPR008972 (G3DSA:2.60.40.GENE3D); IPR008972 (G3DSA:2.60.40.GENE3D); IPR011707 (PFAM); IPR001117 (PFAM); IPR011706 (PFAM); IPR008972 (G3DSA:2.60.40.GENE3D); mobidb-lite (MOBIDB_LITE); PTHR11709 (PANTHER); PTHR11709:SF232 (PANTHER); IPR033138 (PROSITE_PATTERNS); IPR002355 (PROSITE_PATTERNS); TRANSMEMBRANE (PHOBIUS); SIGNAL_PEPTIDE_C_REGION (PHOBIUS); SIGNAL_PEPTIDE (PHOBIUS); NON_CYTOPLASMIC_DOMAIN…	P:GO:0055114; F:GO:0005507; F:GO:0016491	P:obsolete oxidation-reduction process; F:copper ion binding; F:oxidoreductase activity
gbr.141.22.t1	homeobox protein MSX-2	N	0	0	Intracellular	No	409	20	0	81.16	3	P:GO:0006355; F:GO:0000981; F:GO:0003677	P:regulation of transcription, DNA-templated; F:DNA-binding transcription factor activity, RNA polymerase II-specific; F:DNA binding			IPR020479 (PRINTS); IPR001356 (SMART); G3DSA:1.10.10.60 (GENE3D); IPR001356 (PFAM); mobidb-lite (MOBIDB_LITE); mobidb-lite (MOBIDB_LITE); mobidb-lite (MOBIDB_LITE); mobidb-lite (MOBIDB_LITE); PTHR24338 (PANTHER); IPR017970 (PROSITE_PATTERNS); IPR001356 (PROSITE_PROFILES); IPR001356 (CDD); IPR009057 (SUPERFAMILY)	P:GO:0006355; F:GO:0000981; F:GO:0003677	P:regulation of transcription, DNA-templated; F:DNA-binding transcription factor activity, RNA polymerase II-specific; F:DNA binding
gbr.141.23.t1	---NA---	N	0	0	Intracellular	No	150									mobidb-lite (MOBIDB_LITE)	no GO terms	no GO terms
gbr.143.16.t1	caveolin-1	N	1	1	UPS	UPS	196	20	7.45771e-142	59.95	1	P:GO:0070836	P:caveola assembly			IPR001612 (PFAM); IPR001612 (PANTHER); TRANSMEMBRANE (PHOBIUS); CYTOPLASMIC_DOMAIN (PHOBIUS); TRANSMEMBRANE (PHOBIUS); CYTOPLASMIC_DOMAIN (PHOBIUS); NON_CYTOPLASMIC_DOMAIN (PHOBIUS); TMhelix (TMHMM)	P:GO:0070836	P:caveola assembly
gbr.146.10.t1	stabilizer of axonemal microtubules 1-like	N	0	0	Intracellular	No	508	20	0	60.63	1	F:GO:0008017	F:microtubule binding			mobidb-lite (MOBIDB_LITE); mobidb-lite (MOBIDB_LITE); mobidb-lite (MOBIDB_LITE); PTHR31516:SF18 (PANTHER); IPR033336 (PANTHER)	F:GO:0008017	F:microtubule binding
gbr.149.7.t1	FAST kinase domain-containing protein 1, mitochondrial-like	N	0	0	Intracellular	No	992	20	0	58.15	1	P:GO:0044528	P:regulation of mitochondrial mRNA stability			IPR013584 (SMART); IPR010622 (PFAM); IPR013579 (PFAM); IPR013584 (PFAM); PTHR21228 (PANTHER); PTHR21228:SF29 (PANTHER); SIGNAL_PEPTIDE_C_REGION (PHOBIUS); SIGNAL_PEPTIDE (PHOBIUS); SIGNAL_PEPTIDE_N_REGION (PHOBIUS); NON_CYTOPLASMIC_DOMAIN (PHOBIUS); SIGNAL_PEPTIDE_H_REGION (PHOBIUS); IPR013584 (PROSITE_PROFILES)	P:GO:0044528	P:regulation of mitochondrial mRNA stability
gbr.15.117.t1	protein-L-isoaspartate O-methyltransferase domain-containing protein 1	N	0	0	Intracellular	No	702	20	0	69.21	2	P:GO:0006464; F:GO:0004719	P:cellular protein modification process; F:protein-L-isoaspartate (D-aspartate) O-methyltransferase activity	EC:2.1.1.77	Protein-L-isoaspartate(D-aspartate) O-methyltransferase	Coil (COILS); G3DSA:3.40.50.150 (GENE3D); PF01135 (PFAM); mobidb-lite (MOBIDB_LITE); mobidb-lite (MOBIDB_LITE); mobidb-lite (MOBIDB_LITE); mobidb-lite (MOBIDB_LITE); mobidb-lite (MOBIDB_LITE); mobidb-lite (MOBIDB_LITE); mobidb-lite (MOBIDB_LITE); mobidb-lite (MOBIDB_LITE); mobidb-lite (MOBIDB_LITE); mobidb-lite (MOBIDB_LITE); IPR000682 (PANTHER); PTHR11579:SF2 (PANTHER); PTHR11579:SF2 (PANTHER); …	P:GO:0006464; F:GO:0004719	P:cellular protein modification process; F:protein-L-isoaspartate (D-aspartate) O-methyltransferase activity
gbr.15.28.t1	MAM and LDL-receptor class A domain-containing protein 1-like	N	1	1	Intracellular	No	647	20	0	51.18	1	C:GO:0016020	C:membrane			IPR000998 (SMART); G3DSA:2.60.120.200 (GENE3D); IPR000998 (PFAM); mobidb-lite (MOBIDB_LITE); mobidb-lite (MOBIDB_LITE); mobidb-lite (MOBIDB_LITE); mobidb-lite (MOBIDB_LITE); mobidb-lite (MOBIDB_LITE); TRANSMEMBRANE (PHOBIUS); NON_CYTOPLASMIC_DOMAIN (PHOBIUS); CYTOPLASMIC_DOMAIN (PHOBIUS); IPR000998 (PROSITE_PROFILES); IPR000998 (CDD); IPR013320 (SUPERFAMILY); TMhelix (TMHMM)	C:GO:0016020	C:membrane
gbr.15.37.t1	protein dispatched homolog 1-like	N	0	0	Intracellular	No	226	20	1.0237e-35	53.57	2	P:GO:0007224; C:GO:0016021	P:smoothened signaling pathway; C:integral component of membrane			mobidb-lite (MOBIDB_LITE); mobidb-lite (MOBIDB_LITE); IPR030223 (PTHR45951:PANTHER); PTHR45951 (PANTHER)	P:GO:0007224; C:GO:0016021	P:smoothened signaling pathway; C:integral component of membrane
gbr.151.20.t1	hyalin-like	N	1	1	Transmembrane	No	1021	20	0	50.21						IPR003410 (PFAM); mobidb-lite (MOBIDB_LITE); PTHR24273 (PANTHER); CYTOPLASMIC_DOMAIN (PHOBIUS); TRANSMEMBRANE (PHOBIUS); NON_CYTOPLASMIC_DOMAIN (PHOBIUS); IPR003410 (PROSITE_PROFILES); IPR003410 (PROSITE_PROFILES); IPR003410 (PROSITE_PROFILES); IPR003410 (PROSITE_PROFILES); IPR003410 (PROSITE_PROFILES); IPR003410 (PROSITE_PROFILES); IPR003410 (PROSITE_PROFILES); IPR003410 (PROSITE_PROFILES); IPR0…	no GO terms	no GO terms
gbr.151.39.t1	myb-like protein U	N	0	0	Intracellular	No	461	19	0	65.69						mobidb-lite (MOBIDB_LITE); mobidb-lite (MOBIDB_LITE); mobidb-lite (MOBIDB_LITE); mobidb-lite (MOBIDB_LITE)	no GO terms	no GO terms
gbr.152.26.t1	fibrillin-1-like isoform X2	N	0	0	Intracellular	No	650	20	0	54.29	1	F:GO:0005509	F:calcium ion binding			IPR000742 (SMART); IPR000436 (SMART); IPR001881 (SMART); G3DSA:2.10.25.10 (GENE3D); IPR001881 (PFAM); IPR000436 (PFAM); G3DSA:2.10.25.10 (GENE3D); IPR018890 (PFAM); G3DSA:2.10.25.10 (GENE3D); G3DSA:2.10.25.10 (GENE3D); IPR024731 (PFAM); G3DSA:2.10.70.10 (GENE3D); G3DSA:2.10.25.10 (GENE3D); mobidb-lite (MOBIDB_LITE); PTHR31626:SF4 (PANTHER); IPR018890 (PANTHER); IPR000152 (PROSITE_PATTERNS); IPR00…	F:GO:0005509	F:calcium ion binding
gbr.152.3.t1	teneurin-3-like isoform X1	N	1	1	Intracellular	No	2707	20	0	61.83						IPR000742 (SMART); G3DSA:2.10.25.10 (GENE3D); G3DSA:2.10.25.10 (GENE3D); IPR013111 (PFAM); G3DSA:2.10.25.10 (GENE3D); IPR041161 (PFAM); G3DSA:2.10.25.10 (GENE3D); IPR011042 (G3DSA:2.120.10.GENE3D); IPR011042 (G3DSA:2.120.10.GENE3D); G3DSA:2.180.10.10 (GENE3D); IPR028916 (PFAM); G3DSA:3.90.930.1 (GENE3D); mobidb-lite (MOBIDB_LITE); mobidb-lite (MOBIDB_LITE); mobidb-lite (MOBIDB_LITE); mobidb-lite …	no GO terms	no GO terms
gbr.153.11.t1	uncharacterized protein LOC110975883	N	0	0	Intracellular	No	662	20	0	49.44						Coil (COILS); mobidb-lite (MOBIDB_LITE); mobidb-lite (MOBIDB_LITE); mobidb-lite (MOBIDB_LITE); mobidb-lite (MOBIDB_LITE); mobidb-lite (MOBIDB_LITE); mobidb-lite (MOBIDB_LITE); mobidb-lite (MOBIDB_LITE); mobidb-lite (MOBIDB_LITE)	no GO terms	no GO terms
gbr.153.37.t1	Krueppel-like factor 12	N	0	0	Intracellular	No	361	20	0	79.48						IPR013087 (SMART); G3DSA:3.30.160.60 (GENE3D); G3DSA:3.30.160.60 (GENE3D); G3DSA:3.30.160.60 (GENE3D); IPR013087 (PFAM); mobidb-lite (MOBIDB_LITE); mobidb-lite (MOBIDB_LITE); mobidb-lite (MOBIDB_LITE); mobidb-lite (MOBIDB_LITE); mobidb-lite (MOBIDB_LITE); PTHR23235:SF41 (PANTHER); PTHR23235 (PANTHER); IPR013087 (PROSITE_PATTERNS); IPR013087 (PROSITE_PATTERNS); IPR013087 (PROSITE_PATTERNS); IPR013…	no GO terms	no GO terms
gbr.153.45.t1	sushi, von Willebrand factor type A, EGF and pentraxin domain-containing protein 1-like	Y	0	0	Signal peptide	Yes	153	15	1.06089e-72	58.12	1	F:GO:0005509	F:calcium ion binding			IPR003410 (PFAM); mobidb-lite (MOBIDB_LITE); mobidb-lite (MOBIDB_LITE); SIGNAL_PEPTIDE_H_REGION (PHOBIUS); SIGNAL_PEPTIDE_C_REGION (PHOBIUS); SIGNAL_PEPTIDE_N_REGION (PHOBIUS); NON_CYTOPLASMIC_DOMAIN (PHOBIUS); SIGNAL_PEPTIDE (PHOBIUS); IPR003410 (PROSITE_PROFILES); SignalP-noTM (SIGNALP_EUK); SignalP-TM (SIGNALP_GRAM_POSITIVE); SignalP-noTM (SIGNALP_GRAM_NEGATIVE)	no GO terms	no GO terms
gbr.154.12.t1	sodium- and chloride-dependent glycine transporter 1-like	N	17	17	Transmembrane	No	912	20	0	68.7	3	P:GO:0006629; F:GO:0016627; C:GO:0016021	P:lipid metabolic process; F:oxidoreductase activity, acting on the CH-CH group of donors; C:integral component of membrane			IPR000175 (PRINTS); IPR000175 (PFAM); IPR001104 (PFAM); mobidb-lite (MOBIDB_LITE); mobidb-lite (MOBIDB_LITE); IPR000175 (PANTHER); IPR000175 (PROSITE_PATTERNS); IPR000175 (PROSITE_PATTERNS); CYTOPLASMIC_DOMAIN (PHOBIUS); TRANSMEMBRANE (PHOBIUS); TRANSMEMBRANE (PHOBIUS); NON_CYTOPLASMIC_DOMAIN (PHOBIUS); NON_CYTOPLASMIC_DOMAIN (PHOBIUS); CYTOPLASMIC_DOMAIN (PHOBIUS); CYTOPLASMIC_DOMAIN (PHOBIUS); …	P:GO:0006629; F:GO:0016627; C:GO:0016021	P:lipid metabolic process; F:oxidoreductase activity, acting on the CH-CH group of donors; C:integral component of membrane
gbr.158.35.t1	polypeptide N-acetylgalactosaminyltransferase 1	N	1	0	Transmembrane	No	675	20	0	67.26	4	P:GO:0006486; F:GO:0016740; C:GO:0005737; C:GO:0016020	P:protein glycosylation; F:transferase activity; C:cytoplasm; C:membrane			IPR029044 (G3DSA:3.90.550.GENE3D); G3DSA:2.80.10.50 (GENE3D); IPR001173 (PFAM); PTHR11675:SF101 (PANTHER); PTHR11675 (PANTHER); NON_CYTOPLASMIC_DOMAIN (PHOBIUS); TRANSMEMBRANE (PHOBIUS); CYTOPLASMIC_DOMAIN (PHOBIUS); IPR000772 (CDD); cd02510 (CDD); IPR029044 (SUPERFAMILY); IPR035992 (SUPERFAMILY); TMhelix (TMHMM)	no GO terms	no GO terms
gbr.16.57.t1	soluble guanylate cyclase 88E isoform X1	N	0	0	Intracellular	No	839	20	0	78.5	4	P:GO:0006182; P:GO:0035556; F:GO:0004383; F:GO:0020037	P:cGMP biosynthetic process; P:intracellular signal transduction; F:guanylate cyclase activity; F:heme binding	EC:4.6.1.2	Guanylate cyclase	Coil (COILS); IPR001054 (SMART); IPR042463 (G3DSA:3.30.450.GENE3D); IPR038158 (G3DSA:3.90.1520.GENE3D); IPR011645 (PFAM); IPR011644 (PFAM); IPR042463 (G3DSA:3.30.450.GENE3D); IPR029787 (G3DSA:3.30.70.GENE3D); IPR001054 (PFAM); mobidb-lite (MOBIDB_LITE); mobidb-lite (MOBIDB_LITE); mobidb-lite (MOBIDB_LITE); mobidb-lite (MOBIDB_LITE); PTHR45655:SF10 (PANTHER); PTHR45655 (PANTHER); IPR018297 (PROSIT…	P:GO:0006182; P:GO:0009190; P:GO:0035556; F:GO:0004383; F:GO:0016849; F:GO:0020037	P:cGMP biosynthetic process; P:cyclic nucleotide biosynthetic process; P:intracellular signal transduction; F:guanylate cyclase activity; F:phosphorus-oxygen lyase activity; F:heme binding
gbr.160.50.t1_gbr.160.51.t1	interleukin-1 receptor-associated kinase 1-binding protein 1	N	4	4	Intracellular	No	906	20	0	75.59	2	P:GO:0007249; C:GO:0005622	P:I-kappaB kinase/NF-kappaB signaling; C:intracellular anatomical structure			IPR007497 (PFAM); G3DSA:3.30.110.170 (GENE3D); mobidb-lite (MOBIDB_LITE); mobidb-lite (MOBIDB_LITE); mobidb-lite (MOBIDB_LITE); mobidb-lite (MOBIDB_LITE); IPR030312 (PANTHER)	P:GO:0006955; P:GO:0007249	P:immune response; P:I-kappaB kinase/NF-kappaB signaling
gbr.163.1.t1_gbr.163.2.t1_gbr.163.3.t1	N-acetylgalactosaminyltransferase 7-like	N	0	0	Intracellular	No	468	20	0	72.84	3	F:GO:0016740; C:GO:0005794; C:GO:0016020	F:transferase activity; C:Golgi apparatus; C:membrane			IPR000772 (PFAM); IPR029044 (G3DSA:3.90.550.GENE3D); IPR001173 (PFAM); G3DSA:2.80.10.50 (GENE3D); PTHR11675:SF68 (PANTHER); PTHR11675 (PANTHER); IPR000772 (PROSITE_PROFILES); IPR000772 (CDD); cd02510 (CDD); IPR035992 (SUPERFAMILY); IPR029044 (SUPERFAMILY)	no GO terms	no GO terms
gbr.165.22.t1	protein NLRC5-like isoform X4	N	0	0	UPS	UPS	482	20	0	64.79	2	P:GO:0007165; F:GO:0005515	P:signal transduction; F:protein binding			IPR000488 (SMART); G3DSA:1.10.533.10 (GENE3D); IPR000488 (PFAM); IPR032675 (G3DSA:3.80.10.GENE3D); mobidb-lite (MOBIDB_LITE); mobidb-lite (MOBIDB_LITE); mobidb-lite (MOBIDB_LITE); IPR042419 (PANTHER); IPR000488 (PROSITE_PROFILES); IPR000488 (PROSITE_PROFILES); cd01670 (CDD); cd01670 (CDD); IPR011029 (SUPERFAMILY); SSF52047 (SUPERFAMILY); IPR011029 (SUPERFAMILY)	P:GO:0007165; F:GO:0005515	P:signal transduction; F:protein binding
gbr.165.9.t1	complement C3-like	N	0	0	Intracellular	No	1490	20	0	61.73	3	F:GO:0004866; F:GO:0005515; C:GO:0005615	F:endopeptidase inhibitor activity; F:protein binding; C:extracellular space			Coil (COILS); IPR009048 (SMART); IPR018933 (SMART); IPR011625 (SMART); IPR001599 (SMART); IPR018933 (PFAM); G3DSA:2.60.120.1540 (GENE3D); G3DSA:2.60.40.1940 (GENE3D); G3DSA:1.20.50.80 (GENE3D); G3DSA:2.60.40.1930 (GENE3D); IPR001599 (PFAM); IPR040839 (PFAM); IPR009048 (PFAM); IPR013783 (G3DSA:2.60.40.GENE3D); IPR011625 (PFAM); IPR041555 (PFAM); G3DSA:1.50.10.20 (GENE3D); G3DSA:2.20.130.20 (GENE3D…	F:GO:0004866; F:GO:0005515; C:GO:0005576; C:GO:0005615	F:endopeptidase inhibitor activity; F:protein binding; C:extracellular region; C:extracellular space
gbr.167.47.t1	circumsporozoite protein-like	Y	1	1	Signal peptide	No	187	2	6.3301e-124	92.86						mobidb-lite (MOBIDB_LITE); SIGNAL_PEPTIDE_H_REGION (PHOBIUS); NON_CYTOPLASMIC_DOMAIN (PHOBIUS); SIGNAL_PEPTIDE_C_REGION (PHOBIUS); TRANSMEMBRANE (PHOBIUS); SIGNAL_PEPTIDE_N_REGION (PHOBIUS); CYTOPLASMIC_DOMAIN (PHOBIUS); SIGNAL_PEPTIDE (PHOBIUS); SignalP-noTM (SIGNALP_EUK); TMhelix (TMHMM)	no GO terms	no GO terms
gbr.167.48.t1	uncharacterized PE-PGRS family protein PE_PGRS54-like	N	1	1	UPS	UPS	184	2	4.40013e-126	80.67						mobidb-lite (MOBIDB_LITE); mobidb-lite (MOBIDB_LITE); mobidb-lite (MOBIDB_LITE); NON_CYTOPLASMIC_DOMAIN (PHOBIUS); TRANSMEMBRANE (PHOBIUS); CYTOPLASMIC_DOMAIN (PHOBIUS); TMhelix (TMHMM)	no GO terms	no GO terms
gbr.167.49.t1	glycine-rich protein 23-like	Y	2	1	Signal peptide	No	186	2	5.78214e-118	85.04						mobidb-lite (MOBIDB_LITE); SIGNAL_PEPTIDE_H_REGION (PHOBIUS); SIGNAL_PEPTIDE (PHOBIUS); SIGNAL_PEPTIDE_N_REGION (PHOBIUS); NON_CYTOPLASMIC_DOMAIN (PHOBIUS); SIGNAL_PEPTIDE_C_REGION (PHOBIUS); TRANSMEMBRANE (PHOBIUS); CYTOPLASMIC_DOMAIN (PHOBIUS); SignalP-noTM (SIGNALP_GRAM_NEGATIVE); SignalP-noTM (SIGNALP_EUK); TMhelix (TMHMM); TMhelix (TMHMM)	no GO terms	no GO terms
gbr.167.53.t1	RIBOSOME BINDING PROTEIN-1, putative	Y	1	1	Signal peptide	No	430	5	0	61.4	2	C:GO:0016020; C:GO:0016021	C:membrane; C:integral component of membrane			Coil (COILS); mobidb-lite (MOBIDB_LITE); mobidb-lite (MOBIDB_LITE); mobidb-lite (MOBIDB_LITE); mobidb-lite (MOBIDB_LITE); mobidb-lite (MOBIDB_LITE); mobidb-lite (MOBIDB_LITE); CYTOPLASMIC_DOMAIN (PHOBIUS); SIGNAL_PEPTIDE_C_REGION (PHOBIUS); SIGNAL_PEPTIDE (PHOBIUS); NON_CYTOPLASMIC_DOMAIN (PHOBIUS); SIGNAL_PEPTIDE_H_REGION (PHOBIUS); SIGNAL_PEPTIDE_N_REGION (PHOBIUS); TRANSMEMBRANE (PHOBIUS); Sig…	no GO terms	no GO terms
gbr.167.54.t1	uncharacterized protein LOC110987117	Y	1	1	Signal peptide	No	280	2	0	76.96						Coil (COILS); mobidb-lite (MOBIDB_LITE); mobidb-lite (MOBIDB_LITE); mobidb-lite (MOBIDB_LITE); CYTOPLASMIC_DOMAIN (PHOBIUS); SIGNAL_PEPTIDE_N_REGION (PHOBIUS); SIGNAL_PEPTIDE_C_REGION (PHOBIUS); NON_CYTOPLASMIC_DOMAIN (PHOBIUS); TRANSMEMBRANE (PHOBIUS); SIGNAL_PEPTIDE_H_REGION (PHOBIUS); SIGNAL_PEPTIDE (PHOBIUS); PS51257 (PROSITE_PROFILES); SignalP-noTM (SIGNALP_EUK); SignalP-TM (SIGNALP_GRAM_POS…	no GO terms	no GO terms
gbr.167.56.t1	uncharacterized protein LOC110987067	Y	2	2	Signal peptide	No	383	3	3.02127e-101	66.01						mobidb-lite (MOBIDB_LITE); mobidb-lite (MOBIDB_LITE); SIGNAL_PEPTIDE_C_REGION (PHOBIUS); TRANSMEMBRANE (PHOBIUS); SIGNAL_PEPTIDE_H_REGION (PHOBIUS); NON_CYTOPLASMIC_DOMAIN (PHOBIUS); NON_CYTOPLASMIC_DOMAIN (PHOBIUS); SIGNAL_PEPTIDE_N_REGION (PHOBIUS); SIGNAL_PEPTIDE (PHOBIUS); CYTOPLASMIC_DOMAIN (PHOBIUS); TRANSMEMBRANE (PHOBIUS); SignalP-noTM (SIGNALP_EUK); TMhelix (TMHMM); TMhelix (TMHMM)	no GO terms	no GO terms
gbr.168.26.t1	glutamic acid-rich protein-like	N	0	0	Intracellular	No	509	2	0	81.02						Coil (COILS); mobidb-lite (MOBIDB_LITE); mobidb-lite (MOBIDB_LITE); mobidb-lite (MOBIDB_LITE); mobidb-lite (MOBIDB_LITE); mobidb-lite (MOBIDB_LITE); mobidb-lite (MOBIDB_LITE); mobidb-lite (MOBIDB_LITE); mobidb-lite (MOBIDB_LITE); mobidb-lite (MOBIDB_LITE); mobidb-lite (MOBIDB_LITE)	no GO terms	no GO terms
gbr.169.10.t1_gbr.169.11.t1	protein Wnt-7a	Y	0	0	Transmembrane	Yes	369	20	0	65.26	18	P:GO:0009653; P:GO:0009790; P:GO:0010604; P:GO:0010646; P:GO:0016055; P:GO:0023051; P:GO:0030182; P:GO:0031325; P:GO:0050793; P:GO:0051128; P:GO:0051173; P:GO:0051239; P:GO:0060173; P:GO:0065008; P:GO:0070307; P:GO:0080090; F:GO:0005102; C:GO:0005576	P:anatomical structure morphogenesis; P:embryo development; P:positive regulation of macromolecule metabolic process; P:regulation of cell communication; P:Wnt signaling pathway; P:regulation of signaling; P:neuron differentiation; P:positive regulation of cellular metabolic process; P:regulation of developmental process; P:regulation of cellular component organization; P:positive regulation of n…			IPR005817 (PRINTS); IPR043158 (G3DSA:3.30.2460.GENE3D); IPR005817 (PFAM); PTHR12027:SF77 (PANTHER); IPR005817 (PANTHER); cd19338 (CDD)	P:GO:0007275; P:GO:0016055; F:GO:0005102; C:GO:0005576	P:multicellular organism development; P:Wnt signaling pathway; F:signaling receptor binding; C:extracellular region
gbr.169.19.t1	uncharacterized protein LOC110982623 isoform X7	Y	0	0	Signal peptide	Yes	3221	20	0	75.86	3	F:GO:0004867; F:GO:0005509; C:GO:0005615	F:serine-type endopeptidase inhibitor activity; F:calcium ion binding; C:extracellular space			IPR002223 (PRINTS); IPR001881 (SMART); IPR006150 (SMART); IPR002223 (SMART); IPR001599 (SMART); IPR009048 (SMART); IPR011625 (SMART); IPR000742 (SMART); IPR008197 (SMART); G3DSA:2.20.130.20 (GENE3D); IPR036595 (G3DSA:2.60.40.GENE3D); IPR008197 (PFAM); IPR001599 (PFAM); IPR013783 (G3DSA:2.60.40.GENE3D); IPR009048 (PFAM); IPR036645 (G3DSA:4.10.75.GENE3D); IPR011626 (PFAM); IPR002223 (PFAM); G3DSA:2…	F:GO:0004866; F:GO:0004867; F:GO:0005509; F:GO:0030414; C:GO:0005576; C:GO:0005615	F:endopeptidase inhibitor activity; F:serine-type endopeptidase inhibitor activity; F:calcium ion binding; F:peptidase inhibitor activity; C:extracellular region; C:extracellular space
gbr.17.134.t1	disintegrin and metalloproteinase domain-containing protein 12-like isoform X1	Y	1	1	Signal peptide	No	1044	20	0	71.96	2	P:GO:0006508; F:GO:0004222	P:proteolysis; F:metalloendopeptidase activity	EC:3.4.99; EC:3.4.24.70; EC:3.4.24.71; EC:3.4.24; EC:3.4.24.61; EC:3.4.24.72; EC:3.4.24.23; EC:3.4.24.56; EC:3.4.24.24; EC:3.4.24.35; EC:3.4.24.57; EC:3.4.24.14; EC:3.4.24.69; EC:3.4.24.37; EC:3.4.24.59; EC:3.4.24.64; EC:3.4.24.21; EC:3.4.24.11; EC:3.4.24.22; EC:3.4.24.55; EC:3.4.24.17; EC:3.4.24.18; EC:3.4.24.19	Acting on peptide bonds (peptidases); Oligopeptidase A; Endothelin-converting enzyme 1; Acting on peptide bonds (peptidases); Nardilysin; Fibrolase; Matrilysin; Insulysin; Gelatinase A; Gelatinase B; O-sialoglycoprotein endopeptidase; Procollagen N-endopeptidase; Bontoxilysin; Saccharolysin; Mitochondrial intermediate peptidase; Mitochondrial processing peptidase; Astacin; Neprilysin; Stromelysin…	PR01217 (PRINTS); IPR006586 (SMART); IPR001762 (SMART); IPR001762 (PFAM); IPR036436 (G3DSA:4.10.70.GENE3D); IPR006586 (PFAM); IPR024079 (G3DSA:3.40.390.GENE3D); IPR001590 (PFAM); IPR002870 (PFAM); mobidb-lite (MOBIDB_LITE); mobidb-lite (MOBIDB_LITE); mobidb-lite (MOBIDB_LITE); mobidb-lite (MOBIDB_LITE); mobidb-lite (MOBIDB_LITE); mobidb-lite (MOBIDB_LITE); mobidb-lite (MOBIDB_LITE); mobidb-lite (…	P:GO:0006508; F:GO:0004222; F:GO:0008237	P:proteolysis; F:metalloendopeptidase activity; F:metallopeptidase activity
gbr.17.6.t1	histamine H2 receptor	N	7	6	Transmembrane	No	529	20	0	51.99	3	P:GO:0007186; F:GO:0004930; C:GO:0016021	P:G protein-coupled receptor signaling pathway; F:G protein-coupled receptor activity; C:integral component of membrane			IPR000276 (PRINTS); IPR000276 (PFAM); G3DSA:1.20.1070.10 (GENE3D); mobidb-lite (MOBIDB_LITE); mobidb-lite (MOBIDB_LITE); mobidb-lite (MOBIDB_LITE); mobidb-lite (MOBIDB_LITE); PTHR22752 (PANTHER); NON_CYTOPLASMIC_DOMAIN (PHOBIUS); CYTOPLASMIC_DOMAIN (PHOBIUS); TRANSMEMBRANE (PHOBIUS); NON_CYTOPLASMIC_DOMAIN (PHOBIUS); TRANSMEMBRANE (PHOBIUS); NON_CYTOPLASMIC_DOMAIN (PHOBIUS); CYTOPLASMIC_DOMAIN (P…	P:GO:0007186; F:GO:0004930; C:GO:0016021	P:G protein-coupled receptor signaling pathway; F:G protein-coupled receptor activity; C:integral component of membrane
gbr.17.98.t1	tripartite motif-containing protein 59-like	N	0	0	Intracellular	No	326	20	0	53.76	1	F:GO:0008270	F:zinc ion binding			Coil (COILS); IPR001841 (SMART); IPR018957 (PFAM); IPR000315 (PFAM); IPR013083 (G3DSA:3.30.40.GENE3D); G3DSA:3.30.40.200 (GENE3D); mobidb-lite (MOBIDB_LITE); mobidb-lite (MOBIDB_LITE); PTHR25462 (PANTHER); IPR017907 (PROSITE_PATTERNS); IPR001841 (PROSITE_PROFILES); SSF57845 (SUPERFAMILY); SSF57850 (SUPERFAMILY)	F:GO:0008270; F:GO:0046872	F:zinc ion binding; F:metal ion binding
gbr.170.36.t1	zinc transporter 2	N	5	5	Transmembrane	No	336	20	0	67.74	4	P:GO:0006812; P:GO:0055085; F:GO:0008324; C:GO:0016021	P:cation transport; P:transmembrane transport; F:cation transmembrane transporter activity; C:integral component of membrane			IPR027469 (G3DSA:1.20.1510.GENE3D); IPR002524 (TIGRFAM); IPR002524 (PFAM); PTHR11562:SF84 (PANTHER); PTHR11562 (PANTHER); TRANSMEMBRANE (PHOBIUS); TRANSMEMBRANE (PHOBIUS); TRANSMEMBRANE (PHOBIUS); CYTOPLASMIC_DOMAIN (PHOBIUS); NON_CYTOPLASMIC_DOMAIN (PHOBIUS); NON_CYTOPLASMIC_DOMAIN (PHOBIUS); NON_CYTOPLASMIC_DOMAIN (PHOBIUS); TRANSMEMBRANE (PHOBIUS); CYTOPLASMIC_DOMAIN (PHOBIUS); CYTOPLASMIC_DOM…	P:GO:0006812; P:GO:0055085; F:GO:0008324; C:GO:0016021	P:cation transport; P:transmembrane transport; F:cation transmembrane transporter activity; C:integral component of membrane
gbr.170.5.t1	ZP domain-containing protein 1	Y	0	0	Signal peptide	Yes	805	20	0	50.84	2	C:GO:0016020; C:GO:0016021	C:membrane; C:integral component of membrane			IPR001507 (SMART); IPR001507 (PFAM); G3DSA:2.60.40.4100 (GENE3D); PTHR14002 (PANTHER); SIGNAL_PEPTIDE_N_REGION (PHOBIUS); SIGNAL_PEPTIDE (PHOBIUS); NON_CYTOPLASMIC_DOMAIN (PHOBIUS); SIGNAL_PEPTIDE_C_REGION (PHOBIUS); SIGNAL_PEPTIDE_H_REGION (PHOBIUS); IPR001507 (PROSITE_PROFILES); SignalP-noTM (SIGNALP_EUK)	no GO terms	no GO terms
gbr.173.11.t1	dystroglycan	Y	1	1	Signal peptide	No	885	20	0	54.99	2	F:GO:0005509; C:GO:0016010	F:calcium ion binding; C:dystrophin-associated glycoprotein complex			IPR006644 (SMART); PF05345 (PFAM); IPR013783 (G3DSA:2.60.40.GENE3D); IPR027468 (G3DSA:3.30.70.GENE3D); IPR041631 (PFAM); IPR008465 (PFAM); mobidb-lite (MOBIDB_LITE); mobidb-lite (MOBIDB_LITE); mobidb-lite (MOBIDB_LITE); mobidb-lite (MOBIDB_LITE); mobidb-lite (MOBIDB_LITE); mobidb-lite (MOBIDB_LITE); mobidb-lite (MOBIDB_LITE); mobidb-lite (MOBIDB_LITE); mobidb-lite (MOBIDB_LITE); mobidb-lite (MOBI…	F:GO:0005509; C:GO:0016010; C:GO:0016020	F:calcium ion binding; C:dystrophin-associated glycoprotein complex; C:membrane
gbr.177.39.t1	Kruppel-like factor 18	N	0	0	Intracellular	No	896	20	0	52.88						PTHR34490 (PANTHER)	no GO terms	no GO terms
gbr.177.44.t1_gbr.177.43.t1	deleted in malignant brain tumors 1 protein-like	N	2	2	Transmembrane	No	1884	20	0	70.41	5	P:GO:0006897; F:GO:0005044; F:GO:0008061; C:GO:0016020; C:GO:0016021	P:endocytosis; F:scavenger receptor activity; F:chitin binding; C:membrane; C:integral component of membrane			IPR001190 (PRINTS); G3DSA:2.10.70.10 (GENE3D); IPR000436 (PFAM); IPR000033 (PFAM); IPR011042 (G3DSA:2.120.10.GENE3D); G3DSA:2.10.25.10 (GENE3D); G3DSA:2.10.70.10 (GENE3D); IPR001190 (PFAM); G3DSA:2.10.25.10 (GENE3D); IPR036772 (G3DSA:3.10.250.GENE3D); IPR000742 (PFAM); mobidb-lite (MOBIDB_LITE); mobidb-lite (MOBIDB_LITE); mobidb-lite (MOBIDB_LITE); PTHR19331:SF462 (PANTHER); PTHR19331:SF462 (PANT…	F:GO:0005044; C:GO:0016020	F:scavenger receptor activity; C:membrane
gbr.18.16.t1	cysteine-rich antimicrobial peptide precursor	Y	0	0	Signal peptide	Yes	78	4	3.20961e-09	58.15						SIGNAL_PEPTIDE_H_REGION (PHOBIUS); NON_CYTOPLASMIC_DOMAIN (PHOBIUS); SIGNAL_PEPTIDE (PHOBIUS); SIGNAL_PEPTIDE_C_REGION (PHOBIUS); SIGNAL_PEPTIDE_N_REGION (PHOBIUS); SignalP-noTM (SIGNALP_EUK); SignalP-TM (SIGNALP_GRAM_POSITIVE); SignalP-noTM (SIGNALP_GRAM_NEGATIVE)	no GO terms	no GO terms
gbr.18.63.t1	steroid 17-alpha-hydroxylase/17,20 lyase-like	N	0	0	Intracellular	No	84	20	9.74727e-48	70.11	4	P:GO:0055114; F:GO:0005506; F:GO:0016705; F:GO:0020037	P:obsolete oxidation-reduction process; F:iron ion binding; F:oxidoreductase activity, acting on paired donors, with incorporation or reduction of molecular oxygen; F:heme binding			IPR002401 (PRINTS); IPR001128 (PFAM); IPR036396 (G3DSA:1.10.630.GENE3D); PTHR24300:SF134 (PANTHER); PTHR24300 (PANTHER); IPR017972 (PROSITE_PATTERNS); IPR036396 (SUPERFAMILY)	P:GO:0055114; F:GO:0005506; F:GO:0016705; F:GO:0020037	P:obsolete oxidation-reduction process; F:iron ion binding; F:oxidoreductase activity, acting on paired donors, with incorporation or reduction of molecular oxygen; F:heme binding
gbr.18.69.t1	steroid 17-alpha-hydroxylase/17,20 lyase-like	N	1	0	Signal peptide	No	493	20	0	68.97	4	P:GO:0055114; F:GO:0005506; F:GO:0016705; F:GO:0020037	P:obsolete oxidation-reduction process; F:iron ion binding; F:oxidoreductase activity, acting on paired donors, with incorporation or reduction of molecular oxygen; F:heme binding			IPR001128 (PRINTS); IPR002401 (PRINTS); IPR036396 (G3DSA:1.10.630.GENE3D); IPR001128 (PFAM); PTHR24289 (PANTHER); PTHR24289:SF1 (PANTHER); IPR017972 (PROSITE_PATTERNS); SIGNAL_PEPTIDE_N_REGION (PHOBIUS); SIGNAL_PEPTIDE_C_REGION (PHOBIUS); SIGNAL_PEPTIDE (PHOBIUS); SIGNAL_PEPTIDE_H_REGION (PHOBIUS); NON_CYTOPLASMIC_DOMAIN (PHOBIUS); IPR036396 (SUPERFAMILY); TMhelix (TMHMM)	P:GO:0055114; F:GO:0005506; F:GO:0016705; F:GO:0020037	P:obsolete oxidation-reduction process; F:iron ion binding; F:oxidoreductase activity, acting on paired donors, with incorporation or reduction of molecular oxygen; F:heme binding
gbr.180.10.t1	ankyrin repeat domain-containing protein 6 isoform X3	N	0	0	Intracellular	No	972	20	0	62.01	1	F:GO:0005515	F:protein binding			Coil (COILS); IPR002110 (SMART); IPR036770 (G3DSA:1.25.40.GENE3D); G3DSA:1.25.40.960 (GENE3D); IPR020683 (PFAM); IPR036770 (G3DSA:1.25.40.GENE3D); IPR002110 (PFAM); mobidb-lite (MOBIDB_LITE); mobidb-lite (MOBIDB_LITE); mobidb-lite (MOBIDB_LITE); mobidb-lite (MOBIDB_LITE); mobidb-lite (MOBIDB_LITE); mobidb-lite (MOBIDB_LITE); mobidb-lite (MOBIDB_LITE); mobidb-lite (MOBIDB_LITE); mobidb-lite (MOBID…	F:GO:0005515	F:protein binding
gbr.182.16.t1	protein NLRC5-like isoform X4	N	0	0	UPS	UPS	210	9	5.82445e-40	50.4	2	P:GO:0007165; F:GO:0005515	P:signal transduction; F:protein binding			G3DSA:1.10.533.10 (GENE3D); mobidb-lite (MOBIDB_LITE); mobidb-lite (MOBIDB_LITE); IPR000488 (PROSITE_PROFILES); cd01670 (CDD); IPR011029 (SUPERFAMILY)	P:GO:0007165; F:GO:0005515	P:signal transduction; F:protein binding
gbr.182.24.t1_gbr.182.26.t1	ecdysone-induced protein 78C isoform X1	N	0	0	Intracellular	No	520	20	0	59.59	9	P:GO:0006355; P:GO:0030522; F:GO:0003677; F:GO:0003700; F:GO:0004879; F:GO:0008270; F:GO:0043565; F:GO:0046872; C:GO:0005634	P:regulation of transcription, DNA-templated; P:intracellular receptor signaling pathway; F:DNA binding; F:DNA-binding transcription factor activity; F:nuclear receptor activity; F:zinc ion binding; F:sequence-specific DNA binding; F:metal ion binding; C:nucleus			IPR001723 (PRINTS); IPR001728 (PRINTS); IPR001628 (PRINTS); IPR000536 (PFAM); IPR013088 (G3DSA:3.30.50.GENE3D); IPR035500 (G3DSA:1.10.565.GENE3D); IPR001628 (PFAM); mobidb-lite (MOBIDB_LITE); mobidb-lite (MOBIDB_LITE); mobidb-lite (MOBIDB_LITE); PTHR24082 (PANTHER); PTHR24082:SF473 (PANTHER); IPR001628 (PROSITE_PROFILES); IPR000536 (PROSITE_PROFILES); cd06929 (CDD); cd07165 (CDD); SSF57716 (SUPER…	P:GO:0006355; F:GO:0003677; F:GO:0003700; F:GO:0004879; F:GO:0008270; F:GO:0043565	P:regulation of transcription, DNA-templated; F:DNA binding; F:DNA-binding transcription factor activity; F:nuclear receptor activity; F:zinc ion binding; F:sequence-specific DNA binding
gbr.183.75.t1	beta-1,2-xylosyltransferase isoform X3	N	1	1	Intracellular	No	590	20	0	60.94	1	F:GO:0016757	F:glycosyltransferase activity			IPR007657 (PFAM); mobidb-lite (MOBIDB_LITE); mobidb-lite (MOBIDB_LITE); mobidb-lite (MOBIDB_LITE); PTHR20961:SF38 (PANTHER); IPR007657 (PANTHER); NON_CYTOPLASMIC_DOMAIN (PHOBIUS); TRANSMEMBRANE (PHOBIUS); CYTOPLASMIC_DOMAIN (PHOBIUS); TMhelix (TMHMM)	F:GO:0016757	F:glycosyltransferase activity
gbr.185.19.t1	aldehyde dehydrogenase, mitochondrial	N	0	0	Intracellular	No	591	20	0	79.64	2	P:GO:0055114; F:GO:0016620	P:obsolete oxidation-reduction process; F:oxidoreductase activity, acting on the aldehyde or oxo group of donors, NAD or NADP as acceptor			IPR016162 (G3DSA:3.40.605.GENE3D); IPR036770 (G3DSA:1.25.40.GENE3D); IPR015590 (PFAM); IPR016163 (G3DSA:3.40.309.GENE3D); PTHR11699:SF207 (PANTHER); PTHR11699 (PANTHER); IPR016160 (PROSITE_PATTERNS); IPR029510 (PROSITE_PATTERNS); IPR020683 (PROSITE_PROFILES); cd07141 (CDD); SignalP-TM (SIGNALP_GRAM_POSITIVE); IPR036770 (SUPERFAMILY); IPR016161 (SUPERFAMILY)	P:GO:0055114; F:GO:0016491; F:GO:0016620	P:obsolete oxidation-reduction process; F:oxidoreductase activity; F:oxidoreductase activity, acting on the aldehyde or oxo group of donors, NAD or NADP as acceptor
gbr.185.20.t1	ankyrin repeat and KH domain-containing protein 1-like	N	0	0	UPS	UPS	273	20	1.00012e-118	57.38	1	F:GO:0005515	F:protein binding			IPR002110 (SMART); IPR036770 (G3DSA:1.25.40.GENE3D); IPR036770 (G3DSA:1.25.40.GENE3D); mobidb-lite (MOBIDB_LITE); PTHR24180 (PANTHER); IPR020683 (PROSITE_PROFILES); IPR020683 (PROSITE_PROFILES); IPR036770 (SUPERFAMILY)	F:GO:0005515	F:protein binding
gbr.188.5.t1	---NA---	N	0	0	Intracellular	No	109									mobidb-lite (MOBIDB_LITE)	no GO terms	no GO terms
gbr.189.17.t1	pollen-specific leucine-rich repeat extensin-like protein 1	N	0	0	Intracellular	No	893	20	0	81.27						mobidb-lite (MOBIDB_LITE); mobidb-lite (MOBIDB_LITE); mobidb-lite (MOBIDB_LITE); mobidb-lite (MOBIDB_LITE); mobidb-lite (MOBIDB_LITE); mobidb-lite (MOBIDB_LITE); mobidb-lite (MOBIDB_LITE); mobidb-lite (MOBIDB_LITE); mobidb-lite (MOBIDB_LITE); mobidb-lite (MOBIDB_LITE); mobidb-lite (MOBIDB_LITE); mobidb-lite (MOBIDB_LITE); PTHR35538:SF3 (PANTHER); PTHR35538 (PANTHER)	no GO terms	no GO terms
gbr.19.177.t1	importin subunit alpha-9-like	N	0	0	UPS	UPS	321	20	0	62.46	1	F:GO:0005515	F:protein binding			IPR000225 (SMART); IPR011989 (G3DSA:1.25.10.GENE3D); PTHR16356 (PANTHER); IPR016024 (SUPERFAMILY)	F:GO:0005515	F:protein binding
gbr.19.2.t1	double C2-like domain-containing protein beta isoform X1	N	0	0	Intracellular	No	655	20	0	81.76	3	P:GO:0006886; F:GO:0031267; C:GO:0016020	P:intracellular protein transport; F:small GTPase binding; C:membrane			IPR001565 (PRINTS); IPR000008 (PRINTS); IPR000008 (SMART); IPR013083 (G3DSA:3.30.40.GENE3D); IPR000008 (PFAM); IPR041282 (PFAM); IPR035892 (G3DSA:2.60.40.GENE3D); IPR035892 (G3DSA:2.60.40.GENE3D); mobidb-lite (MOBIDB_LITE); mobidb-lite (MOBIDB_LITE); mobidb-lite (MOBIDB_LITE); mobidb-lite (MOBIDB_LITE); mobidb-lite (MOBIDB_LITE); mobidb-lite (MOBIDB_LITE); mobidb-lite (MOBIDB_LITE); mobidb-lite (…	P:GO:0006886; F:GO:0031267; C:GO:0016020	P:intracellular protein transport; F:small GTPase binding; C:membrane
gbr.190.26.t1	nitric oxide-associated protein 1	N	0	0	Intracellular	No	1022	20	0	63.07	1	F:GO:0005525	F:GTP binding			Coil (COILS); G3DSA:3.40.50.300 (GENE3D); IPR006073 (PFAM); mobidb-lite (MOBIDB_LITE); mobidb-lite (MOBIDB_LITE); mobidb-lite (MOBIDB_LITE); PTHR46406 (PANTHER); cd01855 (CDD); IPR027417 (SUPERFAMILY)	F:GO:0005525	F:GTP binding
gbr.192.4.t1	nuclear factor 1 X-type-like	N	0	0	Intracellular	No	682	20	0	66.91	3	P:GO:0006355; F:GO:0003700; C:GO:0005634	P:regulation of transcription, DNA-templated; F:DNA-binding transcription factor activity; C:nucleus			Coil (COILS); IPR003619 (SMART); IPR019548 (PFAM); IPR000647 (PFAM); IPR003619 (PFAM); mobidb-lite (MOBIDB_LITE); mobidb-lite (MOBIDB_LITE); IPR000647 (PANTHER); IPR020604 (PROSITE_PROFILES)	P:GO:0006355; F:GO:0003700; C:GO:0005634	P:regulation of transcription, DNA-templated; F:DNA-binding transcription factor activity; C:nucleus
gbr.2.3.t1	---NA---	N	0	0	UPS	UPS	93									no IPS match	no IPS match	no IPS match
gbr.2.42.t1	paired box protein Pax-5-like isoform X2	N	0	0	Intracellular	No	591	20	0	79.29	2	P:GO:0006355; F:GO:0003677	P:regulation of transcription, DNA-templated; F:DNA binding			IPR001523 (PRINTS); IPR001523 (SMART); IPR036388 (G3DSA:1.10.10.GENE3D); IPR001523 (PFAM); IPR036388 (G3DSA:1.10.10.GENE3D); mobidb-lite (MOBIDB_LITE); mobidb-lite (MOBIDB_LITE); mobidb-lite (MOBIDB_LITE); mobidb-lite (MOBIDB_LITE); mobidb-lite (MOBIDB_LITE); mobidb-lite (MOBIDB_LITE); IPR043565 (PANTHER); IPR043182 (PROSITE_PATTERNS); IPR001523 (PROSITE_PROFILES); IPR001523 (CDD); IPR009057 (SUP…	P:GO:0006355; F:GO:0003677	P:regulation of transcription, DNA-templated; F:DNA binding
gbr.2.5.t1	uncharacterized protein LOC110974110	Y	0	0	Signal peptide	Yes	167	11	1.15784e-103	59.77						G3DSA:1.10.225.10 (GENE3D); SIGNAL_PEPTIDE_C_REGION (PHOBIUS); SIGNAL_PEPTIDE_N_REGION (PHOBIUS); NON_CYTOPLASMIC_DOMAIN (PHOBIUS); SIGNAL_PEPTIDE (PHOBIUS); SIGNAL_PEPTIDE_H_REGION (PHOBIUS); IPR008139 (PROSITE_PROFILES); SignalP-noTM (SIGNALP_GRAM_NEGATIVE); SignalP-noTM (SIGNALP_EUK); IPR011001 (SUPERFAMILY)	no GO terms	no GO terms
gbr.2.90.t1	arachidonate 5-lipoxygenase-like	N	0	0	Intracellular	No	657	20	0	68.48	6	P:GO:0055114; F:GO:0004096; F:GO:0005515; F:GO:0016702; F:GO:0020037; F:GO:0046872	P:obsolete oxidation-reduction process; F:catalase activity; F:protein binding; F:oxidoreductase activity, acting on single donors with incorporation of molecular oxygen, incorporation of two atoms of oxygen; F:heme binding; F:metal ion binding	EC:1.13.11; EC:1.11.1.7; EC:1.11.1.6	Acting on single donors with incorporation of molecular oxygen (oxygenases). The oxygen incorporated need not be derived from O(2); Peroxidase; Catalase	IPR013819 (PRINTS); IPR037060 (G3DSA:2.40.180.GENE3D); G3DSA:3.10.450.60 (GENE3D); IPR001024 (PFAM); IPR013819 (PFAM); G3DSA:1.20.245.10 (GENE3D); IPR000907 (PANTHER); PTHR11771:SF153 (PANTHER); IPR020834 (PROSITE_PATTERNS); IPR013819 (PROSITE_PROFILES); IPR001024 (PROSITE_PROFILES); cd00113 (CDD); IPR036226 (SUPERFAMILY); IPR036392 (SUPERFAMILY)	P:GO:0055114; F:GO:0004096; F:GO:0005515; F:GO:0016702; F:GO:0020037; F:GO:0046872	P:obsolete oxidation-reduction process; F:catalase activity; F:protein binding; F:oxidoreductase activity, acting on single donors with incorporation of molecular oxygen, incorporation of two atoms of oxygen; F:heme binding; F:metal ion binding
gbr.20.53.t1	cysteine-rich antimicrobial peptide precursor	Y	1	0	Signal peptide	Yes	86	3	5.21382e-27	70.71						NON_CYTOPLASMIC_DOMAIN (PHOBIUS); SIGNAL_PEPTIDE_C_REGION (PHOBIUS); SIGNAL_PEPTIDE_N_REGION (PHOBIUS); SIGNAL_PEPTIDE (PHOBIUS); SIGNAL_PEPTIDE_H_REGION (PHOBIUS); SignalP-TM (SIGNALP_GRAM_POSITIVE); SignalP-noTM (SIGNALP_EUK); SignalP-noTM (SIGNALP_GRAM_NEGATIVE); TMhelix (TMHMM)	no GO terms	no GO terms
gbr.20.66.t1	E3 ubiquitin-protein ligase TRIM71-like	N	0	0	Intracellular	No	753	20	0	53.22	1	F:GO:0008270	F:zinc ion binding			Coil (COILS); IPR000315 (SMART); IPR001841 (SMART); IPR027370 (PFAM); IPR011042 (G3DSA:2.120.10.GENE3D); IPR013083 (G3DSA:3.30.40.GENE3D); G3DSA:3.30.40.200 (GENE3D); IPR000315 (PFAM); mobidb-lite (MOBIDB_LITE); mobidb-lite (MOBIDB_LITE); PTHR25462 (PANTHER); IPR017907 (PROSITE_PATTERNS); IPR001841 (PROSITE_PROFILES); IPR000315 (PROSITE_PROFILES); IPR000315 (CDD); SSF57845 (SUPERFAMILY); SSF57850…	F:GO:0008270	F:zinc ion binding
gbr.20.84.t1_gbr.20.85.t1	steroid 17-alpha-hydroxylase/17,20 lyase	N	1	0	Signal peptide	No	518	20	0	58.1	10	P:GO:0055114; F:GO:0004497; F:GO:0005506; F:GO:0016491; F:GO:0016705; F:GO:0016829; F:GO:0020037; F:GO:0046872; C:GO:0016020; C:GO:0016021	P:obsolete oxidation-reduction process; F:monooxygenase activity; F:iron ion binding; F:oxidoreductase activity; F:oxidoreductase activity, acting on paired donors, with incorporation or reduction of molecular oxygen; F:lyase activity; F:heme binding; F:metal ion binding; C:membrane; C:integral component of membrane			IPR002401 (PRINTS); IPR001128 (PFAM); IPR036396 (G3DSA:1.10.630.GENE3D); PTHR24289:SF1 (PANTHER); PTHR24289 (PANTHER); IPR036396 (SUPERFAMILY)	P:GO:0055114; F:GO:0005506; F:GO:0016705; F:GO:0020037	P:obsolete oxidation-reduction process; F:iron ion binding; F:oxidoreductase activity, acting on paired donors, with incorporation or reduction of molecular oxygen; F:heme binding
gbr.202.47.t1	sushi, von Willebrand factor type A, EGF and pentraxin domain-containing protein 1-like	Y	0	0	Signal peptide	Yes	825	20	0	55.86	3	P:GO:0006508; F:GO:0004252; F:GO:0005509	P:proteolysis; F:serine-type endopeptidase activity; F:calcium ion binding	EC:3.4.21.73; EC:3.4.24.7; EC:3.4.21.71; EC:3.4.24.3; EC:3.4.21.34; EC:3.4.21.78; EC:3.4.21.75; EC:3.4.21.26; EC:3.4.21.27; EC:3.4.21.68; EC:3.4.21.69; EC:3.4.24.34; EC:3.4.21.41; EC:3.4.21.83; EC:3.4.21.88; EC:3.4.21.45; EC:3.4.21.89; EC:3.4.21.42; EC:3.4.19.1; EC:3.4.21.43; EC:3.4.21.87; EC:3.4.21.38; EC:3.4.21.35; EC:3.4.21.79; EC:3.4.21.36; EC:3.4.21.102; EC:3.4.21.39; EC:3.4.21; EC:3.4.21.4;…	U-plasminogen activator; Interstitial collagenase; Pancreatic elastase II; Microbial collagenase; Plasma kallikrein; Granzyme A; Furin; Prolyl oligopeptidase; Coagulation factor XIa; T-plasminogen activator; Protein C (activated); Neutrophil collagenase; Complement subcomponent C1r; Oligopeptidase B; Repressor LexA; Complement factor I; Signal peptidase I; Complement subcomponent C1s; Acylaminoac…	PR00453 (PRINTS); IPR001314 (PRINTS); IPR001881 (SMART); IPR002035 (SMART); IPR000436 (SMART); IPR001254 (SMART); IPR043504 (G3DSA:2.40.10.GENE3D); IPR001881 (PFAM); IPR002035 (PFAM); IPR043504 (G3DSA:2.40.10.GENE3D); G3DSA:2.10.25.10 (GENE3D); G3DSA:2.10.70.10 (GENE3D); IPR000436 (PFAM); IPR001254 (PFAM); IPR043504 (G3DSA:2.40.10.GENE3D); G3DSA:2.10.70.10 (GENE3D); IPR036465 (G3DSA:3.40.50.GENE3…	P:GO:0006508; F:GO:0004252; F:GO:0005509	P:proteolysis; F:serine-type endopeptidase activity; F:calcium ion binding
gbr.202.48.t1	sushi, von Willebrand factor type A, EGF and pentraxin domain-containing protein 1-like	Y	1	0	Signal peptide	Yes	1574	20	0	54.11	3	P:GO:0006508; F:GO:0004252; F:GO:0005515	P:proteolysis; F:serine-type endopeptidase activity; F:protein binding	EC:3.4.21.73; EC:3.4.24.7; EC:3.4.21.71; EC:3.4.24.3; EC:3.4.21.34; EC:3.4.21.78; EC:3.4.21.75; EC:3.4.21.26; EC:3.4.21.27; EC:3.4.21.68; EC:3.4.21.69; EC:3.4.24.34; EC:3.4.21.41; EC:3.4.21.83; EC:3.4.21.88; EC:3.4.21.45; EC:3.4.21.89; EC:3.4.21.42; EC:3.4.19.1; EC:3.4.21.43; EC:3.4.21.87; EC:3.4.21.38; EC:3.4.21.35; EC:3.4.21.79; EC:3.4.21.36; EC:3.4.21.102; EC:3.4.21.39; EC:3.4.21; EC:3.4.21.4;…	U-plasminogen activator; Interstitial collagenase; Pancreatic elastase II; Microbial collagenase; Plasma kallikrein; Granzyme A; Furin; Prolyl oligopeptidase; Coagulation factor XIa; T-plasminogen activator; Protein C (activated); Neutrophil collagenase; Complement subcomponent C1r; Oligopeptidase B; Repressor LexA; Complement factor I; Signal peptidase I; Complement subcomponent C1s; Acylaminoac…	IPR001314 (PRINTS); IPR001254 (SMART); IPR002350 (SMART); IPR000436 (SMART); IPR008979 (G3DSA:2.60.120.GENE3D); IPR001254 (PFAM); G3DSA:2.10.70.10 (GENE3D); G3DSA:2.10.70.10 (GENE3D); G3DSA:2.10.70.10 (GENE3D); IPR043504 (G3DSA:2.40.10.GENE3D); G3DSA:2.10.70.10 (GENE3D); G3DSA:2.10.70.10 (GENE3D); IPR002350 (PFAM); G3DSA:3.30.60.30 (GENE3D); G3DSA:2.10.70.10 (GENE3D); G3DSA:2.10.70.10 (GENE3D); G…	P:GO:0006508; F:GO:0004252; F:GO:0005515	P:proteolysis; F:serine-type endopeptidase activity; F:protein binding
gbr.202.6.t1_gbr.202.7.t1	GLI pathogenesis-related 2 S homeolog	N	0	0	Intracellular	No	553	20	0	67.11	1	C:GO:0005615	C:extracellular space			IPR001283 (PRINTS); IPR002413 (PRINTS); IPR035940 (G3DSA:3.40.33.GENE3D); IPR014044 (PFAM); mobidb-lite (MOBIDB_LITE); mobidb-lite (MOBIDB_LITE); IPR001283 (PANTHER); PTHR10334:SF386 (PANTHER); IPR001283 (PANTHER); PTHR10334:SF386 (PANTHER); IPR034113 (CDD); IPR034113 (CDD); IPR034113 (CDD); IPR035940 (SUPERFAMILY); IPR035940 (SUPERFAMILY); IPR035940 (SUPERFAMILY)	no GO terms	no GO terms
gbr.204.12.t1	multidrug resistance-associated protein 4-like	N	6	6	Intracellular	No	1517	20	0	72.01	5	P:GO:0055085; F:GO:0005524; F:GO:0016887; F:GO:0042626; C:GO:0016021	P:transmembrane transport; F:ATP binding; F:ATPase; F:ATPase-coupled transmembrane transporter activity; C:integral component of membrane	EC:3.6.1.3; EC:3.6.1.15	Deleted entry; Nucleoside-triphosphate phosphatase	IPR003593 (SMART); G3DSA:3.40.50.300 (GENE3D); IPR003439 (PFAM); G3DSA:3.40.50.300 (GENE3D); IPR036640 (G3DSA:1.20.1560.GENE3D); IPR003439 (PFAM); IPR011527 (PFAM); IPR036640 (G3DSA:1.20.1560.GENE3D); mobidb-lite (MOBIDB_LITE); mobidb-lite (MOBIDB_LITE); mobidb-lite (MOBIDB_LITE); mobidb-lite (MOBIDB_LITE); mobidb-lite (MOBIDB_LITE); mobidb-lite (MOBIDB_LITE); PTHR24223 (PANTHER); IPR030240 (PTHR…	P:GO:0055085; F:GO:0005524; F:GO:0016887; F:GO:0042626; C:GO:0016021	P:transmembrane transport; F:ATP binding; F:ATPase; F:ATPase-coupled transmembrane transporter activity; C:integral component of membrane
gbr.204.13.t1	multidrug resistance-associated protein 4-like	N	9	9	Transmembrane	No	1417	20	0	75.74	7	P:GO:0006811; P:GO:0055085; F:GO:0005254; F:GO:0005524; F:GO:0016887; F:GO:0042626; C:GO:0016021	P:ion transport; P:transmembrane transport; F:chloride channel activity; F:ATP binding; F:ATPase; F:ATPase-coupled transmembrane transporter activity; C:integral component of membrane	EC:3.6.1.3; EC:3.6.1.15	Deleted entry; Nucleoside-triphosphate phosphatase	IPR009147 (PRINTS); IPR003593 (SMART); IPR036640 (G3DSA:1.20.1560.GENE3D); IPR003439 (PFAM); IPR036640 (G3DSA:1.20.1560.GENE3D); G3DSA:3.40.50.300 (GENE3D); IPR011527 (PFAM); G3DSA:3.40.50.300 (GENE3D); IPR003439 (PFAM); mobidb-lite (MOBIDB_LITE); mobidb-lite (MOBIDB_LITE); IPR030240 (PTHR24223:PANTHER); IPR030240 (PTHR24223:PANTHER); PTHR24223 (PANTHER); PTHR24223 (PANTHER); IPR017871 (PROSITE_P…	P:GO:0006811; P:GO:0055085; F:GO:0005254; F:GO:0005524; F:GO:0016887; F:GO:0042626; C:GO:0016020; C:GO:0016021	P:ion transport; P:transmembrane transport; F:chloride channel activity; F:ATP binding; F:ATPase; F:ATPase-coupled transmembrane transporter activity; C:membrane; C:integral component of membrane
gbr.206.7.t1	peripheral-type benzodiazepine receptor-associated protein 1 isoform X3	N	0	0	Intracellular	No	1288	20	0	67.04						Coil (COILS); Coil (COILS); mobidb-lite (MOBIDB_LITE); mobidb-lite (MOBIDB_LITE); mobidb-lite (MOBIDB_LITE); mobidb-lite (MOBIDB_LITE); mobidb-lite (MOBIDB_LITE); mobidb-lite (MOBIDB_LITE); mobidb-lite (MOBIDB_LITE); mobidb-lite (MOBIDB_LITE); mobidb-lite (MOBIDB_LITE); mobidb-lite (MOBIDB_LITE); mobidb-lite (MOBIDB_LITE); mobidb-lite (MOBIDB_LITE); mobidb-lite (MOBIDB_LITE); mobidb-lite (MOBIDB_…	no GO terms	no GO terms
gbr.208.50.t1	metabotropic glutamate receptor 8-like	Y	7	7	Signal peptide	No	2207	20	0	48.37	3	P:GO:0007186; F:GO:0004930; C:GO:0016021	P:G protein-coupled receptor signaling pathway; F:G protein-coupled receptor activity; C:integral component of membrane			IPR000337 (PRINTS); G3DSA:3.40.50.2300 (GENE3D); G3DSA:3.40.50.2300 (GENE3D); IPR001828 (PFAM); G3DSA:3.40.50.2300 (GENE3D); G3DSA:3.40.50.2300 (GENE3D); G3DSA:3.40.50.2300 (GENE3D); G3DSA:3.40.50.2300 (GENE3D); G3DSA:3.40.50.2300 (GENE3D); G3DSA:3.40.50.2300 (GENE3D); G3DSA:3.40.50.2300 (GENE3D); IPR017978 (PFAM); PTHR24060:SF158 (PANTHER); PTHR24060 (PANTHER); PTHR24060:SF158 (PANTHER); PTHR240…	P:GO:0007186; F:GO:0004930; C:GO:0016021	P:G protein-coupled receptor signaling pathway; F:G protein-coupled receptor activity; C:integral component of membrane
gbr.21.13.t1	---NA---	Y	0	0	Signal peptide	Yes	95									NON_CYTOPLASMIC_DOMAIN (PHOBIUS); SIGNAL_PEPTIDE_N_REGION (PHOBIUS); SIGNAL_PEPTIDE_C_REGION (PHOBIUS); SIGNAL_PEPTIDE_H_REGION (PHOBIUS); SIGNAL_PEPTIDE (PHOBIUS); SignalP-noTM (SIGNALP_EUK)	no GO terms	no GO terms
gbr.21.5.t1	protein SpAN-like	N	0	0	Intracellular	No	118	20	1.00082e-83	64.6	2	F:GO:0008237; C:GO:0110165	F:metallopeptidase activity; C:cellular anatomical entity			IPR000859 (SMART); IPR000859 (PFAM); IPR035914 (G3DSA:2.60.120.GENE3D); PTHR45645 (PANTHER); PTHR45645:SF47 (PANTHER); IPR000859 (PROSITE_PROFILES); IPR000859 (CDD); IPR035914 (SUPERFAMILY)	no GO terms	no GO terms
gbr.212.11.t1	zinc finger E-box-binding homeobox 1-like isoform X2	N	0	0	Intracellular	No	1139	20	0	68.95	1	F:GO:0003677	F:DNA binding			IPR013087 (SMART); G3DSA:3.30.160.60 (GENE3D); G3DSA:3.30.160.60 (GENE3D); G3DSA:3.30.160.60 (GENE3D); PF12874 (PFAM); G3DSA:3.30.160.60 (GENE3D); IPR013087 (PFAM); G3DSA:3.30.160.60 (GENE3D); G3DSA:3.30.160.60 (GENE3D); PF13894 (PFAM); IPR001356 (PFAM); G3DSA:1.10.10.60 (GENE3D); mobidb-lite (MOBIDB_LITE); mobidb-lite (MOBIDB_LITE); mobidb-lite (MOBIDB_LITE); mobidb-lite (MOBIDB_LITE); mobidb-li…	F:GO:0003677	F:DNA binding
gbr.212.5.t1	organic cation transporter protein-like	N	9	8	Transmembrane	No	437	20	0	71.39	3	P:GO:0055085; F:GO:0022857; C:GO:0016021	P:transmembrane transport; F:transmembrane transporter activity; C:integral component of membrane			IPR005828 (PFAM); G3DSA:1.20.1250.20 (GENE3D); mobidb-lite (MOBIDB_LITE); PTHR24064:SF198 (PANTHER); PTHR24064 (PANTHER); TRANSMEMBRANE (PHOBIUS); TRANSMEMBRANE (PHOBIUS); TRANSMEMBRANE (PHOBIUS); TRANSMEMBRANE (PHOBIUS); CYTOPLASMIC_DOMAIN (PHOBIUS); NON_CYTOPLASMIC_DOMAIN (PHOBIUS); TRANSMEMBRANE (PHOBIUS); TRANSMEMBRANE (PHOBIUS); TRANSMEMBRANE (PHOBIUS); TRANSMEMBRANE (PHOBIUS); NON_CYTOPLASM…	P:GO:0055085; F:GO:0022857; C:GO:0016021	P:transmembrane transport; F:transmembrane transporter activity; C:integral component of membrane
gbr.214.12.t1	transmembrane and TPR repeat-containing protein 2-like	N	7	7	Intracellular	No	1345	20	0	71.88	1	F:GO:0005515	F:protein binding			IPR019734 (SMART); PF13432 (PFAM); IPR011990 (G3DSA:1.25.40.GENE3D); IPR011990 (G3DSA:1.25.40.GENE3D); IPR036767 (G3DSA:2.60.40.GENE3D); IPR013618 (PFAM); PF13424 (PFAM); IPR019734 (PFAM); IPR007474 (PFAM); IPR011990 (G3DSA:1.25.40.GENE3D); mobidb-lite (MOBIDB_LITE); mobidb-lite (MOBIDB_LITE); mobidb-lite (MOBIDB_LITE); PTHR44216 (PANTHER); NON_CYTOPLASMIC_DOMAIN (PHOBIUS); CYTOPLASMIC_DOMAIN (PH…	F:GO:0005515	F:protein binding
gbr.214.13.t1	transmembrane and TPR repeat-containing protein 2-like isoform X1	N	0	0	Signal peptide	No	114	1	2.99651e-12	96.97						mobidb-lite (MOBIDB_LITE); mobidb-lite (MOBIDB_LITE); SIGNAL_PEPTIDE_H_REGION (PHOBIUS); NON_CYTOPLASMIC_DOMAIN (PHOBIUS); SIGNAL_PEPTIDE_C_REGION (PHOBIUS); SIGNAL_PEPTIDE_N_REGION (PHOBIUS); SIGNAL_PEPTIDE (PHOBIUS)	no GO terms	no GO terms
gbr.214.6.t1	galactose-specific lectin nattectin-like	Y	0	0	Signal peptide	Yes	211	20	2.40772e-155	52.45	2	F:GO:0030246; F:GO:0038023	F:carbohydrate binding; F:signaling receptor activity			IPR001304 (SMART); IPR016186 (G3DSA:3.10.100.GENE3D); IPR001304 (PFAM); mobidb-lite (MOBIDB_LITE); PTHR22803:SF116 (PANTHER); PTHR22803 (PANTHER); SIGNAL_PEPTIDE_H_REGION (PHOBIUS); SIGNAL_PEPTIDE (PHOBIUS); SIGNAL_PEPTIDE_N_REGION (PHOBIUS); SIGNAL_PEPTIDE_C_REGION (PHOBIUS); NON_CYTOPLASMIC_DOMAIN (PHOBIUS); IPR001304 (PROSITE_PROFILES); SignalP-noTM (SIGNALP_EUK); IPR016187 (SUPERFAMILY)	no GO terms	no GO terms
gbr.214.9.t1	alpha-N-acetylgalactosamine-specific lectin-like	Y	0	0	Signal peptide	Yes	189	20	8.00073e-140	50.97	2	F:GO:0030246; C:GO:0005576	F:carbohydrate binding; C:extracellular region			IPR001304 (SMART); IPR001304 (PFAM); IPR016186 (G3DSA:3.10.100.GENE3D); PTHR22803 (PANTHER); SIGNAL_PEPTIDE (PHOBIUS); NON_CYTOPLASMIC_DOMAIN (PHOBIUS); SIGNAL_PEPTIDE_N_REGION (PHOBIUS); SIGNAL_PEPTIDE_C_REGION (PHOBIUS); SIGNAL_PEPTIDE_H_REGION (PHOBIUS); IPR001304 (PROSITE_PROFILES); SignalP-noTM (SIGNALP_GRAM_NEGATIVE); SignalP-TM (SIGNALP_GRAM_POSITIVE); SignalP-noTM (SIGNALP_EUK); IPR016187…	no GO terms	no GO terms
gbr.216.7.t1	uncharacterized protein LOC110981163 isoform X2	N	1	1	Transmembrane	No	212	2	2.01082e-151	96.24						mobidb-lite (MOBIDB_LITE); mobidb-lite (MOBIDB_LITE); mobidb-lite (MOBIDB_LITE); mobidb-lite (MOBIDB_LITE); mobidb-lite (MOBIDB_LITE); mobidb-lite (MOBIDB_LITE); TRANSMEMBRANE (PHOBIUS); NON_CYTOPLASMIC_DOMAIN (PHOBIUS); CYTOPLASMIC_DOMAIN (PHOBIUS); TMhelix (TMHMM)	no GO terms	no GO terms
gbr.217.27.t1	lactadherin-like	N	0	0	Intracellular	No	218	20	2.41168e-162	65.19						IPR000421 (SMART); IPR000421 (PFAM); IPR008979 (G3DSA:2.60.120.GENE3D); PTHR24543:SF310 (PANTHER); PTHR24543 (PANTHER); IPR000421 (PROSITE_PATTERNS); PS51257 (PROSITE_PROFILES); IPR000421 (PROSITE_PROFILES); IPR000421 (CDD); SignalP-TM (SIGNALP_GRAM_POSITIVE); IPR008979 (SUPERFAMILY)	no GO terms	no GO terms
gbr.22.53.t1	alpha-2 collagen	Y	0	0	Signal peptide	Yes	3045	20	0	55.82	2	F:GO:0005201; C:GO:0005581	F:extracellular matrix structural constituent; C:collagen trimer			IPR008160 (PFAM); mobidb-lite (MOBIDB_LITE); PTHR12191:SF30 (PANTHER); PTHR12191:SF30 (PANTHER); PTHR12191:SF30 (PANTHER); PTHR12191 (PANTHER); PTHR12191 (PANTHER); PTHR12191:SF30 (PANTHER); PTHR12191 (PANTHER); PTHR12191:SF30 (PANTHER); PTHR12191:SF30 (PANTHER); PTHR12191 (PANTHER); PTHR12191 (PANTHER); PTHR12191 (PANTHER); NON_CYTOPLASMIC_DOMAIN (PHOBIUS); SIGNAL_PEPTIDE (PHOBIUS); SIGNAL_PEPTI…	no GO terms	no GO terms
gbr.22.56.t1	collagen alpha-1(II) chain-like	Y	0	0	Signal peptide	Yes	115	20	7.04749e-72	62.75	1	F:GO:0005515	F:protein binding			IPR001007 (SMART); IPR001007 (PFAM); G3DSA:2.10.70.10 (GENE3D); mobidb-lite (MOBIDB_LITE); SIGNAL_PEPTIDE_C_REGION (PHOBIUS); SIGNAL_PEPTIDE (PHOBIUS); SIGNAL_PEPTIDE_H_REGION (PHOBIUS); NON_CYTOPLASMIC_DOMAIN (PHOBIUS); SIGNAL_PEPTIDE_N_REGION (PHOBIUS); IPR001007 (PROSITE_PROFILES); SignalP-noTM (SIGNALP_EUK); SSF57603 (SUPERFAMILY)	F:GO:0005515	F:protein binding
gbr.22.57.t1	collagen alpha-1(II) chain-like	N	3	3	Transmembrane	No	1338	20	1.98531e-174	71.94	1	F:GO:0005201	F:extracellular matrix structural constituent			IPR000885 (SMART); G3DSA:2.60.120.1000 (GENE3D); IPR000885 (PFAM); mobidb-lite (MOBIDB_LITE); mobidb-lite (MOBIDB_LITE); PTHR24023:SF1014 (PANTHER); PTHR24023 (PANTHER); NON_CYTOPLASMIC_DOMAIN (PHOBIUS); CYTOPLASMIC_DOMAIN (PHOBIUS); CYTOPLASMIC_DOMAIN (PHOBIUS); TRANSMEMBRANE (PHOBIUS); TRANSMEMBRANE (PHOBIUS); NON_CYTOPLASMIC_DOMAIN (PHOBIUS); CYTOPLASMIC_DOMAIN (PHOBIUS); TRANSMEMBRANE (PHOBIU…	F:GO:0005201	F:extracellular matrix structural constituent
gbr.22.59.t1	alpha-2 collagen	N	0	0	Intracellular	No	2769	20	0	69.18	1	F:GO:0005201	F:extracellular matrix structural constituent			IPR000885 (SMART); G3DSA:2.60.120.1000 (GENE3D); IPR000885 (PFAM); mobidb-lite (MOBIDB_LITE); PTHR12191:SF30 (PANTHER); PTHR12191 (PANTHER); PTHR12191 (PANTHER); PTHR12191 (PANTHER); PTHR12191:SF30 (PANTHER); CYTOPLASMIC_DOMAIN (PHOBIUS); TRANSMEMBRANE (PHOBIUS); NON_CYTOPLASMIC_DOMAIN (PHOBIUS); IPR000885 (PROSITE_PROFILES)	F:GO:0005201	F:extracellular matrix structural constituent
gbr.220.7.t1	ubiquitin-like-conjugating enzyme ATG10	N	0	0	Intracellular	No	346	20	2.88627e-168	64.37	2	F:GO:0003735; C:GO:0005762	F:structural constituent of ribosome; C:mitochondrial large ribosomal subunit			G3DSA:2.40.240.120 (GENE3D); IPR007135 (PFAM); G3DSA:3.30.1460.50 (GENE3D); IPR018615 (PFAM); mobidb-lite (MOBIDB_LITE); PTHR14957 (PANTHER)	F:GO:0003735; C:GO:0005762	F:structural constituent of ribosome; C:mitochondrial large ribosomal subunit
gbr.221.10.t1_gbr.221.11.t1	collagen alpha-2(IV) chain-like	Y	0	0	Signal peptide	Yes	1767	20	0	55.66	6	P:GO:0009888; P:GO:0030198; P:GO:0035239; P:GO:0048513; P:GO:0065007; C:GO:0005604	P:tissue development; P:extracellular matrix organization; P:tube morphogenesis; P:animal organ development; P:biological regulation; C:basement membrane			IPR001442 (PFAM); IPR036954 (G3DSA:2.170.240.GENE3D); IPR008160 (PFAM); mobidb-lite (MOBIDB_LITE); mobidb-lite (MOBIDB_LITE); mobidb-lite (MOBIDB_LITE); mobidb-lite (MOBIDB_LITE); PTHR24023 (PANTHER); PTHR24023:SF980 (PANTHER); PTHR24023 (PANTHER); PTHR24023 (PANTHER); PTHR24023:SF980 (PANTHER); PTHR24023:SF980 (PANTHER); PTHR24023 (PANTHER); PTHR24023 (PANTHER); PTHR24023:SF980 (PANTHER); PTHR24…	F:GO:0005201; C:GO:0005581	F:extracellular matrix structural constituent; C:collagen trimer
gbr.222.25.t1	anoctamin-8-like isoform X1	N	8	8	Intracellular	No	834	20	0	73.68	1	C:GO:0016020	C:membrane			Coil (COILS); IPR007632 (PFAM); mobidb-lite (MOBIDB_LITE); mobidb-lite (MOBIDB_LITE); mobidb-lite (MOBIDB_LITE); mobidb-lite (MOBIDB_LITE); mobidb-lite (MOBIDB_LITE); PTHR12308:SF51 (PANTHER); IPR007632 (PANTHER); CYTOPLASMIC_DOMAIN (PHOBIUS); CYTOPLASMIC_DOMAIN (PHOBIUS); TRANSMEMBRANE (PHOBIUS); CYTOPLASMIC_DOMAIN (PHOBIUS); NON_CYTOPLASMIC_DOMAIN (PHOBIUS); TRANSMEMBRANE (PHOBIUS); TRANSMEMBRA…	no GO terms	no GO terms
gbr.225.54.t1	ankyrin repeat, SAM and basic leucine zipper domain-containing protein 1-like	N	0	0	Intracellular	No	515	20	0	58.27	1	F:GO:0005515	F:protein binding			IPR002110 (SMART); IPR020683 (PFAM); IPR036770 (G3DSA:1.25.40.GENE3D); IPR036770 (G3DSA:1.25.40.GENE3D); mobidb-lite (MOBIDB_LITE); mobidb-lite (MOBIDB_LITE); mobidb-lite (MOBIDB_LITE); mobidb-lite (MOBIDB_LITE); mobidb-lite (MOBIDB_LITE); mobidb-lite (MOBIDB_LITE); PTHR24134 (PANTHER); PTHR24134 (PANTHER); PTHR24134:SF9 (PANTHER); IPR020683 (PROSITE_PROFILES); IPR002110 (PROSITE_PROFILES); IPR00…	F:GO:0005515	F:protein binding
gbr.23.45.t1	protein mab-21-like 2	N	0	0	Intracellular	No	360	20	0	90.88	10	P:GO:0002088; P:GO:0007399; P:GO:0008284; P:GO:0010172; P:GO:0048048; P:GO:0048701; P:GO:0060041; F:GO:0005515; C:GO:0005634; C:GO:0005737	P:lens development in camera-type eye; P:nervous system development; P:positive regulation of cell population proliferation; P:embryonic body morphogenesis; P:embryonic eye morphogenesis; P:embryonic cranial skeleton morphogenesis; P:retina development in camera-type eye; F:protein binding; C:nucleus; C:cytoplasm			IPR024810 (SMART); G3DSA:3.30.460.90 (GENE3D); G3DSA:1.10.1410.40 (GENE3D); IPR024810 (PFAM); PTHR10656 (PANTHER); IPR020950 (PTHR10656:PANTHER)	no GO terms	no GO terms
gbr.23.61.t1	carbonic anhydrase-related protein 10	Y	0	0	Signal peptide	Yes	201	20	7.21281e-133	65.55	2	F:GO:0004089; F:GO:0008270	F:carbonate dehydratase activity; F:zinc ion binding	EC:4.2.1.1	Carbonic anhydrase	IPR001148 (SMART); IPR036398 (G3DSA:3.10.200.GENE3D); IPR001148 (PFAM); IPR018347 (PTHR18952:PANTHER); IPR023561 (PANTHER); SIGNAL_PEPTIDE_N_REGION (PHOBIUS); SIGNAL_PEPTIDE_C_REGION (PHOBIUS); NON_CYTOPLASMIC_DOMAIN (PHOBIUS); SIGNAL_PEPTIDE_H_REGION (PHOBIUS); SIGNAL_PEPTIDE (PHOBIUS); IPR001148 (PROSITE_PROFILES); SignalP-noTM (SIGNALP_EUK); IPR036398 (SUPERFAMILY)	F:GO:0004089; F:GO:0008270	F:carbonate dehydratase activity; F:zinc ion binding
gbr.23.83.t1	CREB-binding protein-like isoform X1	N	0	0	Intracellular	No	455	20	0	78.7	5	P:GO:0006468; P:GO:0007165; F:GO:0004672; F:GO:0005515; F:GO:0005524	P:protein phosphorylation; P:signal transduction; F:protein kinase activity; F:protein binding; F:ATP binding			IPR000719 (SMART); G3DSA:1.10.533.10 (GENE3D); IPR001245 (PFAM); G3DSA:1.10.510.10 (GENE3D); G3DSA:3.30.200.20 (GENE3D); mobidb-lite (MOBIDB_LITE); mobidb-lite (MOBIDB_LITE); mobidb-lite (MOBIDB_LITE); mobidb-lite (MOBIDB_LITE); PTHR44329 (PANTHER); IPR008271 (PROSITE_PATTERNS); IPR000488 (PROSITE_PROFILES); IPR000719 (PROSITE_PROFILES); IPR011029 (SUPERFAMILY); IPR011009 (SUPERFAMILY)	P:GO:0006468; P:GO:0007165; F:GO:0004672; F:GO:0005515; F:GO:0005524	P:protein phosphorylation; P:signal transduction; F:protein kinase activity; F:protein binding; F:ATP binding
gbr.235.18.t1	collagen alpha-1(X) chain-like	Y	0	0	Signal peptide	Yes	524	20	0	55.57	2	P:GO:0006958; F:GO:0005515	P:complement activation, classical pathway; F:protein binding			IPR001073 (PRINTS); IPR001073 (SMART); IPR001073 (PFAM); IPR008983 (G3DSA:2.60.120.GENE3D); IPR008160 (PFAM); IPR008983 (G3DSA:2.60.120.GENE3D); mobidb-lite (MOBIDB_LITE); mobidb-lite (MOBIDB_LITE); mobidb-lite (MOBIDB_LITE); PTHR15427 (PANTHER); IPR037572 (PTHR15427:PANTHER); IPR037572 (PTHR15427:PANTHER); IPR037572 (PTHR15427:PANTHER); PTHR15427 (PANTHER); NON_CYTOPLASMIC_DOMAIN (PHOBIUS); SIGN…	P:GO:0006958; F:GO:0005515	P:complement activation, classical pathway; F:protein binding
gbr.235.22.t1	transcription factor Spi-C-like	N	0	0	Intracellular	No	386	20	0	62.26	3	P:GO:0006355; F:GO:0003700; F:GO:0043565	P:regulation of transcription, DNA-templated; F:DNA-binding transcription factor activity; F:sequence-specific DNA binding			IPR000418 (SMART); IPR003118 (SMART); IPR003118 (PFAM); IPR036388 (G3DSA:1.10.10.GENE3D); IPR000418 (PFAM); IPR013761 (G3DSA:1.10.150.GENE3D); mobidb-lite (MOBIDB_LITE); mobidb-lite (MOBIDB_LITE); PTHR11849:SF191 (PANTHER); PTHR11849 (PANTHER); IPR000418 (PROSITE_PATTERNS); IPR000418 (PROSITE_PROFILES); IPR003118 (PROSITE_PROFILES); IPR036390 (SUPERFAMILY); IPR013761 (SUPERFAMILY)	P:GO:0006355; F:GO:0003700; F:GO:0043565	P:regulation of transcription, DNA-templated; F:DNA-binding transcription factor activity; F:sequence-specific DNA binding
gbr.238.25.t1	collagen alpha-1(X) chain-like	N	0	0	UPS	UPS	225	20	2.3182e-23	60.11	1	F:GO:0005515	F:protein binding			IPR001073 (PRINTS); IPR001073 (SMART); IPR008983 (G3DSA:2.60.120.GENE3D); IPR001073 (PFAM); mobidb-lite (MOBIDB_LITE); IPR001073 (PROSITE_PROFILES); IPR008983 (SUPERFAMILY)	F:GO:0005515	F:protein binding
gbr.24.41.t1_gbr.24.42.t1	ski oncogene-like	N	0	0	Intracellular	No	721	20	0	62.1	2	P:GO:0006351; F:GO:0046332	P:transcription, DNA-templated; F:SMAD binding			IPR014890 (PFAM); IPR010919 (G3DSA:3.10.390.GENE3D); IPR003380 (PFAM); IPR037000 (G3DSA:3.10.260.GENE3D); mobidb-lite (MOBIDB_LITE); mobidb-lite (MOBIDB_LITE); mobidb-lite (MOBIDB_LITE); mobidb-lite (MOBIDB_LITE); mobidb-lite (MOBIDB_LITE); mobidb-lite (MOBIDB_LITE); IPR023216 (PANTHER); IPR023216 (PANTHER); PTHR10005:SF25 (PANTHER); PTHR10005:SF25 (PANTHER); IPR010919 (SUPERFAMILY); IPR009061 (S…	F:GO:0046332	F:SMAD binding
gbr.241.15.t1_gbr.241.16.t1	rho GTPase-activating protein 7-like isoform X2	N	0	0	Intracellular	No	1410	20	0	80.96	6	P:GO:0030036; P:GO:0035023; P:GO:0043547; F:GO:0005096; F:GO:0008289; C:GO:0005737	P:actin cytoskeleton organization; P:regulation of Rho protein signal transduction; P:positive regulation of GTPase activity; F:GTPase activator activity; F:lipid binding; C:cytoplasm			IPR000198 (PFAM); IPR023393 (G3DSA:3.30.530.GENE3D); IPR001660 (PFAM); IPR002913 (PFAM); IPR008936 (G3DSA:1.10.555.GENE3D); mobidb-lite (MOBIDB_LITE); mobidb-lite (MOBIDB_LITE); mobidb-lite (MOBIDB_LITE); mobidb-lite (MOBIDB_LITE); mobidb-lite (MOBIDB_LITE); mobidb-lite (MOBIDB_LITE); mobidb-lite (MOBIDB_LITE); mobidb-lite (MOBIDB_LITE); mobidb-lite (MOBIDB_LITE); mobidb-lite (MOBIDB_LITE); mobid…	P:GO:0007165; F:GO:0005515; F:GO:0008289	P:signal transduction; F:protein binding; F:lipid binding
gbr.248.16.t1	arrestin domain-containing protein 3-like	N	0	0	Transmembrane	No	391	20	0	72.47						IPR011022 (SMART); IPR014752 (G3DSA:2.60.40.GENE3D); IPR014752 (G3DSA:2.60.40.GENE3D); IPR011021 (PFAM); IPR011022 (PFAM); PTHR11188:SF138 (PANTHER); PTHR11188 (PANTHER); IPR014756 (SUPERFAMILY); IPR014756 (SUPERFAMILY)	no GO terms	no GO terms
gbr.249.26.t1	suppressor of fused homolog	N	0	0	Intracellular	No	458	20	0	78.45	1	F:GO:0008134	F:transcription factor binding			IPR038489 (G3DSA:3.30.1360.GENE3D); IPR020941 (PFAM); IPR016591 (PIRSF); IPR024314 (PFAM); mobidb-lite (MOBIDB_LITE); mobidb-lite (MOBIDB_LITE); IPR007768 (PANTHER); IPR037181 (SUPERFAMILY)	F:GO:0005515; F:GO:0008134	F:protein binding; F:transcription factor binding
gbr.25.117.t1_gbr.25.119.t1	dynein heavy chain 5, axonemal-like isoform X2	N	0	0	Intracellular	No	4652	20	0	89.64	7	P:GO:0007018; F:GO:0005524; F:GO:0008569; C:GO:0005737; C:GO:0005874; C:GO:0005929; C:GO:0030286	P:microtubule-based movement; F:ATP binding; F:ATP-dependent microtubule motor activity, minus-end-directed; C:cytoplasm; C:microtubule; C:cilium; C:dynein complex	EC:3.6.1.3; EC:5.6.1.4; EC:3.6.1.15	Deleted entry; Minus-end-directed kinesin ATPase; Nucleoside-triphosphate phosphatase	G3DSA:3.40.50.300 (GENE3D); IPR024743 (PFAM); G3DSA:3.40.50.300 (GENE3D); IPR042228 (G3DSA:3.20.180.GENE3D); IPR004273 (PFAM); IPR041658 (PFAM); PF12775 (PFAM); G3DSA:1.20.1270.280 (GENE3D); G3DSA:1.20.58.1120 (GENE3D); IPR013602 (PFAM); IPR013594 (PFAM); G3DSA:3.40.50.11510 (GENE3D); IPR024317 (PFAM); G3DSA:3.40.50.300 (GENE3D); IPR035699 (PFAM); G3DSA:3.40.50.300 (GENE3D); G3DSA:1.10.472.130 (G…	P:GO:0007018; F:GO:0005524; F:GO:0008569; C:GO:0030286	P:microtubule-based movement; F:ATP binding; F:ATP-dependent microtubule motor activity, minus-end-directed; C:dynein complex
gbr.25.185.t1	CLUMA_CG004748, isoform A	N	0	0	Intracellular	No	625	20	0	91.8	5	P:GO:0007017; F:GO:0003924; F:GO:0005200; F:GO:0005525; C:GO:0005874	P:microtubule-based process; F:GTPase activity; F:structural constituent of cytoskeleton; F:GTP binding; C:microtubule	EC:3.6.1.15	Nucleoside-triphosphate phosphatase	IPR002452 (PRINTS); IPR000217 (PRINTS); IPR003008 (SMART); IPR036525 (G3DSA:3.40.50.GENE3D); IPR003008 (PFAM); PTHR11588:SF292 (PANTHER); IPR000217 (PANTHER); PTHR11588:SF292 (PANTHER); IPR017975 (PROSITE_PATTERNS); IPR017975 (PROSITE_PATTERNS); IPR017975 (PROSITE_PATTERNS); IPR036525 (SUPERFAMILY); IPR036525 (SUPERFAMILY); IPR036525 (SUPERFAMILY)	P:GO:0007017; F:GO:0003924; F:GO:0005200; F:GO:0005525; C:GO:0005874	P:microtubule-based process; F:GTPase activity; F:structural constituent of cytoskeleton; F:GTP binding; C:microtubule
gbr.25.36.t1	kin of IRRE-like protein 3	Y	1	0	Signal peptide	Yes	631	20	0	50.84	2	C:GO:0016020; C:GO:0016021	C:membrane; C:integral component of membrane			IPR013106 (SMART); IPR003599 (SMART); IPR013106 (PFAM); IPR013783 (G3DSA:2.60.40.GENE3D); IPR013783 (G3DSA:2.60.40.GENE3D); mobidb-lite (MOBIDB_LITE); mobidb-lite (MOBIDB_LITE); mobidb-lite (MOBIDB_LITE); mobidb-lite (MOBIDB_LITE); PTHR25466 (PANTHER); NON_CYTOPLASMIC_DOMAIN (PHOBIUS); TRANSMEMBRANE (PHOBIUS); SIGNAL_PEPTIDE (PHOBIUS); SIGNAL_PEPTIDE_N_REGION (PHOBIUS); SIGNAL_PEPTIDE_H_REGION (P…	no GO terms	no GO terms
gbr.25.88.t1	protein FAM46C-like	N	0	0	Intracellular	No	432	20	0	81.02	1	F:GO:1990817	F:RNA adenylyltransferase activity	EC:2.7.7.19	Polynucleotide adenylyltransferase	IPR012937 (SMART); IPR012937 (PFAM); IPR012937 (PANTHER)	F:GO:1990817	F:RNA adenylyltransferase activity
gbr.250.4.t1	UNC5C-like protein	N	0	0	Intracellular	No	899	20	0	50.65	3	P:GO:0038007; F:GO:0005042; C:GO:0016021	P:netrin-activated signaling pathway; F:netrin receptor activity; C:integral component of membrane			IPR000906 (SMART); IPR000906 (PFAM); G3DSA:2.60.220.30 (GENE3D); mobidb-lite (MOBIDB_LITE); mobidb-lite (MOBIDB_LITE); mobidb-lite (MOBIDB_LITE); mobidb-lite (MOBIDB_LITE); mobidb-lite (MOBIDB_LITE); mobidb-lite (MOBIDB_LITE); mobidb-lite (MOBIDB_LITE); mobidb-lite (MOBIDB_LITE); mobidb-lite (MOBIDB_LITE); IPR037936 (PANTHER); IPR000906 (PROSITE_PROFILES)	P:GO:0038007; F:GO:0005042; C:GO:0016021	P:netrin-activated signaling pathway; F:netrin receptor activity; C:integral component of membrane
gbr.253.5.t1	alpha-N-acetylgalactosaminide alpha-2,6-sialyltransferase 2-like	N	0	0	Intracellular	No	345	20	2.54626e-91	56.87	2	P:GO:0006486; F:GO:0008373	P:protein glycosylation; F:sialyltransferase activity			IPR012163 (PIRSF); IPR001675 (PFAM); IPR038578 (G3DSA:3.90.1480.GENE3D); IPR038578 (G3DSA:3.90.1480.GENE3D); PTHR45941 (PANTHER)	P:GO:0006486; F:GO:0008373	P:protein glycosylation; F:sialyltransferase activity
gbr.258.7.t1	cytochrome P450 26A1-like	N	0	0	Intracellular	No	603	20	0	67.74	5	P:GO:0055114; F:GO:0004497; F:GO:0005506; F:GO:0016705; F:GO:0020037	P:obsolete oxidation-reduction process; F:monooxygenase activity; F:iron ion binding; F:oxidoreductase activity, acting on paired donors, with incorporation or reduction of molecular oxygen; F:heme binding			IPR002403 (PRINTS); IPR036396 (G3DSA:1.10.630.GENE3D); IPR001128 (PFAM); mobidb-lite (MOBIDB_LITE); PTHR24286:SF101 (PANTHER); PTHR24286 (PANTHER); IPR017972 (PROSITE_PATTERNS); IPR036396 (SUPERFAMILY)	P:GO:0055114; F:GO:0004497; F:GO:0005506; F:GO:0016705; F:GO:0020037	P:obsolete oxidation-reduction process; F:monooxygenase activity; F:iron ion binding; F:oxidoreductase activity, acting on paired donors, with incorporation or reduction of molecular oxygen; F:heme binding
gbr.26.24.t1	guanylate cyclase 32E-like	N	0	0	Transmembrane	No	252	20	6.33794e-137	64.74	5	P:GO:0007165; P:GO:0009190; P:GO:1901564; F:GO:0016849; C:GO:0016020	P:signal transduction; P:cyclic nucleotide biosynthetic process; P:organonitrogen compound metabolic process; F:phosphorus-oxygen lyase activity; C:membrane			IPR001828 (PFAM); G3DSA:3.40.50.2300 (GENE3D); CYTOPLASMIC_DOMAIN (PHOBIUS); NON_CYTOPLASMIC_DOMAIN (PHOBIUS); TRANSMEMBRANE (PHOBIUS); IPR028082 (SUPERFAMILY)	no GO terms	no GO terms
gbr.265.15.t1	target of rapamycin complex 2 subunit MAPKAP1 isoform X1	Y	0	0	Intracellular	Yes	514	20	0	68.18	1	C:GO:0031932	C:TORC2 complex			IPR011993 (G3DSA:2.30.29.GENE3D); IPR031313 (PFAM); IPR031567 (PFAM); IPR032679 (PFAM); IPR008828 (PANTHER); SIGNAL_PEPTIDE_H_REGION (PHOBIUS); SIGNAL_PEPTIDE_C_REGION (PHOBIUS); SIGNAL_PEPTIDE_N_REGION (PHOBIUS); SIGNAL_PEPTIDE (PHOBIUS); NON_CYTOPLASMIC_DOMAIN (PHOBIUS); SignalP-noTM (SIGNALP_EUK)	C:GO:0031932	C:TORC2 complex
gbr.267.14.t1	beta-1,3-galactosyltransferase 1-like	N	0	0	Transmembrane	No	378	20	0	63.68	2	P:GO:0006486; C:GO:0016020	P:protein glycosylation; C:membrane			IPR002659 (PFAM); PTHR11214:SF247 (PANTHER); IPR002659 (PANTHER); CYTOPLASMIC_DOMAIN (PHOBIUS); TRANSMEMBRANE (PHOBIUS); NON_CYTOPLASMIC_DOMAIN (PHOBIUS)	P:GO:0006486; C:GO:0016020	P:protein glycosylation; C:membrane
gbr.268.20.t1	insulin receptor-like	Y	0	0	Signal peptide	Yes	216	20	8.93994e-147	73.42	13	P:GO:0007169; P:GO:0007275; P:GO:0014068; P:GO:0033674; P:GO:0042593; P:GO:0043410; P:GO:0051897; F:GO:0000166; F:GO:0005009; F:GO:0043167; F:GO:0043560; C:GO:0005899; C:GO:0030424	P:transmembrane receptor protein tyrosine kinase signaling pathway; P:multicellular organism development; P:positive regulation of phosphatidylinositol 3-kinase signaling; P:positive regulation of kinase activity; P:glucose homeostasis; P:positive regulation of MAPK cascade; P:positive regulation of protein kinase B signaling; F:nucleotide binding; F:insulin-activated receptor activity; F:ion bin…	EC:2.7.10; EC:2.7.10.1	Transferring phosphorus-containing groups; Receptor protein-tyrosine kinase	IPR036941 (G3DSA:3.80.20.GENE3D); IPR000494 (PFAM); PTHR24416 (PANTHER); PTHR24416:SF91 (PANTHER); SIGNAL_PEPTIDE_H_REGION (PHOBIUS); NON_CYTOPLASMIC_DOMAIN (PHOBIUS); SIGNAL_PEPTIDE_N_REGION (PHOBIUS); SIGNAL_PEPTIDE (PHOBIUS); SIGNAL_PEPTIDE_C_REGION (PHOBIUS); SignalP-noTM (SIGNALP_EUK); SignalP-TM (SIGNALP_GRAM_POSITIVE); SSF52058 (SUPERFAMILY)	no GO terms	no GO terms
gbr.27.14.t1	transcription factor Hox1	N	0	0	Intracellular	No	369	20	0	65.52	3	P:GO:0006355; F:GO:0000981; F:GO:0003677	P:regulation of transcription, DNA-templated; F:DNA-binding transcription factor activity, RNA polymerase II-specific; F:DNA binding			IPR000047 (PRINTS); IPR020479 (PRINTS); IPR001356 (SMART); G3DSA:1.10.10.60 (GENE3D); IPR001356 (PFAM); mobidb-lite (MOBIDB_LITE); mobidb-lite (MOBIDB_LITE); mobidb-lite (MOBIDB_LITE); mobidb-lite (MOBIDB_LITE); mobidb-lite (MOBIDB_LITE); PTHR45946:SF4 (PANTHER); PTHR45946 (PANTHER); IPR017970 (PROSITE_PATTERNS); IPR001356 (PROSITE_PROFILES); IPR001356 (CDD); IPR009057 (SUPERFAMILY)	P:GO:0006355; F:GO:0000981; F:GO:0003677	P:regulation of transcription, DNA-templated; F:DNA-binding transcription factor activity, RNA polymerase II-specific; F:DNA binding
gbr.27.24.t1	homeobox protein Hox-A5-like	N	0	0	UPS	UPS	254	20	0	74.01	4	P:GO:0006355; F:GO:0000981; F:GO:0003677; C:GO:0005634	P:regulation of transcription, DNA-templated; F:DNA-binding transcription factor activity, RNA polymerase II-specific; F:DNA binding; C:nucleus			IPR017995 (PRINTS); IPR020479 (PRINTS); IPR000047 (PRINTS); IPR001356 (SMART); G3DSA:1.10.10.60 (GENE3D); IPR001356 (PFAM); PTHR45771 (PANTHER); IPR001827 (PROSITE_PATTERNS); IPR017970 (PROSITE_PATTERNS); IPR001356 (PROSITE_PROFILES); IPR001356 (CDD); IPR009057 (SUPERFAMILY)	P:GO:0006355; F:GO:0000981; F:GO:0003677; F:GO:0003700; C:GO:0005634	P:regulation of transcription, DNA-templated; F:DNA-binding transcription factor activity, RNA polymerase II-specific; F:DNA binding; F:DNA-binding transcription factor activity; C:nucleus
gbr.270.11.t1	pancreas transcription factor 1 subunit alpha-like	N	0	0	Intracellular	No	224	20	3.01012e-167	75.14	1	F:GO:0046983	F:protein dimerization activity			IPR011598 (SMART); IPR011598 (PFAM); IPR036638 (G3DSA:4.10.280.GENE3D); mobidb-lite (MOBIDB_LITE); mobidb-lite (MOBIDB_LITE); PTHR23349:SF59 (PANTHER); PTHR23349 (PANTHER); IPR011598 (PROSITE_PROFILES); IPR011598 (CDD); IPR036638 (SUPERFAMILY)	F:GO:0046983	F:protein dimerization activity
gbr.270.12.t1	---NA---	N	0	0	Intracellular	No	212									no IPS match	no IPS match	no IPS match
gbr.270.20.t1	integrin alpha-8-like	Y	0	0	Signal peptide	Yes	972	20	0	59.39	2	P:GO:0007155; C:GO:0008305	P:cell adhesion; C:integrin complex			IPR000413 (PRINTS); IPR013519 (SMART); G3DSA:2.60.40.1510 (GENE3D); IPR013649 (PFAM); IPR013517 (PFAM); IPR028994 (G3DSA:2.130.10.GENE3D); G3DSA:2.60.40.1530 (GENE3D); G3DSA:2.60.40.1460 (GENE3D); mobidb-lite (MOBIDB_LITE); mobidb-lite (MOBIDB_LITE); mobidb-lite (MOBIDB_LITE); PTHR23220 (PANTHER); PTHR23220:SF83 (PANTHER); SIGNAL_PEPTIDE_C_REGION (PHOBIUS); SIGNAL_PEPTIDE (PHOBIUS); SIGNAL_PEPTID…	P:GO:0007155; C:GO:0008305	P:cell adhesion; C:integrin complex
gbr.272.10.t1	Cytochrome c	N	0	0	UPS	UPS	152	20	2.79711e-46	63.25						no IPS match	no IPS match	no IPS match
gbr.272.13.t1	uncharacterized protein LOC110983126	Y	0	0	Signal peptide	Yes	197	9	9.68574e-143	54.44	1	F:GO:0005515	F:protein binding			IPR002350 (PFAM); G3DSA:3.30.60.30 (GENE3D); SIGNAL_PEPTIDE_C_REGION (PHOBIUS); SIGNAL_PEPTIDE (PHOBIUS); NON_CYTOPLASMIC_DOMAIN (PHOBIUS); SIGNAL_PEPTIDE_H_REGION (PHOBIUS); SIGNAL_PEPTIDE_N_REGION (PHOBIUS); IPR002350 (PROSITE_PROFILES); SignalP-noTM (SIGNALP_EUK); IPR036058 (SUPERFAMILY)	F:GO:0005515	F:protein binding
gbr.274.20.t1	cyclin-dependent kinase-like 1 isoform X1	N	0	0	Intracellular	No	389	20	0	79.55	3	P:GO:0006468; F:GO:0004672; F:GO:0005524	P:protein phosphorylation; F:protein kinase activity; F:ATP binding			IPR000719 (SMART); IPR000719 (PFAM); G3DSA:3.30.200.20 (GENE3D); G3DSA:1.10.510.10 (GENE3D); mobidb-lite (MOBIDB_LITE); mobidb-lite (MOBIDB_LITE); PTHR24056:SF222 (PANTHER); PTHR24056 (PANTHER); IPR008271 (PROSITE_PATTERNS); IPR017441 (PROSITE_PATTERNS); IPR000719 (PROSITE_PROFILES); IPR011009 (SUPERFAMILY)	P:GO:0006468; F:GO:0004672; F:GO:0005524	P:protein phosphorylation; F:protein kinase activity; F:ATP binding
gbr.275.1.t1	collagen alpha-1(X) chain-like	Y	0	0	Signal peptide	Yes	266	20	0	64.21	2	P:GO:0006958; F:GO:0005515	P:complement activation, classical pathway; F:protein binding			IPR001073 (PRINTS); IPR001073 (SMART); IPR001073 (PFAM); IPR008160 (PFAM); IPR008983 (G3DSA:2.60.120.GENE3D); mobidb-lite (MOBIDB_LITE); mobidb-lite (MOBIDB_LITE); mobidb-lite (MOBIDB_LITE); PTHR15427 (PANTHER); IPR037572 (PTHR15427:PANTHER); SIGNAL_PEPTIDE_H_REGION (PHOBIUS); SIGNAL_PEPTIDE_C_REGION (PHOBIUS); NON_CYTOPLASMIC_DOMAIN (PHOBIUS); SIGNAL_PEPTIDE_N_REGION (PHOBIUS); SIGNAL_PEPTIDE (P…	P:GO:0006958; F:GO:0005515	P:complement activation, classical pathway; F:protein binding
gbr.275.2.t1	trace amine-associated receptor 8b-like	N	7	6	Transmembrane	No	363	20	4.57608e-49	46.9	3	P:GO:0007186; F:GO:0004930; C:GO:0016021	P:G protein-coupled receptor signaling pathway; F:G protein-coupled receptor activity; C:integral component of membrane			IPR000276 (PRINTS); IPR000276 (PFAM); G3DSA:1.20.1070.10 (GENE3D); PTHR24246 (PANTHER); IPR000276 (PROSITE_PATTERNS); CYTOPLASMIC_DOMAIN (PHOBIUS); NON_CYTOPLASMIC_DOMAIN (PHOBIUS); NON_CYTOPLASMIC_DOMAIN (PHOBIUS); TRANSMEMBRANE (PHOBIUS); CYTOPLASMIC_DOMAIN (PHOBIUS); TRANSMEMBRANE (PHOBIUS); TRANSMEMBRANE (PHOBIUS); TRANSMEMBRANE (PHOBIUS); TRANSMEMBRANE (PHOBIUS); TRANSMEMBRANE (PHOBIUS); TRA…	P:GO:0007186; F:GO:0004930; C:GO:0016021	P:G protein-coupled receptor signaling pathway; F:G protein-coupled receptor activity; C:integral component of membrane
gbr.279.10.t1	cadherin EGF LAG seven-pass G-type receptor 1-like isoform X1	Y	0	0	Signal peptide	Yes	1220	20	0	53.05	4	P:GO:0007156; F:GO:0005509; F:GO:0005515; C:GO:0005886	P:homophilic cell adhesion via plasma membrane adhesion molecules; F:calcium ion binding; F:protein binding; C:plasma membrane			IPR002126 (PRINTS); IPR002126 (SMART); IPR001791 (SMART); IPR003961 (SMART); G3DSA:2.60.40.60 (GENE3D); IPR013783 (G3DSA:2.60.40.GENE3D); IPR002126 (PFAM); IPR001791 (PFAM); IPR003961 (PFAM); G3DSA:2.60.120.200 (GENE3D); PTHR24026:SF51 (PANTHER); PTHR24026 (PANTHER); IPR020894 (PROSITE_PATTERNS); IPR020894 (PROSITE_PATTERNS); SIGNAL_PEPTIDE_C_REGION (PHOBIUS); NON_CYTOPLASMIC_DOMAIN (PHOBIUS); SI…	P:GO:0007155; P:GO:0007156; F:GO:0005509; F:GO:0005515; C:GO:0005886; C:GO:0016020	P:cell adhesion; P:homophilic cell adhesion via plasma membrane adhesion molecules; F:calcium ion binding; F:protein binding; C:plasma membrane; C:membrane
gbr.279.21.t1	histone deacetylase 6-like isoform X1	N	0	0	Intracellular	No	827	20	0	80.06	1	F:GO:0008270	F:zinc ion binding			IPR013083 (G3DSA:3.30.40.GENE3D); IPR001607 (PFAM); mobidb-lite (MOBIDB_LITE); mobidb-lite (MOBIDB_LITE); mobidb-lite (MOBIDB_LITE); mobidb-lite (MOBIDB_LITE); mobidb-lite (MOBIDB_LITE); mobidb-lite (MOBIDB_LITE); mobidb-lite (MOBIDB_LITE); mobidb-lite (MOBIDB_LITE); mobidb-lite (MOBIDB_LITE); mobidb-lite (MOBIDB_LITE); mobidb-lite (MOBIDB_LITE); mobidb-lite (MOBIDB_LITE); mobidb-lite (MOBIDB_LIT…	F:GO:0008270	F:zinc ion binding
gbr.279.8.t1	dyp-type peroxidase family protein	N	0	0	Intracellular	No	1154	20	0	64.18	3	P:GO:0055114; F:GO:0004601; F:GO:0020037	P:obsolete oxidation-reduction process; F:peroxidase activity; F:heme binding	EC:1.11.1.7	Peroxidase	IPR006314 (PFAM); G3DSA:3.20.70.20 (GENE3D); IPR006314 (TIGRFAM); IPR004184 (PFAM); mobidb-lite (MOBIDB_LITE); PTHR43641:SF2 (PANTHER); PTHR43641 (PANTHER); IPR001150 (PROSITE_PROFILES); IPR004184 (PROSITE_PROFILES); IPR006314 (PROSITE_PROFILES); SSF51998 (SUPERFAMILY); IPR011008 (SUPERFAMILY)	P:GO:0055114; F:GO:0003824; F:GO:0004601; F:GO:0020037	P:obsolete oxidation-reduction process; F:catalytic activity; F:peroxidase activity; F:heme binding
gbr.28.13.t1	nuclear receptor subfamily 2 group F member 1-A-like isoform X1	N	0	0	Intracellular	No	483	20	0	89.59	4	P:GO:0006355; F:GO:0003700; F:GO:0008270; F:GO:0043565	P:regulation of transcription, DNA-templated; F:DNA-binding transcription factor activity; F:zinc ion binding; F:sequence-specific DNA binding			PR01282 (PRINTS); IPR001723 (PRINTS); IPR001628 (PRINTS); IPR001628 (SMART); IPR000536 (SMART); IPR000536 (PFAM); IPR035500 (G3DSA:1.10.565.GENE3D); IPR001628 (PFAM); IPR013088 (G3DSA:3.30.50.GENE3D); mobidb-lite (MOBIDB_LITE); mobidb-lite (MOBIDB_LITE); mobidb-lite (MOBIDB_LITE); mobidb-lite (MOBIDB_LITE); PTHR24083 (PANTHER); PTHR24083:SF168 (PANTHER); IPR001628 (PROSITE_PATTERNS); IPR000536 (P…	P:GO:0006355; F:GO:0003700; F:GO:0008270; F:GO:0043565	P:regulation of transcription, DNA-templated; F:DNA-binding transcription factor activity; F:zinc ion binding; F:sequence-specific DNA binding
gbr.28.30.t1	protein unc-13 homolog B-like isoform X4	N	0	0	Intracellular	No	652	20	0	65.15	5	P:GO:0016082; P:GO:0016188; P:GO:0035249; P:GO:0035556; F:GO:0019992	P:synaptic vesicle priming; P:synaptic vesicle maturation; P:synaptic transmission, glutamatergic; P:intracellular signal transduction; F:diacylglycerol binding			Coil (COILS); IPR020454 (PRINTS); IPR002219 (SMART); IPR035892 (G3DSA:2.60.40.GENE3D); IPR000008 (PFAM); IPR002219 (PFAM); G3DSA:3.30.60.20 (GENE3D); mobidb-lite (MOBIDB_LITE); mobidb-lite (MOBIDB_LITE); mobidb-lite (MOBIDB_LITE); mobidb-lite (MOBIDB_LITE); mobidb-lite (MOBIDB_LITE); mobidb-lite (MOBIDB_LITE); mobidb-lite (MOBIDB_LITE); mobidb-lite (MOBIDB_LITE); IPR027080 (PANTHER); IPR027082 (P…	P:GO:0007268; P:GO:0016082; P:GO:0016188; P:GO:0035249; P:GO:0035556; F:GO:0019992	P:chemical synaptic transmission; P:synaptic vesicle priming; P:synaptic vesicle maturation; P:synaptic transmission, glutamatergic; P:intracellular signal transduction; F:diacylglycerol binding
gbr.28.75.t1	protein dead ringer homolog	N	0	0	Intracellular	No	324	20	0	83.11	1	F:GO:0003677	F:DNA binding			IPR036431 (G3DSA:1.10.150.GENE3D); mobidb-lite (MOBIDB_LITE); mobidb-lite (MOBIDB_LITE); mobidb-lite (MOBIDB_LITE); mobidb-lite (MOBIDB_LITE); mobidb-lite (MOBIDB_LITE); mobidb-lite (MOBIDB_LITE); mobidb-lite (MOBIDB_LITE); mobidb-lite (MOBIDB_LITE); PTHR15348 (PANTHER); PTHR15348:SF1 (PANTHER); cd16881 (CDD)	F:GO:0003677	F:DNA binding
gbr.283.2.t1	uncharacterized protein LOC110983903	Y	0	0	Signal peptide	Yes	246	5	0	69.76						NON_CYTOPLASMIC_DOMAIN (PHOBIUS); SIGNAL_PEPTIDE_H_REGION (PHOBIUS); SIGNAL_PEPTIDE_N_REGION (PHOBIUS); SIGNAL_PEPTIDE (PHOBIUS); SIGNAL_PEPTIDE_C_REGION (PHOBIUS); IPR008139 (PROSITE_PROFILES); SignalP-noTM (SIGNALP_GRAM_NEGATIVE); SignalP-TM (SIGNALP_GRAM_POSITIVE); SignalP-noTM (SIGNALP_EUK); IPR011001 (SUPERFAMILY)	no GO terms	no GO terms
gbr.283.21.t1	CAP-Gly domain-containing linker protein 1	N	0	0	Intracellular	No	2212	20	0	65.84	1	C:GO:0110165	C:cellular anatomical entity			Coil (COILS); Coil (COILS); Coil (COILS); Coil (COILS); Coil (COILS); Coil (COILS); Coil (COILS); Coil (COILS); Coil (COILS); Coil (COILS); Coil (COILS); Coil (COILS); Coil (COILS); Coil (COILS); mobidb-lite (MOBIDB_LITE); mobidb-lite (MOBIDB_LITE); mobidb-lite (MOBIDB_LITE); mobidb-lite (MOBIDB_LITE); PTHR47236 (PANTHER)	no GO terms	no GO terms
gbr.283.22.t1	Intracellular protein transport protein USO1	N	0	0	Intracellular	No	6099	20	0	67.37	3	F:GO:0005515; F:GO:0008061; C:GO:0005576	F:protein binding; F:chitin binding; C:extracellular region			IPR011641 (SMART); IPR001368 (SMART); PTHR46104:SF2 (PANTHER); PTHR46104:SF2 (PANTHER); PTHR46104:SF2 (PANTHER); PTHR46104 (PANTHER); PTHR46104 (PANTHER); PTHR46104 (PANTHER); PTHR46104:SF2 (PANTHER); PTHR46104 (PANTHER); PTHR46104:SF2 (PANTHER); PTHR46104 (PANTHER); PTHR46104 (PANTHER); PTHR46104:SF2 (PANTHER); PTHR46104 (PANTHER); PTHR46104 (PANTHER); PTHR46104:SF2 (PANTHER); PTHR46104 (PANTHER…	F:GO:0005515; F:GO:0008061; C:GO:0005576	F:protein binding; F:chitin binding; C:extracellular region
gbr.287.29.t1	geranylgeranyl transferase type-2 subunit beta	N	0	0	UPS	UPS	717	20	0	90.11	3	P:GO:0018344; F:GO:0004663; F:GO:0005515	P:protein geranylgeranylation; F:Rab geranylgeranyltransferase activity; F:protein binding	EC:2.5.1.60	Protein geranylgeranyltransferase type II	Coil (COILS); Coil (COILS); IPR002083 (SMART); IPR001330 (PFAM); G3DSA:1.50.10.20 (GENE3D); G3DSA:1.20.5.110 (GENE3D); IPR008974 (G3DSA:2.60.210.GENE3D); PTHR11774:SF11 (PANTHER); PTHR11774 (PANTHER); IPR002083 (PROSITE_PROFILES); IPR026873 (CDD); IPR008930 (SUPERFAMILY); IPR008974 (SUPERFAMILY)	P:GO:0018344; F:GO:0003824; F:GO:0004663; F:GO:0005515	P:protein geranylgeranylation; F:catalytic activity; F:Rab geranylgeranyltransferase activity; F:protein binding
gbr.29.12.t1	calcium/calmodulin-dependent protein kinase type IV-like	N	0	0	UPS	UPS	374	20	0	79.61	3	P:GO:0006468; F:GO:0004672; F:GO:0005524	P:protein phosphorylation; F:protein kinase activity; F:ATP binding			IPR000719 (SMART); G3DSA:3.30.200.20 (GENE3D); IPR000719 (PFAM); G3DSA:1.10.510.10 (GENE3D); mobidb-lite (MOBIDB_LITE); mobidb-lite (MOBIDB_LITE); PTHR24347 (PANTHER); PTHR24347:SF391 (PANTHER); IPR017441 (PROSITE_PATTERNS); IPR008271 (PROSITE_PATTERNS); IPR000719 (PROSITE_PROFILES); IPR011009 (SUPERFAMILY)	P:GO:0006468; F:GO:0004672; F:GO:0005524	P:protein phosphorylation; F:protein kinase activity; F:ATP binding
gbr.29.33.t1	Death-associated protein kinase 3	N	0	0	Intracellular	No	373	20	2.03825e-126	79.8	3	P:GO:0006468; F:GO:0004672; F:GO:0005524	P:protein phosphorylation; F:protein kinase activity; F:ATP binding			IPR000719 (SMART); G3DSA:1.10.510.10 (GENE3D); G3DSA:3.30.200.20 (GENE3D); IPR000719 (PFAM); PTHR24347:SF388 (PANTHER); PTHR24347 (PANTHER); IPR008271 (PROSITE_PATTERNS); IPR017441 (PROSITE_PATTERNS); IPR000719 (PROSITE_PROFILES); IPR011009 (SUPERFAMILY)	P:GO:0006468; F:GO:0004672; F:GO:0005524	P:protein phosphorylation; F:protein kinase activity; F:ATP binding
gbr.296.9.t1	uncharacterized protein LOC110982626 isoform X3	N	0	0	Intracellular	No	323	14	0	64.64	1	F:GO:0005515	F:protein binding			IPR001478 (SMART); IPR041489 (PFAM); IPR036034 (G3DSA:2.30.42.GENE3D); mobidb-lite (MOBIDB_LITE); mobidb-lite (MOBIDB_LITE); IPR001478 (PROSITE_PROFILES); IPR036034 (SUPERFAMILY)	F:GO:0005515	F:protein binding
gbr.303.8.t1	LOW QUALITY PROTEIN: uncharacterized protein LOC110987739	N	0	0	Intracellular	No	301	8	0	72.2						IPR027818 (PFAM); mobidb-lite (MOBIDB_LITE); mobidb-lite (MOBIDB_LITE); mobidb-lite (MOBIDB_LITE)	no GO terms	no GO terms
gbr.304.3.t1_gbr.304.4.t1	homeobox protein MOX-2-like	N	0	0	Intracellular	No	317	20	0	65.8	7	P:GO:0006355; P:GO:0007275; P:GO:0045944; F:GO:0000981; F:GO:0003677; F:GO:0003700; C:GO:0005634	P:regulation of transcription, DNA-templated; P:multicellular organism development; P:positive regulation of transcription by RNA polymerase II; F:DNA-binding transcription factor activity, RNA polymerase II-specific; F:DNA binding; F:DNA-binding transcription factor activity; C:nucleus			IPR020479 (PRINTS); G3DSA:1.10.10.60 (GENE3D); IPR001356 (PFAM); mobidb-lite (MOBIDB_LITE); mobidb-lite (MOBIDB_LITE); mobidb-lite (MOBIDB_LITE); mobidb-lite (MOBIDB_LITE); mobidb-lite (MOBIDB_LITE); mobidb-lite (MOBIDB_LITE); IPR042634 (PANTHER); IPR001356 (PROSITE_PROFILES); IPR001356 (CDD); IPR009057 (SUPERFAMILY)	P:GO:0045944; F:GO:0003677; F:GO:0003700	P:positive regulation of transcription by RNA polymerase II; F:DNA binding; F:DNA-binding transcription factor activity
gbr.307.14.t1	Transient receptor potential-gamma protein	N	5	5	Intracellular	No	887	20	0	49.74	4	P:GO:0070588; F:GO:0005262; F:GO:0005515; C:GO:0016020	P:calcium ion transmembrane transport; F:calcium channel activity; F:protein binding; C:membrane			IPR002153 (PRINTS); IPR002110 (SMART); IPR005821 (PFAM); IPR013555 (PFAM); IPR036770 (G3DSA:1.25.40.GENE3D); mobidb-lite (MOBIDB_LITE); mobidb-lite (MOBIDB_LITE); IPR002153 (PANTHER); TRANSMEMBRANE (PHOBIUS); TRANSMEMBRANE (PHOBIUS); TRANSMEMBRANE (PHOBIUS); NON_CYTOPLASMIC_DOMAIN (PHOBIUS); TRANSMEMBRANE (PHOBIUS); TRANSMEMBRANE (PHOBIUS); TRANSMEMBRANE (PHOBIUS); NON_CYTOPLASMIC_DOMAIN (PHOBIUS…	P:GO:0006811; P:GO:0055085; P:GO:0070588; F:GO:0005216; F:GO:0005262; F:GO:0005515; C:GO:0016020	P:ion transport; P:transmembrane transport; P:calcium ion transmembrane transport; F:ion channel activity; F:calcium channel activity; F:protein binding; C:membrane
gbr.309.15.t1	uncharacterized protein LOC110989954 isoform X2	Y	0	0	Signal peptide	Yes	112	2	3.03457e-41	86.81						mobidb-lite (MOBIDB_LITE); SIGNAL_PEPTIDE_C_REGION (PHOBIUS); SIGNAL_PEPTIDE_N_REGION (PHOBIUS); SIGNAL_PEPTIDE_H_REGION (PHOBIUS); NON_CYTOPLASMIC_DOMAIN (PHOBIUS); SIGNAL_PEPTIDE (PHOBIUS); SignalP-TM (SIGNALP_GRAM_POSITIVE); SignalP-noTM (SIGNALP_EUK)	no GO terms	no GO terms
gbr.317.12.t1	cystatin-C-like	Y	1	0	Signal peptide	Yes	145	20	6.71024e-104	59.3	1	F:GO:0004869	F:cysteine-type endopeptidase inhibitor activity			IPR000010 (SMART); IPR000010 (PFAM); G3DSA:3.10.450.10 (GENE3D); PTHR46186 (PANTHER); SIGNAL_PEPTIDE_C_REGION (PHOBIUS); SIGNAL_PEPTIDE_H_REGION (PHOBIUS); SIGNAL_PEPTIDE_N_REGION (PHOBIUS); NON_CYTOPLASMIC_DOMAIN (PHOBIUS); SIGNAL_PEPTIDE (PHOBIUS); IPR000010 (CDD); SignalP-noTM (SIGNALP_EUK); SSF54403 (SUPERFAMILY); TMhelix (TMHMM)	F:GO:0004869	F:cysteine-type endopeptidase inhibitor activity
gbr.319.26.t1	ubiquitin-conjugating enzyme E2 Z-like	N	0	0	Intracellular	No	126	20	5.79934e-88	79.18	7	P:GO:0010951; P:GO:0016567; P:GO:0043066; F:GO:0004869; F:GO:0061631; C:GO:0005634; C:GO:0016020	P:negative regulation of endopeptidase activity; P:protein ubiquitination; P:negative regulation of apoptotic process; F:cysteine-type endopeptidase inhibitor activity; F:ubiquitin conjugating enzyme activity; C:nucleus; C:membrane	EC:2.3.2.23	E2 ubiquitin-conjugating enzyme	Coil (COILS); IPR016135 (G3DSA:3.10.110.GENE3D); mobidb-lite (MOBIDB_LITE); mobidb-lite (MOBIDB_LITE); PTHR46116:SF26 (PANTHER); PTHR46116 (PANTHER)	no GO terms	no GO terms
[truncated: 184 more rows]

## Sheet: S1.5 GO terms enriched in abora
Tags	GO ID	GO Name	GO Category	FDR	P-Value	Nr Test	Nr Reference	Non Annot Test	Non Annot Reference
[OVER]	GO:0005509	calcium ion binding	MOLECULAR_FUNCTION	7.03828e-09	1.02211e-12	32	409	350	23280
[OVER]	GO:0046872	metal ion binding	MOLECULAR_FUNCTION	3.95705e-05	1.1493e-08	54	1432	328	22257
[truncated: 6 more rows]

## Sheet: S1.6 upregulated CDS Coelomocyt
SeqName	Description	SignalP	Original TMHMM	new TMHMM	Class	Secreted	Length	#Hits	e-Value	sim mean	#GO	GO IDs	GO Names	Enzyme Codes	Enzyme Names	InterPro IDs	InterPro GO IDs	InterPro GO Names
[truncated: 1,025 more rows]

[truncated: 6 more sheets: S1.7 GO terms enriched in coel, S1.8 upregulated CDS gonads, S1.9 GO enriched in gonads, S1.10 DEGs males females, S1.11 GO terms testes, S1.12 GO terms ovaries]
