# Supplementary material for: Sex-specific expression of pheromones and other signals in gravid starfish
Source: BMC Biol. 2022 Dec 17;20:288. doi: 10.1186/s12915-022-01491-0 (PMC9759900; doi:10.1186/s12915-022-01491-0)
Supplement: Supplementary file 2 — Additional file 2: Table S2.1. Aggregation-inducing exoproteome CDS differentially expressed between males and females. Table S2.2. Significantly upregulated secreted CDS in male tissues/organs. Table S2.3. 68 secreted CDS that are upregulated in males and highly expressed in the testes. [file 12915_2022_1491_MOESM2_ESM.xls]

## Sheet: S2.1pheromones diff exp mal fem
1 indicates upregulation compared to the same tissue/organ of the different sex
gene_id	TFm	TFf	STm	STf	RNm	RNf	Skm	Skf	Pam	Paf	Spm	Spf	Com	Cof	Testes	Ovaries	Description	Hall et al. (2017) description	Length	#Hits	e-Value	sim mean	#GO	GO IDs	GO Names	Enzyme Codes	Enzyme Names	InterPro IDs	InterPro GO IDs	InterPro GO Names
gbr.101.44.t1	0	0	0	0	0	0	0	0	0	0	0	0	0	0	1	0	putative otoancorin-like	otoancorin	1185	20	0	53.98	4	P:GO:0007160; C:GO:0009986; C:GO:0016020; C:GO:0016021	P:cell-matrix adhesion; C:cell surface; C:membrane; C:integral component of membrane			Coil (COILS); IPR010335 (PFAM); IPR026664 (PANTHER); SIGNAL_PEPTIDE_N_REGION (PHOBIUS); SIGNAL_PEPTIDE_H_REGION (PHOBIUS); NON_CYTOPLASMIC_DOMAIN (PHOBIUS); SIGNAL_PEPTIDE_C_REGION (PHOBIUS); SIGNAL_PEPTIDE (PHOBIUS); SignalP-noTM (SIGNALP_EUK)	no GO terms	no GO terms
gbr.106.45.t1_gbr.106.46.t1	0	0	0	0	0	0	0	0	0	0	0	0	0	0	1	0	LPMO-related protein	Conserved uncharacterized protein	159	20	1.08091e-108	64.91						PTHR37916 (PANTHER); PTHR37916:SF1 (PANTHER)	no GO terms	no GO terms
gbr.122.8.t1_gbr.122.9.t1	0	0	0	0	0	0	0	0	0	0	0	0	0	0	1	0	nucleobindin-2-like isoform X1	Nucleobindin-2-like	562	20	0	77.46	1	F:GO:0005509	F:calcium ion binding			G3DSA:1.10.238.10 (GENE3D); IPR002048 (PFAM); mobidb-lite (MOBIDB_LITE); mobidb-lite (MOBIDB_LITE); mobidb-lite (MOBIDB_LITE); mobidb-lite (MOBIDB_LITE); mobidb-lite (MOBIDB_LITE); mobidb-lite (MOBIDB_LITE); mobidb-lite (MOBIDB_LITE); IPR040250 (PANTHER); IPR002048 (PROSITE_PROFILES); IPR002048 (PROSITE_PROFILES); IPR011992 (SUPERFAMILY)	F:GO:0005509	F:calcium ion binding
gbr.127.19.t1	0	0	0	0	0	0	0	0	0	0	0	0	0	0	1	0	von Willebrand factor A domain-containing protein 2-like	Conserved uncharacterized protein	756	20	0	59.98	1	C:GO:0062023	C:collagen-containing extracellular matrix			PR00453 (PRINTS); IPR002035 (SMART); IPR002035 (PFAM); IPR036465 (G3DSA:3.40.50.GENE3D); PTHR22588 (PANTHER); SIGNAL_PEPTIDE_C_REGION (PHOBIUS); SIGNAL_PEPTIDE_H_REGION (PHOBIUS); CYTOPLASMIC_DOMAIN (PHOBIUS); SIGNAL_PEPTIDE_N_REGION (PHOBIUS); TRANSMEMBRANE (PHOBIUS); NON_CYTOPLASMIC_DOMAIN (PHOBIUS); SIGNAL_PEPTIDE (PHOBIUS); IPR002035 (PROSITE_PROFILES); SignalP-noTM (SIGNALP_EUK); IPR036465 (…	no GO terms	no GO terms
gbr.127.26.t1	0	0	0	0	0	0	0	0	0	0	0	0	0	0	1	0	von Willebrand factor A domain-containing protein 2-like	Conserved uncharacterized protein	571	20	0	61.89	1	C:GO:0062023	C:collagen-containing extracellular matrix			PR00453 (PRINTS); IPR002035 (SMART); IPR002035 (PFAM); IPR036465 (G3DSA:3.40.50.GENE3D); PTHR24020:SF15 (PANTHER); PTHR24020 (PANTHER); SIGNAL_PEPTIDE_C_REGION (PHOBIUS); SIGNAL_PEPTIDE_H_REGION (PHOBIUS); SIGNAL_PEPTIDE_N_REGION (PHOBIUS); NON_CYTOPLASMIC_DOMAIN (PHOBIUS); SIGNAL_PEPTIDE (PHOBIUS); IPR002035 (PROSITE_PROFILES); SignalP-noTM (SIGNALP_EUK); IPR036465 (SUPERFAMILY)	no GO terms	no GO terms
gbr.127.28.t1	0	0	0	0	0	0	0	0	0	0	0	0	0	0	0	1	von Willebrand factor A domain-containing protein 2-like	Conserved uncharacterized protein	1217	20	0	64.82	1	C:GO:0062023	C:collagen-containing extracellular matrix			Coil (COILS); PR00453 (PRINTS); IPR002035 (SMART); IPR002035 (PFAM); IPR036465 (G3DSA:3.40.50.GENE3D); IPR036465 (G3DSA:3.40.50.GENE3D); mobidb-lite (MOBIDB_LITE); PTHR22588 (PANTHER); SIGNAL_PEPTIDE_H_REGION (PHOBIUS); SIGNAL_PEPTIDE (PHOBIUS); NON_CYTOPLASMIC_DOMAIN (PHOBIUS); SIGNAL_PEPTIDE_C_REGION (PHOBIUS); SIGNAL_PEPTIDE_N_REGION (PHOBIUS); IPR002035 (PROSITE_PROFILES); IPR002035 (PROSITE_…	no GO terms	no GO terms
gbr.131.13.t1	0	0	0	0	0	0	0	0	0	0	0	0	0	0	0	1	cathepsin L1-like	Cathepsin L-like	336	20	0	74.34	2	P:GO:0006508; F:GO:0008234	P:proteolysis; F:cysteine-type peptidase activity			IPR000668 (PRINTS); IPR013201 (SMART); IPR000668 (SMART); IPR013201 (PFAM); G3DSA:3.90.70.10 (GENE3D); IPR000668 (PFAM); PTHR12411 (PANTHER); PTHR12411:SF57 (PANTHER); IPR000169 (PROSITE_PATTERNS); IPR025660 (PROSITE_PATTERNS); IPR025661 (PROSITE_PATTERNS); NON_CYTOPLASMIC_DOMAIN (PHOBIUS); SIGNAL_PEPTIDE_H_REGION (PHOBIUS); SIGNAL_PEPTIDE_C_REGION (PHOBIUS); SIGNAL_PEPTIDE (PHOBIUS); SIGNAL_PEPT…	P:GO:0006508; F:GO:0008234	P:proteolysis; F:cysteine-type peptidase activity
gbr.162.41.t1	0	0	0	0	0	0	0	0	0	0	0	0	0	0	0	1	cathepsin D-like	Cathepsin D-like	395	20	0	73.67	2	P:GO:0006508; F:GO:0004190	P:proteolysis; F:aspartic-type endopeptidase activity	EC:3.4.99; EC:3.4.23.1; EC:3.4.23; EC:3.4.23.32; EC:3.4.23.43; EC:3.4.23.20; EC:3.4.23.25; EC:3.4.23.36; EC:3.4.23.4; EC:3.4.23.35; EC:3.4.23.5; EC:3.4.23.34; EC:3.4.23.15	Acting on peptide bonds (peptidases); Pepsin A; Acting on peptide bonds (peptidases); Scytalidopepsin B; Prepilin peptidase; Penicillopepsin; Saccharopepsin; Signal peptidase II; Chymosin; Barrierpepsin; Cathepsin D; Cathepsin E; Renin	IPR001461 (PRINTS); IPR033121 (PFAM); IPR021109 (G3DSA:2.40.70.GENE3D); IPR021109 (G3DSA:2.40.70.GENE3D); IPR001461 (PANTHER); PTHR47966:SF42 (PANTHER); IPR001969 (PROSITE_PATTERNS); SIGNAL_PEPTIDE_C_REGION (PHOBIUS); NON_CYTOPLASMIC_DOMAIN (PHOBIUS); SIGNAL_PEPTIDE (PHOBIUS); SIGNAL_PEPTIDE_H_REGION (PHOBIUS); SIGNAL_PEPTIDE_N_REGION (PHOBIUS); IPR033121 (PROSITE_PROFILES); SignalP-noTM (SIGNALP…	P:GO:0006508; F:GO:0004190	P:proteolysis; F:aspartic-type endopeptidase activity
gbr.167.5.t1	0	0	0	0	0	0	0	0	0	0	0	0	0	0	0	1	probable beta-D-xylosidase 2	Beta-D-xylosidase 2-like	746	20	0	77.27	2	P:GO:0005975; F:GO:0004553	P:carbohydrate metabolic process; F:hydrolase activity, hydrolyzing O-glycosyl compounds			IPR026891 (SMART); IPR002772 (PFAM); IPR013783 (G3DSA:2.60.40.GENE3D); IPR026891 (PFAM); IPR036962 (G3DSA:3.20.20.GENE3D); IPR001764 (PFAM); IPR036881 (G3DSA:3.40.50.GENE3D); PTHR42721:SF32 (PANTHER); PTHR42721 (PANTHER); SIGNAL_PEPTIDE (PHOBIUS); SIGNAL_PEPTIDE_H_REGION (PHOBIUS); SIGNAL_PEPTIDE_C_REGION (PHOBIUS); NON_CYTOPLASMIC_DOMAIN (PHOBIUS); SIGNAL_PEPTIDE_N_REGION (PHOBIUS); SignalP-noTM…	P:GO:0005975; F:GO:0004553	P:carbohydrate metabolic process; F:hydrolase activity, hydrolyzing O-glycosyl compounds
gbr.167.7.t1	0	0	0	0	0	0	0	0	0	0	0	0	0	1	0	0	probable beta-D-xylosidase 2	Beta-D-xylosidase 2-like	960	20	0	65.78	2	P:GO:0005975; F:GO:0004553	P:carbohydrate metabolic process; F:hydrolase activity, hydrolyzing O-glycosyl compounds			IPR001764 (PRINTS); IPR026891 (SMART); IPR036881 (G3DSA:3.40.50.GENE3D); IPR026891 (PFAM); IPR036962 (G3DSA:3.20.20.GENE3D); IPR013783 (G3DSA:2.60.40.GENE3D); IPR002772 (PFAM); IPR036962 (G3DSA:3.20.20.GENE3D); IPR036881 (G3DSA:3.40.50.GENE3D); IPR036962 (G3DSA:3.20.20.GENE3D); IPR001764 (PFAM); PTHR42721 (PANTHER); PTHR42721:SF32 (PANTHER); PTHR42721:SF32 (PANTHER); NON_CYTOPLASMIC_DOMAIN (PHOBI…	P:GO:0005975; F:GO:0004553	P:carbohydrate metabolic process; F:hydrolase activity, hydrolyzing O-glycosyl compounds
gbr.184.59.t1	0	0	0	0	0	0	0	0	0	0	0	0	0	0	0	1	kyphoscoliosis peptidase-like	Ependymin-related	266	15	0	46.54	3	P:GO:0007160; F:GO:0005509; C:GO:0005576	P:cell-matrix adhesion; F:calcium ion binding; C:extracellular region			IPR001299 (PFAM); IPR001299 (PANTHER); NON_CYTOPLASMIC_DOMAIN (PHOBIUS); SIGNAL_PEPTIDE (PHOBIUS); SIGNAL_PEPTIDE_N_REGION (PHOBIUS); SIGNAL_PEPTIDE_H_REGION (PHOBIUS); SIGNAL_PEPTIDE_C_REGION (PHOBIUS); SignalP-noTM (SIGNALP_EUK); SignalP-TM (SIGNALP_GRAM_POSITIVE); SignalP-noTM (SIGNALP_GRAM_NEGATIVE)	P:GO:0007160; F:GO:0005509; C:GO:0005576	P:cell-matrix adhesion; F:calcium ion binding; C:extracellular region
gbr.19.105.t1	0	0	0	0	0	0	0	0	0	0	0	0	0	0	0	1	beta-glucuronidase	Beta-glucuronidase-like	652	20	0	69.3	2	P:GO:0005975; F:GO:0004553	P:carbohydrate metabolic process; F:hydrolase activity, hydrolyzing O-glycosyl compounds			IPR006101 (PRINTS); IPR006102 (PFAM); IPR008979 (G3DSA:2.60.120.GENE3D); IPR006103 (PFAM); G3DSA:3.20.20.80 (GENE3D); IPR013783 (G3DSA:2.60.40.GENE3D); PTHR10066 (PANTHER); IPR023230 (PROSITE_PATTERNS); IPR023232 (PROSITE_PATTERNS); SIGNAL_PEPTIDE_H_REGION (PHOBIUS); NON_CYTOPLASMIC_DOMAIN (PHOBIUS); SIGNAL_PEPTIDE_C_REGION (PHOBIUS); SIGNAL_PEPTIDE_N_REGION (PHOBIUS); SIGNAL_PEPTIDE (PHOBIUS); S…	P:GO:0005975; F:GO:0004553	P:carbohydrate metabolic process; F:hydrolase activity, hydrolyzing O-glycosyl compounds
gbr.213.18.t1_gbr.213.19.t1	0	0	0	0	0	0	0	0	0	0	0	0	0	0	0	1	development-specific protein LVN1.2-like	Ependymin-related	253	20	0	54.33	3	P:GO:0007160; F:GO:0005509; C:GO:0005576	P:cell-matrix adhesion; F:calcium ion binding; C:extracellular region			IPR001299 (PFAM); PTHR10697:SF10 (PANTHER); IPR001299 (PANTHER)	P:GO:0007160; F:GO:0005509; C:GO:0005576	P:cell-matrix adhesion; F:calcium ion binding; C:extracellular region
gbr.218.31.t1	0	0	0	0	0	0	0	0	0	0	0	0	0	0	0	1	development-specific protein LVN1.2-like	Ependymin-related	211	5	1.14324e-147	52.24						SIGNAL_PEPTIDE_C_REGION (PHOBIUS); SIGNAL_PEPTIDE_H_REGION (PHOBIUS); SIGNAL_PEPTIDE (PHOBIUS); SIGNAL_PEPTIDE_N_REGION (PHOBIUS); NON_CYTOPLASMIC_DOMAIN (PHOBIUS); SignalP-noTM (SIGNALP_EUK); SignalP-TM (SIGNALP_GRAM_POSITIVE)	no GO terms	no GO terms
gbr.218.34.t1	0	0	0	0	0	0	0	0	0	0	0	0	0	0	0	1	putative development-specific protein LVN1.2	Ependymin-related	246	17	0	52.28	3	P:GO:0007160; F:GO:0005509; C:GO:0005576	P:cell-matrix adhesion; F:calcium ion binding; C:extracellular region			IPR001299 (PFAM); IPR001299 (PANTHER); SIGNAL_PEPTIDE_C_REGION (PHOBIUS); SIGNAL_PEPTIDE_H_REGION (PHOBIUS); SIGNAL_PEPTIDE (PHOBIUS); SIGNAL_PEPTIDE_N_REGION (PHOBIUS); NON_CYTOPLASMIC_DOMAIN (PHOBIUS); SignalP-noTM (SIGNALP_EUK)	P:GO:0007160; F:GO:0005509; C:GO:0005576	P:cell-matrix adhesion; F:calcium ion binding; C:extracellular region
gbr.2181.1.t1	0	0	0	0	0	0	0	0	0	0	0	0	0	0	0	1	collagen alpha-1(X) chain-like	Complement C1q and tumor necrosis factor-related protein 9-like – C1QTNF9	226	20	1.49323e-61	55.14	1	F:GO:0005515	F:protein binding			IPR001073 (PRINTS); IPR001073 (SMART); IPR001073 (PFAM); IPR008983 (G3DSA:2.60.120.GENE3D); PTHR22923:SF92 (PANTHER); PTHR22923 (PANTHER); SIGNAL_PEPTIDE_C_REGION (PHOBIUS); SIGNAL_PEPTIDE_H_REGION (PHOBIUS); SIGNAL_PEPTIDE (PHOBIUS); SIGNAL_PEPTIDE_N_REGION (PHOBIUS); NON_CYTOPLASMIC_DOMAIN (PHOBIUS); IPR001073 (PROSITE_PROFILES); SignalP-noTM (SIGNALP_GRAM_NEGATIVE); SignalP-noTM (SIGNALP_EUK);…	F:GO:0005515	F:protein binding
gbr.22.25.t1	0	0	0	0	0	0	0	0	0	0	0	0	0	0	1	0	scavenger receptor cysteine-rich domain-containing group B protein-like	Deleted in malignant brain tumors 1 protein-like	565	20	0	69.59	6	P:GO:0016567; F:GO:0004842; F:GO:0005044; F:GO:0005515; F:GO:0046872; C:GO:0016020	P:protein ubiquitination; F:ubiquitin-protein transferase activity; F:scavenger receptor activity; F:protein binding; F:metal ion binding; C:membrane			IPR001190 (PRINTS); IPR001007 (SMART); IPR017448 (SMART); IPR001007 (PFAM); IPR001190 (PFAM); IPR037252 (G3DSA:2.30.30.GENE3D); IPR036772 (G3DSA:3.10.250.GENE3D); IPR010606 (PFAM); PTHR48071 (PANTHER); IPR001190 (PROSITE_PATTERNS); IPR001007 (PROSITE_PATTERNS); SIGNAL_PEPTIDE (PHOBIUS); SIGNAL_PEPTIDE_H_REGION (PHOBIUS); NON_CYTOPLASMIC_DOMAIN (PHOBIUS); SIGNAL_PEPTIDE_C_REGION (PHOBIUS); SIGNAL_…	P:GO:0016567; F:GO:0004842; F:GO:0005044; F:GO:0005515; F:GO:0046872; C:GO:0016020	P:protein ubiquitination; F:ubiquitin-protein transferase activity; F:scavenger receptor activity; F:protein binding; F:metal ion binding; C:membrane
gbr.227.11.t1	0	0	0	0	0	0	0	0	0	0	0	0	0	0	0	1	probable beta-D-xylosidase 2	Beta-D-xylosidase 2-like	753	20	0	75.38	2	P:GO:0005975; F:GO:0004553	P:carbohydrate metabolic process; F:hydrolase activity, hydrolyzing O-glycosyl compounds			IPR001764 (PRINTS); IPR026891 (SMART); IPR002772 (PFAM); IPR036962 (G3DSA:3.20.20.GENE3D); IPR036881 (G3DSA:3.40.50.GENE3D); IPR026891 (PFAM); IPR013783 (G3DSA:2.60.40.GENE3D); IPR001764 (PFAM); PTHR42721:SF32 (PANTHER); PTHR42721 (PANTHER); SIGNAL_PEPTIDE_N_REGION (PHOBIUS); SIGNAL_PEPTIDE_C_REGION (PHOBIUS); NON_CYTOPLASMIC_DOMAIN (PHOBIUS); SIGNAL_PEPTIDE (PHOBIUS); SIGNAL_PEPTIDE_H_REGION (PH…	P:GO:0005975; F:GO:0004553	P:carbohydrate metabolic process; F:hydrolase activity, hydrolyzing O-glycosyl compounds
gbr.245.15.t1	0	0	0	0	0	0	0	0	0	0	0	0	0	0	0	1	di-N-acetylchitobiase	di-N-acetylchitobiase-like	375	20	0	75.91	3	P:GO:0005975; F:GO:0004553; F:GO:0008061	P:carbohydrate metabolic process; F:hydrolase activity, hydrolyzing O-glycosyl compounds; F:chitin binding			IPR011583 (SMART); IPR029070 (G3DSA:3.10.50.GENE3D); G3DSA:3.20.20.80 (GENE3D); IPR001223 (PFAM); PTHR46290:SF1 (PANTHER); PTHR46290 (PANTHER); IPR001579 (PROSITE_PATTERNS); SIGNAL_PEPTIDE_H_REGION (PHOBIUS); SIGNAL_PEPTIDE_N_REGION (PHOBIUS); SIGNAL_PEPTIDE_C_REGION (PHOBIUS); NON_CYTOPLASMIC_DOMAIN (PHOBIUS); SIGNAL_PEPTIDE (PHOBIUS); SignalP-noTM (SIGNALP_EUK); IPR017853 (SUPERFAMILY)	P:GO:0005975; F:GO:0004553; F:GO:0008061	P:carbohydrate metabolic process; F:hydrolase activity, hydrolyzing O-glycosyl compounds; F:chitin binding
gbr.290.3.t1	0	0	0	0	0	0	0	0	0	0	0	0	0	0	0	1	N-acetylglucosamine-6-sulfatase-like isoform X1	N-acetylglucosamine-6-sulfatase-like	428	20	0	68.56	2	P:GO:0030203; F:GO:0008449	P:glycosaminoglycan metabolic process; F:N-acetylglucosamine-6-sulfatase activity	EC:3.1.6.14	N-acetylglucosamine-6-sulfatase	IPR017850 (G3DSA:3.40.720.GENE3D); IPR012251 (PIRSF); IPR017850 (G3DSA:3.40.720.GENE3D); IPR000917 (PFAM); PTHR43108 (PANTHER); PTHR43108 (PANTHER); PTHR43108:SF13 (PANTHER); PTHR43108 (PANTHER); PTHR43108:SF13 (PANTHER); IPR024607 (PROSITE_PATTERNS); IPR024607 (PROSITE_PATTERNS); NON_CYTOPLASMIC_DOMAIN (PHOBIUS); SIGNAL_PEPTIDE_H_REGION (PHOBIUS); SIGNAL_PEPTIDE_N_REGION (PHOBIUS); SIGNAL_PEPTID…	P:GO:0030203; F:GO:0003824; F:GO:0008449; F:GO:0008484	P:glycosaminoglycan metabolic process; F:catalytic activity; F:N-acetylglucosamine-6-sulfatase activity; F:sulfuric ester hydrolase activity
gbr.332.7.t1	0	0	0	0	0	0	0	0	0	0	0	0	0	0	0	1	predicted protein	Conserved uncharacterized protein	286	20	0	59.45						SIGNAL_PEPTIDE_H_REGION (PHOBIUS); SIGNAL_PEPTIDE_N_REGION (PHOBIUS); NON_CYTOPLASMIC_DOMAIN (PHOBIUS); SIGNAL_PEPTIDE_C_REGION (PHOBIUS); SIGNAL_PEPTIDE (PHOBIUS); SignalP-noTM (SIGNALP_EUK); TMhelix (TMHMM)	no GO terms	no GO terms
gbr.36.19.t1	0	0	0	0	0	0	0	0	0	0	0	0	0	0	1	0	arylsulfatase I-like	Arylsulfatase I-like	494	20	0	69.37	1	F:GO:0008484	F:sulfuric ester hydrolase activity			IPR000917 (PFAM); IPR017850 (G3DSA:3.40.720.GENE3D); IPR017850 (G3DSA:3.40.720.GENE3D); G3DSA:3.30.1120.10 (GENE3D); PTHR10342 (PANTHER); PTHR10342:SF269 (PANTHER); IPR024607 (PROSITE_PATTERNS); IPR024607 (PROSITE_PATTERNS); SIGNAL_PEPTIDE_H_REGION (PHOBIUS); SIGNAL_PEPTIDE_C_REGION (PHOBIUS); NON_CYTOPLASMIC_DOMAIN (PHOBIUS); SIGNAL_PEPTIDE (PHOBIUS); SIGNAL_PEPTIDE_N_REGION (PHOBIUS); cd16029 (…	F:GO:0003824; F:GO:0008484	F:catalytic activity; F:sulfuric ester hydrolase activity
gbr.41.45.t1	0	0	0	0	0	0	0	0	0	0	0	0	0	0	1	0	dopamine beta-hydroxylase	Dopamine beta-hydroxylase-like	622	20	0	65.01	3	P:GO:0055114; F:GO:0004500; F:GO:0005507	P:obsolete oxidation-reduction process; F:dopamine beta-monooxygenase activity; F:copper ion binding	EC:1.14.17.1; EC:1.14.17	Dopamine beta-monooxygenase; Acting on paired donors, with incorporation or reduction of molecular oxygen. The oxygen incorporated need not be derived from O(2)	IPR028460 (PRINTS); IPR005018 (SMART); IPR014784 (G3DSA:2.60.120.GENE3D); IPR000323 (PFAM); IPR024548 (PFAM); IPR036939 (G3DSA:2.60.120.GENE3D); IPR005018 (PFAM); mobidb-lite (MOBIDB_LITE); mobidb-lite (MOBIDB_LITE); IPR000945 (PANTHER); PTHR10157:SF29 (PANTHER); IPR020611 (PROSITE_PATTERNS); NON_CYTOPLASMIC_DOMAIN (PHOBIUS); SIGNAL_PEPTIDE_H_REGION (PHOBIUS); SIGNAL_PEPTIDE_C_REGION (PHOBIUS); S…	P:GO:0055114; F:GO:0003824; F:GO:0004497; F:GO:0004500; F:GO:0005507; F:GO:0016715	P:obsolete oxidation-reduction process; F:catalytic activity; F:monooxygenase activity; F:dopamine beta-monooxygenase activity; F:copper ion binding; F:oxidoreductase activity, acting on paired donors, with incorporation or reduction of molecular oxygen, reduced ascorbate as one donor, and incorporation of one atom of oxygen
gbr.411.2.t1	0	0	0	0	0	0	0	0	0	0	0	0	0	0	1	0	probable serine carboxypeptidase CPVL	Serine carboxypeptidase CPVL-like	171	20	5.52374e-67	74.91	2	P:GO:0006508; F:GO:0004185	P:proteolysis; F:serine-type carboxypeptidase activity	EC:3.4.17.11; EC:3.4.21; EC:3.4.16; EC:3.4.16.2; EC:3.4.16.6; EC:3.4.16.5	Glutamate carboxypeptidase; Acting on peptide bonds (peptidases); Acting on peptide bonds (peptidases); Lysosomal Pro-Xaa carboxypeptidase; Carboxypeptidase D; Carboxypeptidase C	IPR029058 (G3DSA:3.40.50.GENE3D); IPR001563 (PFAM); SIGNAL_PEPTIDE_C_REGION (PHOBIUS); SIGNAL_PEPTIDE_N_REGION (PHOBIUS); SIGNAL_PEPTIDE_H_REGION (PHOBIUS); NON_CYTOPLASMIC_DOMAIN (PHOBIUS); SIGNAL_PEPTIDE (PHOBIUS); SignalP-TM (SIGNALP_GRAM_POSITIVE); SignalP-noTM (SIGNALP_EUK); IPR029058 (SUPERFAMILY); TMhelix (TMHMM)	P:GO:0006508; F:GO:0004185	P:proteolysis; F:serine-type carboxypeptidase activity
gbr.449.3.t1	0	0	0	0	0	0	0	0	0	0	0	0	0	0	0	1	lysosomal protective protein-like	Lysosomal protective protein	462	20	0	69.76	2	P:GO:0006508; F:GO:0004185	P:proteolysis; F:serine-type carboxypeptidase activity	EC:3.4.17.11; EC:3.4.21; EC:3.4.16; EC:3.4.16.2; EC:3.4.16.6; EC:3.4.16.5	Glutamate carboxypeptidase; Acting on peptide bonds (peptidases); Acting on peptide bonds (peptidases); Lysosomal Pro-Xaa carboxypeptidase; Carboxypeptidase D; Carboxypeptidase C	IPR001563 (PRINTS); IPR001563 (PFAM); G3DSA:3.40.50.12670 (GENE3D); IPR029058 (G3DSA:3.40.50.GENE3D); PTHR11802:SF388 (PANTHER); IPR001563 (PANTHER); IPR018202 (PROSITE_PATTERNS); SIGNAL_PEPTIDE_C_REGION (PHOBIUS); SIGNAL_PEPTIDE_N_REGION (PHOBIUS); NON_CYTOPLASMIC_DOMAIN (PHOBIUS); SIGNAL_PEPTIDE_H_REGION (PHOBIUS); SIGNAL_PEPTIDE (PHOBIUS); SignalP-noTM (SIGNALP_GRAM_NEGATIVE); SignalP-noTM (SI…	P:GO:0006508; F:GO:0004185	P:proteolysis; F:serine-type carboxypeptidase activity
gbr.460.4.t1	0	0	0	0	0	0	0	0	0	0	0	0	0	0	0	1	gamma-interferon-inducible lysosomal thiol reductase-like	Gamma-interferon-inducible lysosomal thiol reductase	253	20	0	69.84						IPR003119 (PFAM); IPR004911 (PFAM); mobidb-lite (MOBIDB_LITE); IPR004911 (PANTHER); PTHR13234:SF43 (PANTHER); SIGNAL_PEPTIDE_N_REGION (PHOBIUS); NON_CYTOPLASMIC_DOMAIN (PHOBIUS); SIGNAL_PEPTIDE (PHOBIUS); SIGNAL_PEPTIDE_C_REGION (PHOBIUS); SIGNAL_PEPTIDE_H_REGION (PHOBIUS); IPR003119 (PROSITE_PROFILES); SignalP-TM (SIGNALP_GRAM_POSITIVE); SignalP-noTM (SIGNALP_EUK); SignalP-noTM (SIGNALP_GRAM_NEG…	no GO terms	no GO terms
gbr.467.2.t1	0	0	0	0	0	0	0	0	0	0	0	0	0	0	1	0	glutathione peroxidase-like	Glutathione peroxidase-like	230	20	3.01343e-161	63.85	3	P:GO:0006979; P:GO:0055114; F:GO:0004602	P:response to oxidative stress; P:obsolete oxidation-reduction process; F:glutathione peroxidase activity	EC:1.11.1.9; EC:1.11.1.7	Glutathione peroxidase; Peroxidase	IPR000889 (PFAM); IPR036249 (G3DSA:3.40.30.GENE3D); IPR000889 (PANTHER); PTHR11592:SF88 (PANTHER); SIGNAL_PEPTIDE (PHOBIUS); NON_CYTOPLASMIC_DOMAIN (PHOBIUS); SIGNAL_PEPTIDE_N_REGION (PHOBIUS); SIGNAL_PEPTIDE_H_REGION (PHOBIUS); SIGNAL_PEPTIDE_C_REGION (PHOBIUS); IPR000889 (PROSITE_PROFILES); IPR000889 (CDD); SignalP-noTM (SIGNALP_EUK); SignalP-TM (SIGNALP_GRAM_POSITIVE); IPR036249 (SUPERFAMILY);…	P:GO:0006979; P:GO:0055114; F:GO:0004602	P:response to oxidative stress; P:obsolete oxidation-reduction process; F:glutathione peroxidase activity
gbr.504.1.t1	0	0	0	0	0	0	0	0	0	0	0	0	0	0	1	0	uncharacterized protein LOC110982186	Deleted in malignant brain tumors 1 protein-like	5051	20	0	56.63	3	F:GO:0005044; F:GO:0005509; C:GO:0016020	F:scavenger receptor activity; F:calcium ion binding; C:membrane			IPR001190 (PRINTS); IPR006585 (SMART); IPR000742 (SMART); IPR017448 (SMART); IPR001881 (SMART); IPR008979 (G3DSA:2.60.120.GENE3D); IPR000421 (PFAM); IPR036772 (G3DSA:3.10.250.GENE3D); G3DSA:2.10.25.10 (GENE3D); G3DSA:2.10.25.10 (GENE3D); IPR008979 (G3DSA:2.60.120.GENE3D); IPR000742 (PFAM); G3DSA:2.10.25.10 (GENE3D); IPR036772 (G3DSA:3.10.250.GENE3D); IPR001190 (PFAM); IPR036772 (G3DSA:3.10.250.GE…	F:GO:0005044; F:GO:0005509; C:GO:0016020	F:scavenger receptor activity; F:calcium ion binding; C:membrane
gbr.58.138.t1	0	0	0	0	0	0	0	0	0	0	0	0	0	0	0	1	uncharacterized protein LOC110979024	Novel uncharacterized protein	183	1	7.19387e-128	98.36						SIGNAL_PEPTIDE (PHOBIUS); SIGNAL_PEPTIDE_H_REGION (PHOBIUS); SIGNAL_PEPTIDE_N_REGION (PHOBIUS); SIGNAL_PEPTIDE_C_REGION (PHOBIUS); NON_CYTOPLASMIC_DOMAIN (PHOBIUS); SignalP-noTM (SIGNALP_GRAM_NEGATIVE); SignalP-TM (SIGNALP_GRAM_POSITIVE); SignalP-noTM (SIGNALP_EUK)	no GO terms	no GO terms
gbr.6.127.t1	0	0	0	0	0	0	0	0	0	0	0	0	0	0	0	1	serine/threonine-protein phosphatase CPPED1-like	Calcineurin-like phosphoesterase domain-containing protein 1-like1	661	20	0	79.39	1	F:GO:0016787	F:hydrolase activity			IPR000421 (SMART); IPR004843 (PFAM); IPR029052 (G3DSA:3.60.21.GENE3D); IPR008979 (G3DSA:2.60.120.GENE3D); IPR000421 (PFAM); PTHR43143:SF1 (PANTHER); PTHR43143 (PANTHER); IPR000421 (PROSITE_PATTERNS); SIGNAL_PEPTIDE_C_REGION (PHOBIUS); SIGNAL_PEPTIDE_N_REGION (PHOBIUS); NON_CYTOPLASMIC_DOMAIN (PHOBIUS); SIGNAL_PEPTIDE (PHOBIUS); SIGNAL_PEPTIDE_H_REGION (PHOBIUS); IPR000421 (PROSITE_PROFILES); IPR0…	F:GO:0016787	F:hydrolase activity
gbr.60.101.t1	0	0	0	0	0	0	0	0	0	0	0	0	0	0	0	1	development-specific protein LVN1.2-like	Ependymin-related	232	20	4.70686e-171	52.88	3	P:GO:0007160; F:GO:0005509; C:GO:0005576	P:cell-matrix adhesion; F:calcium ion binding; C:extracellular region			IPR001299 (PFAM); IPR001299 (PANTHER); SIGNAL_PEPTIDE_H_REGION (PHOBIUS); SIGNAL_PEPTIDE_N_REGION (PHOBIUS); SIGNAL_PEPTIDE_C_REGION (PHOBIUS); NON_CYTOPLASMIC_DOMAIN (PHOBIUS); SIGNAL_PEPTIDE (PHOBIUS); SignalP-noTM (SIGNALP_GRAM_NEGATIVE); SignalP-noTM (SIGNALP_EUK); SignalP-TM (SIGNALP_GRAM_POSITIVE)	P:GO:0007160; F:GO:0005509; C:GO:0005576	P:cell-matrix adhesion; F:calcium ion binding; C:extracellular region
gbr.60.103.t1	0	0	0	0	0	0	0	0	0	0	0	0	0	0	1	0	development-specific protein LVN1.2-like	Ependymin-related	220	20	1.26272e-161	56.42	3	P:GO:0007160; F:GO:0005509; C:GO:0005576	P:cell-matrix adhesion; F:calcium ion binding; C:extracellular region			IPR001299 (PFAM); IPR001299 (PANTHER); SIGNAL_PEPTIDE_H_REGION (PHOBIUS); SIGNAL_PEPTIDE_N_REGION (PHOBIUS); NON_CYTOPLASMIC_DOMAIN (PHOBIUS); SIGNAL_PEPTIDE_C_REGION (PHOBIUS); SIGNAL_PEPTIDE (PHOBIUS); SignalP-noTM (SIGNALP_EUK); SignalP-TM (SIGNALP_GRAM_POSITIVE)	P:GO:0007160; F:GO:0005509; C:GO:0005576	P:cell-matrix adhesion; F:calcium ion binding; C:extracellular region
gbr.627.4.t1_gbr.627.5.t1	0	0	0	0	0	0	0	0	0	0	0	0	0	0	0	1	dipeptidyl peptidase 1	Dipeptidyl peptidase 1-like	458	20	0	75.63	4	P:GO:0051603; F:GO:0004197; C:GO:0005615; C:GO:0005764	P:proteolysis involved in cellular protein catabolic process; F:cysteine-type endopeptidase activity; C:extracellular space; C:lysosome	EC:3.4.22; EC:3.4.22.1; EC:3.4.99; EC:3.4.22.41; EC:3.4.22.40; EC:3.4.22.34; EC:3.4.22.8; EC:3.4.22.28; EC:3.4.22.16; EC:3.4.22.27; EC:3.4.22.38; EC:3.4.22.15; EC:3.4.22.14	Acting on peptide bonds (peptidases); Cathepsin B; Acting on peptide bonds (peptidases); Cathepsin F; Bleomycin hydrolase; Legumain; Clostripain; Picornain 3C; Cathepsin H; Cathepsin S; Cathepsin K; Cathepsin L; Actinidain	IPR000668 (PRINTS); IPR014882 (PFAM); IPR036496 (G3DSA:2.40.128.GENE3D); IPR000668 (PFAM); G3DSA:3.90.70.10 (GENE3D); PTHR12411 (PANTHER); PTHR12411:SF316 (PANTHER); IPR038765 (SUPERFAMILY); IPR036496 (SUPERFAMILY)	P:GO:0006508; F:GO:0008234	P:proteolysis; F:cysteine-type peptidase activity
gbr.63.59.t1	0	0	0	0	0	0	0	0	0	0	0	0	0	0	0	1	carboxypeptidase Q-like	Carboxypeptidase Q	390	20	3.38631e-144	76.71	1	F:GO:0070573	F:metallodipeptidase activity	EC:3.4.13; EC:3.4.13.18; EC:3.4.13.21	Acting on peptide bonds (peptidases); Cytosol nonspecific dipeptidase; Dipeptidase E	G3DSA:3.40.630.10 (GENE3D); IPR007484 (PFAM); G3DSA:3.50.30.30 (GENE3D); IPR039866 (PANTHER); cd03883 (CDD); SignalP-noTM (SIGNALP_EUK); SSF53187 (SUPERFAMILY)	F:GO:0070573	F:metallodipeptidase activity
gbr.67.22.t1	0	0	0	0	0	0	0	0	0	0	0	0	0	0	1	0	PC3-like endoprotease variant B	PC3-like endoprotease variant B-like	786	20	0	69.21	2	P:GO:0006508; F:GO:0004252	P:proteolysis; F:serine-type endopeptidase activity	EC:3.4.21.73; EC:3.4.24.7; EC:3.4.21.71; EC:3.4.24.3; EC:3.4.21.34; EC:3.4.21.78; EC:3.4.21.75; EC:3.4.21.26; EC:3.4.21.27; EC:3.4.21.68; EC:3.4.21.69; EC:3.4.24.34; EC:3.4.21.41; EC:3.4.21.83; EC:3.4.21.88; EC:3.4.21.45; EC:3.4.21.89; EC:3.4.21.42; EC:3.4.19.1; EC:3.4.21.43; EC:3.4.21.87; EC:3.4.21.38; EC:3.4.21.35; EC:3.4.21.79; EC:3.4.21.36; EC:3.4.21.102; EC:3.4.21.39; EC:3.4.21; EC:3.4.21.4;…	U-plasminogen activator; Interstitial collagenase; Pancreatic elastase II; Microbial collagenase; Plasma kallikrein; Granzyme A; Furin; Prolyl oligopeptidase; Coagulation factor XIa; T-plasminogen activator; Protein C (activated); Neutrophil collagenase; Complement subcomponent C1r; Oligopeptidase B; Repressor LexA; Complement factor I; Signal peptidase I; Complement subcomponent C1s; Acylaminoac…	IPR015500 (PRINTS); IPR008979 (G3DSA:2.60.120.GENE3D); IPR038466 (G3DSA:3.30.70.GENE3D); IPR000209 (PFAM); IPR032815 (PFAM); IPR002884 (PFAM); IPR036852 (G3DSA:3.40.50.GENE3D); mobidb-lite (MOBIDB_LITE); mobidb-lite (MOBIDB_LITE); mobidb-lite (MOBIDB_LITE); mobidb-lite (MOBIDB_LITE); PTHR42884 (PANTHER); PTHR42884:SF10 (PANTHER); IPR022398 (PROSITE_PATTERNS); IPR023827 (PROSITE_PATTERNS); IPR0238…	P:GO:0006508; F:GO:0004252; F:GO:0008236	P:proteolysis; F:serine-type endopeptidase activity; F:serine-type peptidase activity
gbr.72.126.t1	0	0	0	0	0	0	0	0	0	0	0	0	0	0	0	1	peptidyl-prolyl cis-trans isomerase FKBP2-like	Peptidyl-prolyl cis-trans isomerase FKBP2	146	20	4.11912e-101	85.97	1	F:GO:0003755	F:peptidyl-prolyl cis-trans isomerase activity	EC:5.2.1.8	Peptidylprolyl isomerase	IPR001179 (PFAM); G3DSA:3.10.50.40 (GENE3D); PTHR45779 (PANTHER); PTHR45779:SF13 (PANTHER); SIGNAL_PEPTIDE (PHOBIUS); SIGNAL_PEPTIDE_N_REGION (PHOBIUS); SIGNAL_PEPTIDE_C_REGION (PHOBIUS); NON_CYTOPLASMIC_DOMAIN (PHOBIUS); SIGNAL_PEPTIDE_H_REGION (PHOBIUS); PS51257 (PROSITE_PROFILES); IPR001179 (PROSITE_PROFILES); SignalP-noTM (SIGNALP_GRAM_NEGATIVE); SignalP-noTM (SIGNALP_EUK); SignalP-TM (SIGNAL…	F:GO:0003755	F:peptidyl-prolyl cis-trans isomerase activity
gbr.80.55.t1	0	0	0	0	0	0	0	0	0	0	0	0	0	0	1	0	transforming growth factor-beta-induced protein ig-h3-like	Transforming growth factor-beta-induced protein ig-h3-like	323	20	8.86134e-131	56.2						IPR000782 (SMART); IPR000782 (PFAM); IPR036378 (G3DSA:2.30.180.GENE3D); PTHR10900 (PANTHER); PTHR10900:SF109 (PANTHER); NON_CYTOPLASMIC_DOMAIN (PHOBIUS); SIGNAL_PEPTIDE_H_REGION (PHOBIUS); SIGNAL_PEPTIDE_N_REGION (PHOBIUS); SIGNAL_PEPTIDE (PHOBIUS); SIGNAL_PEPTIDE_C_REGION (PHOBIUS); IPR000782 (PROSITE_PROFILES); IPR000782 (PROSITE_PROFILES); SignalP-TM (SIGNALP_GRAM_POSITIVE); SignalP-noTM (SIGN…	no GO terms	no GO terms
gbr.81.216.t1_gbr.81.217.t1	0	0	0	0	0	0	0	0	0	0	0	0	0	0	0	1	alpha-L-fucosidase-like	Alpha-L-fucosidase	471	20	0	80.68	5	P:GO:0006004; P:GO:0016139; F:GO:0004560; C:GO:0005576; C:GO:0005764	P:fucose metabolic process; P:glycoside catabolic process; F:alpha-L-fucosidase activity; C:extracellular region; C:lysosome	EC:3.2.1.51	Alpha-L-fucosidase	IPR016286 (PRINTS); IPR016286 (PIRSF); IPR000933 (PFAM); G3DSA:3.20.20.80 (GENE3D); IPR031919 (PFAM); IPR013780 (G3DSA:2.60.40.GENE3D); IPR028755 (PTHR10030:PANTHER); IPR000933 (PANTHER); IPR017853 (SUPERFAMILY)	P:GO:0005975; P:GO:0006004; F:GO:0004560	P:carbohydrate metabolic process; P:fucose metabolic process; F:alpha-L-fucosidase activity

## Sheet: S2.2 secr factors upreg male
gene_id	TFm	TFf	STm	STf	RNm	RNf	Skm	Skf	Pam	Paf	Spm	Spf	Com	Cof	Testes	Ovaries	Description	SignalP	Original TMHMM	new TMHMM	Class	Secreted	Length	#Hits	e-Value	sim mean	#GO	GO IDs	GO Names	Enzyme Codes	Enzyme Names	InterPro IDs	InterPro GO IDs	InterPro GO Names
gbr.1.177.t1	0	0	0	0	0	0	0	0	0	0	0	0	0	0	1	0	calreticulin-like	Y	0	0	Signal peptide	Yes	368	20	0	84.62	4	P:GO:0006457; F:GO:0005509; F:GO:0051082; C:GO:0005783	P:protein folding; F:calcium ion binding; F:unfolded protein binding; C:endoplasmic reticulum			IPR001580 (PRINTS); IPR009169 (PIRSF); IPR001580 (PFAM); G3DSA:2.60.120.200 (GENE3D); IPR009033 (G3DSA:2.10.250.GENE3D); G3DSA:2.60.120.200 (GENE3D); mobidb-lite (MOBIDB_LITE); mobidb-lite (MOBIDB_LITE); mobidb-lite (MOBIDB_LITE); IPR001580 (PANTHER); PTHR11073:SF42 (PANTHER); IPR018124 (PROSITE_PATTERNS); IPR018124 (PROSITE_PATTERNS); IPR018124 (PROSITE_PATTERNS); IPR018124 (PROSITE_PATTERNS); S…	P:GO:0006457; F:GO:0005509; F:GO:0005515; F:GO:0051082; C:GO:0005783	P:protein folding; F:calcium ion binding; F:protein binding; F:unfolded protein binding; C:endoplasmic reticulum
gbr.1.204.t1	0	0	0	0	0	0	0	0	0	0	1	0	0	0	0	0	FRAS1-related extracellular matrix protein 1 isoform X1	Y	0	0	Signal peptide	Yes	2546	20	0	65.43	4	P:GO:0007154; P:GO:0007156; F:GO:0005509; C:GO:0016021	P:cell communication; P:homophilic cell adhesion via plasma membrane adhesion molecules; F:calcium ion binding; C:integral component of membrane			IPR003644 (SMART); IPR001304 (SMART); IPR003644 (PFAM); IPR001304 (PFAM); IPR038081 (G3DSA:2.60.40.GENE3D); PF16184 (PFAM); IPR016186 (G3DSA:3.10.100.GENE3D); mobidb-lite (MOBIDB_LITE); mobidb-lite (MOBIDB_LITE); mobidb-lite (MOBIDB_LITE); mobidb-lite (MOBIDB_LITE); mobidb-lite (MOBIDB_LITE); mobidb-lite (MOBIDB_LITE); mobidb-lite (MOBIDB_LITE); mobidb-lite (MOBIDB_LITE); PTHR45739:SF11 (PANTHER)…	P:GO:0007154; P:GO:0007156; F:GO:0005509; C:GO:0016020; C:GO:0016021	P:cell communication; P:homophilic cell adhesion via plasma membrane adhesion molecules; F:calcium ion binding; C:membrane; C:integral component of membrane
gbr.1.253.t1	0	0	0	0	0	0	0	0	0	0	0	0	0	0	1	0	SCO-spondin-like isoform X1	Y	0	0	Signal peptide	Yes	1079	20	0	59.64	6	P:GO:0010466; F:GO:0005509; F:GO:0030414; C:GO:0005576; C:GO:0016020; C:GO:0016021	P:negative regulation of peptidase activity; F:calcium ion binding; F:peptidase inhibitor activity; C:extracellular region; C:membrane; C:integral component of membrane			PR01705 (PRINTS); IPR000884 (SMART); IPR036383 (G3DSA:2.20.100.GENE3D); IPR036383 (G3DSA:2.20.100.GENE3D); IPR000884 (PFAM); mobidb-lite (MOBIDB_LITE); PTHR22906 (PANTHER); IPR000884 (PROSITE_PROFILES); IPR000884 (PROSITE_PROFILES); IPR000884 (PROSITE_PROFILES); IPR000884 (PROSITE_PROFILES); IPR000884 (PROSITE_PROFILES); IPR000884 (PROSITE_PROFILES); IPR000884 (PROSITE_PROFILES); IPR000884 (PROSI…	no GO terms	no GO terms
gbr.1.41.t1	0	0	0	0	0	0	0	0	0	0	0	0	0	0	1	0	angiotensin-converting enzyme	Y	0	0	Signal peptide	Yes	655	20	0	70.92	4	P:GO:0006508; F:GO:0008237; F:GO:0008241; C:GO:0016020	P:proteolysis; F:metallopeptidase activity; F:peptidyl-dipeptidase activity; C:membrane	EC:3.4.15	Acting on peptide bonds (peptidases)	IPR001548 (PRINTS); IPR001548 (PFAM); IPR001548 (PANTHER); PTHR10514:SF41 (PANTHER); SIGNAL_PEPTIDE_C_REGION (PHOBIUS); SIGNAL_PEPTIDE (PHOBIUS); SIGNAL_PEPTIDE_H_REGION (PHOBIUS); NON_CYTOPLASMIC_DOMAIN (PHOBIUS); SIGNAL_PEPTIDE_N_REGION (PHOBIUS); IPR001548 (CDD); SignalP-noTM (SIGNALP_EUK); SignalP-TM (SIGNALP_GRAM_POSITIVE); SSF55486 (SUPERFAMILY)	P:GO:0006508; F:GO:0008237; F:GO:0008241; C:GO:0016020	P:proteolysis; F:metallopeptidase activity; F:peptidyl-dipeptidase activity; C:membrane
gbr.10.1.t1	0	0	0	0	0	0	0	0	0	0	0	0	0	0	1	0	Golgi apparatus protein 1	Y	0	0	Signal peptide	Yes	540	20	0	64.95	1	C:GO:0000139	C:Golgi membrane			IPR001893 (PFAM); mobidb-lite (MOBIDB_LITE); mobidb-lite (MOBIDB_LITE); mobidb-lite (MOBIDB_LITE); IPR039728 (PANTHER); SIGNAL_PEPTIDE_C_REGION (PHOBIUS); SIGNAL_PEPTIDE (PHOBIUS); SIGNAL_PEPTIDE_H_REGION (PHOBIUS); SIGNAL_PEPTIDE_N_REGION (PHOBIUS); NON_CYTOPLASMIC_DOMAIN (PHOBIUS); IPR017873 (PROSITE_PROFILES); IPR017873 (PROSITE_PROFILES); IPR017873 (PROSITE_PROFILES); IPR017873 (PROSITE_PROFI…	C:GO:0000139; C:GO:0016020	C:Golgi membrane; C:membrane
gbr.10.18.t1	0	0	0	0	0	0	0	0	0	0	0	0	0	0	1	0	T-cell immunomodulatory protein	Y	0	0	Signal peptide	Yes	518	20	0	56.47	2	C:GO:0016020; C:GO:0016021	C:membrane; C:integral component of membrane			IPR013517 (PFAM); IPR024881 (PANTHER); NON_CYTOPLASMIC_DOMAIN (PHOBIUS); SIGNAL_PEPTIDE_H_REGION (PHOBIUS); SIGNAL_PEPTIDE (PHOBIUS); SIGNAL_PEPTIDE_C_REGION (PHOBIUS); SIGNAL_PEPTIDE_N_REGION (PHOBIUS); SignalP-noTM (SIGNALP_GRAM_NEGATIVE); SignalP-noTM (SIGNALP_EUK); SignalP-TM (SIGNALP_GRAM_POSITIVE); SSF69318 (SUPERFAMILY)	no GO terms	no GO terms
gbr.101.44.t1	0	0	0	0	0	0	0	0	0	0	0	0	0	0	1	0	putative otoancorin-like	Y	0	0	Signal peptide	Yes	1185	20	0	53.98	4	P:GO:0007160; C:GO:0009986; C:GO:0016020; C:GO:0016021	P:cell-matrix adhesion; C:cell surface; C:membrane; C:integral component of membrane			Coil (COILS); IPR010335 (PFAM); IPR026664 (PANTHER); SIGNAL_PEPTIDE_N_REGION (PHOBIUS); SIGNAL_PEPTIDE_H_REGION (PHOBIUS); NON_CYTOPLASMIC_DOMAIN (PHOBIUS); SIGNAL_PEPTIDE_C_REGION (PHOBIUS); SIGNAL_PEPTIDE (PHOBIUS); SignalP-noTM (SIGNALP_EUK)	no GO terms	no GO terms
gbr.101.45.t1	0	0	0	0	0	0	0	0	0	0	0	0	0	0	1	0	protein disulfide-isomerase 2-like	Y	0	0	Signal peptide	Yes	2402	20	0	76.45	1	F:GO:0003756	F:protein disulfide isomerase activity	EC:5.3.4.1	Protein disulfide-isomerase	Coil (COILS); PR00421 (PRINTS); IPR005792 (TIGRFAM); IPR005788 (TIGRFAM); IPR036249 (G3DSA:3.40.30.GENE3D); PF13848 (PFAM); IPR013766 (PFAM); IPR036249 (G3DSA:3.40.30.GENE3D); IPR036249 (G3DSA:3.40.30.GENE3D); IPR036249 (G3DSA:3.40.30.GENE3D); IPR005492 (PFAM); PTHR18929:SF101 (PANTHER); PTHR18929 (PANTHER); IPR017937 (PROSITE_PATTERNS); IPR017937 (PROSITE_PATTERNS); SIGNAL_PEPTIDE (PHOBIUS); SIG…	F:GO:0003756	F:protein disulfide isomerase activity
gbr.104.4.t1	0	0	0	0	0	0	0	0	0	0	0	0	0	0	1	0	---NA---	Y	0	0	Intracellular	Yes	186									mobidb-lite (MOBIDB_LITE); mobidb-lite (MOBIDB_LITE); SIGNAL_PEPTIDE_C_REGION (PHOBIUS); NON_CYTOPLASMIC_DOMAIN (PHOBIUS); SIGNAL_PEPTIDE (PHOBIUS); SIGNAL_PEPTIDE_N_REGION (PHOBIUS); SIGNAL_PEPTIDE_H_REGION (PHOBIUS); SignalP-noTM (SIGNALP_EUK)	no GO terms	no GO terms
gbr.106.45.t1_gbr.106.46.t1	0	0	0	0	0	0	0	0	0	0	0	0	0	0	1	0	LPMO-related protein	Y	1	0	Signal peptide	Yes	159	20	1.08091e-108	64.91						PTHR37916 (PANTHER); PTHR37916:SF1 (PANTHER)	no GO terms	no GO terms
gbr.107.18.t1	0	0	0	0	0	0	0	0	0	0	0	0	0	0	1	0	mucin-2-like isoform X2	Y	0	0	Signal peptide	Yes	283	6	7.52282e-135	68.17	1	C:GO:0016020	C:membrane			G3DSA:2.40.160.110 (GENE3D); mobidb-lite (MOBIDB_LITE); mobidb-lite (MOBIDB_LITE); mobidb-lite (MOBIDB_LITE); SIGNAL_PEPTIDE_C_REGION (PHOBIUS); SIGNAL_PEPTIDE_N_REGION (PHOBIUS); NON_CYTOPLASMIC_DOMAIN (PHOBIUS); SIGNAL_PEPTIDE (PHOBIUS); SIGNAL_PEPTIDE_H_REGION (PHOBIUS); SignalP-noTM (SIGNALP_EUK); SignalP-TM (SIGNALP_GRAM_POSITIVE); SignalP-noTM (SIGNALP_GRAM_NEGATIVE)	no GO terms	no GO terms
gbr.107.2.t1	0	0	0	0	0	0	0	0	0	0	0	0	0	0	1	0	EOG090X08JJ	Y	0	0	Signal peptide	Yes	356	20	0	56.78	2	P:GO:0006364; C:GO:0032040	P:rRNA processing; C:small-subunit processome			PF04615 (PFAM); mobidb-lite (MOBIDB_LITE); mobidb-lite (MOBIDB_LITE); mobidb-lite (MOBIDB_LITE); mobidb-lite (MOBIDB_LITE); IPR006709 (PANTHER); SIGNAL_PEPTIDE_H_REGION (PHOBIUS); SIGNAL_PEPTIDE (PHOBIUS); NON_CYTOPLASMIC_DOMAIN (PHOBIUS); SIGNAL_PEPTIDE_N_REGION (PHOBIUS); SIGNAL_PEPTIDE_C_REGION (PHOBIUS); SignalP-noTM (SIGNALP_EUK)	P:GO:0006364; C:GO:0032040	P:rRNA processing; C:small-subunit processome
gbr.11.140.t1	0	0	0	0	0	0	0	0	0	0	0	0	0	0	1	0	versican core protein-like isoform X2	Y	0	0	Signal peptide	Yes	1121	20	0	55.26	10	P:GO:0006897; P:GO:0007155; P:GO:0071205; F:GO:0005044; F:GO:0005201; F:GO:0005509; F:GO:0005540; C:GO:0005576; C:GO:0016020; C:GO:0016021	P:endocytosis; P:cell adhesion; P:protein localization to juxtaparanode region of axon; F:scavenger receptor activity; F:extracellular matrix structural constituent; F:calcium ion binding; F:hyaluronic acid binding; C:extracellular region; C:membrane; C:integral component of membrane			IPR000421 (SMART); IPR008979 (G3DSA:2.60.120.GENE3D); IPR000421 (PFAM); IPR008979 (G3DSA:2.60.120.GENE3D); mobidb-lite (MOBIDB_LITE); mobidb-lite (MOBIDB_LITE); IPR028875 (PTHR15036:PANTHER); PTHR15036 (PANTHER); IPR028875 (PTHR15036:PANTHER); PTHR15036 (PANTHER); IPR028875 (PTHR15036:PANTHER); PTHR15036 (PANTHER); PTHR15036 (PANTHER); IPR000421 (PROSITE_PATTERNS); IPR000421 (PROSITE_PATTERNS); S…	no GO terms	no GO terms
gbr.11.40.t1	0	0	0	0	0	0	0	0	0	0	0	0	0	0	1	0	uncharacterized peptidase C1-like protein F26E4.3	Y	0	0	Signal peptide	Yes	448	20	0	68.62	2	P:GO:0006508; F:GO:0008234	P:proteolysis; F:cysteine-type peptidase activity			IPR000668 (PRINTS); IPR000668 (SMART); G3DSA:3.90.70.10 (GENE3D); IPR000668 (PFAM); PTHR12411 (PANTHER); PTHR12411:SF270 (PANTHER); IPR025661 (PROSITE_PATTERNS); IPR025660 (PROSITE_PATTERNS); SIGNAL_PEPTIDE (PHOBIUS); SIGNAL_PEPTIDE_N_REGION (PHOBIUS); SIGNAL_PEPTIDE_H_REGION (PHOBIUS); NON_CYTOPLASMIC_DOMAIN (PHOBIUS); SIGNAL_PEPTIDE_C_REGION (PHOBIUS); IPR001212 (PROSITE_PROFILES); cd02620 (CDD…	P:GO:0006508; F:GO:0008234	P:proteolysis; F:cysteine-type peptidase activity
gbr.111.20.t1	0	0	0	0	0	0	0	0	0	0	0	0	0	0	1	0	calumenin-B-like isoform X1	Y	0	0	Signal peptide	Yes	321	20	0	79.19	1	F:GO:0005509	F:calcium ion binding			IPR002048 (SMART); IPR002048 (PFAM); G3DSA:1.10.238.10 (GENE3D); G3DSA:1.10.238.10 (GENE3D); IPR002048 (PFAM); PTHR10827 (PANTHER); IPR027239 (PTHR10827:PANTHER); IPR018247 (PROSITE_PATTERNS); IPR018247 (PROSITE_PATTERNS); IPR018247 (PROSITE_PATTERNS); IPR018247 (PROSITE_PATTERNS); IPR018247 (PROSITE_PATTERNS); SIGNAL_PEPTIDE_N_REGION (PHOBIUS); SIGNAL_PEPTIDE_C_REGION (PHOBIUS); SIGNAL_PEPTIDE (…	F:GO:0005509	F:calcium ion binding
gbr.111.57.t1	0	0	0	0	0	0	0	0	0	0	0	0	0	0	1	0	serine-rich adhesin for platelets-like isoform X1	Y	0	0	Signal peptide	Yes	914	20	0	55.1	2	C:GO:0016020; C:GO:0016021	C:membrane; C:integral component of membrane			Coil (COILS); IPR024606 (PFAM); mobidb-lite (MOBIDB_LITE); mobidb-lite (MOBIDB_LITE); mobidb-lite (MOBIDB_LITE); mobidb-lite (MOBIDB_LITE); mobidb-lite (MOBIDB_LITE); mobidb-lite (MOBIDB_LITE); mobidb-lite (MOBIDB_LITE); mobidb-lite (MOBIDB_LITE); mobidb-lite (MOBIDB_LITE); PTHR21590:SF6 (PANTHER); IPR024606 (PANTHER); SIGNAL_PEPTIDE (PHOBIUS); CYTOPLASMIC_DOMAIN (PHOBIUS); SIGNAL_PEPTIDE_N_REGIO…	no GO terms	no GO terms
gbr.116.14.t1	0	0	0	0	0	0	0	0	0	0	0	0	0	0	1	0	corrinoid adenosyltransferase-like	Y	0	0	Signal peptide	Yes	147	20	1.96749e-71	71.91	2	F:GO:0005524; F:GO:0008817	F:ATP binding; F:cob(I)yrinic acid a,c-diamide adenosyltransferase activity	EC:2.5.1.17	Corrinoid adenosyltransferase	IPR036451 (G3DSA:1.20.1200.GENE3D); IPR016030 (PFAM); IPR029499 (PANTHER); NON_CYTOPLASMIC_DOMAIN (PHOBIUS); SIGNAL_PEPTIDE_H_REGION (PHOBIUS); SIGNAL_PEPTIDE (PHOBIUS); SIGNAL_PEPTIDE_N_REGION (PHOBIUS); SIGNAL_PEPTIDE_C_REGION (PHOBIUS); cd18303 (CDD); SignalP-noTM (SIGNALP_EUK); SignalP-TM (SIGNALP_GRAM_POSITIVE); IPR036451 (SUPERFAMILY)	no GO terms	no GO terms
gbr.117.24.t1	0	0	0	0	0	0	0	0	0	0	0	0	0	0	1	0	zinc finger protein OZF-like isoform X4	Y	0	0	Signal peptide	Yes	751	20	0	61.12	4	P:GO:0006355; F:GO:0003676; F:GO:0003677; F:GO:0046872	P:regulation of transcription, DNA-templated; F:nucleic acid binding; F:DNA binding; F:metal ion binding			IPR013087 (SMART); G3DSA:3.30.160.60 (GENE3D); G3DSA:3.30.160.60 (GENE3D); G3DSA:3.30.160.60 (GENE3D); G3DSA:3.30.160.60 (GENE3D); G3DSA:3.30.160.60 (GENE3D); G3DSA:3.30.160.60 (GENE3D); IPR013087 (PFAM); mobidb-lite (MOBIDB_LITE); mobidb-lite (MOBIDB_LITE); mobidb-lite (MOBIDB_LITE); mobidb-lite (MOBIDB_LITE); mobidb-lite (MOBIDB_LITE); mobidb-lite (MOBIDB_LITE); mobidb-lite (MOBIDB_LITE); PTHR4…	no GO terms	no GO terms
gbr.120.4.t1	0	0	0	0	0	0	0	0	0	0	0	0	0	0	1	0	protein disulfide-isomerase A3-like	Y	0	0	Signal peptide	Yes	489	20	0	73.49	1	F:GO:0003756	F:protein disulfide isomerase activity	EC:5.3.4.1	Protein disulfide-isomerase	PR00421 (PRINTS); IPR036249 (G3DSA:3.40.30.GENE3D); IPR005788 (TIGRFAM); IPR013766 (PFAM); IPR005792 (TIGRFAM); PF13848 (PFAM); IPR036249 (G3DSA:3.40.30.GENE3D); IPR036249 (G3DSA:3.40.30.GENE3D); IPR036249 (G3DSA:3.40.30.GENE3D); PTHR18929:SF60 (PANTHER); PTHR18929 (PANTHER); IPR017937 (PROSITE_PATTERNS); IPR017937 (PROSITE_PATTERNS); SIGNAL_PEPTIDE_C_REGION (PHOBIUS); SIGNAL_PEPTIDE_H_REGION (PH…	F:GO:0003756	F:protein disulfide isomerase activity
gbr.122.40.t1	0	0	0	1	0	0	0	0	0	0	0	0	0	0	1	0	kisspeptin-type precursor	Y	1	0	Signal peptide	Yes	144	2	1.22739e-99	83.43						mobidb-lite (MOBIDB_LITE); mobidb-lite (MOBIDB_LITE); NON_CYTOPLASMIC_DOMAIN (PHOBIUS); SIGNAL_PEPTIDE (PHOBIUS); SIGNAL_PEPTIDE_H_REGION (PHOBIUS); SIGNAL_PEPTIDE_N_REGION (PHOBIUS); SIGNAL_PEPTIDE_C_REGION (PHOBIUS); SignalP-noTM (SIGNALP_EUK); TMhelix (TMHMM)	no GO terms	no GO terms
gbr.122.5.t1	0	0	0	0	0	0	0	0	0	0	0	0	0	0	1	0	pigment-dispersing factor-type precursor	Y	1	0	Signal peptide	Yes	132	1	7.39489e-31	76.84						SIGNAL_PEPTIDE (PHOBIUS); NON_CYTOPLASMIC_DOMAIN (PHOBIUS); SIGNAL_PEPTIDE_H_REGION (PHOBIUS); SIGNAL_PEPTIDE_N_REGION (PHOBIUS); SIGNAL_PEPTIDE_C_REGION (PHOBIUS); SignalP-noTM (SIGNALP_EUK); TMhelix (TMHMM)	no GO terms	no GO terms
gbr.122.8.t1_gbr.122.9.t1	0	0	0	0	0	0	0	0	0	0	0	0	0	0	1	0	nucleobindin-2-like isoform X1	Y	0	0	Signal peptide	Yes	562	20	0	77.46	1	F:GO:0005509	F:calcium ion binding			G3DSA:1.10.238.10 (GENE3D); IPR002048 (PFAM); mobidb-lite (MOBIDB_LITE); mobidb-lite (MOBIDB_LITE); mobidb-lite (MOBIDB_LITE); mobidb-lite (MOBIDB_LITE); mobidb-lite (MOBIDB_LITE); mobidb-lite (MOBIDB_LITE); mobidb-lite (MOBIDB_LITE); IPR040250 (PANTHER); IPR002048 (PROSITE_PROFILES); IPR002048 (PROSITE_PROFILES); IPR011992 (SUPERFAMILY)	F:GO:0005509	F:calcium ion binding
gbr.126.17.t1	0	0	0	0	0	0	0	0	0	0	0	0	0	0	1	0	uncharacterized protein LOC110988600	Y	0	0	Signal peptide	Yes	640	5	0	85.09						SIGNAL_PEPTIDE_C_REGION (PHOBIUS); SIGNAL_PEPTIDE_N_REGION (PHOBIUS); SIGNAL_PEPTIDE_H_REGION (PHOBIUS); SIGNAL_PEPTIDE (PHOBIUS); NON_CYTOPLASMIC_DOMAIN (PHOBIUS); SignalP-noTM (SIGNALP_EUK)	no GO terms	no GO terms
gbr.127.19.t1	0	0	0	0	0	0	0	0	0	0	0	0	0	0	1	0	von Willebrand factor A domain-containing protein 2-like	Y	0	0	Signal peptide	Yes	756	20	0	59.98	1	C:GO:0062023	C:collagen-containing extracellular matrix			PR00453 (PRINTS); IPR002035 (SMART); IPR002035 (PFAM); IPR036465 (G3DSA:3.40.50.GENE3D); PTHR22588 (PANTHER); SIGNAL_PEPTIDE_C_REGION (PHOBIUS); SIGNAL_PEPTIDE_H_REGION (PHOBIUS); CYTOPLASMIC_DOMAIN (PHOBIUS); SIGNAL_PEPTIDE_N_REGION (PHOBIUS); TRANSMEMBRANE (PHOBIUS); NON_CYTOPLASMIC_DOMAIN (PHOBIUS); SIGNAL_PEPTIDE (PHOBIUS); IPR002035 (PROSITE_PROFILES); SignalP-noTM (SIGNALP_EUK); IPR036465 (…	no GO terms	no GO terms
gbr.127.26.t1	0	0	0	0	0	0	0	0	0	0	0	0	0	0	1	0	von Willebrand factor A domain-containing protein 2-like	Y	0	0	Signal peptide	Yes	571	20	0	61.89	1	C:GO:0062023	C:collagen-containing extracellular matrix			PR00453 (PRINTS); IPR002035 (SMART); IPR002035 (PFAM); IPR036465 (G3DSA:3.40.50.GENE3D); PTHR24020:SF15 (PANTHER); PTHR24020 (PANTHER); SIGNAL_PEPTIDE_C_REGION (PHOBIUS); SIGNAL_PEPTIDE_H_REGION (PHOBIUS); SIGNAL_PEPTIDE_N_REGION (PHOBIUS); NON_CYTOPLASMIC_DOMAIN (PHOBIUS); SIGNAL_PEPTIDE (PHOBIUS); IPR002035 (PROSITE_PROFILES); SignalP-noTM (SIGNALP_EUK); IPR036465 (SUPERFAMILY)	no GO terms	no GO terms
gbr.128.1.t1_gbr.128.3.t1_gbr.128.6.t1	0	0	0	0	0	0	0	0	0	0	0	0	0	0	1	0	DNA-dependent protein kinase catalytic subunit-like	Y	0	0	Intracellular	Yes	1779	20	0	70.87	6	P:GO:0006807; P:GO:0044238; P:GO:0044260; F:GO:0004674; F:GO:0097159; F:GO:1901363	P:nitrogen compound metabolic process; P:primary metabolic process; P:cellular macromolecule metabolic process; F:protein serine/threonine kinase activity; F:organic cyclic compound binding; F:heterocyclic compound binding	EC:2.7.11	Transferring phosphorus-containing groups	IPR003151 (PFAM); IPR003152 (PFAM); G3DSA:3.30.1010.10 (GENE3D); IPR000403 (PFAM); IPR036940 (G3DSA:1.10.1070.GENE3D); mobidb-lite (MOBIDB_LITE); mobidb-lite (MOBIDB_LITE); mobidb-lite (MOBIDB_LITE); mobidb-lite (MOBIDB_LITE); PTHR11139:SF68 (PANTHER); PTHR11139 (PANTHER); PTHR11139:SF68 (PANTHER); IPR003152 (PROSITE_PROFILES); IPR000403 (PROSITE_PROFILES); IPR037706 (CDD); IPR016024 (SUPERFAMILY…	P:GO:0006281; F:GO:0004677; F:GO:0005515; F:GO:0016301	P:DNA repair; F:DNA-dependent protein kinase activity; F:protein binding; F:kinase activity
gbr.128.8.t1	0	0	0	0	0	0	0	0	0	0	0	0	0	0	1	0	pantetheinase isoform X3	Y	0	0	Signal peptide	Yes	80	20	3.1511e-47	67.85	15	P:GO:0002526; P:GO:0002544; P:GO:0006807; P:GO:0006954; P:GO:0015939; P:GO:0033089; P:GO:0045087; P:GO:0098609; P:GO:1902176; F:GO:0016787; F:GO:0016811; F:GO:0017159; C:GO:0005886; C:GO:0016020; C:GO:0031225	P:acute inflammatory response; P:chronic inflammatory response; P:nitrogen compound metabolic process; P:inflammatory response; P:pantothenate metabolic process; P:positive regulation of T cell differentiation in thymus; P:innate immune response; P:cell-cell adhesion; P:negative regulation of oxidative stress-induced intrinsic apoptotic signaling pathway; F:hydrolase activity; F:hydrolase activit…			SIGNAL_PEPTIDE (PHOBIUS); SIGNAL_PEPTIDE_C_REGION (PHOBIUS); NON_CYTOPLASMIC_DOMAIN (PHOBIUS); SIGNAL_PEPTIDE_N_REGION (PHOBIUS); SIGNAL_PEPTIDE_H_REGION (PHOBIUS); SignalP-noTM (SIGNALP_EUK)	no GO terms	no GO terms
gbr.13.46.t1	0	0	0	0	0	0	0	0	0	0	0	0	0	0	1	0	RNA binding protein fox-1 homolog 3-like isoform X3	Y	0	0	Signal peptide	Yes	353	20	0	91.97						mobidb-lite (MOBIDB_LITE); SIGNAL_PEPTIDE_C_REGION (PHOBIUS); SIGNAL_PEPTIDE (PHOBIUS); NON_CYTOPLASMIC_DOMAIN (PHOBIUS); SIGNAL_PEPTIDE_H_REGION (PHOBIUS); SIGNAL_PEPTIDE_N_REGION (PHOBIUS); SignalP-TM (SIGNALP_EUK)	no GO terms	no GO terms
gbr.13.48.t1	0	0	0	0	0	0	0	0	0	0	0	0	0	0	1	0	Retrovirus-related Pol polyprotein from transposon	Y	1	0	Signal peptide	Yes	175	19	3.56611e-126	62.89	2	P:GO:0015074; F:GO:0003676	P:DNA integration; F:nucleic acid binding			G3DSA:1.10.225.10 (GENE3D); mobidb-lite (MOBIDB_LITE); mobidb-lite (MOBIDB_LITE); SIGNAL_PEPTIDE_H_REGION (PHOBIUS); SIGNAL_PEPTIDE_N_REGION (PHOBIUS); SIGNAL_PEPTIDE_C_REGION (PHOBIUS); NON_CYTOPLASMIC_DOMAIN (PHOBIUS); SIGNAL_PEPTIDE (PHOBIUS); IPR008139 (PROSITE_PROFILES); SignalP-TM (SIGNALP_EUK); IPR011001 (SUPERFAMILY); TMhelix (TMHMM)	no GO terms	no GO terms
gbr.130.5.t1	0	0	0	0	0	0	0	0	0	0	0	0	0	0	1	0	acid phosphatase type 7-like isoform X1	Y	1	0	Signal peptide	Yes	458	20	0	72.9	2	F:GO:0003993; F:GO:0046872	F:acid phosphatase activity; F:metal ion binding	EC:3.1.3.2	Acid phosphatase	IPR025733 (PFAM); IPR004843 (PFAM); IPR029052 (G3DSA:3.60.21.GENE3D); IPR015914 (PFAM); IPR008963 (G3DSA:2.60.40.GENE3D); PTHR45867 (PANTHER); SIGNAL_PEPTIDE_N_REGION (PHOBIUS); SIGNAL_PEPTIDE (PHOBIUS); NON_CYTOPLASMIC_DOMAIN (PHOBIUS); SIGNAL_PEPTIDE_H_REGION (PHOBIUS); SIGNAL_PEPTIDE_C_REGION (PHOBIUS); IPR041792 (CDD); SignalP-TM (SIGNALP_GRAM_POSITIVE); SignalP-noTM (SIGNALP_EUK); IPR008963 …	F:GO:0003993; F:GO:0016787; F:GO:0046872	F:acid phosphatase activity; F:hydrolase activity; F:metal ion binding
gbr.133.32.t1	0	0	0	0	0	0	0	0	0	0	0	0	0	0	1	0	alpha-(1,6)-fucosyltransferase-like	Y	1	0	Transmembrane	Yes	496	20	0	71.79	3	P:GO:0006486; F:GO:0016757; C:GO:0016020	P:protein glycosylation; F:glycosyltransferase activity; C:membrane			Coil (COILS); Coil (COILS); G3DSA:1.10.287.1060 (GENE3D); G3DSA:3.40.50.11350 (GENE3D); PTHR13132 (PANTHER); SIGNAL_PEPTIDE (PHOBIUS); SIGNAL_PEPTIDE_H_REGION (PHOBIUS); SIGNAL_PEPTIDE_C_REGION (PHOBIUS); SIGNAL_PEPTIDE_N_REGION (PHOBIUS); NON_CYTOPLASMIC_DOMAIN (PHOBIUS); IPR027350 (PROSITE_PROFILES); cd11300 (CDD); SignalP-noTM (SIGNALP_EUK); SignalP-TM (SIGNALP_GRAM_POSITIVE); TMhelix (TMHMM)	no GO terms	no GO terms
gbr.137.41.t1	0	0	0	0	0	0	0	0	0	0	0	0	0	0	1	0	Pnpt1 protein	Y	0	0	Intracellular	Yes	258	20	1.6962e-101	83.45	3	P:GO:0006402; F:GO:0003723; F:GO:0004654	P:mRNA catabolic process; F:RNA binding; F:polyribonucleotide nucleotidyltransferase activity	EC:2.7.7.8	Polyribonucleotide nucleotidyltransferase	IPR004087 (SMART); IPR036612 (G3DSA:3.30.1370.GENE3D); IPR004088 (PFAM); IPR012162 (PANTHER); PTHR11252:SF9 (PANTHER); SIGNAL_PEPTIDE_N_REGION (PHOBIUS); SIGNAL_PEPTIDE (PHOBIUS); SIGNAL_PEPTIDE_C_REGION (PHOBIUS); NON_CYTOPLASMIC_DOMAIN (PHOBIUS); SIGNAL_PEPTIDE_H_REGION (PHOBIUS); PS50084 (PROSITE_PROFILES); cd00105 (CDD); SignalP-noTM (SIGNALP_EUK); IPR036612 (SUPERFAMILY)	P:GO:0006402; F:GO:0003676; F:GO:0003723; F:GO:0004654	P:mRNA catabolic process; F:nucleic acid binding; F:RNA binding; F:polyribonucleotide nucleotidyltransferase activity
gbr.14.106.t1	0	0	0	0	0	0	0	0	0	0	1	0	0	0	1	0	thioredoxin domain-containing protein 5	Y	0	0	Signal peptide	Yes	403	20	0	71.25	1	F:GO:0003756	F:protein disulfide isomerase activity	EC:5.3.4.1	Protein disulfide-isomerase	Coil (COILS); PR00421 (PRINTS); IPR036249 (G3DSA:3.40.30.GENE3D); IPR013766 (PFAM); IPR036249 (G3DSA:3.40.30.GENE3D); IPR036249 (G3DSA:3.40.30.GENE3D); IPR005788 (TIGRFAM); mobidb-lite (MOBIDB_LITE); mobidb-lite (MOBIDB_LITE); PTHR45672 (PANTHER); PTHR45672 (PANTHER); PTHR45672:SF3 (PANTHER); IPR017937 (PROSITE_PATTERNS); IPR017937 (PROSITE_PATTERNS); IPR017937 (PROSITE_PATTERNS); NON_CYTOPLASMIC…	F:GO:0003756	F:protein disulfide isomerase activity
gbr.142.81.t1	0	0	0	0	0	0	0	0	0	0	0	0	0	0	1	0	DNL-type zinc finger protein	Y	0	0	Signal peptide	Yes	394	20	0	73.16	1	F:GO:0008270	F:zinc ion binding			Coil (COILS); Coil (COILS); Coil (COILS); IPR007853 (PFAM); PTHR20922:SF13 (PANTHER); IPR024158 (PANTHER); NON_CYTOPLASMIC_DOMAIN (PHOBIUS); SIGNAL_PEPTIDE (PHOBIUS); SIGNAL_PEPTIDE_N_REGION (PHOBIUS); SIGNAL_PEPTIDE_C_REGION (PHOBIUS); SIGNAL_PEPTIDE_H_REGION (PHOBIUS); IPR007853 (PROSITE_PROFILES); SignalP-noTM (SIGNALP_EUK)	F:GO:0008270	F:zinc ion binding
gbr.147.10.t1	0	0	0	0	0	0	0	0	0	0	0	0	0	0	1	0	pappalysin-1 isoform X2	Y	1	0	Signal peptide	Yes	955	20	0	49.78	4	P:GO:0006508; F:GO:0004222; F:GO:0008237; F:GO:0008270	P:proteolysis; F:metalloendopeptidase activity; F:metallopeptidase activity; F:zinc ion binding			IPR000436 (SMART); IPR000800 (SMART); G3DSA:2.10.70.10 (GENE3D); G3DSA:3.30.300.320 (GENE3D); IPR011936 (TIGRFAM); IPR000436 (PFAM); G3DSA:2.10.70.10 (GENE3D); G3DSA:2.10.70.10 (GENE3D); mobidb-lite (MOBIDB_LITE); mobidb-lite (MOBIDB_LITE); IPR043543 (PANTHER); SIGNAL_PEPTIDE_N_REGION (PHOBIUS); NON_CYTOPLASMIC_DOMAIN (PHOBIUS); SIGNAL_PEPTIDE_C_REGION (PHOBIUS); SIGNAL_PEPTIDE (PHOBIUS); SIGNAL_…	no GO terms	no GO terms
gbr.147.25.t1_gbr.147.26.t1	0	0	0	0	0	0	0	0	0	0	0	0	0	0	1	0	A disintegrin and metalloproteinase with thrombospondin motifs adt-1-like isoform X2	Y	0	0	Signal peptide	Yes	1521	20	0	64.88	2	C:GO:0016020; C:GO:0016021	C:membrane; C:integral component of membrane			PR01705 (PRINTS); IPR024079 (G3DSA:3.40.390.GENE3D); PF19030 (PFAM); IPR036383 (G3DSA:2.20.100.GENE3D); IPR000859 (PFAM); IPR001590 (PFAM); IPR002870 (PFAM); IPR000884 (PFAM); G3DSA:2.60.120.830 (GENE3D); IPR035914 (G3DSA:2.60.120.GENE3D); IPR041645 (PFAM); IPR036383 (G3DSA:2.20.100.GENE3D); IPR036383 (G3DSA:2.20.100.GENE3D); PTHR22906 (PANTHER); IPR000884 (PROSITE_PROFILES); IPR000884 (PROSITE_P…	P:GO:0006508; F:GO:0004222; F:GO:0008237	P:proteolysis; F:metalloendopeptidase activity; F:metallopeptidase activity
gbr.149.4.t1_gbr.149.5.t1	0	0	0	0	0	0	0	0	0	0	0	0	0	0	1	0	protogenin	Y	0	0	Signal peptide	Yes	745	20	0	50.91	3	P:GO:0007275; C:GO:0016020; C:GO:0016021	P:multicellular organism development; C:membrane; C:integral component of membrane			IPR013783 (G3DSA:2.60.40.GENE3D); IPR013783 (G3DSA:2.60.40.GENE3D); PF13927 (PFAM); IPR013783 (G3DSA:2.60.40.GENE3D); IPR013783 (G3DSA:2.60.40.GENE3D); IPR013783 (G3DSA:2.60.40.GENE3D); IPR013098 (PFAM); IPR013783 (G3DSA:2.60.40.GENE3D); IPR003961 (PFAM); PTHR44170:SF13 (PANTHER); PTHR44170 (PANTHER); IPR003961 (PROSITE_PROFILES); IPR007110 (PROSITE_PROFILES); IPR003961 (PROSITE_PROFILES); IPR007…	F:GO:0005515	F:protein binding
gbr.15.41.t1	0	0	0	0	0	0	0	0	0	0	0	0	0	0	1	0	uncharacterized protein LOC110980129 isoform X1	Y	0	0	Signal peptide	Yes	313	10	3.53536e-83	61.97						G3DSA:3.10.450.50 (GENE3D); PTHR31664 (PANTHER); PTHR31664:SF8 (PANTHER); SIGNAL_PEPTIDE_N_REGION (PHOBIUS); NON_CYTOPLASMIC_DOMAIN (PHOBIUS); SIGNAL_PEPTIDE (PHOBIUS); SIGNAL_PEPTIDE_H_REGION (PHOBIUS); SIGNAL_PEPTIDE_C_REGION (PHOBIUS); SignalP-TM (SIGNALP_GRAM_POSITIVE); SignalP-noTM (SIGNALP_GRAM_NEGATIVE); SignalP-noTM (SIGNALP_EUK); IPR032710 (SUPERFAMILY); IPR032710 (SUPERFAMILY)	no GO terms	no GO terms
gbr.150.29.t1	0	0	0	1	0	0	0	0	0	0	0	0	0	0	1	0	uncharacterized protein LOC117289968	Y	0	0	Signal peptide	Yes	110	1	2.88844e-35	74.07						SIGNAL_PEPTIDE_C_REGION (PHOBIUS); NON_CYTOPLASMIC_DOMAIN (PHOBIUS); SIGNAL_PEPTIDE_H_REGION (PHOBIUS); SIGNAL_PEPTIDE (PHOBIUS); SIGNAL_PEPTIDE_N_REGION (PHOBIUS); SignalP-noTM (SIGNALP_GRAM_NEGATIVE); SignalP-noTM (SIGNALP_EUK); SignalP-TM (SIGNALP_GRAM_POSITIVE)	no GO terms	no GO terms
gbr.158.12.t1	0	0	0	0	0	0	0	0	0	0	0	0	0	0	1	0	trypsin inhibitor ClTI-1-like isoform X2	Y	0	0	Signal peptide	Yes	83	8	9.84003e-53	64.01	1	F:GO:0005515	F:protein binding			IPR002350 (SMART); G3DSA:3.30.60.30 (GENE3D); IPR002350 (PFAM); IPR002350 (PROSITE_PATTERNS); SIGNAL_PEPTIDE_C_REGION (PHOBIUS); SIGNAL_PEPTIDE_N_REGION (PHOBIUS); NON_CYTOPLASMIC_DOMAIN (PHOBIUS); SIGNAL_PEPTIDE (PHOBIUS); SIGNAL_PEPTIDE_H_REGION (PHOBIUS); IPR002350 (PROSITE_PROFILES); cd00104 (CDD); SignalP-noTM (SIGNALP_EUK); IPR036058 (SUPERFAMILY)	F:GO:0005515	F:protein binding
gbr.16.27.t1	0	0	0	0	0	0	0	0	0	0	0	0	0	0	1	0	tight junction protein ZO-1-like	Y	1	0	Signal peptide	Yes	869	20	0	53.13	2	P:GO:0007165; F:GO:0005515	P:signal transduction; F:protein binding			IPR000488 (PFAM); IPR000906 (PFAM); G3DSA:1.10.533.10 (GENE3D); mobidb-lite (MOBIDB_LITE); mobidb-lite (MOBIDB_LITE); SIGNAL_PEPTIDE_H_REGION (PHOBIUS); SIGNAL_PEPTIDE (PHOBIUS); SIGNAL_PEPTIDE_C_REGION (PHOBIUS); TRANSMEMBRANE (PHOBIUS); CYTOPLASMIC_DOMAIN (PHOBIUS); NON_CYTOPLASMIC_DOMAIN (PHOBIUS); SIGNAL_PEPTIDE_N_REGION (PHOBIUS); IPR000488 (PROSITE_PROFILES); IPR000906 (PROSITE_PROFILES); c…	P:GO:0007165; F:GO:0005515	P:signal transduction; F:protein binding
gbr.16.55.t1	0	0	0	0	0	0	0	0	0	0	0	0	0	0	1	0	serine/arginine-rich splicing factor 7-like	Y	0	0	Intracellular	Yes	215	20	3.00145e-128	73.94	2	F:GO:0003676; F:GO:0008270	F:nucleic acid binding; F:zinc ion binding			IPR000504 (SMART); IPR012677 (G3DSA:3.30.70.GENE3D); IPR000504 (PFAM); IPR001878 (PFAM); G3DSA:4.10.60.10 (GENE3D); mobidb-lite (MOBIDB_LITE); mobidb-lite (MOBIDB_LITE); PTHR23147:SF52 (PANTHER); PTHR23147 (PANTHER); SIGNAL_PEPTIDE_C_REGION (PHOBIUS); SIGNAL_PEPTIDE_H_REGION (PHOBIUS); SIGNAL_PEPTIDE_N_REGION (PHOBIUS); NON_CYTOPLASMIC_DOMAIN (PHOBIUS); SIGNAL_PEPTIDE (PHOBIUS); IPR000504 (PROSIT…	F:GO:0003676; F:GO:0008270	F:nucleic acid binding; F:zinc ion binding
gbr.160.12.t1_gbr.160.14.t1	0	0	0	0	0	0	0	0	0	0	0	0	0	0	1	0	IgGFc-binding protein-like	Y	1	0	Signal peptide	Yes	3748	20	0	52.2	6	P:GO:0071205; F:GO:0005201; F:GO:0005509; F:GO:0030246; C:GO:0016020; C:GO:0016021	P:protein localization to juxtaparanode region of axon; F:extracellular matrix structural constituent; F:calcium ion binding; F:carbohydrate binding; C:membrane; C:integral component of membrane			G3DSA:2.60.120.1000 (GENE3D); IPR001846 (PFAM); G3DSA:2.10.25.10 (GENE3D); G3DSA:2.10.25.10 (GENE3D); IPR014853 (PFAM); G3DSA:2.10.25.10 (GENE3D); G3DSA:2.10.25.10 (GENE3D); IPR002919 (PFAM); IPR043159 (G3DSA:2.60.120.GENE3D); IPR008979 (G3DSA:2.60.120.GENE3D); IPR000922 (PFAM); IPR000421 (PFAM); IPR000742 (PFAM); mobidb-lite (MOBIDB_LITE); mobidb-lite (MOBIDB_LITE); mobidb-lite (MOBIDB_LITE); mo…	F:GO:0030246	F:carbohydrate binding
gbr.162.42.t1_gbr.162.45.t1	0	0	0	0	0	0	0	0	0	0	0	0	0	0	1	0	FAD synthase-like	Y	0	0	Signal peptide	Yes	1442	20	0	76.57	1	F:GO:0016740	F:transferase activity			IPR001028 (PRINTS); IPR013517 (PFAM); IPR014729 (G3DSA:3.40.50.GENE3D); IPR028994 (G3DSA:2.130.10.GENE3D); IPR020090 (PFAM); IPR037122 (G3DSA:2.20.60.GENE3D); IPR038130 (G3DSA:2.30.90.GENE3D); IPR028994 (G3DSA:2.130.10.GENE3D); IPR001453 (PFAM); IPR029002 (PFAM); IPR036425 (G3DSA:3.40.980.GENE3D); IPR002500 (PFAM); IPR020089 (PFAM); mobidb-lite (MOBIDB_LITE); mobidb-lite (MOBIDB_LITE); mobidb-lit…	F:GO:0003824; F:GO:0004621; F:GO:0008083; C:GO:0005576	F:catalytic activity; F:glycosylphosphatidylinositol phospholipase D activity; F:growth factor activity; C:extracellular region
gbr.167.60.t1	0	0	0	0	0	0	0	0	0	0	0	0	0	0	1	0	ADP-ribosylation factor-like protein 15 isoform X2	Y	0	0	Signal peptide	Yes	149	20	4.26998e-82	50.09	1	F:GO:0005525	F:GTP binding			IPR006689 (PFAM); G3DSA:3.40.50.300 (GENE3D); G3DSA:3.40.50.300 (GENE3D); IPR042292 (PANTHER); SIGNAL_PEPTIDE_H_REGION (PHOBIUS); SIGNAL_PEPTIDE (PHOBIUS); SIGNAL_PEPTIDE_N_REGION (PHOBIUS); SIGNAL_PEPTIDE_C_REGION (PHOBIUS); NON_CYTOPLASMIC_DOMAIN (PHOBIUS); SignalP-noTM (SIGNALP_EUK); IPR027417 (SUPERFAMILY)	F:GO:0005525	F:GTP binding
gbr.169.20.t1	0	0	0	0	0	0	0	0	0	0	0	0	0	0	1	0	alpha-2-macroglobulin-like isoform X1	Y	0	0	Signal peptide	Yes	2313	20	0	62.61	3	F:GO:0004866; F:GO:0005509; C:GO:0005615	F:endopeptidase inhibitor activity; F:calcium ion binding; C:extracellular space			IPR011625 (SMART); IPR001599 (SMART); IPR000742 (SMART); IPR001881 (SMART); IPR009048 (SMART); G3DSA:2.60.40.1930 (GENE3D); IPR002890 (PFAM); IPR011625 (PFAM); G3DSA:2.60.40.1940 (GENE3D); G3DSA:2.60.40.1930 (GENE3D); IPR013783 (G3DSA:2.60.40.GENE3D); IPR040839 (PFAM); G3DSA:2.20.130.20 (GENE3D); G3DSA:2.10.25.10 (GENE3D); IPR036595 (G3DSA:2.60.40.GENE3D); IPR013783 (G3DSA:2.60.40.GENE3D); IPR001…	F:GO:0004866; F:GO:0005509; C:GO:0005576; C:GO:0005615	F:endopeptidase inhibitor activity; F:calcium ion binding; C:extracellular region; C:extracellular space
gbr.17.125.t1	0	0	0	0	0	0	0	0	0	0	0	0	0	0	1	0	glutamine amidotransferase-like class 1 domain-containing protein 3A, mitochondrial	Y	0	0	UPS	Yes	272	20	2.09776e-180	82.25	1	C:GO:0005739	C:mitochondrion			IPR029062 (G3DSA:3.40.50.GENE3D); PTHR10224 (PANTHER); SIGNAL_PEPTIDE (PHOBIUS); NON_CYTOPLASMIC_DOMAIN (PHOBIUS); SIGNAL_PEPTIDE_H_REGION (PHOBIUS); SIGNAL_PEPTIDE_C_REGION (PHOBIUS); SIGNAL_PEPTIDE_N_REGION (PHOBIUS); cd03133 (CDD); SignalP-noTM (SIGNALP_EUK); SignalP-TM (SIGNALP_GRAM_POSITIVE); IPR029062 (SUPERFAMILY)	no GO terms	no GO terms
gbr.17.127.t1	0	0	0	0	0	0	0	0	0	0	0	0	0	0	1	0	eukaryotic translation initiation factor 2-alpha kinase 3-like	Y	0	0	Signal peptide	Yes	1125	20	0	57.93	4	P:GO:0006468; F:GO:0004672; F:GO:0005515; F:GO:0005524	P:protein phosphorylation; F:protein kinase activity; F:protein binding; F:ATP binding			IPR000719 (SMART); IPR015943 (G3DSA:2.130.10.GENE3D); G3DSA:1.10.510.10 (GENE3D); G3DSA:3.30.200.20 (GENE3D); IPR000719 (PFAM); mobidb-lite (MOBIDB_LITE); mobidb-lite (MOBIDB_LITE); mobidb-lite (MOBIDB_LITE); mobidb-lite (MOBIDB_LITE); PTHR11042 (PANTHER); IPR017441 (PROSITE_PATTERNS); IPR008271 (PROSITE_PATTERNS); CYTOPLASMIC_DOMAIN (PHOBIUS); SIGNAL_PEPTIDE_N_REGION (PHOBIUS); TRANSMEMBRANE (PH…	P:GO:0006468; F:GO:0004672; F:GO:0005515; F:GO:0005524	P:protein phosphorylation; F:protein kinase activity; F:protein binding; F:ATP binding
gbr.17.63.t1	0	0	0	0	0	0	0	0	0	0	0	0	0	0	1	0	phosphatidylethanolamine-binding protein 4	Y	0	0	Signal peptide	Yes	188	20	1.41882e-138	55.07						IPR036610 (G3DSA:3.90.280.GENE3D); IPR008914 (PFAM); IPR035810 (PANTHER); SIGNAL_PEPTIDE_C_REGION (PHOBIUS); NON_CYTOPLASMIC_DOMAIN (PHOBIUS); SIGNAL_PEPTIDE_N_REGION (PHOBIUS); SIGNAL_PEPTIDE (PHOBIUS); SIGNAL_PEPTIDE_H_REGION (PHOBIUS); IPR035810 (CDD); SignalP-noTM (SIGNALP_EUK); SignalP-TM (SIGNALP_GRAM_POSITIVE); SignalP-noTM (SIGNALP_GRAM_NEGATIVE); IPR036610 (SUPERFAMILY)	no GO terms	no GO terms
gbr.172.3.t1	0	0	0	0	0	0	0	0	0	0	0	0	0	0	1	0	endoplasmin-like	Y	0	0	Signal peptide	Yes	808	20	0	86.5	3	P:GO:0006457; F:GO:0005524; F:GO:0051082	P:protein folding; F:ATP binding; F:unfolded protein binding			Coil (COILS); Coil (COILS); IPR020575 (PRINTS); IPR003594 (SMART); G3DSA:3.30.70.2140 (GENE3D); G3DSA:3.40.50.11260 (GENE3D); IPR037196 (G3DSA:1.20.120.GENE3D); G3DSA:3.30.230.80 (GENE3D); IPR001404 (PFAM); IPR001404 (PIRSF); IPR036890 (G3DSA:3.30.565.GENE3D); IPR003594 (PFAM); mobidb-lite (MOBIDB_LITE); mobidb-lite (MOBIDB_LITE); mobidb-lite (MOBIDB_LITE); mobidb-lite (MOBIDB_LITE); IPR001404 (P…	P:GO:0006457; F:GO:0005524; F:GO:0051082	P:protein folding; F:ATP binding; F:unfolded protein binding
gbr.172.7.t1	0	0	0	0	0	0	0	0	0	0	0	0	0	0	1	0	scavenger receptor cysteine-rich domain-containing group B protein-like	Y	0	0	Signal peptide	Yes	347	20	0	66.02	2	F:GO:0005044; C:GO:0016020	F:scavenger receptor activity; C:membrane			IPR001190 (PRINTS); IPR017448 (SMART); IPR036772 (G3DSA:3.10.250.GENE3D); IPR000421 (PFAM); IPR036772 (G3DSA:3.10.250.GENE3D); IPR008979 (G3DSA:2.60.120.GENE3D); IPR001190 (PFAM); PTHR48071:SF3 (PANTHER); PTHR48071:SF3 (PANTHER); PTHR48071 (PANTHER); IPR001190 (PROSITE_PATTERNS); IPR001190 (PROSITE_PATTERNS); NON_CYTOPLASMIC_DOMAIN (PHOBIUS); SIGNAL_PEPTIDE (PHOBIUS); SIGNAL_PEPTIDE_C_REGION (PHO…	F:GO:0005044; C:GO:0016020	F:scavenger receptor activity; C:membrane
gbr.179.33.t1	0	0	0	0	0	0	0	0	0	0	0	0	0	0	1	0	uncharacterized protein LOC110986653	Y	0	0	UPS	Yes	728	20	0	49.95	7	P:GO:0016567; P:GO:0045893; F:GO:0003676; F:GO:0003677; F:GO:0004842; C:GO:0000785; C:GO:0005654	P:protein ubiquitination; P:positive regulation of transcription, DNA-templated; F:nucleic acid binding; F:DNA binding; F:ubiquitin-protein transferase activity; C:chromatin; C:nucleoplasm			PTHR23080 (PANTHER); PTHR23080:SF133 (PANTHER); NON_CYTOPLASMIC_DOMAIN (PHOBIUS); SIGNAL_PEPTIDE_H_REGION (PHOBIUS); SIGNAL_PEPTIDE_N_REGION (PHOBIUS); SIGNAL_PEPTIDE (PHOBIUS); SIGNAL_PEPTIDE_C_REGION (PHOBIUS); SignalP-TM (SIGNALP_GRAM_POSITIVE); SignalP-noTM (SIGNALP_EUK); SignalP-noTM (SIGNALP_GRAM_NEGATIVE)	no GO terms	no GO terms
gbr.184.20.t1	0	0	0	0	0	0	0	0	0	0	0	0	0	0	1	0	macrophage mannose receptor 1-like	Y	0	0	Signal peptide	Yes	1753	20	0	52.79	4	F:GO:0003676; F:GO:0003677; C:GO:0016020; C:GO:0016021	F:nucleic acid binding; F:DNA binding; C:membrane; C:integral component of membrane			IPR006585 (SMART); IPR000421 (SMART); IPR008979 (G3DSA:2.60.120.GENE3D); IPR008979 (G3DSA:2.60.120.GENE3D); IPR001304 (PFAM); IPR016186 (G3DSA:3.10.100.GENE3D); IPR000421 (PFAM); IPR008979 (G3DSA:2.60.120.GENE3D); IPR008979 (G3DSA:2.60.120.GENE3D); mobidb-lite (MOBIDB_LITE); mobidb-lite (MOBIDB_LITE); mobidb-lite (MOBIDB_LITE); mobidb-lite (MOBIDB_LITE); mobidb-lite (MOBIDB_LITE); mobidb-lite (MO…	no GO terms	no GO terms
gbr.185.15.t1	0	0	0	0	0	0	0	0	0	0	0	0	0	0	1	0	orexin-type precursor 1	Y	1	0	Signal peptide	Yes	106	2	3.70721e-42	66.29						mobidb-lite (MOBIDB_LITE); mobidb-lite (MOBIDB_LITE); SIGNAL_PEPTIDE (PHOBIUS); SIGNAL_PEPTIDE_N_REGION (PHOBIUS); NON_CYTOPLASMIC_DOMAIN (PHOBIUS); SIGNAL_PEPTIDE_C_REGION (PHOBIUS); SIGNAL_PEPTIDE_H_REGION (PHOBIUS); SignalP-TM (SIGNALP_GRAM_POSITIVE); SignalP-noTM (SIGNALP_EUK); TMhelix (TMHMM)	no GO terms	no GO terms
gbr.19.171.t1	0	0	0	0	0	0	0	0	0	0	0	0	0	0	1	0	serine protease hepsin-like	Y	1	0	Signal peptide	Yes	532	20	0	61.37	3	P:GO:0006508; F:GO:0004252; F:GO:0005515	P:proteolysis; F:serine-type endopeptidase activity; F:protein binding	EC:3.4.21.73; EC:3.4.24.7; EC:3.4.21.71; EC:3.4.24.3; EC:3.4.21.34; EC:3.4.21.78; EC:3.4.21.75; EC:3.4.21.26; EC:3.4.21.27; EC:3.4.21.68; EC:3.4.21.69; EC:3.4.24.34; EC:3.4.21.41; EC:3.4.21.83; EC:3.4.21.88; EC:3.4.21.45; EC:3.4.21.89; EC:3.4.21.42; EC:3.4.19.1; EC:3.4.21.43; EC:3.4.21.87; EC:3.4.21.38; EC:3.4.21.35; EC:3.4.21.79; EC:3.4.21.36; EC:3.4.21.102; EC:3.4.21.39; EC:3.4.21; EC:3.4.21.4;…	U-plasminogen activator; Interstitial collagenase; Pancreatic elastase II; Microbial collagenase; Plasma kallikrein; Granzyme A; Furin; Prolyl oligopeptidase; Coagulation factor XIa; T-plasminogen activator; Protein C (activated); Neutrophil collagenase; Complement subcomponent C1r; Oligopeptidase B; Repressor LexA; Complement factor I; Signal peptidase I; Complement subcomponent C1s; Acylaminoac…	Coil (COILS); IPR001314 (PRINTS); IPR001254 (SMART); IPR002172 (SMART); IPR000884 (SMART); IPR036055 (G3DSA:4.10.400.GENE3D); IPR000884 (PFAM); IPR001254 (PFAM); IPR043504 (G3DSA:2.40.10.GENE3D); IPR002172 (PFAM); IPR036383 (G3DSA:2.20.100.GENE3D); PTHR24264 (PANTHER); PTHR24264:SF54 (PANTHER); IPR023415 (PROSITE_PATTERNS); IPR033116 (PROSITE_PATTERNS); IPR018114 (PROSITE_PATTERNS); SIGNAL_PEPTID…	P:GO:0006508; F:GO:0004252; F:GO:0005515	P:proteolysis; F:serine-type endopeptidase activity; F:protein binding
gbr.19.194.t1	0	0	0	0	0	0	0	0	0	0	0	0	0	0	1	0	gastric intrinsic factor-like isoform X1	Y	0	0	Signal peptide	Yes	1800	20	0	62.6	2	P:GO:0015889; F:GO:0031419	P:cobalamin transport; F:cobalamin binding			Coil (COILS); IPR002157 (PFAM); G3DSA:1.50.10.20 (GENE3D); G3DSA:3.10.20.490 (GENE3D); mobidb-lite (MOBIDB_LITE); mobidb-lite (MOBIDB_LITE); mobidb-lite (MOBIDB_LITE); mobidb-lite (MOBIDB_LITE); mobidb-lite (MOBIDB_LITE); mobidb-lite (MOBIDB_LITE); mobidb-lite (MOBIDB_LITE); mobidb-lite (MOBIDB_LITE); mobidb-lite (MOBIDB_LITE); mobidb-lite (MOBIDB_LITE); mobidb-lite (MOBIDB_LITE); mobidb-lite (MO…	P:GO:0015889; F:GO:0031419	P:cobalamin transport; F:cobalamin binding
gbr.196.39.t1	0	0	0	0	0	0	0	0	0	0	0	0	0	0	1	0	piggyBac transposable element-derived protein 4-like	Y	0	0	Signal peptide	Yes	95	20	1.41497e-29	52.51						SIGNAL_PEPTIDE_C_REGION (PHOBIUS); SIGNAL_PEPTIDE_H_REGION (PHOBIUS); SIGNAL_PEPTIDE (PHOBIUS); SIGNAL_PEPTIDE_N_REGION (PHOBIUS); NON_CYTOPLASMIC_DOMAIN (PHOBIUS); SignalP-noTM (SIGNALP_EUK)	no GO terms	no GO terms
gbr.207.2.t1	0	0	1	0	0	0	0	0	0	0	0	0	0	0	0	0	IgGFc-binding protein-like	Y	0	0	Signal peptide	Yes	596	20	0	53.06	2	C:GO:0016020; C:GO:0016021	C:membrane; C:integral component of membrane			IPR035234 (PFAM); mobidb-lite (MOBIDB_LITE); mobidb-lite (MOBIDB_LITE); PTHR46534 (PANTHER); NON_CYTOPLASMIC_DOMAIN (PHOBIUS); SIGNAL_PEPTIDE (PHOBIUS); TRANSMEMBRANE (PHOBIUS); CYTOPLASMIC_DOMAIN (PHOBIUS); SIGNAL_PEPTIDE_H_REGION (PHOBIUS); SIGNAL_PEPTIDE_C_REGION (PHOBIUS); SIGNAL_PEPTIDE_N_REGION (PHOBIUS); SignalP-noTM (SIGNALP_EUK); SignalP-TM (SIGNALP_GRAM_POSITIVE)	no GO terms	no GO terms
gbr.216.33.t1	0	0	0	0	0	0	0	0	0	0	0	0	0	0	1	0	uncharacterized protein LOC110977329	Y	0	0	Signal peptide	Yes	291	5	1.64313e-44	66.57	2	C:GO:0016020; C:GO:0016021	C:membrane; C:integral component of membrane			NON_CYTOPLASMIC_DOMAIN (PHOBIUS); SIGNAL_PEPTIDE_C_REGION (PHOBIUS); SIGNAL_PEPTIDE_H_REGION (PHOBIUS); SIGNAL_PEPTIDE_N_REGION (PHOBIUS); SIGNAL_PEPTIDE (PHOBIUS); SignalP-noTM (SIGNALP_EUK)	no GO terms	no GO terms
gbr.218.40.t1_gbr.218.41.t1	0	0	0	0	0	0	0	0	0	0	0	0	0	0	1	0	neurogenic locus notch homolog protein 2-like isoform X1	Y	0	0	Signal peptide	Yes	2930	20	0	69.27						PR00010 (PRINTS); IPR005469 (PRINTS); IPR035914 (G3DSA:2.60.120.GENE3D); G3DSA:2.10.25.10 (GENE3D); IPR000742 (PFAM); G3DSA:2.10.25.10 (GENE3D); G3DSA:2.10.25.10 (GENE3D); G3DSA:2.10.25.10 (GENE3D); G3DSA:2.10.25.10 (GENE3D); IPR036896 (G3DSA:2.40.128.GENE3D); IPR005468 (PFAM); IPR013032 (PFAM); IPR001881 (PFAM); G3DSA:2.10.25.10 (GENE3D); G3DSA:2.10.25.10 (GENE3D); G3DSA:2.10.25.10 (GENE3D); PTH…	F:GO:0005509; F:GO:0009374	F:calcium ion binding; F:biotin binding
gbr.22.25.t1	0	0	0	0	0	0	0	0	0	0	0	0	0	0	1	0	scavenger receptor cysteine-rich domain-containing group B protein-like	Y	0	0	Transmembrane	Yes	565	20	0	69.59	6	P:GO:0016567; F:GO:0004842; F:GO:0005044; F:GO:0005515; F:GO:0046872; C:GO:0016020	P:protein ubiquitination; F:ubiquitin-protein transferase activity; F:scavenger receptor activity; F:protein binding; F:metal ion binding; C:membrane			IPR001190 (PRINTS); IPR001007 (SMART); IPR017448 (SMART); IPR001007 (PFAM); IPR001190 (PFAM); IPR037252 (G3DSA:2.30.30.GENE3D); IPR036772 (G3DSA:3.10.250.GENE3D); IPR010606 (PFAM); PTHR48071 (PANTHER); IPR001190 (PROSITE_PATTERNS); IPR001007 (PROSITE_PATTERNS); SIGNAL_PEPTIDE (PHOBIUS); SIGNAL_PEPTIDE_H_REGION (PHOBIUS); NON_CYTOPLASMIC_DOMAIN (PHOBIUS); SIGNAL_PEPTIDE_C_REGION (PHOBIUS); SIGNAL_…	P:GO:0016567; F:GO:0004842; F:GO:0005044; F:GO:0005515; F:GO:0046872; C:GO:0016020	P:protein ubiquitination; F:ubiquitin-protein transferase activity; F:scavenger receptor activity; F:protein binding; F:metal ion binding; C:membrane
gbr.220.13.t1_gbr.220.14.t1	0	0	0	0	1	0	0	0	0	0	0	0	0	0	0	0	predicted protein	Y	0	0	Signal peptide	Yes	1051	20	0	57.43						IPR036249 (G3DSA:3.40.30.GENE3D); mobidb-lite (MOBIDB_LITE); cd02961 (CDD); IPR036249 (SUPERFAMILY)	no GO terms	no GO terms
gbr.228.10.t1	0	0	0	0	0	0	0	0	0	0	0	0	0	0	1	0	dnaJ homolog subfamily C member 3	Y	0	0	Signal peptide	Yes	493	20	0	71.66	1	F:GO:0005515	F:protein binding			IPR001623 (PRINTS); IPR001623 (SMART); IPR019734 (SMART); IPR011990 (G3DSA:1.25.40.GENE3D); IPR019734 (PFAM); IPR036869 (G3DSA:1.10.287.GENE3D); PF13432 (PFAM); IPR001623 (PFAM); mobidb-lite (MOBIDB_LITE); mobidb-lite (MOBIDB_LITE); PTHR44140 (PANTHER); PTHR44140:SF3 (PANTHER); SIGNAL_PEPTIDE_C_REGION (PHOBIUS); SIGNAL_PEPTIDE_N_REGION (PHOBIUS); SIGNAL_PEPTIDE_H_REGION (PHOBIUS); SIGNAL_PEPTIDE …	F:GO:0005515	F:protein binding
gbr.236.28.t1	0	0	0	0	0	0	0	0	0	0	0	0	0	0	1	0	uncharacterized protein LOC110984001 isoform X1	Y	1	0	Signal peptide	Yes	1489	20	0	60.32	4	P:GO:0007156; F:GO:0005509; F:GO:0005515; C:GO:0016020	P:homophilic cell adhesion via plasma membrane adhesion molecules; F:calcium ion binding; F:protein binding; C:membrane			IPR003591 (SMART); IPR002126 (SMART); IPR032675 (G3DSA:3.80.10.GENE3D); IPR032675 (G3DSA:3.80.10.GENE3D); IPR032675 (G3DSA:3.80.10.GENE3D); IPR032675 (G3DSA:3.80.10.GENE3D); IPR026906 (PFAM); IPR001611 (PFAM); IPR002126 (PFAM); mobidb-lite (MOBIDB_LITE); PTHR45617 (PANTHER); SIGNAL_PEPTIDE (PHOBIUS); SIGNAL_PEPTIDE_H_REGION (PHOBIUS); NON_CYTOPLASMIC_DOMAIN (PHOBIUS); SIGNAL_PEPTIDE_C_REGION (PHO…	P:GO:0007156; F:GO:0005509; F:GO:0005515; C:GO:0016020	P:homophilic cell adhesion via plasma membrane adhesion molecules; F:calcium ion binding; F:protein binding; C:membrane
gbr.236.3.t1	0	0	0	0	0	0	0	0	0	0	0	0	0	0	1	0	uncharacterized protein LOC110982342	Y	0	0	Signal peptide	Yes	277	2	2.4664e-163	66.99						mobidb-lite (MOBIDB_LITE); mobidb-lite (MOBIDB_LITE); mobidb-lite (MOBIDB_LITE); mobidb-lite (MOBIDB_LITE); mobidb-lite (MOBIDB_LITE); mobidb-lite (MOBIDB_LITE); NON_CYTOPLASMIC_DOMAIN (PHOBIUS); SIGNAL_PEPTIDE (PHOBIUS); SIGNAL_PEPTIDE_H_REGION (PHOBIUS); SIGNAL_PEPTIDE_N_REGION (PHOBIUS); SIGNAL_PEPTIDE_C_REGION (PHOBIUS); SignalP-noTM (SIGNALP_EUK); SignalP-noTM (SIGNALP_GRAM_NEGATIVE); Signal…	no GO terms	no GO terms
gbr.236.5.t1	0	0	0	0	0	0	0	0	0	0	0	0	0	0	1	0	uncharacterized protein LOC110982413	Y	1	0	Transmembrane	Yes	350	1	0	90.86						Coil (COILS); mobidb-lite (MOBIDB_LITE); mobidb-lite (MOBIDB_LITE); mobidb-lite (MOBIDB_LITE); SIGNAL_PEPTIDE_H_REGION (PHOBIUS); SIGNAL_PEPTIDE_N_REGION (PHOBIUS); SIGNAL_PEPTIDE_C_REGION (PHOBIUS); SIGNAL_PEPTIDE (PHOBIUS); NON_CYTOPLASMIC_DOMAIN (PHOBIUS); SignalP-TM (SIGNALP_GRAM_POSITIVE); SignalP-TM (SIGNALP_EUK); TMhelix (TMHMM)	no GO terms	no GO terms
gbr.238.17.t1	0	0	0	0	0	0	0	0	0	0	0	0	0	0	1	0	uncharacterized protein LOC110989417	Y	0	0	Signal peptide	Yes	1755	3	0	77.52						mobidb-lite (MOBIDB_LITE); mobidb-lite (MOBIDB_LITE); SIGNAL_PEPTIDE_C_REGION (PHOBIUS); SIGNAL_PEPTIDE (PHOBIUS); SIGNAL_PEPTIDE_H_REGION (PHOBIUS); SIGNAL_PEPTIDE_N_REGION (PHOBIUS); NON_CYTOPLASMIC_DOMAIN (PHOBIUS); SignalP-noTM (SIGNALP_EUK)	no GO terms	no GO terms
gbr.24.36.t1	0	0	0	0	0	0	0	0	0	0	0	0	0	0	1	0	somatostatin precursor	Y	0	0	Signal peptide	Yes	160	1	7.0104e-09	63.24						SIGNAL_PEPTIDE (PHOBIUS); SIGNAL_PEPTIDE_N_REGION (PHOBIUS); SIGNAL_PEPTIDE_C_REGION (PHOBIUS); SIGNAL_PEPTIDE_H_REGION (PHOBIUS); NON_CYTOPLASMIC_DOMAIN (PHOBIUS); SignalP-noTM (SIGNALP_EUK); SignalP-noTM (SIGNALP_GRAM_NEGATIVE)	no GO terms	no GO terms
gbr.24.45.t1	0	0	0	0	0	0	0	0	0	0	0	0	0	0	1	0	---NA---	Y	0	0	Signal peptide	Yes	79									SIGNAL_PEPTIDE_C_REGION (PHOBIUS); NON_CYTOPLASMIC_DOMAIN (PHOBIUS); SIGNAL_PEPTIDE (PHOBIUS); SIGNAL_PEPTIDE_H_REGION (PHOBIUS); SIGNAL_PEPTIDE_N_REGION (PHOBIUS); SignalP-TM (SIGNALP_GRAM_POSITIVE); SignalP-noTM (SIGNALP_GRAM_NEGATIVE); SignalP-noTM (SIGNALP_EUK)	no GO terms	no GO terms
gbr.24.61.t1	0	0	0	0	0	0	0	0	0	0	1	0	0	0	0	0	cholinesterase 1-like	Y	0	0	Signal peptide	Yes	601	20	0	79.64	1	F:GO:0004104	F:cholinesterase activity	EC:3.1.1.8; EC:3.1.1.1	Cholinesterase; Carboxylesterase	IPR000997 (PRINTS); IPR002018 (PFAM); IPR029058 (G3DSA:3.40.50.GENE3D); PTHR43918 (PANTHER); IPR019826 (PROSITE_PATTERNS); SIGNAL_PEPTIDE_C_REGION (PHOBIUS); SIGNAL_PEPTIDE (PHOBIUS); SIGNAL_PEPTIDE_H_REGION (PHOBIUS); SIGNAL_PEPTIDE_N_REGION (PHOBIUS); NON_CYTOPLASMIC_DOMAIN (PHOBIUS); SignalP-noTM (SIGNALP_GRAM_NEGATIVE); SignalP-noTM (SIGNALP_EUK); SignalP-TM (SIGNALP_GRAM_POSITIVE); IPR029058…	F:GO:0004104	F:cholinesterase activity
gbr.244.2.t1	0	0	0	0	0	0	0	0	0	0	0	0	0	0	1	0	C3 and PZP-like alpha-2-macroglobulin domain-containing protein 8	Y	0	0	Signal peptide	Yes	197	20	1.81967e-145	58.7						IPR022041 (PFAM); SIGNAL_PEPTIDE (PHOBIUS); SIGNAL_PEPTIDE_H_REGION (PHOBIUS); SIGNAL_PEPTIDE_C_REGION (PHOBIUS); NON_CYTOPLASMIC_DOMAIN (PHOBIUS); SIGNAL_PEPTIDE_N_REGION (PHOBIUS); SignalP-noTM (SIGNALP_EUK); SignalP-TM (SIGNALP_GRAM_POSITIVE); SignalP-noTM (SIGNALP_GRAM_NEGATIVE)	no GO terms	no GO terms
gbr.248.11.t1	0	0	0	0	0	0	0	0	0	0	0	0	0	0	1	0	TBC1 domain family member 15 GTPase-activating protein RAB7	Y	1	0	Transmembrane	Yes	99	6	4.1452e-08	59.68						SIGNAL_PEPTIDE_N_REGION (PHOBIUS); SIGNAL_PEPTIDE_H_REGION (PHOBIUS); SIGNAL_PEPTIDE_C_REGION (PHOBIUS); SIGNAL_PEPTIDE (PHOBIUS); NON_CYTOPLASMIC_DOMAIN (PHOBIUS); SignalP-TM (SIGNALP_EUK); SignalP-TM (SIGNALP_GRAM_POSITIVE); SignalP-noTM (SIGNALP_GRAM_NEGATIVE); TMhelix (TMHMM)	no GO terms	no GO terms
gbr.249.5.t1	0	0	0	0	0	0	0	0	0	0	0	0	0	0	1	0	slit homolog 2 protein-like	Y	0	0	Signal peptide	Yes	152	20	3.60672e-69	72.23	1	F:GO:0005515	F:protein binding			IPR000372 (SMART); IPR003591 (SMART); IPR001611 (PFAM); IPR032675 (G3DSA:3.80.10.GENE3D); IPR000372 (PFAM); PTHR24366:SF94 (PANTHER); PTHR24366 (PANTHER); SIGNAL_PEPTIDE_H_REGION (PHOBIUS); NON_CYTOPLASMIC_DOMAIN (PHOBIUS); SIGNAL_PEPTIDE_N_REGION (PHOBIUS); SIGNAL_PEPTIDE_C_REGION (PHOBIUS); SIGNAL_PEPTIDE (PHOBIUS); IPR001611 (PROSITE_PROFILES); IPR001611 (PROSITE_PROFILES); SignalP-noTM (SIGNA…	F:GO:0005515	F:protein binding
gbr.25.135.t1	0	0	0	0	0	0	0	0	0	0	0	0	0	0	1	0	quinone oxidoreductase PIG3 isoform X1	Y	0	0	Signal peptide	Yes	362	20	0	83.59	2	P:GO:0055114; F:GO:0016491	P:obsolete oxidation-reduction process; F:oxidoreductase activity			IPR020843 (SMART); IPR013149 (PFAM); G3DSA:3.90.180.10 (GENE3D); G3DSA:3.40.50.720 (GENE3D); IPR014189 (TIGRFAM); IPR013154 (PFAM); PTHR48106 (PANTHER); PTHR48106:SF8 (PANTHER); NON_CYTOPLASMIC_DOMAIN (PHOBIUS); SIGNAL_PEPTIDE_C_REGION (PHOBIUS); SIGNAL_PEPTIDE_N_REGION (PHOBIUS); SIGNAL_PEPTIDE_H_REGION (PHOBIUS); SIGNAL_PEPTIDE (PHOBIUS); IPR014189 (CDD); SignalP-noTM (SIGNALP_EUK); IPR011032 (…	P:GO:0055114; F:GO:0016491	P:obsolete oxidation-reduction process; F:oxidoreductase activity
gbr.25.47.t1	0	0	0	0	0	0	0	0	0	0	0	0	0	0	1	0	uncharacterized protein LOC110974585	Y	0	0	Signal peptide	Yes	890	2	0	81.01						Coil (COILS); Coil (COILS); Coil (COILS); Coil (COILS); Coil (COILS); mobidb-lite (MOBIDB_LITE); mobidb-lite (MOBIDB_LITE); mobidb-lite (MOBIDB_LITE); mobidb-lite (MOBIDB_LITE); mobidb-lite (MOBIDB_LITE); mobidb-lite (MOBIDB_LITE); SIGNAL_PEPTIDE_C_REGION (PHOBIUS); SIGNAL_PEPTIDE (PHOBIUS); SIGNAL_PEPTIDE_H_REGION (PHOBIUS); SIGNAL_PEPTIDE_N_REGION (PHOBIUS); NON_CYTOPLASMIC_DOMAIN (PHOBIUS); PS…	no GO terms	no GO terms
gbr.25.72.t1	0	0	0	0	0	0	0	0	0	0	0	0	0	0	1	0	F-box only protein 21-like	Y	0	0	Signal peptide	Yes	229	20	6.20926e-145	68.64	1	F:GO:0003677	F:DNA binding			IPR011722 (SMART); IPR036623 (G3DSA:2.30.30.GENE3D); IPR011722 (TIGRFAM); IPR011722 (PFAM); PTHR31350 (PANTHER); PTHR31350:SF21 (PANTHER); SIGNAL_PEPTIDE_N_REGION (PHOBIUS); SIGNAL_PEPTIDE (PHOBIUS); NON_CYTOPLASMIC_DOMAIN (PHOBIUS); SIGNAL_PEPTIDE_H_REGION (PHOBIUS); SIGNAL_PEPTIDE_C_REGION (PHOBIUS); SignalP-noTM (SIGNALP_EUK); IPR036623 (SUPERFAMILY)	F:GO:0003677	F:DNA binding
gbr.254.13.t1	0	0	0	0	0	0	0	0	0	0	0	0	0	0	1	0	collagen alpha-1(X) chain-like	Y	0	0	Signal peptide	Yes	281	20	4.32051e-118	73.26	1	F:GO:0005515	F:protein binding			IPR001073 (PRINTS); IPR001073 (SMART); IPR008160 (PFAM); IPR008983 (G3DSA:2.60.120.GENE3D); IPR001073 (PFAM); mobidb-lite (MOBIDB_LITE); PTHR15427 (PANTHER); PTHR15427:SF24 (PANTHER); SIGNAL_PEPTIDE_N_REGION (PHOBIUS); SIGNAL_PEPTIDE_H_REGION (PHOBIUS); SIGNAL_PEPTIDE (PHOBIUS); NON_CYTOPLASMIC_DOMAIN (PHOBIUS); SIGNAL_PEPTIDE_C_REGION (PHOBIUS); IPR001073 (PROSITE_PROFILES); SignalP-noTM (SIGNAL…	F:GO:0005515	F:protein binding
gbr.258.13.t1	0	0	0	0	0	0	0	0	0	0	0	0	0	0	1	0	zinc finger protein 862-like	Y	0	0	UPS	Yes	323	11	3.95034e-08	63.17	1	F:GO:0016874	F:ligase activity			SignalP-noTM (SIGNALP_EUK)	no GO terms	no GO terms
gbr.26.23.t1	0	0	1	0	0	0	0	0	0	0	0	0	0	0	1	0	guanylate cyclase 32E-like	Y	0	0	Signal peptide	Yes	910	20	0	68.24	6	P:GO:0006182; P:GO:0006468; P:GO:0035556; F:GO:0004383; F:GO:0004672; F:GO:0005524	P:cGMP biosynthetic process; P:protein phosphorylation; P:intracellular signal transduction; F:guanylate cyclase activity; F:protein kinase activity; F:ATP binding	EC:4.6.1.2	Guanylate cyclase	Coil (COILS); IPR000719 (SMART); G3DSA:3.40.50.2300 (GENE3D); G3DSA:1.10.510.10 (GENE3D); IPR029787 (G3DSA:3.30.70.GENE3D); G3DSA:3.40.50.2300 (GENE3D); IPR001245 (PFAM); IPR001828 (PFAM); IPR011645 (PFAM); PTHR11920 (PANTHER); PTHR11920 (PANTHER); PTHR11920:SF475 (PANTHER); PTHR11920:SF475 (PANTHER); NON_CYTOPLASMIC_DOMAIN (PHOBIUS); SIGNAL_PEPTIDE_C_REGION (PHOBIUS); SIGNAL_PEPTIDE_H_REGION (PH…	P:GO:0006182; P:GO:0006468; P:GO:0009190; P:GO:0035556; F:GO:0004383; F:GO:0004672; F:GO:0005524	P:cGMP biosynthetic process; P:protein phosphorylation; P:cyclic nucleotide biosynthetic process; P:intracellular signal transduction; F:guanylate cyclase activity; F:protein kinase activity; F:ATP binding
gbr.26.46.t1	0	0	0	0	0	0	0	0	0	0	0	0	0	0	1	0	beta-microseminoprotein	Y	0	0	Signal peptide	Yes	110	20	3.84531e-70	56.85	1	C:GO:0005576	C:extracellular region			IPR008735 (PFAM); G3DSA:2.60.40.1900 (GENE3D); SIGNAL_PEPTIDE_C_REGION (PHOBIUS); SIGNAL_PEPTIDE_N_REGION (PHOBIUS); SIGNAL_PEPTIDE_H_REGION (PHOBIUS); NON_CYTOPLASMIC_DOMAIN (PHOBIUS); SIGNAL_PEPTIDE (PHOBIUS); SignalP-noTM (SIGNALP_EUK)	no GO terms	no GO terms
gbr.26.82.t1	0	0	0	0	0	0	0	0	0	0	0	0	0	0	1	0	cytohesin-1-like isoform X1	Y	0	0	Signal peptide	Yes	461	20	0	84.5	2	P:GO:0032012; F:GO:0005085	P:regulation of ARF protein signal transduction; F:guanyl-nucleotide exchange factor activity			Coil (COILS); Coil (COILS); IPR000904 (SMART); IPR001849 (SMART); G3DSA:1.10.220.20 (GENE3D); IPR000904 (PFAM); IPR023394 (G3DSA:1.10.1000.GENE3D); IPR011993 (G3DSA:2.30.29.GENE3D); IPR001849 (PFAM); mobidb-lite (MOBIDB_LITE); PTHR10663 (PANTHER); PTHR10663:SF340 (PANTHER); SIGNAL_PEPTIDE_C_REGION (PHOBIUS); NON_CYTOPLASMIC_DOMAIN (PHOBIUS); SIGNAL_PEPTIDE_H_REGION (PHOBIUS); SIGNAL_PEPTIDE_N_REG…	P:GO:0032012; F:GO:0005085	P:regulation of ARF protein signal transduction; F:guanyl-nucleotide exchange factor activity
gbr.265.15.t1	0	0	0	0	0	0	0	0	0	0	0	0	0	0	1	0	target of rapamycin complex 2 subunit MAPKAP1 isoform X1	Y	0	0	Intracellular	Yes	514	20	0	68.18	1	C:GO:0031932	C:TORC2 complex			IPR011993 (G3DSA:2.30.29.GENE3D); IPR031313 (PFAM); IPR031567 (PFAM); IPR032679 (PFAM); IPR008828 (PANTHER); SIGNAL_PEPTIDE_H_REGION (PHOBIUS); SIGNAL_PEPTIDE_C_REGION (PHOBIUS); SIGNAL_PEPTIDE_N_REGION (PHOBIUS); SIGNAL_PEPTIDE (PHOBIUS); NON_CYTOPLASMIC_DOMAIN (PHOBIUS); SignalP-noTM (SIGNALP_EUK)	C:GO:0031932	C:TORC2 complex
gbr.265.24.t1	0	0	0	0	0	1	0	0	0	0	0	0	0	0	1	0	endoplasmic reticulum chaperone BiP	Y	0	0	Signal peptide	Yes	664	20	0	92.73	4	P:GO:0001666; P:GO:0001878; F:GO:0005524; C:GO:0005576	P:response to hypoxia; P:response to yeast; F:ATP binding; C:extracellular region			Coil (COILS); Coil (COILS); PR00301 (PRINTS); G3DSA:3.30.420.40 (GENE3D); IPR029047 (G3DSA:2.60.34.GENE3D); G3DSA:3.30.420.40 (GENE3D); G3DSA:3.90.640.10 (GENE3D); IPR029048 (G3DSA:1.20.1270.GENE3D); IPR013126 (PFAM); mobidb-lite (MOBIDB_LITE); PTHR19375:SF380 (PANTHER); IPR013126 (PANTHER); IPR018181 (PROSITE_PATTERNS); IPR018181 (PROSITE_PATTERNS); IPR018181 (PROSITE_PATTERNS); SIGNAL_PEPTIDE_N…	no GO terms	no GO terms
gbr.268.20.t1	0	0	0	0	0	0	0	0	0	0	0	0	0	0	1	0	insulin receptor-like	Y	0	0	Signal peptide	Yes	216	20	8.93994e-147	73.42	13	P:GO:0007169; P:GO:0007275; P:GO:0014068; P:GO:0033674; P:GO:0042593; P:GO:0043410; P:GO:0051897; F:GO:0000166; F:GO:0005009; F:GO:0043167; F:GO:0043560; C:GO:0005899; C:GO:0030424	P:transmembrane receptor protein tyrosine kinase signaling pathway; P:multicellular organism development; P:positive regulation of phosphatidylinositol 3-kinase signaling; P:positive regulation of kinase activity; P:glucose homeostasis; P:positive regulation of MAPK cascade; P:positive regulation of protein kinase B signaling; F:nucleotide binding; F:insulin-activated receptor activity; F:ion bin…	EC:2.7.10; EC:2.7.10.1	Transferring phosphorus-containing groups; Receptor protein-tyrosine kinase	IPR036941 (G3DSA:3.80.20.GENE3D); IPR000494 (PFAM); PTHR24416 (PANTHER); PTHR24416:SF91 (PANTHER); SIGNAL_PEPTIDE_H_REGION (PHOBIUS); NON_CYTOPLASMIC_DOMAIN (PHOBIUS); SIGNAL_PEPTIDE_N_REGION (PHOBIUS); SIGNAL_PEPTIDE (PHOBIUS); SIGNAL_PEPTIDE_C_REGION (PHOBIUS); SignalP-noTM (SIGNALP_EUK); SignalP-TM (SIGNALP_GRAM_POSITIVE); SSF52058 (SUPERFAMILY)	no GO terms	no GO terms
gbr.268.6.t1	0	0	0	0	0	0	0	0	0	0	0	0	0	0	1	0	ly-6/neurotoxin-like protein 1	Y	0	0	Signal peptide	Yes	141	5	6.23551e-15	46.63	2	C:GO:0016020; C:GO:0016021	C:membrane; C:integral component of membrane			SIGNAL_PEPTIDE_H_REGION (PHOBIUS); CYTOPLASMIC_DOMAIN (PHOBIUS); NON_CYTOPLASMIC_DOMAIN (PHOBIUS); TRANSMEMBRANE (PHOBIUS); SIGNAL_PEPTIDE_C_REGION (PHOBIUS); SIGNAL_PEPTIDE_N_REGION (PHOBIUS); SIGNAL_PEPTIDE (PHOBIUS); SignalP-TM (SIGNALP_GRAM_POSITIVE); SignalP-noTM (SIGNALP_EUK); SignalP-noTM (SIGNALP_GRAM_NEGATIVE)	no GO terms	no GO terms
gbr.272.2.t1	0	0	0	0	0	0	0	0	0	0	0	0	0	0	1	0	MAM and LDL-receptor class A domain-containing protein 2-like	Y	0	0	Signal peptide	Yes	3454	20	0	59.13	1	C:GO:0016020	C:membrane			IPR000998 (PRINTS); IPR000998 (SMART); IPR000998 (PFAM); G3DSA:2.60.120.200 (GENE3D); G3DSA:2.60.120.200 (GENE3D); mobidb-lite (MOBIDB_LITE); PTHR23282 (PANTHER); PTHR23282:SF101 (PANTHER); PTHR23282:SF101 (PANTHER); PTHR23282:SF101 (PANTHER); PTHR23282 (PANTHER); PTHR23282 (PANTHER); PTHR23282 (PANTHER); PTHR23282:SF101 (PANTHER); PTHR23282:SF101 (PANTHER); PTHR23282:SF101 (PANTHER); PTHR23282 (…	C:GO:0016020	C:membrane
gbr.275.18.t1	0	0	0	0	0	0	0	0	0	0	0	0	0	0	1	0	lysosomal acid phosphatase	Y	0	0	Signal peptide	Yes	345	20	6.87576e-102	79.23	1	C:GO:0016020	C:membrane			IPR000560 (PFAM); IPR029033 (G3DSA:3.40.50.GENE3D); PTHR11567:SF180 (PANTHER); PTHR11567 (PANTHER); SIGNAL_PEPTIDE_N_REGION (PHOBIUS); SIGNAL_PEPTIDE_H_REGION (PHOBIUS); SIGNAL_PEPTIDE_C_REGION (PHOBIUS); NON_CYTOPLASMIC_DOMAIN (PHOBIUS); SIGNAL_PEPTIDE (PHOBIUS); IPR000560 (CDD); SignalP-noTM (SIGNALP_EUK); IPR029033 (SUPERFAMILY)	no GO terms	no GO terms
gbr.279.16.t1	0	0	0	0	0	0	0	0	0	0	0	0	0	0	1	0	lactadherin-like isoform X1	Y	0	0	Signal peptide	Yes	124	10	9.5638e-83	60.98						SIGNAL_PEPTIDE_N_REGION (PHOBIUS); SIGNAL_PEPTIDE_H_REGION (PHOBIUS); SIGNAL_PEPTIDE_C_REGION (PHOBIUS); NON_CYTOPLASMIC_DOMAIN (PHOBIUS); SIGNAL_PEPTIDE (PHOBIUS); SignalP-noTM (SIGNALP_EUK)	no GO terms	no GO terms
gbr.279.28.t1	0	0	0	0	0	0	0	0	0	0	0	0	0	0	1	0	agrin-like isoform X10	Y	0	0	Signal peptide	Yes	166	20	9.15418e-113	50.22	1	F:GO:0005515	F:protein binding			IPR002350 (SMART); IPR002350 (PFAM); G3DSA:3.30.60.30 (GENE3D); G3DSA:3.30.60.30 (GENE3D); SIGNAL_PEPTIDE_N_REGION (PHOBIUS); SIGNAL_PEPTIDE (PHOBIUS); SIGNAL_PEPTIDE_C_REGION (PHOBIUS); SIGNAL_PEPTIDE_H_REGION (PHOBIUS); NON_CYTOPLASMIC_DOMAIN (PHOBIUS); IPR002350 (PROSITE_PROFILES); IPR002350 (PROSITE_PROFILES); cd00104 (CDD); SignalP-noTM (SIGNALP_EUK); SignalP-TM (SIGNALP_GRAM_POSITIVE); IPR0…	F:GO:0005515	F:protein binding
gbr.28.40.t1	0	0	0	0	0	0	0	0	0	0	0	0	0	0	1	0	NT-3 growth factor receptor-like	Y	1	0	Transmembrane	Yes	456	20	0	57.2	6	P:GO:0006468; P:GO:0007169; F:GO:0004714; F:GO:0005515; F:GO:0005524; C:GO:0005887	P:protein phosphorylation; P:transmembrane receptor protein tyrosine kinase signaling pathway; F:transmembrane receptor protein tyrosine kinase activity; F:protein binding; F:ATP binding; C:integral component of plasma membrane	EC:2.7.10; EC:2.7.10.1	Transferring phosphorus-containing groups; Receptor protein-tyrosine kinase	IPR020777 (PRINTS); IPR013783 (G3DSA:2.60.40.GENE3D); IPR032675 (G3DSA:3.80.10.GENE3D); IPR001611 (PFAM); IPR013098 (PFAM); IPR013783 (G3DSA:2.60.40.GENE3D); mobidb-lite (MOBIDB_LITE); PTHR24416:SF136 (PANTHER); PTHR24416 (PANTHER); NON_CYTOPLASMIC_DOMAIN (PHOBIUS); SIGNAL_PEPTIDE_C_REGION (PHOBIUS); SIGNAL_PEPTIDE_N_REGION (PHOBIUS); SIGNAL_PEPTIDE_H_REGION (PHOBIUS); SIGNAL_PEPTIDE (PHOBIUS); I…	P:GO:0006468; P:GO:0007169; F:GO:0004714; F:GO:0005515; F:GO:0005524; C:GO:0005887	P:protein phosphorylation; P:transmembrane receptor protein tyrosine kinase signaling pathway; F:transmembrane receptor protein tyrosine kinase activity; F:protein binding; F:ATP binding; C:integral component of plasma membrane
gbr.28.44.t1	0	0	0	0	0	0	0	0	0	0	0	0	0	0	1	0	centromere protein H-like	Y	0	0	Signal peptide	Yes	282	20	0	60.7	2	P:GO:0051382; C:GO:0000776	P:kinetochore assembly; C:kinetochore			Coil (COILS); IPR008426 (PFAM); IPR040034 (PANTHER); SIGNAL_PEPTIDE (PHOBIUS); SIGNAL_PEPTIDE_N_REGION (PHOBIUS); SIGNAL_PEPTIDE_C_REGION (PHOBIUS); SIGNAL_PEPTIDE_H_REGION (PHOBIUS); NON_CYTOPLASMIC_DOMAIN (PHOBIUS); SignalP-noTM (SIGNALP_EUK); SignalP-noTM (SIGNALP_GRAM_NEGATIVE); SignalP-TM (SIGNALP_GRAM_POSITIVE)	P:GO:0051382; C:GO:0000776	P:kinetochore assembly; C:kinetochore
gbr.281.22.t1	0	0	0	0	0	0	0	0	0	0	0	0	0	0	1	0	somatomedin-B and thrombospondin type-1 domain-containing protein-like	Y	0	0	Signal peptide	Yes	205	20	1.75859e-85	48.43						IPR001212 (PFAM); IPR039942 (PANTHER); IPR001212 (PROSITE_PATTERNS); SIGNAL_PEPTIDE_C_REGION (PHOBIUS); SIGNAL_PEPTIDE (PHOBIUS); SIGNAL_PEPTIDE_H_REGION (PHOBIUS); SIGNAL_PEPTIDE_N_REGION (PHOBIUS); NON_CYTOPLASMIC_DOMAIN (PHOBIUS); IPR001212 (PROSITE_PROFILES); SignalP-noTM (SIGNALP_EUK); SignalP-TM (SIGNALP_GRAM_POSITIVE); SignalP-noTM (SIGNALP_GRAM_NEGATIVE); IPR036024 (SUPERFAMILY)	no GO terms	no GO terms
gbr.283.25.t1	0	0	0	0	0	0	0	0	0	0	1	0	0	0	0	0	insulin-related peptide 4-like	Y	0	0	Signal peptide	Yes	100	18	1.7495e-68	83.38	2	F:GO:0005179; C:GO:0005576	F:hormone activity; C:extracellular region			IPR016179 (SMART); IPR022353 (PROSITE_PATTERNS); SIGNAL_PEPTIDE_C_REGION (PHOBIUS); SIGNAL_PEPTIDE (PHOBIUS); NON_CYTOPLASMIC_DOMAIN (PHOBIUS); SIGNAL_PEPTIDE_N_REGION (PHOBIUS); SIGNAL_PEPTIDE_H_REGION (PHOBIUS); SignalP-TM (SIGNALP_GRAM_POSITIVE); SignalP-noTM (SIGNALP_EUK); IPR036438 (SUPERFAMILY)	F:GO:0005179; C:GO:0005576	F:hormone activity; C:extracellular region
gbr.29.69.t1	0	0	0	0	0	0	0	0	0	0	0	0	0	0	1	0	ADP-dependent glucokinase isoform X2	Y	0	0	Signal peptide	Yes	484	20	0	68.68	2	P:GO:0005975; F:GO:0016773	P:carbohydrate metabolic process; F:phosphotransferase activity, alcohol group as acceptor			IPR007666 (PFAM); G3DSA:3.30.1110.20 (GENE3D); IPR029056 (G3DSA:3.40.1190.GENE3D); IPR007666 (PANTHER); PTHR21208:SF0 (PANTHER); SIGNAL_PEPTIDE (PHOBIUS); SIGNAL_PEPTIDE_H_REGION (PHOBIUS); SIGNAL_PEPTIDE_N_REGION (PHOBIUS); NON_CYTOPLASMIC_DOMAIN (PHOBIUS); SIGNAL_PEPTIDE_C_REGION (PHOBIUS); IPR007666 (PROSITE_PROFILES); SignalP-noTM (SIGNALP_EUK); IPR029056 (SUPERFAMILY)	P:GO:0005975; F:GO:0016773	P:carbohydrate metabolic process; F:phosphotransferase activity, alcohol group as acceptor
gbr.30.13.t1	0	0	0	0	0	0	0	0	0	0	0	0	0	0	1	0	uncharacterized protein LOC110976039	Y	0	0	Signal peptide	Yes	316	2	0	71.31						mobidb-lite (MOBIDB_LITE); mobidb-lite (MOBIDB_LITE); SIGNAL_PEPTIDE_C_REGION (PHOBIUS); SIGNAL_PEPTIDE (PHOBIUS); NON_CYTOPLASMIC_DOMAIN (PHOBIUS); SIGNAL_PEPTIDE_H_REGION (PHOBIUS); SIGNAL_PEPTIDE_N_REGION (PHOBIUS); SignalP-noTM (SIGNALP_EUK)	no GO terms	no GO terms
gbr.30.41.t1	0	0	0	0	0	0	0	0	0	0	0	0	0	0	1	0	macrophage mannose receptor 1-like	Y	0	0	Signal peptide	Yes	2150	20	0	50.92	3	F:GO:0030246; C:GO:0016020; C:GO:0016021	F:carbohydrate binding; C:membrane; C:integral component of membrane			IPR001304 (SMART); IPR016186 (G3DSA:3.10.100.GENE3D); IPR016186 (G3DSA:3.10.100.GENE3D); IPR016186 (G3DSA:3.10.100.GENE3D); IPR016186 (G3DSA:3.10.100.GENE3D); IPR016186 (G3DSA:3.10.100.GENE3D); IPR001304 (PFAM); IPR016186 (G3DSA:3.10.100.GENE3D); IPR016186 (G3DSA:3.10.100.GENE3D); mobidb-lite (MOBIDB_LITE); mobidb-lite (MOBIDB_LITE); PTHR22803 (PANTHER); PTHR22803 (PANTHER); PTHR22803:SF104 (PANT…	no GO terms	no GO terms
gbr.308.5.t1	0	0	0	0	0	0	0	0	0	0	0	0	0	0	1	0	uncharacterized protein LOC110986567 isoform X1	Y	1	0	Signal peptide	Yes	284	3	3.5328e-140	64.55						mobidb-lite (MOBIDB_LITE); mobidb-lite (MOBIDB_LITE); SIGNAL_PEPTIDE_N_REGION (PHOBIUS); CYTOPLASMIC_DOMAIN (PHOBIUS); SIGNAL_PEPTIDE_H_REGION (PHOBIUS); SIGNAL_PEPTIDE_C_REGION (PHOBIUS); TRANSMEMBRANE (PHOBIUS); SIGNAL_PEPTIDE (PHOBIUS); NON_CYTOPLASMIC_DOMAIN (PHOBIUS); SignalP-TM (SIGNALP_GRAM_POSITIVE); SignalP-noTM (SIGNALP_EUK); TMhelix (TMHMM)	no GO terms	no GO terms
gbr.31.52.t1	0	0	0	0	0	0	0	0	0	0	0	0	0	0	1	0	atrial natriuretic peptide-converting enzyme-like isoform X5	Y	0	0	Signal peptide	Yes	1579	20	0	73.22	5	P:GO:0006508; F:GO:0004252; F:GO:0005044; F:GO:0005515; C:GO:0016020	P:proteolysis; F:serine-type endopeptidase activity; F:scavenger receptor activity; F:protein binding; C:membrane	EC:3.4.21.73; EC:3.4.24.7; EC:3.4.21.71; EC:3.4.24.3; EC:3.4.21.34; EC:3.4.21.78; EC:3.4.21.75; EC:3.4.21.26; EC:3.4.21.27; EC:3.4.21.68; EC:3.4.21.69; EC:3.4.24.34; EC:3.4.21.41; EC:3.4.21.83; EC:3.4.21.88; EC:3.4.21.45; EC:3.4.21.89; EC:3.4.21.42; EC:3.4.19.1; EC:3.4.21.43; EC:3.4.21.87; EC:3.4.21.38; EC:3.4.21.35; EC:3.4.21.79; EC:3.4.21.36; EC:3.4.21.102; EC:3.4.21.39; EC:3.4.21; EC:3.4.21.4;…	U-plasminogen activator; Interstitial collagenase; Pancreatic elastase II; Microbial collagenase; Plasma kallikrein; Granzyme A; Furin; Prolyl oligopeptidase; Coagulation factor XIa; T-plasminogen activator; Protein C (activated); Neutrophil collagenase; Complement subcomponent C1r; Oligopeptidase B; Repressor LexA; Complement factor I; Signal peptidase I; Complement subcomponent C1s; Acylaminoac…	IPR002172 (PRINTS); PR00018 (PRINTS); IPR001190 (PRINTS); IPR002172 (SMART); IPR001254 (SMART); IPR000001 (SMART); IPR003609 (SMART); IPR006585 (SMART); IPR017448 (SMART); IPR003609 (PFAM); IPR036055 (G3DSA:4.10.400.GENE3D); IPR036772 (G3DSA:3.10.250.GENE3D); IPR001190 (PFAM); IPR036055 (G3DSA:4.10.400.GENE3D); IPR038178 (G3DSA:2.40.20.GENE3D); IPR001254 (PFAM); IPR002172 (PFAM); G3DSA:3.50.4.10 …	P:GO:0006508; F:GO:0004252; F:GO:0005044; F:GO:0005515; C:GO:0016020	P:proteolysis; F:serine-type endopeptidase activity; F:scavenger receptor activity; F:protein binding; C:membrane
gbr.311.7.t1	0	0	0	0	0	0	0	0	0	0	0	0	0	0	1	0	sortilin-related receptor isoform X1	Y	1	0	Signal peptide	Yes	2228	20	0	58.41	2	F:GO:0005515; C:GO:0016021	F:protein binding; C:integral component of membrane			IPR002172 (PRINTS); IPR003961 (SMART); IPR002172 (SMART); IPR000033 (SMART); IPR006581 (SMART); IPR013783 (G3DSA:2.60.40.GENE3D); IPR036055 (G3DSA:4.10.400.GENE3D); IPR003961 (PFAM); IPR002172 (PFAM); IPR036055 (G3DSA:4.10.400.GENE3D); IPR013783 (G3DSA:2.60.40.GENE3D); IPR015943 (G3DSA:2.130.10.GENE3D); G3DSA:2.10.70.80 (GENE3D); IPR013783 (G3DSA:2.60.40.GENE3D); IPR013783 (G3DSA:2.60.40.GENE3D);…	F:GO:0005515; C:GO:0016021	F:protein binding; C:integral component of membrane
gbr.312.5.t1	0	0	0	0	0	0	0	0	0	0	0	0	0	0	1	0	deleted in malignant brain tumors 1 protein	Y	1	0	Signal peptide	Yes	1306	20	0	59.51	2	F:GO:0005044; C:GO:0016020	F:scavenger receptor activity; C:membrane			IPR001190 (PRINTS); IPR001507 (SMART); IPR017448 (SMART); IPR001507 (PFAM); G3DSA:2.60.40.4100 (GENE3D); IPR036772 (G3DSA:3.10.250.GENE3D); IPR001190 (PFAM); mobidb-lite (MOBIDB_LITE); mobidb-lite (MOBIDB_LITE); PTHR14002:SF35 (PANTHER); PTHR14002 (PANTHER); SIGNAL_PEPTIDE_C_REGION (PHOBIUS); NON_CYTOPLASMIC_DOMAIN (PHOBIUS); CYTOPLASMIC_DOMAIN (PHOBIUS); SIGNAL_PEPTIDE (PHOBIUS); SIGNAL_PEPTIDE_…	F:GO:0005044; C:GO:0016020	F:scavenger receptor activity; C:membrane
gbr.314.16.t1	0	0	0	0	0	0	0	0	0	0	0	0	0	0	1	0	40S ribosomal protein S16	Y	0	0	Signal peptide	Yes	198	20	7.04321e-89	95.57	3	P:GO:0006412; F:GO:0003735; C:GO:0005840	P:translation; F:structural constituent of ribosome; C:ribosome			IPR014721 (G3DSA:3.30.230.GENE3D); IPR000754 (PFAM); PTHR21569:SF15 (PANTHER); IPR000754 (PANTHER); IPR020574 (PROSITE_PATTERNS); SIGNAL_PEPTIDE_N_REGION (PHOBIUS); SIGNAL_PEPTIDE (PHOBIUS); SIGNAL_PEPTIDE_C_REGION (PHOBIUS); NON_CYTOPLASMIC_DOMAIN (PHOBIUS); SIGNAL_PEPTIDE_H_REGION (PHOBIUS); SignalP-TM (SIGNALP_GRAM_POSITIVE); SignalP-noTM (SIGNALP_GRAM_NEGATIVE); SignalP-noTM (SIGNALP_EUK); IP…	P:GO:0006412; F:GO:0003735; C:GO:0005840	P:translation; F:structural constituent of ribosome; C:ribosome
gbr.314.24.t1	0	0	0	0	0	0	0	0	0	0	0	0	0	0	1	0	arylsulfatase I-like	Y	0	0	Signal peptide	Yes	529	20	0	71.92	1	F:GO:0008484	F:sulfuric ester hydrolase activity			IPR000917 (PFAM); G3DSA:3.30.1120.10 (GENE3D); IPR017850 (G3DSA:3.40.720.GENE3D); PTHR10342 (PANTHER); PTHR10342:SF269 (PANTHER); IPR024607 (PROSITE_PATTERNS); IPR024607 (PROSITE_PATTERNS); NON_CYTOPLASMIC_DOMAIN (PHOBIUS); SIGNAL_PEPTIDE_C_REGION (PHOBIUS); SIGNAL_PEPTIDE_N_REGION (PHOBIUS); SIGNAL_PEPTIDE_H_REGION (PHOBIUS); SIGNAL_PEPTIDE (PHOBIUS); cd16029 (CDD); SignalP-noTM (SIGNALP_EUK); I…	F:GO:0003824; F:GO:0008484	F:catalytic activity; F:sulfuric ester hydrolase activity
gbr.316.13.t1_gbr.316.15.t1	0	0	0	0	0	0	0	0	0	0	0	0	0	0	1	0	protein Ycf2-like	Y	0	0	Signal peptide	Yes	578	8	0	63.76						mobidb-lite (MOBIDB_LITE); mobidb-lite (MOBIDB_LITE); mobidb-lite (MOBIDB_LITE); mobidb-lite (MOBIDB_LITE); mobidb-lite (MOBIDB_LITE); mobidb-lite (MOBIDB_LITE); IPR038875 (PANTHER)	no GO terms	no GO terms
gbr.318.60.t1	0	0	0	0	0	0	0	0	0	0	0	0	0	0	1	0	Kazal-type serine proteinase inhibitor 1	Y	0	0	Signal peptide	Yes	331	20	0	59.27	1	F:GO:0005515	F:protein binding			IPR002350 (SMART); IPR002350 (PFAM); G3DSA:3.30.60.30 (GENE3D); IPR002350 (PROSITE_PATTERNS); SIGNAL_PEPTIDE (PHOBIUS); SIGNAL_PEPTIDE_H_REGION (PHOBIUS); SIGNAL_PEPTIDE_C_REGION (PHOBIUS); SIGNAL_PEPTIDE_N_REGION (PHOBIUS); NON_CYTOPLASMIC_DOMAIN (PHOBIUS); IPR002350 (PROSITE_PROFILES); cd00104 (CDD); SignalP-noTM (SIGNALP_GRAM_NEGATIVE); SignalP-noTM (SIGNALP_EUK); SignalP-TM (SIGNALP_GRAM_POSI…	F:GO:0005515	F:protein binding
gbr.325.3.t1	0	0	0	0	0	0	0	0	0	0	0	0	1	0	0	0	microfibril-associated glycoprotein 4-like	Y	0	0	Signal peptide	Yes	293	20	0	72.64						IPR002181 (SMART); G3DSA:3.90.215.20 (GENE3D); IPR002181 (PFAM); mobidb-lite (MOBIDB_LITE); PTHR19143 (PANTHER); IPR020837 (PROSITE_PATTERNS); NON_CYTOPLASMIC_DOMAIN (PHOBIUS); SIGNAL_PEPTIDE_N_REGION (PHOBIUS); SIGNAL_PEPTIDE_C_REGION (PHOBIUS); SIGNAL_PEPTIDE_H_REGION (PHOBIUS); SIGNAL_PEPTIDE (PHOBIUS); IPR002181 (PROSITE_PROFILES); IPR002181 (CDD); SignalP-noTM (SIGNALP_EUK); IPR036056 (SUPER…	no GO terms	no GO terms
gbr.33.86.t1	0	0	0	0	0	0	0	0	0	0	0	0	0	0	1	0	---NA---	Y	0	0	Signal peptide	Yes	104									SIGNAL_PEPTIDE_N_REGION (PHOBIUS); SIGNAL_PEPTIDE_H_REGION (PHOBIUS); SIGNAL_PEPTIDE_C_REGION (PHOBIUS); NON_CYTOPLASMIC_DOMAIN (PHOBIUS); SIGNAL_PEPTIDE (PHOBIUS); SignalP-noTM (SIGNALP_EUK); SignalP-TM (SIGNALP_GRAM_POSITIVE)	no GO terms	no GO terms
gbr.338.14.t1	0	0	0	0	0	0	0	0	0	0	0	0	1	0	0	0	peptidyl-prolyl cis-trans isomerase B	Y	0	0	Signal peptide	Yes	220	20	2.00551e-160	73.48	3	P:GO:0000413; P:GO:0006457; F:GO:0003755	P:protein peptidyl-prolyl isomerization; P:protein folding; F:peptidyl-prolyl cis-trans isomerase activity	EC:5.2.1.8	Peptidylprolyl isomerase	IPR002130 (PRINTS); IPR029000 (G3DSA:2.40.100.GENE3D); IPR002130 (PFAM); PTHR11071 (PANTHER); PTHR11071:SF378 (PANTHER); IPR020892 (PROSITE_PATTERNS); NON_CYTOPLASMIC_DOMAIN (PHOBIUS); SIGNAL_PEPTIDE (PHOBIUS); SIGNAL_PEPTIDE_H_REGION (PHOBIUS); SIGNAL_PEPTIDE_N_REGION (PHOBIUS); SIGNAL_PEPTIDE_C_REGION (PHOBIUS); IPR002130 (PROSITE_PROFILES); SignalP-noTM (SIGNALP_EUK); SignalP-TM (SIGNALP_GRAM_…	P:GO:0000413; P:GO:0006457; F:GO:0003755	P:protein peptidyl-prolyl isomerization; P:protein folding; F:peptidyl-prolyl cis-trans isomerase activity
gbr.34.17.t1	0	0	0	0	0	0	0	0	0	0	0	0	0	0	1	0	fucolectin-like isoform X1	Y	0	0	UPS	Yes	187	20	6.69702e-129	58.59						IPR008979 (G3DSA:2.60.120.GENE3D); SIGNAL_PEPTIDE_C_REGION (PHOBIUS); SIGNAL_PEPTIDE_H_REGION (PHOBIUS); SIGNAL_PEPTIDE (PHOBIUS); SIGNAL_PEPTIDE_N_REGION (PHOBIUS); NON_CYTOPLASMIC_DOMAIN (PHOBIUS); SignalP-noTM (SIGNALP_EUK); IPR008979 (SUPERFAMILY)	no GO terms	no GO terms
gbr.35.54.t1	0	0	0	0	0	0	0	0	0	0	0	0	0	0	1	0	diphthine methyl ester synthase	Y	0	0	Signal peptide	Yes	480	20	7.24597e-178	88.02	2	P:GO:0017183; F:GO:0004164	P:peptidyl-diphthamide biosynthetic process from peptidyl-histidine; F:diphthine synthase activity	EC:2.1.1.98	Diphthine synthase	Coil (COILS); IPR014777 (G3DSA:3.40.1010.GENE3D); IPR004551 (TIGRFAM); IPR000878 (PFAM); IPR014776 (G3DSA:3.30.950.GENE3D); PTHR10882:SF0 (PANTHER); IPR004551 (PANTHER); SIGNAL_PEPTIDE_N_REGION (PHOBIUS); SIGNAL_PEPTIDE (PHOBIUS); NON_CYTOPLASMIC_DOMAIN (PHOBIUS); SIGNAL_PEPTIDE_H_REGION (PHOBIUS); SIGNAL_PEPTIDE_C_REGION (PHOBIUS); IPR004551 (CDD); SignalP-TM (SIGNALP_GRAM_POSITIVE); SignalP-noT…	P:GO:0017183; F:GO:0004164; F:GO:0008168	P:peptidyl-diphthamide biosynthetic process from peptidyl-histidine; F:diphthine synthase activity; F:methyltransferase activity
gbr.36.18.t1	0	0	0	0	0	0	0	0	0	0	0	0	0	0	1	0	isocitrate dehydrogenase [NAD] subunit gamma, mitochondrial isoform X1	Y	0	0	Intracellular	Yes	385	20	0	82.59	4	P:GO:0006099; F:GO:0000287; F:GO:0004449; F:GO:0051287	P:tricarboxylic acid cycle; F:magnesium ion binding; F:isocitrate dehydrogenase (NAD+) activity; F:NAD binding	EC:1.1.1.41	Isocitrate dehydrogenase (NAD(+))	IPR024084 (SMART); IPR004434 (TIGRFAM); G3DSA:3.40.718.10 (GENE3D); IPR024084 (PFAM); PTHR11835:SF60 (PANTHER); PTHR11835 (PANTHER); IPR019818 (PROSITE_PATTERNS); SIGNAL_PEPTIDE_H_REGION (PHOBIUS); NON_CYTOPLASMIC_DOMAIN (PHOBIUS); SIGNAL_PEPTIDE_C_REGION (PHOBIUS); SIGNAL_PEPTIDE_N_REGION (PHOBIUS); SIGNAL_PEPTIDE (PHOBIUS); SignalP-noTM (SIGNALP_EUK); SSF53659 (SUPERFAMILY)	P:GO:0006099; P:GO:0055114; F:GO:0000287; F:GO:0004449; F:GO:0016616; F:GO:0051287	P:tricarboxylic acid cycle; P:obsolete oxidation-reduction process; F:magnesium ion binding; F:isocitrate dehydrogenase (NAD+) activity; F:oxidoreductase activity, acting on the CH-OH group of donors, NAD or NADP as acceptor; F:NAD binding
gbr.36.19.t1	0	0	0	0	0	0	0	0	0	0	0	0	0	0	1	0	arylsulfatase I-like	Y	0	0	Signal peptide	Yes	494	20	0	69.37	1	F:GO:0008484	F:sulfuric ester hydrolase activity			IPR000917 (PFAM); IPR017850 (G3DSA:3.40.720.GENE3D); IPR017850 (G3DSA:3.40.720.GENE3D); G3DSA:3.30.1120.10 (GENE3D); PTHR10342 (PANTHER); PTHR10342:SF269 (PANTHER); IPR024607 (PROSITE_PATTERNS); IPR024607 (PROSITE_PATTERNS); SIGNAL_PEPTIDE_H_REGION (PHOBIUS); SIGNAL_PEPTIDE_C_REGION (PHOBIUS); NON_CYTOPLASMIC_DOMAIN (PHOBIUS); SIGNAL_PEPTIDE (PHOBIUS); SIGNAL_PEPTIDE_N_REGION (PHOBIUS); cd16029 (…	F:GO:0003824; F:GO:0008484	F:catalytic activity; F:sulfuric ester hydrolase activity
gbr.36.60.t1	0	0	0	0	0	0	0	0	0	0	0	0	0	0	1	0	voltage-dependent calcium channel subunit alpha-2/delta-4 isoform X2	Y	0	0	Signal peptide	Yes	548	20	0	76.64						Coil (COILS); IPR002035 (SMART); IPR002035 (PFAM); G3DSA:3.30.450.20 (GENE3D); IPR013608 (PFAM); IPR036465 (G3DSA:3.40.50.GENE3D); PTHR10166 (PANTHER); PTHR10166:SF59 (PANTHER); NON_CYTOPLASMIC_DOMAIN (PHOBIUS); SIGNAL_PEPTIDE_N_REGION (PHOBIUS); SIGNAL_PEPTIDE_H_REGION (PHOBIUS); SIGNAL_PEPTIDE (PHOBIUS); SIGNAL_PEPTIDE_C_REGION (PHOBIUS); IPR002035 (PROSITE_PROFILES); cd12912 (CDD); cd12913 (CD…	no GO terms	no GO terms
gbr.36.71.t1	0	0	0	0	0	0	0	0	0	0	0	0	0	0	1	0	fibrinogen C domain-containing protein 1-A-like	Y	0	0	Signal peptide	Yes	981	20	0	63.49	7	P:GO:0006464; P:GO:0055114; F:GO:0000166; F:GO:0005524; F:GO:0008641; F:GO:0016491; F:GO:0016874	P:cellular protein modification process; P:obsolete oxidation-reduction process; F:nucleotide binding; F:ATP binding; F:ubiquitin-like modifier activating enzyme activity; F:oxidoreductase activity; F:ligase activity			IPR002181 (SMART); IPR014715 (G3DSA:4.10.530.GENE3D); IPR014715 (G3DSA:4.10.530.GENE3D); IPR002181 (PFAM); IPR014716 (G3DSA:3.90.215.GENE3D); IPR014715 (G3DSA:4.10.530.GENE3D); IPR014716 (G3DSA:3.90.215.GENE3D); IPR014716 (G3DSA:3.90.215.GENE3D); mobidb-lite (MOBIDB_LITE); mobidb-lite (MOBIDB_LITE); PTHR19143 (PANTHER); NON_CYTOPLASMIC_DOMAIN (PHOBIUS); SIGNAL_PEPTIDE (PHOBIUS); SIGNAL_PEPTIDE_H_…	no GO terms	no GO terms
gbr.365.18.t1	0	0	0	0	0	0	0	0	0	0	0	0	0	0	1	0	microfibril-associated glycoprotein 4-like	Y	0	0	Signal peptide	Yes	319	20	3.57687e-178	75.18	3	F:GO:0005102; C:GO:0005615; C:GO:0062023	F:signaling receptor binding; C:extracellular space; C:collagen-containing extracellular matrix			IPR002181 (SMART); G3DSA:3.90.215.20 (GENE3D); IPR002181 (PFAM); PTHR19143 (PANTHER); IPR020837 (PROSITE_PATTERNS); SIGNAL_PEPTIDE_C_REGION (PHOBIUS); NON_CYTOPLASMIC_DOMAIN (PHOBIUS); SIGNAL_PEPTIDE_N_REGION (PHOBIUS); SIGNAL_PEPTIDE (PHOBIUS); SIGNAL_PEPTIDE_H_REGION (PHOBIUS); IPR002181 (PROSITE_PROFILES); IPR002181 (CDD); SignalP-noTM (SIGNALP_EUK); IPR036056 (SUPERFAMILY)	no GO terms	no GO terms
gbr.367.2.t1	0	0	0	0	0	0	0	0	0	0	0	0	0	0	1	0	dickkopf-related protein 1-like	Y	1	0	Signal peptide	Yes	357	20	0	59.55	3	P:GO:0007275; P:GO:0030178; C:GO:0005576	P:multicellular organism development; P:negative regulation of Wnt signaling pathway; C:extracellular region			G3DSA:2.10.80.10 (GENE3D); IPR006796 (PFAM); mobidb-lite (MOBIDB_LITE); mobidb-lite (MOBIDB_LITE); mobidb-lite (MOBIDB_LITE); PTHR12113:SF11 (PANTHER); IPR039863 (PANTHER); SIGNAL_PEPTIDE_C_REGION (PHOBIUS); SIGNAL_PEPTIDE_H_REGION (PHOBIUS); SIGNAL_PEPTIDE (PHOBIUS); NON_CYTOPLASMIC_DOMAIN (PHOBIUS); SIGNAL_PEPTIDE_N_REGION (PHOBIUS); SignalP-TM (SIGNALP_EUK); TMhelix (TMHMM)	P:GO:0007275; P:GO:0030178; C:GO:0005576	P:multicellular organism development; P:negative regulation of Wnt signaling pathway; C:extracellular region
gbr.37.74.t1	0	0	0	0	0	0	0	0	0	0	0	0	0	0	1	0	uncharacterized protein LOC110977581 isoform X1	Y	0	0	Transmembrane	Yes	881	5	0	73.62	3	P:GO:0006355; F:GO:0003700; F:GO:0043565	P:regulation of transcription, DNA-templated; F:DNA-binding transcription factor activity; F:sequence-specific DNA binding			Coil (COILS); IPR001766 (SMART); IPR036388 (G3DSA:1.10.10.GENE3D); IPR001766 (PFAM); mobidb-lite (MOBIDB_LITE); mobidb-lite (MOBIDB_LITE); mobidb-lite (MOBIDB_LITE); mobidb-lite (MOBIDB_LITE); IPR001766 (PROSITE_PROFILES); SignalP-noTM (SIGNALP_EUK); IPR036390 (SUPERFAMILY)	P:GO:0006355; F:GO:0003700; F:GO:0043565	P:regulation of transcription, DNA-templated; F:DNA-binding transcription factor activity; F:sequence-specific DNA binding
gbr.376.3.t1	0	0	0	0	0	0	0	0	0	0	0	0	0	0	1	0	D-aspartate oxidase-like isoform X1	Y	0	0	UPS	Yes	219	20	4.35767e-91	71.18	4	P:GO:0046416; P:GO:0055114; F:GO:0003884; F:GO:0071949	P:D-amino acid metabolic process; P:obsolete oxidation-reduction process; F:D-amino-acid oxidase activity; F:FAD binding	EC:1.4.3.3	D-amino-acid oxidase	IPR006076 (PFAM); G3DSA:3.40.50.720 (GENE3D); IPR023209 (PANTHER); SIGNAL_PEPTIDE (PHOBIUS); NON_CYTOPLASMIC_DOMAIN (PHOBIUS); SIGNAL_PEPTIDE_N_REGION (PHOBIUS); SIGNAL_PEPTIDE_C_REGION (PHOBIUS); SIGNAL_PEPTIDE_H_REGION (PHOBIUS); SignalP-noTM (SIGNALP_EUK); SSF51971 (SUPERFAMILY)	P:GO:0046416; P:GO:0055114; F:GO:0003884; F:GO:0016491; F:GO:0071949	P:D-amino acid metabolic process; P:obsolete oxidation-reduction process; F:D-amino-acid oxidase activity; F:oxidoreductase activity; F:FAD binding
gbr.382.3.t1	0	0	0	0	0	0	0	0	0	0	0	0	0	0	1	0	NKAP-like protein	Y	0	0	UPS	Yes	132	2	5.78766e-06	75.66						mobidb-lite (MOBIDB_LITE); mobidb-lite (MOBIDB_LITE); SignalP-noTM (SIGNALP_EUK)	no GO terms	no GO terms
gbr.385.7.t1	0	0	0	0	0	0	0	0	0	0	0	0	0	0	1	0	coadhesin-like isoform X3	Y	0	0	Signal peptide	Yes	922	20	0	66.08	2	P:GO:0016525; F:GO:0005515	P:negative regulation of angiogenesis; F:protein binding			IPR000884 (SMART); IPR036383 (G3DSA:2.20.100.GENE3D); IPR036383 (G3DSA:2.20.100.GENE3D); IPR000884 (PFAM); IPR013783 (G3DSA:2.60.40.GENE3D); mobidb-lite (MOBIDB_LITE); PTHR10199 (PANTHER); PTHR10199 (PANTHER); PTHR10199 (PANTHER); PTHR10199 (PANTHER); IPR015455 (PTHR10199:PANTHER); IPR015455 (PTHR10199:PANTHER); IPR015455 (PTHR10199:PANTHER); IPR015455 (PTHR10199:PANTHER); NON_CYTOPLASMIC_DOMAIN …	P:GO:0016525; F:GO:0005515	P:negative regulation of angiogenesis; F:protein binding
gbr.39.85.t1	0	0	0	0	0	0	0	0	0	0	0	0	0	0	1	0	isoamyl acetate-hydrolyzing esterase 1 homolog	Y	0	0	Transmembrane	Yes	241	20	2.02578e-161	73.33						IPR013830 (PFAM); IPR036514 (G3DSA:3.40.50.GENE3D); PTHR14209 (PANTHER); PTHR14209:SF26 (PANTHER); cd01838 (CDD); SignalP-noTM (SIGNALP_EUK); SSF52266 (SUPERFAMILY)	no GO terms	no GO terms
gbr.398.13.t1	0	0	0	0	0	0	0	0	0	0	0	0	0	0	1	0	cholesterol 7-desaturase-like	Y	0	0	Signal peptide	Yes	458	20	0	60.38	2	P:GO:0055114; F:GO:0051537	P:obsolete oxidation-reduction process; F:2 iron, 2 sulfur cluster binding			G3DSA:3.30.530.90 (GENE3D); IPR036922 (G3DSA:2.102.10.GENE3D); IPR017941 (PFAM); PTHR21266 (PANTHER); PTHR21266:SF32 (PANTHER); TRANSMEMBRANE (PHOBIUS); SIGNAL_PEPTIDE_H_REGION (PHOBIUS); SIGNAL_PEPTIDE_N_REGION (PHOBIUS); NON_CYTOPLASMIC_DOMAIN (PHOBIUS); SIGNAL_PEPTIDE_C_REGION (PHOBIUS); CYTOPLASMIC_DOMAIN (PHOBIUS); SIGNAL_PEPTIDE (PHOBIUS); IPR017941 (PROSITE_PROFILES); SignalP-noTM (SIGNALP…	P:GO:0055114; F:GO:0051537	P:obsolete oxidation-reduction process; F:2 iron, 2 sulfur cluster binding
gbr.4.101.t1	0	0	0	0	0	0	0	0	0	0	0	0	0	0	1	0	anosmin-1-like isoform X2	Y	1	0	Signal peptide	Yes	82	20	2.92219e-11	60.01	2	F:GO:0030414; C:GO:0005576	F:peptidase inhibitor activity; C:extracellular region			IPR008197 (PRINTS); IPR008197 (SMART); IPR008197 (PFAM); IPR036645 (G3DSA:4.10.75.GENE3D); SIGNAL_PEPTIDE_C_REGION (PHOBIUS); SIGNAL_PEPTIDE (PHOBIUS); SIGNAL_PEPTIDE_H_REGION (PHOBIUS); SIGNAL_PEPTIDE_N_REGION (PHOBIUS); NON_CYTOPLASMIC_DOMAIN (PHOBIUS); IPR008197 (PROSITE_PROFILES); cd00199 (CDD); SignalP-noTM (SIGNALP_EUK); SignalP-noTM (SIGNALP_GRAM_NEGATIVE); SignalP-TM (SIGNALP_GRAM_POSITIV…	F:GO:0030414; C:GO:0005576	F:peptidase inhibitor activity; C:extracellular region
gbr.4.53.t1	0	0	0	0	0	0	0	0	0	0	0	0	0	0	1	0	uncharacterized protein LOC110973109 isoform X2	Y	0	0	UPS	Yes	91	2	1.4215e-39	78.72						mobidb-lite (MOBIDB_LITE); mobidb-lite (MOBIDB_LITE); SIGNAL_PEPTIDE_N_REGION (PHOBIUS); SIGNAL_PEPTIDE (PHOBIUS); NON_CYTOPLASMIC_DOMAIN (PHOBIUS); SIGNAL_PEPTIDE_C_REGION (PHOBIUS); SIGNAL_PEPTIDE_H_REGION (PHOBIUS); SignalP-noTM (SIGNALP_EUK)	no GO terms	no GO terms
gbr.40.174.t1	0	0	0	0	0	0	0	0	0	0	1	0	0	0	0	0	tectonin beta-propeller repeat-containing protein 1-like	Y	0	0	Signal peptide	Yes	142	20	4.55587e-35	62.33	2	P:GO:0006278; F:GO:0003964	P:RNA-dependent DNA biosynthetic process; F:RNA-directed DNA polymerase activity			SIGNAL_PEPTIDE_N_REGION (PHOBIUS); SIGNAL_PEPTIDE (PHOBIUS); NON_CYTOPLASMIC_DOMAIN (PHOBIUS); SIGNAL_PEPTIDE_C_REGION (PHOBIUS); SIGNAL_PEPTIDE_H_REGION (PHOBIUS); SignalP-TM (SIGNALP_GRAM_POSITIVE); SignalP-noTM (SIGNALP_EUK)	no GO terms	no GO terms
gbr.400.5.t1	0	0	0	0	0	0	0	0	0	0	0	0	0	0	1	0	uncharacterized protein LOC110989943 isoform X4	Y	0	0	Signal peptide	Yes	1575	20	0	60.97	1	F:GO:0005515	F:protein binding			IPR003598 (SMART); IPR020067 (SMART); IPR036790 (G3DSA:1.10.2000.GENE3D); IPR036790 (G3DSA:1.10.2000.GENE3D); IPR013783 (G3DSA:2.60.40.GENE3D); IPR020067 (PFAM); IPR036790 (G3DSA:1.10.2000.GENE3D); IPR013783 (G3DSA:2.60.40.GENE3D); IPR015526 (PANTHER); SIGNAL_PEPTIDE_C_REGION (PHOBIUS); SIGNAL_PEPTIDE_H_REGION (PHOBIUS); SIGNAL_PEPTIDE (PHOBIUS); NON_CYTOPLASMIC_DOMAIN (PHOBIUS); SIGNAL_PEPTIDE_N…	F:GO:0005515	F:protein binding
gbr.407.5.t1	0	0	0	0	0	0	0	0	0	0	0	0	0	0	1	0	sushi, von Willebrand factor type A, EGF and pentraxin domain-containing protein 1-like	Y	0	0	Intracellular	Yes	2082	20	0	60.41	1	F:GO:0005509	F:calcium ion binding			IPR000436 (SMART); IPR011641 (SMART); IPR001881 (SMART); IPR000742 (SMART); IPR000436 (PFAM); G3DSA:2.10.25.10 (GENE3D); IPR003410 (PFAM); G3DSA:2.10.70.10 (GENE3D); G3DSA:2.10.70.10 (GENE3D); G3DSA:2.10.25.10 (GENE3D); G3DSA:2.10.70.10 (GENE3D); G3DSA:2.10.70.10 (GENE3D); G3DSA:2.10.25.10 (GENE3D); G3DSA:2.10.70.10 (GENE3D); IPR011641 (PFAM); G3DSA:2.10.50.10 (GENE3D); G3DSA:2.10.70.10 (GENE3D);…	F:GO:0005509	F:calcium ion binding
gbr.41.45.t1	0	0	0	0	0	0	0	0	0	0	0	0	0	0	1	0	dopamine beta-hydroxylase	Y	0	0	Signal peptide	Yes	622	20	0	65.01	3	P:GO:0055114; F:GO:0004500; F:GO:0005507	P:obsolete oxidation-reduction process; F:dopamine beta-monooxygenase activity; F:copper ion binding	EC:1.14.17.1; EC:1.14.17	Dopamine beta-monooxygenase; Acting on paired donors, with incorporation or reduction of molecular oxygen. The oxygen incorporated need not be derived from O(2)	IPR028460 (PRINTS); IPR005018 (SMART); IPR014784 (G3DSA:2.60.120.GENE3D); IPR000323 (PFAM); IPR024548 (PFAM); IPR036939 (G3DSA:2.60.120.GENE3D); IPR005018 (PFAM); mobidb-lite (MOBIDB_LITE); mobidb-lite (MOBIDB_LITE); IPR000945 (PANTHER); PTHR10157:SF29 (PANTHER); IPR020611 (PROSITE_PATTERNS); NON_CYTOPLASMIC_DOMAIN (PHOBIUS); SIGNAL_PEPTIDE_H_REGION (PHOBIUS); SIGNAL_PEPTIDE_C_REGION (PHOBIUS); S…	P:GO:0055114; F:GO:0003824; F:GO:0004497; F:GO:0004500; F:GO:0005507; F:GO:0016715	P:obsolete oxidation-reduction process; F:catalytic activity; F:monooxygenase activity; F:dopamine beta-monooxygenase activity; F:copper ion binding; F:oxidoreductase activity, acting on paired donors, with incorporation or reduction of molecular oxygen, reduced ascorbate as one donor, and incorporation of one atom of oxygen
gbr.41.46.t1	0	0	0	0	0	0	0	0	0	0	0	0	0	0	1	0	angiotensin-converting enzyme 2	Y	0	0	Signal peptide	Yes	684	20	0	68.61	4	P:GO:0006508; F:GO:0008237; F:GO:0008241; C:GO:0016020	P:proteolysis; F:metallopeptidase activity; F:peptidyl-dipeptidase activity; C:membrane	EC:3.4.15	Acting on peptide bonds (peptidases)	IPR001548 (PRINTS); IPR001548 (PFAM); PTHR10514:SF41 (PANTHER); IPR001548 (PANTHER); IPR001548 (PANTHER); TRANSMEMBRANE (PHOBIUS); SIGNAL_PEPTIDE_H_REGION (PHOBIUS); SIGNAL_PEPTIDE_C_REGION (PHOBIUS); SIGNAL_PEPTIDE (PHOBIUS); SIGNAL_PEPTIDE_N_REGION (PHOBIUS); CYTOPLASMIC_DOMAIN (PHOBIUS); NON_CYTOPLASMIC_DOMAIN (PHOBIUS); IPR001548 (CDD); SignalP-TM (SIGNALP_GRAM_NEGATIVE); SignalP-noTM (SIGNAL…	P:GO:0006508; F:GO:0008237; F:GO:0008241; C:GO:0016020	P:proteolysis; F:metallopeptidase activity; F:peptidyl-dipeptidase activity; C:membrane
gbr.411.2.t1	0	0	0	0	0	0	0	0	0	0	0	0	0	0	1	0	probable serine carboxypeptidase CPVL	Y	1	0	Signal peptide	Yes	171	20	5.52374e-67	74.91	2	P:GO:0006508; F:GO:0004185	P:proteolysis; F:serine-type carboxypeptidase activity	EC:3.4.17.11; EC:3.4.21; EC:3.4.16; EC:3.4.16.2; EC:3.4.16.6; EC:3.4.16.5	Glutamate carboxypeptidase; Acting on peptide bonds (peptidases); Acting on peptide bonds (peptidases); Lysosomal Pro-Xaa carboxypeptidase; Carboxypeptidase D; Carboxypeptidase C	IPR029058 (G3DSA:3.40.50.GENE3D); IPR001563 (PFAM); SIGNAL_PEPTIDE_C_REGION (PHOBIUS); SIGNAL_PEPTIDE_N_REGION (PHOBIUS); SIGNAL_PEPTIDE_H_REGION (PHOBIUS); NON_CYTOPLASMIC_DOMAIN (PHOBIUS); SIGNAL_PEPTIDE (PHOBIUS); SignalP-TM (SIGNALP_GRAM_POSITIVE); SignalP-noTM (SIGNALP_EUK); IPR029058 (SUPERFAMILY); TMhelix (TMHMM)	P:GO:0006508; F:GO:0004185	P:proteolysis; F:serine-type carboxypeptidase activity
gbr.42.46.t1	0	0	0	0	0	0	0	0	0	0	0	0	0	0	1	0	receptor-type tyrosine-protein phosphatase H-like isoform X1	Y	1	0	Signal peptide	Yes	942	20	0	57.67	1	F:GO:0005515	F:protein binding			IPR003961 (SMART); G3DSA:3.10.450.50 (GENE3D); IPR003410 (PFAM); IPR013783 (G3DSA:2.60.40.GENE3D); IPR003961 (PFAM); IPR013783 (G3DSA:2.60.40.GENE3D); IPR013783 (G3DSA:2.60.40.GENE3D); mobidb-lite (MOBIDB_LITE); PTHR24273 (PANTHER); NON_CYTOPLASMIC_DOMAIN (PHOBIUS); TRANSMEMBRANE (PHOBIUS); SIGNAL_PEPTIDE (PHOBIUS); SIGNAL_PEPTIDE_H_REGION (PHOBIUS); SIGNAL_PEPTIDE_C_REGION (PHOBIUS); SIGNAL_PEPT…	F:GO:0005515	F:protein binding
gbr.426.6.t1	0	0	0	0	0	0	0	0	0	0	0	0	0	0	1	0	putative ferric-chelate reductase 1	Y	0	0	Signal peptide	Yes	230	20	1.67292e-172	53.71	1	P:GO:1900449	P:regulation of glutamate receptor signaling pathway			IPR005018 (SMART); IPR005018 (PFAM); IPR042789 (PANTHER); SIGNAL_PEPTIDE_C_REGION (PHOBIUS); SIGNAL_PEPTIDE_H_REGION (PHOBIUS); NON_CYTOPLASMIC_DOMAIN (PHOBIUS); SIGNAL_PEPTIDE_N_REGION (PHOBIUS); SIGNAL_PEPTIDE (PHOBIUS); IPR005018 (PROSITE_PROFILES); SignalP-noTM (SIGNALP_GRAM_NEGATIVE); SignalP-TM (SIGNALP_GRAM_POSITIVE); SignalP-noTM (SIGNALP_EUK)	P:GO:1900449	P:regulation of glutamate receptor signaling pathway
gbr.428.7.t1	0	0	0	0	0	0	0	0	0	0	0	0	0	0	1	0	prestalk protein isoform X1	Y	1	0	Signal peptide	Yes	1650	20	0	44.6	2	F:GO:0004867; C:GO:0005576	F:serine-type endopeptidase inhibitor activity; C:extracellular region			IPR006150 (SMART); IPR008197 (SMART); IPR004094 (PFAM); IPR002919 (PFAM); G3DSA:2.10.22.10 (GENE3D); IPR036645 (G3DSA:4.10.75.GENE3D); IPR036645 (G3DSA:4.10.75.GENE3D); G3DSA:2.10.22.10 (GENE3D); G3DSA:2.10.22.10 (GENE3D); G3DSA:2.10.22.10 (GENE3D); IPR008197 (PFAM); PTHR19441 (PANTHER); PTHR19441 (PANTHER); PTHR19441:SF33 (PANTHER); PTHR19441:SF33 (PANTHER); PTHR19441 (PANTHER); PTHR19441:SF33 (…	F:GO:0004857; F:GO:0004867; F:GO:0030414; C:GO:0005576	F:enzyme inhibitor activity; F:serine-type endopeptidase inhibitor activity; F:peptidase inhibitor activity; C:extracellular region
gbr.434.3.t1	0	0	0	0	0	0	0	0	0	0	0	0	0	0	1	0	semaphorin-1A-like isoform X1	Y	0	0	Signal peptide	Yes	660	20	0	52.14	1	F:GO:0030215	F:semaphorin receptor binding			IPR001627 (SMART); IPR015943 (G3DSA:2.130.10.GENE3D); IPR001627 (PFAM); PTHR11036:SF127 (PANTHER); IPR027231 (PANTHER); SIGNAL_PEPTIDE_N_REGION (PHOBIUS); SIGNAL_PEPTIDE_C_REGION (PHOBIUS); NON_CYTOPLASMIC_DOMAIN (PHOBIUS); SIGNAL_PEPTIDE (PHOBIUS); SIGNAL_PEPTIDE_H_REGION (PHOBIUS); IPR001627 (PROSITE_PROFILES); SignalP-noTM (SIGNALP_EUK); IPR036352 (SUPERFAMILY)	F:GO:0005515; F:GO:0030215	F:protein binding; F:semaphorin receptor binding
gbr.444.7.t1	0	0	0	0	0	0	0	0	0	0	0	0	0	0	1	0	nephrin-like isoform X3	Y	1	0	Signal peptide	Yes	1224	20	0	61.56	1	F:GO:0005515	F:protein binding			IPR003598 (SMART); IPR003599 (SMART); IPR003961 (SMART); IPR013783 (G3DSA:2.60.40.GENE3D); IPR013783 (G3DSA:2.60.40.GENE3D); IPR013783 (G3DSA:2.60.40.GENE3D); IPR013783 (G3DSA:2.60.40.GENE3D); IPR013783 (G3DSA:2.60.40.GENE3D); IPR013783 (G3DSA:2.60.40.GENE3D); IPR013106 (PFAM); IPR013783 (G3DSA:2.60.40.GENE3D); IPR013162 (PFAM); IPR003961 (PFAM); IPR013098 (PFAM); PF13927 (PFAM); IPR013783 (G3DSA…	F:GO:0005515	F:protein binding
gbr.467.2.t1	0	0	0	0	0	0	0	0	0	0	0	0	0	0	1	0	glutathione peroxidase-like	Y	1	0	Signal peptide	Yes	230	20	3.01343e-161	63.85	3	P:GO:0006979; P:GO:0055114; F:GO:0004602	P:response to oxidative stress; P:obsolete oxidation-reduction process; F:glutathione peroxidase activity	EC:1.11.1.9; EC:1.11.1.7	Glutathione peroxidase; Peroxidase	IPR000889 (PFAM); IPR036249 (G3DSA:3.40.30.GENE3D); IPR000889 (PANTHER); PTHR11592:SF88 (PANTHER); SIGNAL_PEPTIDE (PHOBIUS); NON_CYTOPLASMIC_DOMAIN (PHOBIUS); SIGNAL_PEPTIDE_N_REGION (PHOBIUS); SIGNAL_PEPTIDE_H_REGION (PHOBIUS); SIGNAL_PEPTIDE_C_REGION (PHOBIUS); IPR000889 (PROSITE_PROFILES); IPR000889 (CDD); SignalP-noTM (SIGNALP_EUK); SignalP-TM (SIGNALP_GRAM_POSITIVE); IPR036249 (SUPERFAMILY);…	P:GO:0006979; P:GO:0055114; F:GO:0004602	P:response to oxidative stress; P:obsolete oxidation-reduction process; F:glutathione peroxidase activity
gbr.469.7.t1	0	0	0	0	0	0	0	0	0	0	0	0	0	0	1	0	semaphorin-1A-like isoform X1	Y	1	0	Signal peptide	Yes	596	20	0	52.12	1	F:GO:0030215	F:semaphorin receptor binding			IPR001627 (SMART); IPR001627 (PFAM); IPR015943 (G3DSA:2.130.10.GENE3D); IPR027231 (PANTHER); PTHR11036:SF127 (PANTHER); SIGNAL_PEPTIDE (PHOBIUS); SIGNAL_PEPTIDE_N_REGION (PHOBIUS); SIGNAL_PEPTIDE_H_REGION (PHOBIUS); SIGNAL_PEPTIDE_C_REGION (PHOBIUS); NON_CYTOPLASMIC_DOMAIN (PHOBIUS); IPR001627 (PROSITE_PROFILES); SignalP-noTM (SIGNALP_EUK); IPR036352 (SUPERFAMILY); TMhelix (TMHMM)	F:GO:0005515; F:GO:0030215	F:protein binding; F:semaphorin receptor binding
gbr.47.2.t1	0	0	0	0	0	0	0	0	0	0	0	0	0	0	1	0	neurogenic locus notch homolog protein 1-like isoform X2	Y	1	0	Signal peptide	Yes	1703	20	0	57.34	1	F:GO:0005509	F:calcium ion binding			IPR000742 (SMART); IPR001881 (SMART); G3DSA:2.10.25.10 (GENE3D); IPR003410 (PFAM); G3DSA:2.10.25.10 (GENE3D); IPR000742 (PFAM); G3DSA:2.10.25.10 (GENE3D); G3DSA:2.10.25.10 (GENE3D); G3DSA:2.10.25.10 (GENE3D); G3DSA:2.10.25.10 (GENE3D); mobidb-lite (MOBIDB_LITE); mobidb-lite (MOBIDB_LITE); PTHR24273 (PANTHER); IPR000742 (PROSITE_PATTERNS); IPR000742 (PROSITE_PATTERNS); IPR000742 (PROSITE_PATTERNS)…	F:GO:0005509	F:calcium ion binding
gbr.470.2.t1	0	0	0	0	0	0	0	0	0	0	0	0	0	0	1	0	ly-6/neurotoxin-like protein 1	Y	0	0	Signal peptide	Yes	133	20	1.56089e-89	59.69						SIGNAL_PEPTIDE_C_REGION (PHOBIUS); SIGNAL_PEPTIDE_N_REGION (PHOBIUS); NON_CYTOPLASMIC_DOMAIN (PHOBIUS); SIGNAL_PEPTIDE (PHOBIUS); SIGNAL_PEPTIDE_H_REGION (PHOBIUS); SignalP-TM (SIGNALP_GRAM_POSITIVE); SignalP-noTM (SIGNALP_GRAM_NEGATIVE); SignalP-noTM (SIGNALP_EUK); SSF57302 (SUPERFAMILY)	no GO terms	no GO terms
gbr.497.4.t1_gbr.497.6.t1	0	0	0	0	0	0	0	0	0	0	0	0	0	0	1	0	uncharacterized protein LOC110988675	Y	0	0	Signal peptide	Yes	211	20	4.98282e-146	65.63						IPR001212 (PROSITE_PROFILES)	no GO terms	no GO terms
gbr.50.94.t1	0	0	0	0	0	0	0	0	0	0	0	0	0	0	1	0	DNA helicase MCM8	Y	0	0	Intracellular	Yes	876	20	0	84.53	3	P:GO:0032508; F:GO:0003677; F:GO:0005524	P:DNA duplex unwinding; F:DNA binding; F:ATP binding			IPR001208 (PRINTS); IPR031327 (SMART); IPR003593 (SMART); G3DSA:2.40.50.140 (GENE3D); IPR041562 (PFAM); IPR033762 (PFAM); IPR001208 (PFAM); G3DSA:2.20.28.10 (GENE3D); mobidb-lite (MOBIDB_LITE); mobidb-lite (MOBIDB_LITE); IPR031327 (PANTHER); PTHR11630:SF47 (PANTHER); IPR001208 (PROSITE_PROFILES); cd17759 (CDD); SignalP-TM (SIGNALP_GRAM_POSITIVE); SignalP-noTM (SIGNALP_EUK); IPR027417 (SUPERFAMILY…	P:GO:0032508; F:GO:0003677; F:GO:0005524	P:DNA duplex unwinding; F:DNA binding; F:ATP binding
gbr.50.97.t1	0	0	0	0	0	0	0	0	0	0	0	0	0	0	1	0	arylsulfatase-like	Y	0	0	Signal peptide	Yes	524	20	0	67.16	1	F:GO:0008484	F:sulfuric ester hydrolase activity			IPR017850 (G3DSA:3.40.720.GENE3D); PF14707 (PFAM); IPR000917 (PFAM); G3DSA:3.30.1120.10 (GENE3D); PTHR42693:SF15 (PANTHER); PTHR42693 (PANTHER); IPR024607 (PROSITE_PATTERNS); SIGNAL_PEPTIDE_C_REGION (PHOBIUS); NON_CYTOPLASMIC_DOMAIN (PHOBIUS); SIGNAL_PEPTIDE_N_REGION (PHOBIUS); SIGNAL_PEPTIDE (PHOBIUS); SIGNAL_PEPTIDE_H_REGION (PHOBIUS); SignalP-noTM (SIGNALP_EUK); IPR017850 (SUPERFAMILY)	F:GO:0003824; F:GO:0008484	F:catalytic activity; F:sulfuric ester hydrolase activity
gbr.504.1.t1	0	0	0	0	0	0	0	0	0	0	0	0	0	0	1	0	uncharacterized protein LOC110982186	Y	0	0	Signal peptide	Yes	5051	20	0	56.63	3	F:GO:0005044; F:GO:0005509; C:GO:0016020	F:scavenger receptor activity; F:calcium ion binding; C:membrane			IPR001190 (PRINTS); IPR006585 (SMART); IPR000742 (SMART); IPR017448 (SMART); IPR001881 (SMART); IPR008979 (G3DSA:2.60.120.GENE3D); IPR000421 (PFAM); IPR036772 (G3DSA:3.10.250.GENE3D); G3DSA:2.10.25.10 (GENE3D); G3DSA:2.10.25.10 (GENE3D); IPR008979 (G3DSA:2.60.120.GENE3D); IPR000742 (PFAM); G3DSA:2.10.25.10 (GENE3D); IPR036772 (G3DSA:3.10.250.GENE3D); IPR001190 (PFAM); IPR036772 (G3DSA:3.10.250.GE…	F:GO:0005044; F:GO:0005509; C:GO:0016020	F:scavenger receptor activity; F:calcium ion binding; C:membrane
gbr.509.8.t1	0	0	0	0	0	0	0	0	0	0	0	0	0	0	1	0	calmodulin-like protein 1	Y	1	0	Signal peptide	Yes	388	8	6.80166e-147	62.04	1	F:GO:0005509	F:calcium ion binding			IPR002048 (SMART); IPR002048 (PFAM); G3DSA:1.10.238.10 (GENE3D); mobidb-lite (MOBIDB_LITE); mobidb-lite (MOBIDB_LITE); SIGNAL_PEPTIDE (PHOBIUS); SIGNAL_PEPTIDE_H_REGION (PHOBIUS); SIGNAL_PEPTIDE_C_REGION (PHOBIUS); SIGNAL_PEPTIDE_N_REGION (PHOBIUS); NON_CYTOPLASMIC_DOMAIN (PHOBIUS); IPR002048 (PROSITE_PROFILES); IPR002048 (PROSITE_PROFILES); IPR002048 (CDD); SignalP-TM (SIGNALP_GRAM_POSITIVE); Si…	F:GO:0005509	F:calcium ion binding
gbr.52.63.t1	0	0	0	0	0	0	0	0	0	0	0	0	0	0	1	0	formylglycine-generating enzyme-like	Y	0	0	Signal peptide	Yes	389	20	0	77.83	1	C:GO:0005783	C:endoplasmic reticulum			IPR005532 (PFAM); IPR042095 (G3DSA:3.90.1580.GENE3D); PTHR23150:SF19 (PANTHER); PTHR23150 (PANTHER); NON_CYTOPLASMIC_DOMAIN (PHOBIUS); SIGNAL_PEPTIDE (PHOBIUS); SIGNAL_PEPTIDE_N_REGION (PHOBIUS); SIGNAL_PEPTIDE_C_REGION (PHOBIUS); SIGNAL_PEPTIDE_H_REGION (PHOBIUS); SignalP-noTM (SIGNALP_GRAM_NEGATIVE); SignalP-TM (SIGNALP_GRAM_POSITIVE); SignalP-noTM (SIGNALP_EUK); IPR016187 (SUPERFAMILY)	no GO terms	no GO terms
gbr.528.1.t1	0	0	0	0	0	0	0	0	0	0	0	0	0	0	1	0	peroxidasin homolog isoform X1	Y	0	0	Signal peptide	Yes	193	20	1.99627e-124	49.89	5	P:GO:0006979; P:GO:0055114; P:GO:0098869; F:GO:0004601; F:GO:0020037	P:response to oxidative stress; P:obsolete oxidation-reduction process; P:cellular oxidant detoxification; F:peroxidase activity; F:heme binding			IPR003598 (SMART); IPR013098 (PFAM); IPR013783 (G3DSA:2.60.40.GENE3D); IPR039311 (PANTHER); SIGNAL_PEPTIDE_H_REGION (PHOBIUS); SIGNAL_PEPTIDE (PHOBIUS); NON_CYTOPLASMIC_DOMAIN (PHOBIUS); SIGNAL_PEPTIDE_N_REGION (PHOBIUS); SIGNAL_PEPTIDE_C_REGION (PHOBIUS); IPR007110 (PROSITE_PROFILES); cd00096 (CDD); SignalP-noTM (SIGNALP_EUK); IPR036179 (SUPERFAMILY)	no GO terms	no GO terms
gbr.53.101.t1	0	0	0	0	0	0	0	0	0	0	0	0	0	0	1	0	---NA---	Y	0	0	Signal peptide	Yes	196									mobidb-lite (MOBIDB_LITE); mobidb-lite (MOBIDB_LITE); SIGNAL_PEPTIDE_H_REGION (PHOBIUS); NON_CYTOPLASMIC_DOMAIN (PHOBIUS); SIGNAL_PEPTIDE_N_REGION (PHOBIUS); SIGNAL_PEPTIDE_C_REGION (PHOBIUS); SIGNAL_PEPTIDE (PHOBIUS); SignalP-noTM (SIGNALP_EUK)	no GO terms	no GO terms
gbr.53.74.t1	0	0	0	0	0	0	0	0	0	0	0	0	0	0	1	0	cardiomyopathy-associated protein 5-like	Y	0	0	Signal peptide	Yes	499	2	0	78.47	1	F:GO:0003723	F:RNA binding			IPR004087 (SMART); IPR036612 (G3DSA:3.30.1370.GENE3D); IPR004088 (PFAM); mobidb-lite (MOBIDB_LITE); mobidb-lite (MOBIDB_LITE); mobidb-lite (MOBIDB_LITE); mobidb-lite (MOBIDB_LITE); SIGNAL_PEPTIDE_H_REGION (PHOBIUS); SIGNAL_PEPTIDE_N_REGION (PHOBIUS); SIGNAL_PEPTIDE (PHOBIUS); SIGNAL_PEPTIDE_C_REGION (PHOBIUS); NON_CYTOPLASMIC_DOMAIN (PHOBIUS); PS50084 (PROSITE_PROFILES); cd00105 (CDD); SignalP-no…	F:GO:0003676; F:GO:0003723	F:nucleic acid binding; F:RNA binding
gbr.54.34.t1	0	0	0	0	0	0	0	0	0	0	0	0	0	0	1	0	proline-rich protein 36-like	Y	0	0	Transmembrane	Yes	773	20	0	60.9	3	P:GO:0006468; F:GO:0004672; F:GO:0005524	P:protein phosphorylation; F:protein kinase activity; F:ATP binding			IPR000719 (SMART); IPR000719 (PFAM); G3DSA:1.10.510.10 (GENE3D); G3DSA:3.30.200.20 (GENE3D); mobidb-lite (MOBIDB_LITE); mobidb-lite (MOBIDB_LITE); mobidb-lite (MOBIDB_LITE); mobidb-lite (MOBIDB_LITE); mobidb-lite (MOBIDB_LITE); PTHR43289 (PANTHER); CYTOPLASMIC_DOMAIN (PHOBIUS); TRANSMEMBRANE (PHOBIUS); NON_CYTOPLASMIC_DOMAIN (PHOBIUS); IPR000719 (PROSITE_PROFILES); cd00180 (CDD); SignalP-noTM (SI…	P:GO:0006468; F:GO:0004672; F:GO:0005524	P:protein phosphorylation; F:protein kinase activity; F:ATP binding
gbr.55.25.t1	0	0	0	0	0	0	0	0	0	0	0	0	0	0	1	0	CMP-N-acetylneuraminate-beta-galactosamide-alpha-2,3-sialyltransferase 2	Y	1	0	Signal peptide	Yes	353	20	0	64.84	2	P:GO:0006486; F:GO:0008373	P:protein glycosylation; F:sialyltransferase activity			IPR012163 (PIRSF); IPR001675 (PFAM); IPR038578 (G3DSA:3.90.1480.GENE3D); PTHR46032 (PANTHER); SIGNAL_PEPTIDE_H_REGION (PHOBIUS); NON_CYTOPLASMIC_DOMAIN (PHOBIUS); SIGNAL_PEPTIDE_C_REGION (PHOBIUS); SIGNAL_PEPTIDE_N_REGION (PHOBIUS); SIGNAL_PEPTIDE (PHOBIUS); SignalP-noTM (SIGNALP_EUK); TMhelix (TMHMM)	P:GO:0006486; F:GO:0008373	P:protein glycosylation; F:sialyltransferase activity
gbr.552.5.t1	0	0	0	0	0	0	0	0	0	0	0	0	0	0	1	0	deleted in malignant brain tumors 1 protein-like	Y	0	0	Signal peptide	Yes	772	20	0	56.97	2	F:GO:0005044; C:GO:0016020	F:scavenger receptor activity; C:membrane			IPR001190 (PRINTS); IPR017448 (SMART); IPR001190 (PFAM); IPR036772 (G3DSA:3.10.250.GENE3D); IPR036772 (G3DSA:3.10.250.GENE3D); PTHR19331 (PANTHER); PTHR19331:SF462 (PANTHER); PTHR19331:SF462 (PANTHER); PTHR19331 (PANTHER); PTHR19331:SF462 (PANTHER); PTHR19331 (PANTHER); PTHR19331 (PANTHER); PTHR19331:SF462 (PANTHER); PTHR19331 (PANTHER); PTHR19331:SF462 (PANTHER); IPR001190 (PROSITE_PATTERNS); IP…	F:GO:0005044; C:GO:0016020	F:scavenger receptor activity; C:membrane
gbr.553.1.t1	0	0	0	0	0	0	0	0	0	0	0	0	0	0	1	0	fucolectin-like isoform X2	Y	0	0	Intracellular	Yes	205	20	9.86049e-122	53.51						SIGNAL_PEPTIDE_C_REGION (PHOBIUS); SIGNAL_PEPTIDE_H_REGION (PHOBIUS); NON_CYTOPLASMIC_DOMAIN (PHOBIUS); SIGNAL_PEPTIDE (PHOBIUS); SIGNAL_PEPTIDE_N_REGION (PHOBIUS); IPR003609 (PROSITE_PROFILES); SignalP-noTM (SIGNALP_EUK)	no GO terms	no GO terms
gbr.56.2.t1	0	0	0	0	0	0	0	0	0	0	0	0	0	0	1	0	proteinase T-like	Y	0	0	Signal peptide	Yes	298	20	4.18623e-91	71.69	2	P:GO:0006508; F:GO:0004252	P:proteolysis; F:serine-type endopeptidase activity	EC:3.4.21.73; EC:3.4.24.7; EC:3.4.21.71; EC:3.4.24.3; EC:3.4.21.34; EC:3.4.21.78; EC:3.4.21.75; EC:3.4.21.26; EC:3.4.21.27; EC:3.4.21.68; EC:3.4.21.69; EC:3.4.24.34; EC:3.4.21.41; EC:3.4.21.83; EC:3.4.21.88; EC:3.4.21.45; EC:3.4.21.89; EC:3.4.21.42; EC:3.4.19.1; EC:3.4.21.43; EC:3.4.21.87; EC:3.4.21.38; EC:3.4.21.35; EC:3.4.21.79; EC:3.4.21.36; EC:3.4.21.102; EC:3.4.21.39; EC:3.4.21; EC:3.4.21.4;…	U-plasminogen activator; Interstitial collagenase; Pancreatic elastase II; Microbial collagenase; Plasma kallikrein; Granzyme A; Furin; Prolyl oligopeptidase; Coagulation factor XIa; T-plasminogen activator; Protein C (activated); Neutrophil collagenase; Complement subcomponent C1r; Oligopeptidase B; Repressor LexA; Complement factor I; Signal peptidase I; Complement subcomponent C1s; Acylaminoac…	IPR036852 (G3DSA:3.40.50.GENE3D); IPR000209 (PFAM); PTHR43806:SF11 (PANTHER); PTHR43806 (PANTHER); IPR023828 (PROSITE_PATTERNS); SIGNAL_PEPTIDE_C_REGION (PHOBIUS); SIGNAL_PEPTIDE (PHOBIUS); SIGNAL_PEPTIDE_N_REGION (PHOBIUS); NON_CYTOPLASMIC_DOMAIN (PHOBIUS); SIGNAL_PEPTIDE_H_REGION (PHOBIUS); PS51892 (PROSITE_PROFILES); SignalP-noTM (SIGNALP_EUK); SignalP-TM (SIGNALP_GRAM_POSITIVE); IPR036852 (SU…	P:GO:0006508; F:GO:0004252; F:GO:0008236	P:proteolysis; F:serine-type endopeptidase activity; F:serine-type peptidase activity
gbr.56.63.t1	0	0	0	0	0	0	0	0	0	0	0	0	0	0	1	0	complement C1q and tumor necrosis factor-related protein 9A-like	Y	0	0	Transmembrane	Yes	309	20	0	58.46	1	F:GO:0005515	F:protein binding			IPR001073 (PRINTS); IPR001073 (SMART); IPR008983 (G3DSA:2.60.120.GENE3D); IPR008160 (PFAM); IPR001073 (PFAM); mobidb-lite (MOBIDB_LITE); PTHR15427:SF38 (PANTHER); PTHR15427 (PANTHER); SIGNAL_PEPTIDE_H_REGION (PHOBIUS); NON_CYTOPLASMIC_DOMAIN (PHOBIUS); SIGNAL_PEPTIDE (PHOBIUS); SIGNAL_PEPTIDE_C_REGION (PHOBIUS); SIGNAL_PEPTIDE_N_REGION (PHOBIUS); IPR001073 (PROSITE_PROFILES); SignalP-noTM (SIGNAL…	F:GO:0005515	F:protein binding
gbr.566.2.t1	0	0	0	0	0	0	0	0	0	0	0	0	0	0	1	0	perlucin-like protein	Y	0	0	Signal peptide	Yes	251	20	1.08254e-16	40.91						IPR016186 (G3DSA:3.10.100.GENE3D); IPR003609 (PFAM); SIGNAL_PEPTIDE (PHOBIUS); SIGNAL_PEPTIDE_N_REGION (PHOBIUS); SIGNAL_PEPTIDE_C_REGION (PHOBIUS); NON_CYTOPLASMIC_DOMAIN (PHOBIUS); SIGNAL_PEPTIDE_H_REGION (PHOBIUS); IPR001304 (PROSITE_PROFILES); cd00037 (CDD); SignalP-noTM (SIGNALP_EUK); SignalP-noTM (SIGNALP_GRAM_NEGATIVE); IPR016187 (SUPERFAMILY)	no GO terms	no GO terms
gbr.584.8.t1	0	0	0	0	0	0	0	0	0	0	0	0	0	0	1	0	microtubule-associated protein futsch-like	Y	0	0	Signal peptide	Yes	647	5	0	63.76						Coil (COILS); IPR032675 (G3DSA:3.80.10.GENE3D); mobidb-lite (MOBIDB_LITE); mobidb-lite (MOBIDB_LITE); mobidb-lite (MOBIDB_LITE); mobidb-lite (MOBIDB_LITE); mobidb-lite (MOBIDB_LITE); mobidb-lite (MOBIDB_LITE); mobidb-lite (MOBIDB_LITE); mobidb-lite (MOBIDB_LITE); SIGNAL_PEPTIDE_C_REGION (PHOBIUS); SIGNAL_PEPTIDE (PHOBIUS); NON_CYTOPLASMIC_DOMAIN (PHOBIUS); SIGNAL_PEPTIDE_H_REGION (PHOBIUS); SIGNA…	no GO terms	no GO terms
gbr.59.60.t1	0	0	0	0	0	0	0	0	0	0	0	0	0	0	1	0	uncharacterized protein LOC110977404 isoform X1	Y	1	0	Signal peptide	Yes	567	16	0	56.27						Coil (COILS); mobidb-lite (MOBIDB_LITE); mobidb-lite (MOBIDB_LITE); NON_CYTOPLASMIC_DOMAIN (PHOBIUS); CYTOPLASMIC_DOMAIN (PHOBIUS); SIGNAL_PEPTIDE (PHOBIUS); SIGNAL_PEPTIDE_C_REGION (PHOBIUS); SIGNAL_PEPTIDE_N_REGION (PHOBIUS); SIGNAL_PEPTIDE_H_REGION (PHOBIUS); TRANSMEMBRANE (PHOBIUS); SignalP-TM (SIGNALP_GRAM_POSITIVE); SignalP-noTM (SIGNALP_GRAM_NEGATIVE); SignalP-noTM (SIGNALP_EUK); TMhelix (…	no GO terms	no GO terms
gbr.6.166.t1	0	0	0	0	0	0	0	0	0	0	0	0	0	0	1	0	protein canopy homolog 4	Y	0	0	Signal peptide	Yes	289	20	0	76.23	2	P:GO:1903078; F:GO:0005102	P:positive regulation of protein localization to plasma membrane; F:signaling receptor binding			IPR021852 (PFAM); mobidb-lite (MOBIDB_LITE); mobidb-lite (MOBIDB_LITE); mobidb-lite (MOBIDB_LITE); PTHR15382 (PANTHER); PTHR15382:SF3 (PANTHER); SIGNAL_PEPTIDE_C_REGION (PHOBIUS); NON_CYTOPLASMIC_DOMAIN (PHOBIUS); SIGNAL_PEPTIDE_H_REGION (PHOBIUS); SIGNAL_PEPTIDE_N_REGION (PHOBIUS); SIGNAL_PEPTIDE (PHOBIUS); SignalP-noTM (SIGNALP_GRAM_NEGATIVE); SignalP-noTM (SIGNALP_EUK)	no GO terms	no GO terms
gbr.6.56.t1	0	0	0	0	0	0	0	0	0	0	0	0	0	0	1	0	essential MCU regulator, mitochondrial	Y	0	0	Signal peptide	Yes	146	20	4.82536e-22	69.75	3	P:GO:0036444; P:GO:0051560; C:GO:1990246	P:calcium import into the mitochondrion; P:mitochondrial calcium ion homeostasis; C:uniplex complex			IPR018782 (PFAM); mobidb-lite (MOBIDB_LITE); IPR018782 (PANTHER); SIGNAL_PEPTIDE_C_REGION (PHOBIUS); NON_CYTOPLASMIC_DOMAIN (PHOBIUS); SIGNAL_PEPTIDE (PHOBIUS); SIGNAL_PEPTIDE_H_REGION (PHOBIUS); SIGNAL_PEPTIDE_N_REGION (PHOBIUS); SignalP-noTM (SIGNALP_EUK)	P:GO:0036444; P:GO:0051560; C:GO:1990246	P:calcium import into the mitochondrion; P:mitochondrial calcium ion homeostasis; C:uniplex complex
gbr.6.86.t1	0	0	0	0	0	0	0	0	0	0	0	0	0	0	1	0	phospholipase B-like 1	Y	0	0	Signal peptide	Yes	543	20	0	70.75	1	F:GO:0004620	F:phospholipase activity			G3DSA:3.60.60.30 (GENE3D); IPR007000 (PFAM); IPR007000 (PANTHER); PTHR12370:SF1 (PANTHER); SIGNAL_PEPTIDE_H_REGION (PHOBIUS); SIGNAL_PEPTIDE_C_REGION (PHOBIUS); SIGNAL_PEPTIDE_N_REGION (PHOBIUS); SIGNAL_PEPTIDE (PHOBIUS); NON_CYTOPLASMIC_DOMAIN (PHOBIUS); SignalP-noTM (SIGNALP_EUK); SignalP-TM (SIGNALP_GRAM_POSITIVE); SignalP-noTM (SIGNALP_GRAM_NEGATIVE)	F:GO:0004620	F:phospholipase activity
gbr.60.103.t1	0	0	0	0	0	0	0	0	0	0	0	0	0	0	1	0	development-specific protein LVN1.2-like	Y	0	0	Signal peptide	Yes	220	20	1.26272e-161	56.42	3	P:GO:0007160; F:GO:0005509; C:GO:0005576	P:cell-matrix adhesion; F:calcium ion binding; C:extracellular region			IPR001299 (PFAM); IPR001299 (PANTHER); SIGNAL_PEPTIDE_H_REGION (PHOBIUS); SIGNAL_PEPTIDE_N_REGION (PHOBIUS); NON_CYTOPLASMIC_DOMAIN (PHOBIUS); SIGNAL_PEPTIDE_C_REGION (PHOBIUS); SIGNAL_PEPTIDE (PHOBIUS); SignalP-noTM (SIGNALP_EUK); SignalP-TM (SIGNALP_GRAM_POSITIVE)	P:GO:0007160; F:GO:0005509; C:GO:0005576	P:cell-matrix adhesion; F:calcium ion binding; C:extracellular region
gbr.60.79.t1	0	0	0	0	0	0	0	0	0	0	0	0	0	0	1	0	matrix metalloproteinase-24-like	Y	1	0	Signal peptide	Yes	641	20	0	57.97	5	P:GO:0006508; F:GO:0004222; F:GO:0008270; C:GO:0005887; C:GO:0031012	P:proteolysis; F:metalloendopeptidase activity; F:zinc ion binding; C:integral component of plasma membrane; C:extracellular matrix	EC:3.4.24.70; EC:3.4.99; EC:3.4.24.71; EC:3.4.24; EC:3.4.24.61; EC:3.4.24.72; EC:3.4.24.23; EC:3.4.24.56; EC:3.4.24.24; EC:3.4.24.35; EC:3.4.24.57; EC:3.4.24.14; EC:3.4.24.69; EC:3.4.24.37; EC:3.4.24.59; EC:3.4.24.64; EC:3.4.24.21; EC:3.4.24.11; EC:3.4.24.22; EC:3.4.24.55; EC:3.4.24.17; EC:3.4.24.18; EC:3.4.24.19	Oligopeptidase A; Acting on peptide bonds (peptidases); Endothelin-converting enzyme 1; Acting on peptide bonds (peptidases); Nardilysin; Fibrolase; Matrilysin; Insulysin; Gelatinase A; Gelatinase B; O-sialoglycoprotein endopeptidase; Procollagen N-endopeptidase; Bontoxilysin; Saccharolysin; Mitochondrial intermediate peptidase; Mitochondrial processing peptidase; Astacin; Neprilysin; Stromelysin…	IPR021190 (PRINTS); IPR018487 (SMART); IPR006026 (SMART); IPR018487 (PFAM); IPR001818 (PFAM); IPR024079 (G3DSA:3.40.390.GENE3D); IPR036375 (G3DSA:2.110.10.GENE3D); IPR002477 (PFAM); mobidb-lite (MOBIDB_LITE); mobidb-lite (MOBIDB_LITE); mobidb-lite (MOBIDB_LITE); mobidb-lite (MOBIDB_LITE); mobidb-lite (MOBIDB_LITE); mobidb-lite (MOBIDB_LITE); IPR028723 (PTHR10201:PANTHER); PTHR10201 (PANTHER); SIG…	P:GO:0006508; F:GO:0004222; F:GO:0008237; F:GO:0008270; C:GO:0005887; C:GO:0031012	P:proteolysis; F:metalloendopeptidase activity; F:metallopeptidase activity; F:zinc ion binding; C:integral component of plasma membrane; C:extracellular matrix
gbr.631.2.t1	0	0	0	0	0	0	0	0	0	0	0	0	0	0	1	0	plexin-B-like isoform X2	Y	0	0	Signal peptide	Yes	342	20	1.45623e-94	80.34	3	P:GO:0071526; F:GO:0005515; F:GO:0017154	P:semaphorin-plexin signaling pathway; F:protein binding; F:semaphorin receptor activity			IPR001627 (SMART); IPR015943 (G3DSA:2.130.10.GENE3D); IPR001627 (PFAM); IPR015943 (G3DSA:2.130.10.GENE3D); PTHR22625:SF65 (PANTHER); PTHR22625:SF65 (PANTHER); IPR031148 (PANTHER); SIGNAL_PEPTIDE_C_REGION (PHOBIUS); NON_CYTOPLASMIC_DOMAIN (PHOBIUS); SIGNAL_PEPTIDE (PHOBIUS); SIGNAL_PEPTIDE_H_REGION (PHOBIUS); SIGNAL_PEPTIDE_N_REGION (PHOBIUS); SignalP-noTM (SIGNALP_EUK); SignalP-noTM (SIGNALP_GRAM…	P:GO:0071526; F:GO:0005515; F:GO:0017154	P:semaphorin-plexin signaling pathway; F:protein binding; F:semaphorin receptor activity
gbr.64.41.t1	0	0	0	0	0	0	0	0	0	0	0	0	0	0	1	0	L-rhamnose-binding lectin CSL3-like	Y	0	0	Signal peptide	Yes	602	20	0	60.6	1	F:GO:0030246	F:carbohydrate binding			IPR000922 (PFAM); IPR043159 (G3DSA:2.60.120.GENE3D); PTHR46780:SF8 (PANTHER); PTHR46780 (PANTHER); PTHR46780:SF8 (PANTHER); NON_CYTOPLASMIC_DOMAIN (PHOBIUS); SIGNAL_PEPTIDE_C_REGION (PHOBIUS); SIGNAL_PEPTIDE (PHOBIUS); SIGNAL_PEPTIDE_H_REGION (PHOBIUS); SIGNAL_PEPTIDE_N_REGION (PHOBIUS); IPR000922 (PROSITE_PROFILES); IPR000922 (PROSITE_PROFILES); IPR000922 (PROSITE_PROFILES); SignalP-noTM (SIGNAL…	F:GO:0030246	F:carbohydrate binding
gbr.65.25.t1	0	0	0	0	0	0	0	0	0	0	0	0	0	0	1	0	KATNB1-like protein 1	Y	0	0	Signal peptide	Yes	464	20	0	61.96	1	F:GO:0008017	F:microtubule binding			IPR001304 (SMART); IPR028021 (PFAM); IPR001304 (PFAM); IPR016186 (G3DSA:3.10.100.GENE3D); mobidb-lite (MOBIDB_LITE); IPR042404 (PANTHER); NON_CYTOPLASMIC_DOMAIN (PHOBIUS); SIGNAL_PEPTIDE (PHOBIUS); SIGNAL_PEPTIDE_H_REGION (PHOBIUS); SIGNAL_PEPTIDE_N_REGION (PHOBIUS); SIGNAL_PEPTIDE_C_REGION (PHOBIUS); IPR001304 (PROSITE_PROFILES); SignalP-noTM (SIGNALP_EUK); IPR016187 (SUPERFAMILY)	F:GO:0008017	F:microtubule binding
gbr.66.42.t1	0	0	0	0	0	0	0	0	0	0	0	0	0	0	1	0	T-cell activation inhibitor, mitochondrial	Y	0	0	Intracellular	Yes	493	20	0	59.05						Coil (COILS); IPR028031 (PFAM); IPR027989 (PFAM); IPR027986 (PANTHER); PTHR31596:SF1 (PANTHER); SIGNAL_PEPTIDE_H_REGION (PHOBIUS); SIGNAL_PEPTIDE_N_REGION (PHOBIUS); SIGNAL_PEPTIDE (PHOBIUS); SIGNAL_PEPTIDE_C_REGION (PHOBIUS); NON_CYTOPLASMIC_DOMAIN (PHOBIUS); SignalP-noTM (SIGNALP_EUK)	no GO terms	no GO terms
gbr.67.22.t1	0	0	0	0	0	0	0	0	0	0	0	0	0	0	1	0	PC3-like endoprotease variant B	Y	1	0	Signal peptide	Yes	786	20	0	69.21	2	P:GO:0006508; F:GO:0004252	P:proteolysis; F:serine-type endopeptidase activity	EC:3.4.21.73; EC:3.4.24.7; EC:3.4.21.71; EC:3.4.24.3; EC:3.4.21.34; EC:3.4.21.78; EC:3.4.21.75; EC:3.4.21.26; EC:3.4.21.27; EC:3.4.21.68; EC:3.4.21.69; EC:3.4.24.34; EC:3.4.21.41; EC:3.4.21.83; EC:3.4.21.88; EC:3.4.21.45; EC:3.4.21.89; EC:3.4.21.42; EC:3.4.19.1; EC:3.4.21.43; EC:3.4.21.87; EC:3.4.21.38; EC:3.4.21.35; EC:3.4.21.79; EC:3.4.21.36; EC:3.4.21.102; EC:3.4.21.39; EC:3.4.21; EC:3.4.21.4;…	U-plasminogen activator; Interstitial collagenase; Pancreatic elastase II; Microbial collagenase; Plasma kallikrein; Granzyme A; Furin; Prolyl oligopeptidase; Coagulation factor XIa; T-plasminogen activator; Protein C (activated); Neutrophil collagenase; Complement subcomponent C1r; Oligopeptidase B; Repressor LexA; Complement factor I; Signal peptidase I; Complement subcomponent C1s; Acylaminoac…	IPR015500 (PRINTS); IPR008979 (G3DSA:2.60.120.GENE3D); IPR038466 (G3DSA:3.30.70.GENE3D); IPR000209 (PFAM); IPR032815 (PFAM); IPR002884 (PFAM); IPR036852 (G3DSA:3.40.50.GENE3D); mobidb-lite (MOBIDB_LITE); mobidb-lite (MOBIDB_LITE); mobidb-lite (MOBIDB_LITE); mobidb-lite (MOBIDB_LITE); PTHR42884 (PANTHER); PTHR42884:SF10 (PANTHER); IPR022398 (PROSITE_PATTERNS); IPR023827 (PROSITE_PATTERNS); IPR0238…	P:GO:0006508; F:GO:0004252; F:GO:0008236	P:proteolysis; F:serine-type endopeptidase activity; F:serine-type peptidase activity
gbr.67.3.t1_gbr.67.4.t1	0	0	0	0	0	0	0	0	0	0	1	0	0	0	0	0	MAM and LDL-receptor class A domain-containing protein 1-like	Y	1	0	Signal peptide	Yes	677	20	0	63.2	3	C:GO:0005576; C:GO:0016020; C:GO:0016021	C:extracellular region; C:membrane; C:integral component of membrane			IPR000998 (PRINTS); G3DSA:2.60.120.200 (GENE3D); IPR000998 (PFAM); G3DSA:2.60.120.200 (GENE3D); mobidb-lite (MOBIDB_LITE); PTHR23282:SF101 (PANTHER); PTHR23282:SF101 (PANTHER); PTHR23282 (PANTHER); PTHR23282 (PANTHER); IPR000998 (PROSITE_PROFILES); IPR000998 (PROSITE_PROFILES); IPR000998 (PROSITE_PROFILES); IPR000998 (PROSITE_PROFILES); IPR000998 (CDD); IPR000998 (CDD); IPR000998 (CDD); IPR000998…	C:GO:0016020	C:membrane
gbr.67.53.t1	0	0	0	0	0	0	0	0	0	0	0	0	0	0	1	0	protein-glucosylgalactosylhydroxylysine glucosidase	Y	0	0	Signal peptide	Yes	1594	20	0	67.4	5	P:GO:0005975; P:GO:0006468; F:GO:0004672; F:GO:0005515; F:GO:0005524	P:carbohydrate metabolic process; P:protein phosphorylation; F:protein kinase activity; F:protein binding; F:ATP binding			IPR000719 (SMART); G3DSA:3.30.200.20 (GENE3D); IPR012341 (G3DSA:1.50.10.GENE3D); G3DSA:1.10.510.10 (GENE3D); IPR011990 (G3DSA:1.25.40.GENE3D); IPR005195 (PFAM); IPR000719 (PFAM); mobidb-lite (MOBIDB_LITE); mobidb-lite (MOBIDB_LITE); mobidb-lite (MOBIDB_LITE); mobidb-lite (MOBIDB_LITE); mobidb-lite (MOBIDB_LITE); mobidb-lite (MOBIDB_LITE); mobidb-lite (MOBIDB_LITE); mobidb-lite (MOBIDB_LITE); PTHR…	P:GO:0005975; P:GO:0006468; F:GO:0003824; F:GO:0004672; F:GO:0005515; F:GO:0005524	P:carbohydrate metabolic process; P:protein phosphorylation; F:catalytic activity; F:protein kinase activity; F:protein binding; F:ATP binding
gbr.67.9.t1	0	0	0	0	0	0	0	0	0	0	0	0	0	0	1	0	thioredoxin peroxidase	Y	0	0	Signal peptide	Yes	253	20	0	86.17	2	P:GO:0055114; F:GO:0051920	P:obsolete oxidation-reduction process; F:peroxiredoxin activity	EC:1.11.1.15	Acting on a peroxide as acceptor	IPR000866 (PFAM); IPR036249 (G3DSA:3.40.30.GENE3D); IPR019479 (PFAM); PTHR10681 (PANTHER); PTHR10681:SF157 (PANTHER); SIGNAL_PEPTIDE_N_REGION (PHOBIUS); SIGNAL_PEPTIDE (PHOBIUS); SIGNAL_PEPTIDE_C_REGION (PHOBIUS); SIGNAL_PEPTIDE_H_REGION (PHOBIUS); NON_CYTOPLASMIC_DOMAIN (PHOBIUS); IPR013766 (PROSITE_PROFILES); cd03015 (CDD); SignalP-TM (SIGNALP_GRAM_POSITIVE); SignalP-noTM (SIGNALP_EUK); SignalP…	P:GO:0055114; F:GO:0016209; F:GO:0016491; F:GO:0051920	P:obsolete oxidation-reduction process; F:antioxidant activity; F:oxidoreductase activity; F:peroxiredoxin activity
gbr.68.19.t1	0	0	0	0	0	0	0	0	0	0	0	0	0	0	1	0	nose resistant to fluoxetine protein 6-like	Y	0	0	Signal peptide	Yes	333	12	1.49988e-25	66.73						SIGNAL_PEPTIDE_N_REGION (PHOBIUS); SIGNAL_PEPTIDE_H_REGION (PHOBIUS); NON_CYTOPLASMIC_DOMAIN (PHOBIUS); SIGNAL_PEPTIDE (PHOBIUS); SIGNAL_PEPTIDE_C_REGION (PHOBIUS); SignalP-noTM (SIGNALP_EUK)	no GO terms	no GO terms
gbr.7.155.t1	0	0	0	0	0	0	0	0	0	0	0	0	0	0	1	0	FMRFamide-like neuropeptides 3	Y	0	0	Signal peptide	Yes	266	4	0	64.79	1	P:GO:0007218	P:neuropeptide signaling pathway			SIGNAL_PEPTIDE_H_REGION (PHOBIUS); NON_CYTOPLASMIC_DOMAIN (PHOBIUS); SIGNAL_PEPTIDE_N_REGION (PHOBIUS); SIGNAL_PEPTIDE (PHOBIUS); SIGNAL_PEPTIDE_C_REGION (PHOBIUS); SignalP-noTM (SIGNALP_GRAM_NEGATIVE); SignalP-TM (SIGNALP_GRAM_POSITIVE); SignalP-noTM (SIGNALP_EUK)	no GO terms	no GO terms
gbr.70.16.t1	0	0	0	0	0	0	0	0	0	0	0	0	0	0	1	0	integrin alpha-9-like	Y	1	0	Signal peptide	Yes	1121	20	0	54.78	2	P:GO:0007155; C:GO:0008305	P:cell adhesion; C:integrin complex			Coil (COILS); IPR000413 (PRINTS); IPR013519 (SMART); IPR013517 (PFAM); G3DSA:2.60.40.1460 (GENE3D); IPR013649 (PFAM); G3DSA:2.60.40.1530 (GENE3D); G3DSA:2.60.40.1510 (GENE3D); IPR028994 (G3DSA:2.130.10.GENE3D); G3DSA:1.20.5.930 (GENE3D); mobidb-lite (MOBIDB_LITE); mobidb-lite (MOBIDB_LITE); PTHR23220 (PANTHER); SIGNAL_PEPTIDE_N_REGION (PHOBIUS); SIGNAL_PEPTIDE_H_REGION (PHOBIUS); SIGNAL_PEPTIDE (…	P:GO:0007155; C:GO:0008305	P:cell adhesion; C:integrin complex
gbr.70.52.t1	0	0	0	0	0	0	0	0	0	0	0	0	0	0	1	0	receptor-type tyrosine-protein phosphatase N2-like	Y	0	0	Signal peptide	Yes	568	20	0	53.92	1	C:GO:0030141	C:secretory granule			Coil (COILS); Coil (COILS); IPR038112 (G3DSA:3.30.70.GENE3D); mobidb-lite (MOBIDB_LITE); IPR033522 (PANTHER); SIGNAL_PEPTIDE_C_REGION (PHOBIUS); SIGNAL_PEPTIDE_H_REGION (PHOBIUS); SIGNAL_PEPTIDE (PHOBIUS); SIGNAL_PEPTIDE_N_REGION (PHOBIUS); NON_CYTOPLASMIC_DOMAIN (PHOBIUS); SignalP-noTM (SIGNALP_EUK)	C:GO:0030141	C:secretory granule
gbr.717.1.t1	0	0	0	0	0	0	0	0	0	0	0	0	0	0	1	0	adhesion G protein-coupled receptor E1-like isoform X1	Y	0	0	Signal peptide	Yes	676	20	0	82.81	4	P:GO:0006468; F:GO:0004713; F:GO:0005509; F:GO:0005524	P:protein phosphorylation; F:protein tyrosine kinase activity; F:calcium ion binding; F:ATP binding	EC:2.7.10	Transferring phosphorus-containing groups	IPR000742 (SMART); IPR020635 (SMART); IPR003599 (SMART); IPR001881 (SMART); IPR003598 (SMART); G3DSA:2.10.25.10 (GENE3D); PIRSF000615 (PIRSF); IPR001245 (PFAM); G3DSA:3.30.200.20 (GENE3D); IPR013098 (PFAM); IPR013783 (G3DSA:2.60.40.GENE3D); IPR013783 (G3DSA:2.60.40.GENE3D); IPR024731 (PFAM); G3DSA:2.10.25.10 (GENE3D); PTHR24416 (PANTHER); IPR017441 (PROSITE_PATTERNS); IPR000742 (PROSITE_PATTERNS)…	P:GO:0006468; F:GO:0004672; F:GO:0004713; F:GO:0005509; F:GO:0005524	P:protein phosphorylation; F:protein kinase activity; F:protein tyrosine kinase activity; F:calcium ion binding; F:ATP binding
gbr.74.36.t1	0	0	0	0	0	0	0	0	0	0	0	0	0	0	1	0	receptor tyrosine-protein kinase erbB-3	Y	0	0	Signal peptide	Yes	402	20	0	53.54	1	F:GO:0016740	F:transferase activity			IPR000859 (SMART); IPR006212 (SMART); IPR035914 (G3DSA:2.60.120.GENE3D); IPR006211 (PFAM); G3DSA:2.10.220.10 (GENE3D); IPR000859 (PFAM); PTHR45645 (PANTHER); SIGNAL_PEPTIDE_N_REGION (PHOBIUS); SIGNAL_PEPTIDE_H_REGION (PHOBIUS); SIGNAL_PEPTIDE_C_REGION (PHOBIUS); SIGNAL_PEPTIDE (PHOBIUS); NON_CYTOPLASMIC_DOMAIN (PHOBIUS); IPR000859 (PROSITE_PROFILES); IPR000859 (CDD); SignalP-TM (SIGNALP_GRAM_POSI…	no GO terms	no GO terms
gbr.74.37.t1	0	0	0	1	0	0	0	0	0	0	0	0	0	0	1	0	uncharacterized protein LOC110986938	Y	0	0	Signal peptide	Yes	109	1	2.54144e-75	100						mobidb-lite (MOBIDB_LITE); SIGNAL_PEPTIDE_N_REGION (PHOBIUS); SIGNAL_PEPTIDE_H_REGION (PHOBIUS); SIGNAL_PEPTIDE_C_REGION (PHOBIUS); NON_CYTOPLASMIC_DOMAIN (PHOBIUS); SIGNAL_PEPTIDE (PHOBIUS); SignalP-TM (SIGNALP_GRAM_POSITIVE); SignalP-noTM (SIGNALP_EUK); SignalP-TM (SIGNALP_GRAM_NEGATIVE)	no GO terms	no GO terms
gbr.76.68.t1	0	0	0	0	0	0	0	0	0	0	0	0	0	0	1	0	deleted in malignant brain tumors 1 protein-like	Y	1	0	Signal peptide	Yes	628	20	0	71.51	2	F:GO:0005044; C:GO:0016020	F:scavenger receptor activity; C:membrane			IPR001190 (PRINTS); IPR017448 (SMART); IPR036772 (G3DSA:3.10.250.GENE3D); IPR001190 (PFAM); IPR036772 (G3DSA:3.10.250.GENE3D); mobidb-lite (MOBIDB_LITE); PTHR19331 (PANTHER); PTHR19331 (PANTHER); PTHR19331:SF460 (PANTHER); PTHR19331:SF460 (PANTHER); PTHR19331 (PANTHER); IPR001190 (PROSITE_PATTERNS); IPR001190 (PROSITE_PATTERNS); IPR001190 (PROSITE_PATTERNS); IPR001190 (PROSITE_PATTERNS); SIGNAL_P…	F:GO:0005044; C:GO:0016020	F:scavenger receptor activity; C:membrane
gbr.760.1.t1	0	0	0	0	0	0	0	0	0	0	0	0	0	0	1	0	---NA---	Y	0	0	Signal peptide	Yes	104									SignalP-noTM (SIGNALP_EUK)	no GO terms	no GO terms
gbr.80.55.t1	0	0	0	0	0	0	0	0	0	0	0	0	0	0	1	0	transforming growth factor-beta-induced protein ig-h3-like	Y	0	0	Signal peptide	Yes	323	20	8.86134e-131	56.2						IPR000782 (SMART); IPR000782 (PFAM); IPR036378 (G3DSA:2.30.180.GENE3D); PTHR10900 (PANTHER); PTHR10900:SF109 (PANTHER); NON_CYTOPLASMIC_DOMAIN (PHOBIUS); SIGNAL_PEPTIDE_H_REGION (PHOBIUS); SIGNAL_PEPTIDE_N_REGION (PHOBIUS); SIGNAL_PEPTIDE (PHOBIUS); SIGNAL_PEPTIDE_C_REGION (PHOBIUS); IPR000782 (PROSITE_PROFILES); IPR000782 (PROSITE_PROFILES); SignalP-TM (SIGNALP_GRAM_POSITIVE); SignalP-noTM (SIGN…	no GO terms	no GO terms
gbr.81.172.t1	0	0	0	0	0	0	0	0	0	0	0	0	0	0	1	0	beta-microseminoprotein-like isoform X1	Y	1	0	Signal peptide	Yes	108	18	6.82477e-66	49.81	8	P:GO:0043122; P:GO:0071277; P:GO:1903265; F:GO:0005544; F:GO:0008194; C:GO:0005576; C:GO:0005886; C:GO:0043231	P:regulation of I-kappaB kinase/NF-kappaB signaling; P:cellular response to calcium ion; P:positive regulation of tumor necrosis factor-mediated signaling pathway; F:calcium-dependent phospholipid binding; F:UDP-glycosyltransferase activity; C:extracellular region; C:plasma membrane; C:intracellular membrane-bounded organelle			IPR008735 (PFAM); G3DSA:2.60.40.1900 (GENE3D); NON_CYTOPLASMIC_DOMAIN (PHOBIUS); SIGNAL_PEPTIDE_C_REGION (PHOBIUS); SIGNAL_PEPTIDE_N_REGION (PHOBIUS); SIGNAL_PEPTIDE (PHOBIUS); SIGNAL_PEPTIDE_H_REGION (PHOBIUS); SignalP-TM (SIGNALP_GRAM_POSITIVE); SignalP-TM (SIGNALP_GRAM_NEGATIVE); SignalP-noTM (SIGNALP_EUK); TMhelix (TMHMM)	no GO terms	no GO terms
gbr.812.1.t1	0	0	0	0	0	0	0	0	0	0	0	0	0	0	1	0	tumor necrosis factor receptor superfamily member 10C-like isoform X1	Y	1	0	Signal peptide	Yes	375	4	3.5236e-164	81.98						G3DSA:2.10.50.10 (GENE3D); mobidb-lite (MOBIDB_LITE); mobidb-lite (MOBIDB_LITE); mobidb-lite (MOBIDB_LITE); mobidb-lite (MOBIDB_LITE); mobidb-lite (MOBIDB_LITE); mobidb-lite (MOBIDB_LITE); mobidb-lite (MOBIDB_LITE); mobidb-lite (MOBIDB_LITE); SIGNAL_PEPTIDE_C_REGION (PHOBIUS); CYTOPLASMIC_DOMAIN (PHOBIUS); SIGNAL_PEPTIDE (PHOBIUS); TRANSMEMBRANE (PHOBIUS); NON_CYTOPLASMIC_DOMAIN (PHOBIUS); SIGNAL…	no GO terms	no GO terms
gbr.82.15.t1	0	0	0	0	0	0	0	0	0	0	0	0	0	0	1	0	rho GTPase-activating protein 15-like isoform X1	Y	0	0	Signal peptide	Yes	455	20	0	59.52	1	F:GO:0005515	F:protein binding			IPR001452 (SMART); IPR001202 (SMART); IPR001202 (PFAM); G3DSA:2.30.30.40 (GENE3D); G3DSA:2.20.70.10 (GENE3D); mobidb-lite (MOBIDB_LITE); mobidb-lite (MOBIDB_LITE); mobidb-lite (MOBIDB_LITE); mobidb-lite (MOBIDB_LITE); mobidb-lite (MOBIDB_LITE); PTHR23176:SF103 (PANTHER); PTHR23176 (PANTHER); IPR001202 (PROSITE_PATTERNS); SIGNAL_PEPTIDE_N_REGION (PHOBIUS); SIGNAL_PEPTIDE (PHOBIUS); SIGNAL_PEPTIDE_…	F:GO:0005515	F:protein binding
gbr.82.22.t1	0	0	0	0	0	0	0	0	1	0	0	0	0	0	1	0	bindin	Y	0	0	Signal peptide	Yes	473	20	6.46022e-175	61.93	1	P:GO:0007342	P:fusion of sperm to egg plasma membrane involved in single fertilization			IPR000775 (PRINTS); IPR000775 (PFAM); mobidb-lite (MOBIDB_LITE); SIGNAL_PEPTIDE_N_REGION (PHOBIUS); SIGNAL_PEPTIDE_H_REGION (PHOBIUS); NON_CYTOPLASMIC_DOMAIN (PHOBIUS); SIGNAL_PEPTIDE_C_REGION (PHOBIUS); SIGNAL_PEPTIDE (PHOBIUS); SignalP-noTM (SIGNALP_GRAM_NEGATIVE); SignalP-noTM (SIGNALP_EUK)	P:GO:0007342	P:fusion of sperm to egg plasma membrane involved in single fertilization
gbr.84.4.t1	0	0	0	0	0	0	0	0	0	0	0	0	0	0	1	0	C6orf136 -like protein	Y	0	0	Intracellular	Yes	535	20	0	66.99				EC:3.6.1.9	Nucleotide diphosphatase	Coil (COILS); IPR003958 (PFAM); IPR009072 (G3DSA:1.10.20.GENE3D); IPR002637 (PFAM); IPR029001 (G3DSA:3.90.950.GENE3D); IPR002637 (PANTHER); IPR027502 (HAMAP); IPR002637 (CDD); IPR029001 (SUPERFAMILY); IPR009072 (SUPERFAMILY)	P:GO:0009143; F:GO:0046982; F:GO:0047429	P:nucleoside triphosphate catabolic process; F:protein heterodimerization activity; F:nucleoside-triphosphate diphosphatase activity
gbr.87.53.t1	0	0	0	0	0	0	0	0	0	0	0	0	0	0	1	0	R-spondin-2 isoform X3	Y	0	0	Signal peptide	Yes	342	20	0	65.6	1	P:GO:0030177	P:positive regulation of Wnt signaling pathway			CYTOPLASMIC_DOMAIN (PHOBIUS); TRANSMEMBRANE (PHOBIUS); TRANSMEMBRANE (PHOBIUS); NON_CYTOPLASMIC_DOMAIN (PHOBIUS); CYTOPLASMIC_DOMAIN (PHOBIUS); TMhelix (TMHMM); TMhelix (TMHMM)	no GO terms	no GO terms
gbr.9.57.t1	0	0	0	0	0	0	0	0	0	0	0	0	0	0	1	0	uncharacterized protein LOC110983685	Y	0	0	Signal peptide	Yes	187	2	5.09467e-126	73.77						IPR000917 (PFAM); IPR017850 (G3DSA:3.40.720.GENE3D); IPR017850 (G3DSA:3.40.720.GENE3D); IPR017850 (G3DSA:3.40.720.GENE3D); G3DSA:3.30.1120.10 (GENE3D); PTHR10342 (PANTHER); IPR024607 (PROSITE_PATTERNS); SIGNAL_PEPTIDE_C_REGION (PHOBIUS); CYTOPLASMIC_DOMAIN (PHOBIUS); SIGNAL_PEPTIDE_N_REGION (PHOBIUS); SIGNAL_PEPTIDE (PHOBIUS); SIGNAL_PEPTIDE_H_REGION (PHOBIUS); NON_CYTOPLASMIC_DOMAIN (PHOBIUS); T…	F:GO:0003824; F:GO:0008484	F:catalytic activity; F:sulfuric ester hydrolase activity
gbr.9.78.t1	0	0	0	1	0	0	0	0	0	0	0	0	0	0	1	0	uncharacterized protein LOC110983554	Y	1	0	Signal peptide	Yes	152	2	8.94039e-109	87.42						Coil (COILS); Coil (COILS); Coil (COILS); Coil (COILS); Coil (COILS); Coil (COILS); Coil (COILS); Coil (COILS); Coil (COILS); Coil (COILS); Coil (COILS); Coil (COILS); Coil (COILS); Coil (COILS); Coil (COILS); Coil (COILS); Coil (COILS); Coil (COILS); Coil (COILS); G3DSA:1.10.238.10 (GENE3D); mobidb-lite (MOBIDB_LITE); mobidb-lite (MOBIDB_LITE); mobidb-lite (MOBIDB_LITE); mobidb-lite (MOBIDB_LITE…	F:GO:0005509	F:calcium ion binding
gbr.93.52.t1	0	0	0	0	0	0	0	0	0	0	0	0	0	0	1	0	FAD-dependent oxidoreductase domain-containing protein 2-like	Y	0	0	Signal peptide	Yes	647	20	0	75.91	2	P:GO:0030433; C:GO:0005788	P:ubiquitin-dependent ERAD pathway; C:endoplasmic reticulum lumen			IPR003877 (SMART); IPR043136 (G3DSA:2.60.120.GENE3D); IPR003877 (PFAM); PTHR12245:SF16 (PANTHER); PTHR12245 (PANTHER); IPR001870 (PROSITE_PROFILES); IPR001496 (PROSITE_PROFILES); IPR035754 (CDD); IPR013320 (SUPERFAMILY)	F:GO:0005515	F:protein binding
gbr.94.38.t1	0	0	0	0	0	0	0	0	0	0	0	0	0	0	1	0	von Willebrand factor A domain-containing protein 2-like	Y	0	0	Signal peptide	Yes	549	20	0	56.3	2	F:GO:0008061; C:GO:0062023	F:chitin binding; C:collagen-containing extracellular matrix			Coil (COILS); IPR001298 (SMART); IPR000315 (SMART); IPR003649 (SMART); IPR001841 (SMART); PF15227 (PFAM); IPR013783 (G3DSA:2.60.40.GENE3D); G3DSA:3.30.40.200 (GENE3D); IPR000315 (PFAM); IPR011042 (G3DSA:2.120.10.GENE3D); IPR001258 (PFAM); IPR013083 (G3DSA:3.30.40.GENE3D); IPR017868 (PFAM); PTHR24104 (PANTHER); IPR017907 (PROSITE_PATTERNS); IPR013017 (PROSITE_PROFILES); IPR001841 (PROSITE_PROFILES…	F:GO:0005515; F:GO:0008270	F:protein binding; F:zinc ion binding
gbr.94.78.t1	0	0	0	0	0	0	0	0	0	0	0	0	0	0	1	0	spermine oxidase-like	Y	0	0	UPS	Yes	538	20	0	58.45	2	P:GO:0055114; F:GO:0016491	P:obsolete oxidation-reduction process; F:oxidoreductase activity			Coil (COILS); Coil (COILS); Coil (COILS); Coil (COILS); Coil (COILS); mobidb-lite (MOBIDB_LITE); mobidb-lite (MOBIDB_LITE); mobidb-lite (MOBIDB_LITE); mobidb-lite (MOBIDB_LITE); mobidb-lite (MOBIDB_LITE); mobidb-lite (MOBIDB_LITE); mobidb-lite (MOBIDB_LITE); mobidb-lite (MOBIDB_LITE); mobidb-lite (MOBIDB_LITE); mobidb-lite (MOBIDB_LITE); mobidb-lite (MOBIDB_LITE); mobidb-lite (MOBIDB_LITE)	no GO terms	no GO terms
gbr.95.47.t1	0	0	0	0	0	0	0	0	0	0	1	0	0	0	0	1	polypeptide N-acetylgalactosaminyltransferase 10	Y	1	0	Transmembrane	Yes	646	20	0	70.7	1	C:GO:0016020	C:membrane			IPR001660 (SMART); IPR038603 (G3DSA:3.30.60.GENE3D); IPR013761 (G3DSA:1.10.150.GENE3D); IPR001660 (PFAM); mobidb-lite (MOBIDB_LITE); mobidb-lite (MOBIDB_LITE); mobidb-lite (MOBIDB_LITE); mobidb-lite (MOBIDB_LITE); mobidb-lite (MOBIDB_LITE); mobidb-lite (MOBIDB_LITE); mobidb-lite (MOBIDB_LITE); mobidb-lite (MOBIDB_LITE); mobidb-lite (MOBIDB_LITE); mobidb-lite (MOBIDB_LITE); mobidb-lite (MOBIDB_LIT…	F:GO:0005515; F:GO:0008270; C:GO:0005634	F:protein binding; F:zinc ion binding; C:nucleus
gbr.98.91.t1	0	0	0	0	0	0	0	0	0	0	0	0	0	0	1	0	mediator of RNA polymerase II transcription subunit 13 isoform X1	Y	1	0	Signal peptide	Yes	158	20	4.99238e-57	68.87	8	P:GO:0006357; P:GO:0008643; P:GO:0034219; F:GO:0003712; F:GO:0051119; C:GO:0005634; C:GO:0016021; C:GO:0016592	P:regulation of transcription by RNA polymerase II; P:carbohydrate transport; P:carbohydrate transmembrane transport; F:transcription coregulator activity; F:sugar transmembrane transporter activity; C:nucleus; C:integral component of membrane; C:mediator complex			IPR002048 (SMART); IPR002048 (PFAM); G3DSA:1.10.238.10 (GENE3D); IPR018247 (PROSITE_PATTERNS); IPR018247 (PROSITE_PATTERNS); IPR002048 (PROSITE_PROFILES); IPR002048 (PROSITE_PROFILES); IPR002048 (CDD); IPR011992 (SUPERFAMILY)	F:GO:0005509	F:calcium ion binding
gbr.99.47.t1	0	0	0	0	0	0	0	0	0	0	0	0	0	0	1	0	microfibril-associated glycoprotein 4-like	Y	0	0	Signal peptide	Yes	326	20	0	70.75						Coil (COILS); Coil (COILS); Coil (COILS); Coil (COILS); mobidb-lite (MOBIDB_LITE); mobidb-lite (MOBIDB_LITE); mobidb-lite (MOBIDB_LITE); mobidb-lite (MOBIDB_LITE); mobidb-lite (MOBIDB_LITE); mobidb-lite (MOBIDB_LITE); TRANSMEMBRANE (PHOBIUS); SIGNAL_PEPTIDE_C_REGION (PHOBIUS); SIGNAL_PEPTIDE (PHOBIUS); NON_CYTOPLASMIC_DOMAIN (PHOBIUS); TRANSMEMBRANE (PHOBIUS); NON_CYTOPLASMIC_DOMAIN (PHOBIUS); CY…	no GO terms	no GO terms
gbr.99.49.t1	0	0	0	0	0	0	0	0	0	0	0	0	0	0	1	0	CCAAT/enhancer-binding protein zeta	Y	0	0	Signal peptide	Yes	1080	20	0	61.29	4	P:GO:0042254; P:GO:0045944; F:GO:0000978; F:GO:0001228	P:ribosome biogenesis; P:positive regulation of transcription by RNA polymerase II; F:RNA polymerase II cis-regulatory region sequence-specific DNA binding; F:DNA-binding transcription activator activity, RNA polymerase II-specific			IPR009072 (G3DSA:1.10.20.GENE3D); IPR003958 (PFAM); mobidb-lite (MOBIDB_LITE); mobidb-lite (MOBIDB_LITE); PTHR10252:SF113 (PANTHER); PTHR10252 (PANTHER); IPR009072 (SUPERFAMILY)	F:GO:0046982	F:protein heterodimerization activity

## Sheet: S2.3 68 secreted factors testes
SeqName	Description		SignalP	Original TMHMM	new TMHMM	Class	Secreted	Length	#Hits	e-Value	sim mean	#GO	GO IDs	GO Names	Enzyme Codes	Enzyme Names	InterPro IDs	InterPro GO IDs	InterPro GO Names
gbr.130.5.t1	acid phosphatase type 7-like isoform X1	Hydrolase	Y	0	0	Signal peptide	Yes	368	20	0.0	84.62	4	P:GO:0006457; F:GO:0005509; F:GO:0051082; C:GO:0005783	P:protein folding; F:calcium ion binding; F:unfolded protein binding; C:endoplasmic reticulum			IPR001580 (PRINTS); IPR009169 (PIRSF); IPR001580 (PFAM); G3DSA:2.60.120.200 (GENE3D); IPR009033 (G3DSA:2.10.250.GENE3D); G3DSA:2.60.120.200 (GENE3D); mobidb-lite (MOBIDB_LITE); mobidb-lite (MOBIDB_LITE); mobidb-lite (MOBIDB_LITE); IPR001580 (PANTHER); PTHR11073:SF42 (PANTHER); IPR018124 (PROSITE_PATTERNS); IPR018124 (PROSITE_PATTERNS); IPR018124 (PROSITE_PATTERNS); IPR018124 (PROSITE_PATTERNS); S…	P:GO:0006457; F:GO:0005509; F:GO:0005515; F:GO:0051082; C:GO:0005783	P:protein folding; F:calcium ion binding; F:protein binding; F:unfolded protein binding; C:endoplasmic reticulum
gbr.29.69.t1	ADP-dependent glucokinase isoform X2	Kinase, Transferase; Glycolysis	Y	0	0	Signal peptide	Yes	1079	20	0.0	59.64	6	P:GO:0010466; F:GO:0005509; F:GO:0030414; C:GO:0005576; C:GO:0016020; C:GO:0016021	P:negative regulation of peptidase activity; F:calcium ion binding; F:peptidase inhibitor activity; C:extracellular region; C:membrane; C:integral component of membrane			PR01705 (PRINTS); IPR000884 (SMART); IPR036383 (G3DSA:2.20.100.GENE3D); IPR036383 (G3DSA:2.20.100.GENE3D); IPR000884 (PFAM); mobidb-lite (MOBIDB_LITE); PTHR22906 (PANTHER); IPR000884 (PROSITE_PROFILES); IPR000884 (PROSITE_PROFILES); IPR000884 (PROSITE_PROFILES); IPR000884 (PROSITE_PROFILES); IPR000884 (PROSITE_PROFILES); IPR000884 (PROSITE_PROFILES); IPR000884 (PROSITE_PROFILES); IPR000884 (PROSI…	no GO terms	no GO terms
gbr.279.28.t1	agrin-like isoform X10	Developmental protein; differentiation	Y	0	0	Signal peptide	Yes	1185	20	0.0	53.98	4	P:GO:0007160; C:GO:0009986; C:GO:0016020; C:GO:0016021	P:cell-matrix adhesion; C:cell surface; C:membrane; C:integral component of membrane			Coil (COILS); IPR010335 (PFAM); IPR026664 (PANTHER); SIGNAL_PEPTIDE_N_REGION (PHOBIUS); SIGNAL_PEPTIDE_H_REGION (PHOBIUS); NON_CYTOPLASMIC_DOMAIN (PHOBIUS); SIGNAL_PEPTIDE_C_REGION (PHOBIUS); SIGNAL_PEPTIDE (PHOBIUS); SignalP-noTM (SIGNALP_EUK)	no GO terms	no GO terms
gbr.169.20.t1	alpha-2-macroglobulin-like isoform X1	Protease inhibitor, serine protease inhibitor	Y	0	0	Signal peptide	Yes	283	6	7.52282E-135	68.17	1	C:GO:0016020	C:membrane			G3DSA:2.40.160.110 (GENE3D); mobidb-lite (MOBIDB_LITE); mobidb-lite (MOBIDB_LITE); mobidb-lite (MOBIDB_LITE); SIGNAL_PEPTIDE_C_REGION (PHOBIUS); SIGNAL_PEPTIDE_N_REGION (PHOBIUS); NON_CYTOPLASMIC_DOMAIN (PHOBIUS); SIGNAL_PEPTIDE (PHOBIUS); SIGNAL_PEPTIDE_H_REGION (PHOBIUS); SignalP-noTM (SIGNALP_EUK); SignalP-TM (SIGNALP_GRAM_POSITIVE); SignalP-noTM (SIGNALP_GRAM_NEGATIVE)	no GO terms	no GO terms
gbr.36.19.t1	arylsulfatase I-like	Hydrolase	Y	0	0	Signal peptide	Yes	356	20	0.0	56.78	2	P:GO:0006364; C:GO:0032040	P:rRNA processing; C:small-subunit processome			PF04615 (PFAM); mobidb-lite (MOBIDB_LITE); mobidb-lite (MOBIDB_LITE); mobidb-lite (MOBIDB_LITE); mobidb-lite (MOBIDB_LITE); IPR006709 (PANTHER); SIGNAL_PEPTIDE_H_REGION (PHOBIUS); SIGNAL_PEPTIDE (PHOBIUS); NON_CYTOPLASMIC_DOMAIN (PHOBIUS); SIGNAL_PEPTIDE_N_REGION (PHOBIUS); SIGNAL_PEPTIDE_C_REGION (PHOBIUS); SignalP-noTM (SIGNALP_EUK)	P:GO:0006364; C:GO:0032040	P:rRNA processing; C:small-subunit processome
gbr.50.97.t1	arylsulfatase-like	Hydrolase	Y	0	0	Signal peptide	Yes	321	20	0.0	79.19	1	F:GO:0005509	F:calcium ion binding			IPR002048 (SMART); IPR002048 (PFAM); G3DSA:1.10.238.10 (GENE3D); G3DSA:1.10.238.10 (GENE3D); IPR002048 (PFAM); PTHR10827 (PANTHER); IPR027239 (PTHR10827:PANTHER); IPR018247 (PROSITE_PATTERNS); IPR018247 (PROSITE_PATTERNS); IPR018247 (PROSITE_PATTERNS); IPR018247 (PROSITE_PATTERNS); IPR018247 (PROSITE_PATTERNS); SIGNAL_PEPTIDE_N_REGION (PHOBIUS); SIGNAL_PEPTIDE_C_REGION (PHOBIUS); SIGNAL_PEPTIDE (…	F:GO:0005509	F:calcium ion binding
gbr.26.46.t1	beta-microseminoprotein	Specific receptors for this protein are found on spermatozoa	Y	0	0	Signal peptide	Yes	914	20	0.0	55.1	2	C:GO:0016020; C:GO:0016021	C:membrane; C:integral component of membrane			Coil (COILS); IPR024606 (PFAM); mobidb-lite (MOBIDB_LITE); mobidb-lite (MOBIDB_LITE); mobidb-lite (MOBIDB_LITE); mobidb-lite (MOBIDB_LITE); mobidb-lite (MOBIDB_LITE); mobidb-lite (MOBIDB_LITE); mobidb-lite (MOBIDB_LITE); mobidb-lite (MOBIDB_LITE); mobidb-lite (MOBIDB_LITE); PTHR21590:SF6 (PANTHER); IPR024606 (PANTHER); SIGNAL_PEPTIDE (PHOBIUS); CYTOPLASMIC_DOMAIN (PHOBIUS); SIGNAL_PEPTIDE_N_REGIO…	no GO terms	no GO terms
gbr.82.22.t1	bindin	A protein involved in the process of sea urchin fertilization, which is a form of species-specific recognition of the egg by the sperm	Y	0	0	Signal peptide	Yes	147	20	1.96749E-71	71.91	2	F:GO:0005524; F:GO:0008817	F:ATP binding; F:cob(I)yrinic acid a,c-diamide adenosyltransferase activity	EC:2.5.1.17	Corrinoid adenosyltransferase	IPR036451 (G3DSA:1.20.1200.GENE3D); IPR016030 (PFAM); IPR029499 (PANTHER); NON_CYTOPLASMIC_DOMAIN (PHOBIUS); SIGNAL_PEPTIDE_H_REGION (PHOBIUS); SIGNAL_PEPTIDE (PHOBIUS); SIGNAL_PEPTIDE_N_REGION (PHOBIUS); SIGNAL_PEPTIDE_C_REGION (PHOBIUS); cd18303 (CDD); SignalP-noTM (SIGNALP_EUK); SignalP-TM (SIGNALP_GRAM_POSITIVE); IPR036451 (SUPERFAMILY)	no GO terms	no GO terms
gbr.244.2.t1	C3 and PZP-like alpha-2-macroglobulin domain-containing protein 8	Protease inhibitor, serine protease inhibitor	Y	0	0	Signal peptide	Yes	640	5	0.0	85.09						SIGNAL_PEPTIDE_C_REGION (PHOBIUS); SIGNAL_PEPTIDE_N_REGION (PHOBIUS); SIGNAL_PEPTIDE_H_REGION (PHOBIUS); SIGNAL_PEPTIDE (PHOBIUS); NON_CYTOPLASMIC_DOMAIN (PHOBIUS); SignalP-noTM (SIGNALP_EUK)	no GO terms	no GO terms
gbr.84.4.t1	C6orf136 -like protein	Function Unknown	Y	0	0	Signal peptide	Yes	80	20	3.1511E-47	67.85	15	P:GO:0002526; P:GO:0002544; P:GO:0006807; P:GO:0006954; P:GO:0015939; P:GO:0033089; P:GO:0045087; P:GO:0098609; P:GO:1902176; F:GO:0016787; F:GO:0016811; F:GO:0017159; C:GO:0005886; C:GO:0016020; C:GO:0031225	P:acute inflammatory response; P:chronic inflammatory response; P:nitrogen compound metabolic process; P:inflammatory response; P:pantothenate metabolic process; P:positive regulation of T cell differentiation in thymus; P:innate immune response; P:cell-cell adhesion; P:negative regulation of oxidative stress-induced intrinsic apoptotic signaling pathway; F:hydrolase activity; F:hydrolase activit…			SIGNAL_PEPTIDE (PHOBIUS); SIGNAL_PEPTIDE_C_REGION (PHOBIUS); NON_CYTOPLASMIC_DOMAIN (PHOBIUS); SIGNAL_PEPTIDE_N_REGION (PHOBIUS); SIGNAL_PEPTIDE_H_REGION (PHOBIUS); SignalP-noTM (SIGNALP_EUK)	no GO terms	no GO terms
gbr.509.8.t1	calmodulin-like protein 1	Host-virus interaction	Y	1	0	Signal peptide	Yes	458	20	0.0	72.9	2	F:GO:0003993; F:GO:0046872	F:acid phosphatase activity; F:metal ion binding	EC:3.1.3.2	Acid phosphatase	IPR025733 (PFAM); IPR004843 (PFAM); IPR029052 (G3DSA:3.60.21.GENE3D); IPR015914 (PFAM); IPR008963 (G3DSA:2.60.40.GENE3D); PTHR45867 (PANTHER); SIGNAL_PEPTIDE_N_REGION (PHOBIUS); SIGNAL_PEPTIDE (PHOBIUS); NON_CYTOPLASMIC_DOMAIN (PHOBIUS); SIGNAL_PEPTIDE_H_REGION (PHOBIUS); SIGNAL_PEPTIDE_C_REGION (PHOBIUS); IPR041792 (CDD); SignalP-TM (SIGNALP_GRAM_POSITIVE); SignalP-noTM (SIGNALP_EUK); IPR008963 …	F:GO:0003993; F:GO:0016787; F:GO:0046872	F:acid phosphatase activity; F:hydrolase activity; F:metal ion binding
gbr.1.177.t1	calreticulin-like	Present in the cortical granules of non-activated oocytes, is exocytosed during the cortical reaction in response to oocyte activation and might participate in the block to polyspermy	Y	0	0	Signal peptide	Yes	394	20	0.0	73.16	1	F:GO:0008270	F:zinc ion binding			Coil (COILS); Coil (COILS); Coil (COILS); IPR007853 (PFAM); PTHR20922:SF13 (PANTHER); IPR024158 (PANTHER); NON_CYTOPLASMIC_DOMAIN (PHOBIUS); SIGNAL_PEPTIDE (PHOBIUS); SIGNAL_PEPTIDE_N_REGION (PHOBIUS); SIGNAL_PEPTIDE_C_REGION (PHOBIUS); SIGNAL_PEPTIDE_H_REGION (PHOBIUS); IPR007853 (PROSITE_PROFILES); SignalP-noTM (SIGNALP_EUK)	F:GO:0008270	F:zinc ion binding
gbr.111.20.t1	calumenin-B-like isoform X1	Calcium, metal-binding	Y	1	0	Signal peptide	Yes	955	20	0.0	49.78	4	P:GO:0006508; F:GO:0004222; F:GO:0008237; F:GO:0008270	P:proteolysis; F:metalloendopeptidase activity; F:metallopeptidase activity; F:zinc ion binding			IPR000436 (SMART); IPR000800 (SMART); G3DSA:2.10.70.10 (GENE3D); G3DSA:3.30.300.320 (GENE3D); IPR011936 (TIGRFAM); IPR000436 (PFAM); G3DSA:2.10.70.10 (GENE3D); G3DSA:2.10.70.10 (GENE3D); mobidb-lite (MOBIDB_LITE); mobidb-lite (MOBIDB_LITE); IPR043543 (PANTHER); SIGNAL_PEPTIDE_N_REGION (PHOBIUS); NON_CYTOPLASMIC_DOMAIN (PHOBIUS); SIGNAL_PEPTIDE_C_REGION (PHOBIUS); SIGNAL_PEPTIDE (PHOBIUS); SIGNAL_…	no GO terms	no GO terms
gbr.53.74.t1	cardiomyopathy-associated protein 5-like	indentical protein binding	Y	0	0	Signal peptide	Yes	313	10	3.53536E-83	61.97						G3DSA:3.10.450.50 (GENE3D); PTHR31664 (PANTHER); PTHR31664:SF8 (PANTHER); SIGNAL_PEPTIDE_N_REGION (PHOBIUS); NON_CYTOPLASMIC_DOMAIN (PHOBIUS); SIGNAL_PEPTIDE (PHOBIUS); SIGNAL_PEPTIDE_H_REGION (PHOBIUS); SIGNAL_PEPTIDE_C_REGION (PHOBIUS); SignalP-TM (SIGNALP_GRAM_POSITIVE); SignalP-noTM (SIGNALP_GRAM_NEGATIVE); SignalP-noTM (SIGNALP_EUK); IPR032710 (SUPERFAMILY); IPR032710 (SUPERFAMILY)	no GO terms	no GO terms
gbr.28.44.t1	centromere protein H-like	Required for chromosome congression and efficiently align the chromosomes on a metaphase plate.	Y	0	0	Signal peptide	Yes	83	8	9.84003E-53	64.01	1	F:GO:0005515	F:protein binding			IPR002350 (SMART); G3DSA:3.30.60.30 (GENE3D); IPR002350 (PFAM); IPR002350 (PROSITE_PATTERNS); SIGNAL_PEPTIDE_C_REGION (PHOBIUS); SIGNAL_PEPTIDE_N_REGION (PHOBIUS); NON_CYTOPLASMIC_DOMAIN (PHOBIUS); SIGNAL_PEPTIDE (PHOBIUS); SIGNAL_PEPTIDE_H_REGION (PHOBIUS); IPR002350 (PROSITE_PROFILES); cd00104 (CDD); SignalP-noTM (SIGNALP_EUK); IPR036058 (SUPERFAMILY)	F:GO:0005515	F:protein binding
gbr.55.25.t1	CMP-N-acetylneuraminate-beta-galactosamide-alpha-2,3-sialyltransferase 2	Glycosyltransferase, Transferase	Y	0	0	Intracellular	Yes	215	20	3.00145E-128	73.94	2	F:GO:0003676; F:GO:0008270	F:nucleic acid binding; F:zinc ion binding			IPR000504 (SMART); IPR012677 (G3DSA:3.30.70.GENE3D); IPR000504 (PFAM); IPR001878 (PFAM); G3DSA:4.10.60.10 (GENE3D); mobidb-lite (MOBIDB_LITE); mobidb-lite (MOBIDB_LITE); PTHR23147:SF52 (PANTHER); PTHR23147 (PANTHER); SIGNAL_PEPTIDE_C_REGION (PHOBIUS); SIGNAL_PEPTIDE_H_REGION (PHOBIUS); SIGNAL_PEPTIDE_N_REGION (PHOBIUS); NON_CYTOPLASMIC_DOMAIN (PHOBIUS); SIGNAL_PEPTIDE (PHOBIUS); IPR000504 (PROSIT…	F:GO:0003676; F:GO:0008270	F:nucleic acid binding; F:zinc ion binding
gbr.385.7.t1	coadhesin-like isoform X3	part of coral skeleton formation	Y	0	0	Signal peptide	Yes	2313	20	0.0	62.61	3	F:GO:0004866; F:GO:0005509; C:GO:0005615	F:endopeptidase inhibitor activity; F:calcium ion binding; C:extracellular space			IPR011625 (SMART); IPR001599 (SMART); IPR000742 (SMART); IPR001881 (SMART); IPR009048 (SMART); G3DSA:2.60.40.1930 (GENE3D); IPR002890 (PFAM); IPR011625 (PFAM); G3DSA:2.60.40.1940 (GENE3D); G3DSA:2.60.40.1930 (GENE3D); IPR013783 (G3DSA:2.60.40.GENE3D); IPR040839 (PFAM); G3DSA:2.20.130.20 (GENE3D); G3DSA:2.10.25.10 (GENE3D); IPR036595 (G3DSA:2.60.40.GENE3D); IPR013783 (G3DSA:2.60.40.GENE3D); IPR001…	F:GO:0004866; F:GO:0005509; C:GO:0005576; C:GO:0005615	F:endopeptidase inhibitor activity; F:calcium ion binding; C:extracellular region; C:extracellular space
gbr.254.13.t1	collagen alpha-1(X) chain-like	extracellular matrix structural constituent	Y	0	0	Signal peptide	Yes	347	20	0.0	66.02	2	F:GO:0005044; C:GO:0016020	F:scavenger receptor activity; C:membrane			IPR001190 (PRINTS); IPR017448 (SMART); IPR036772 (G3DSA:3.10.250.GENE3D); IPR000421 (PFAM); IPR036772 (G3DSA:3.10.250.GENE3D); IPR008979 (G3DSA:2.60.120.GENE3D); IPR001190 (PFAM); PTHR48071:SF3 (PANTHER); PTHR48071:SF3 (PANTHER); PTHR48071 (PANTHER); IPR001190 (PROSITE_PATTERNS); IPR001190 (PROSITE_PATTERNS); NON_CYTOPLASMIC_DOMAIN (PHOBIUS); SIGNAL_PEPTIDE (PHOBIUS); SIGNAL_PEPTIDE_C_REGION (PHO…	F:GO:0005044; C:GO:0016020	F:scavenger receptor activity; C:membrane
gbr.116.14.t1	corrinoid adenosyltransferase-like	Transferase	Y	0	0	UPS	Yes	728	20	0.0	49.95	7	P:GO:0016567; P:GO:0045893; F:GO:0003676; F:GO:0003677; F:GO:0004842; C:GO:0000785; C:GO:0005654	P:protein ubiquitination; P:positive regulation of transcription, DNA-templated; F:nucleic acid binding; F:DNA binding; F:ubiquitin-protein transferase activity; C:chromatin; C:nucleoplasm			PTHR23080 (PANTHER); PTHR23080:SF133 (PANTHER); NON_CYTOPLASMIC_DOMAIN (PHOBIUS); SIGNAL_PEPTIDE_H_REGION (PHOBIUS); SIGNAL_PEPTIDE_N_REGION (PHOBIUS); SIGNAL_PEPTIDE (PHOBIUS); SIGNAL_PEPTIDE_C_REGION (PHOBIUS); SignalP-TM (SIGNALP_GRAM_POSITIVE); SignalP-noTM (SIGNALP_EUK); SignalP-noTM (SIGNALP_GRAM_NEGATIVE)	no GO terms	no GO terms
gbr.367.2.t1	dickkopf-related protein 1-like	Developmental protein; Wnt signalling pathway	Y	0	0	Signal peptide	Yes	1051	20	0.0	57.43						IPR036249 (G3DSA:3.40.30.GENE3D); mobidb-lite (MOBIDB_LITE); cd02961 (CDD); IPR036249 (SUPERFAMILY)	no GO terms	no GO terms
gbr.50.94.t1	DNA helicase MCM8	DNA-binding, Helicase, Hydrolase; Cell cycle, DNA damage, DNA repair, DNA replication	Y	0	0	Signal peptide	Yes	493	20	0.0	71.66	1	F:GO:0005515	F:protein binding			IPR001623 (PRINTS); IPR001623 (SMART); IPR019734 (SMART); IPR011990 (G3DSA:1.25.40.GENE3D); IPR019734 (PFAM); IPR036869 (G3DSA:1.10.287.GENE3D); PF13432 (PFAM); IPR001623 (PFAM); mobidb-lite (MOBIDB_LITE); mobidb-lite (MOBIDB_LITE); PTHR44140 (PANTHER); PTHR44140:SF3 (PANTHER); SIGNAL_PEPTIDE_C_REGION (PHOBIUS); SIGNAL_PEPTIDE_N_REGION (PHOBIUS); SIGNAL_PEPTIDE_H_REGION (PHOBIUS); SIGNAL_PEPTIDE …	F:GO:0005515	F:protein binding
gbr.228.10.t1	dnaJ homolog subfamily C member 3	Chaperone, Repressor; Antiviral defense, Stress response, Translation regulation, Unfolded protein response	Y	1	0	Signal peptide	Yes	1489	20	0.0	60.32	4	P:GO:0007156; F:GO:0005509; F:GO:0005515; C:GO:0016020	P:homophilic cell adhesion via plasma membrane adhesion molecules; F:calcium ion binding; F:protein binding; C:membrane			IPR003591 (SMART); IPR002126 (SMART); IPR032675 (G3DSA:3.80.10.GENE3D); IPR032675 (G3DSA:3.80.10.GENE3D); IPR032675 (G3DSA:3.80.10.GENE3D); IPR032675 (G3DSA:3.80.10.GENE3D); IPR026906 (PFAM); IPR001611 (PFAM); IPR002126 (PFAM); mobidb-lite (MOBIDB_LITE); PTHR45617 (PANTHER); SIGNAL_PEPTIDE (PHOBIUS); SIGNAL_PEPTIDE_H_REGION (PHOBIUS); NON_CYTOPLASMIC_DOMAIN (PHOBIUS); SIGNAL_PEPTIDE_C_REGION (PHO…	P:GO:0007156; F:GO:0005509; F:GO:0005515; C:GO:0016020	P:homophilic cell adhesion via plasma membrane adhesion molecules; F:calcium ion binding; F:protein binding; C:membrane
gbr.142.81.t1	DNL-type zinc finger protein	Chaperone	Y	0	0	Signal peptide	Yes	277	2	2.4664E-163	66.99						mobidb-lite (MOBIDB_LITE); mobidb-lite (MOBIDB_LITE); mobidb-lite (MOBIDB_LITE); mobidb-lite (MOBIDB_LITE); mobidb-lite (MOBIDB_LITE); mobidb-lite (MOBIDB_LITE); NON_CYTOPLASMIC_DOMAIN (PHOBIUS); SIGNAL_PEPTIDE (PHOBIUS); SIGNAL_PEPTIDE_H_REGION (PHOBIUS); SIGNAL_PEPTIDE_N_REGION (PHOBIUS); SIGNAL_PEPTIDE_C_REGION (PHOBIUS); SignalP-noTM (SIGNALP_EUK); SignalP-noTM (SIGNALP_GRAM_NEGATIVE); Signal…	no GO terms	no GO terms
gbr.107.2.t1	EOG090X08JJ		Y	1	0	Transmembrane	Yes	350	1	0.0	90.86						Coil (COILS); mobidb-lite (MOBIDB_LITE); mobidb-lite (MOBIDB_LITE); mobidb-lite (MOBIDB_LITE); SIGNAL_PEPTIDE_H_REGION (PHOBIUS); SIGNAL_PEPTIDE_N_REGION (PHOBIUS); SIGNAL_PEPTIDE_C_REGION (PHOBIUS); SIGNAL_PEPTIDE (PHOBIUS); NON_CYTOPLASMIC_DOMAIN (PHOBIUS); SignalP-TM (SIGNALP_GRAM_POSITIVE); SignalP-TM (SIGNALP_EUK); TMhelix (TMHMM)	no GO terms	no GO terms
gbr.6.56.t1	essential MCU regulator, mitochondrial	Calcium transport, Ion transport, Transporrt	Y	0	0	Signal peptide	Yes	1755	3	0.0	77.52						mobidb-lite (MOBIDB_LITE); mobidb-lite (MOBIDB_LITE); SIGNAL_PEPTIDE_C_REGION (PHOBIUS); SIGNAL_PEPTIDE (PHOBIUS); SIGNAL_PEPTIDE_H_REGION (PHOBIUS); SIGNAL_PEPTIDE_N_REGION (PHOBIUS); NON_CYTOPLASMIC_DOMAIN (PHOBIUS); SignalP-noTM (SIGNALP_EUK)	no GO terms	no GO terms
gbr.52.63.t1	formylglycine-generating enzyme-like	Oxidoreductase	Y	0	0	Signal peptide	Yes	197	20	1.81967E-145	58.7						IPR022041 (PFAM); SIGNAL_PEPTIDE (PHOBIUS); SIGNAL_PEPTIDE_H_REGION (PHOBIUS); SIGNAL_PEPTIDE_C_REGION (PHOBIUS); NON_CYTOPLASMIC_DOMAIN (PHOBIUS); SIGNAL_PEPTIDE_N_REGION (PHOBIUS); SignalP-noTM (SIGNALP_EUK); SignalP-TM (SIGNALP_GRAM_POSITIVE); SignalP-noTM (SIGNALP_GRAM_NEGATIVE)	no GO terms	no GO terms
gbr.39.85.t1	isoamyl acetate-hydrolyzing esterase 1 homolog	Hydrolase	Y	1	0	Transmembrane	Yes	99	6	4.1452E-8	59.68						SIGNAL_PEPTIDE_N_REGION (PHOBIUS); SIGNAL_PEPTIDE_H_REGION (PHOBIUS); SIGNAL_PEPTIDE_C_REGION (PHOBIUS); SIGNAL_PEPTIDE (PHOBIUS); NON_CYTOPLASMIC_DOMAIN (PHOBIUS); SignalP-TM (SIGNALP_EUK); SignalP-TM (SIGNALP_GRAM_POSITIVE); SignalP-noTM (SIGNALP_GRAM_NEGATIVE); TMhelix (TMHMM)	no GO terms	no GO terms
gbr.36.18.t1	isocitrate dehydrogenase [NAD] subunit gamma, mitochondrial isoform X1	Tricarboxylic acid cycle	Y	0	0	Signal peptide	Yes	152	20	3.60672E-69	72.23	1	F:GO:0005515	F:protein binding			IPR000372 (SMART); IPR003591 (SMART); IPR001611 (PFAM); IPR032675 (G3DSA:3.80.10.GENE3D); IPR000372 (PFAM); PTHR24366:SF94 (PANTHER); PTHR24366 (PANTHER); SIGNAL_PEPTIDE_H_REGION (PHOBIUS); NON_CYTOPLASMIC_DOMAIN (PHOBIUS); SIGNAL_PEPTIDE_N_REGION (PHOBIUS); SIGNAL_PEPTIDE_C_REGION (PHOBIUS); SIGNAL_PEPTIDE (PHOBIUS); IPR001611 (PROSITE_PROFILES); IPR001611 (PROSITE_PROFILES); SignalP-noTM (SIGNA…	F:GO:0005515	F:protein binding
gbr.268.6.t1	ly-6/neurotoxin-like protein 1	Regulation of neurotransmitter receptor activity, synaptic transmission, cholinergic	Y	0	0	Signal peptide	Yes	281	20	4.32051E-118	73.26	1	F:GO:0005515	F:protein binding			IPR001073 (PRINTS); IPR001073 (SMART); IPR008160 (PFAM); IPR008983 (G3DSA:2.60.120.GENE3D); IPR001073 (PFAM); mobidb-lite (MOBIDB_LITE); PTHR15427 (PANTHER); PTHR15427:SF24 (PANTHER); SIGNAL_PEPTIDE_N_REGION (PHOBIUS); SIGNAL_PEPTIDE_H_REGION (PHOBIUS); SIGNAL_PEPTIDE (PHOBIUS); NON_CYTOPLASMIC_DOMAIN (PHOBIUS); SIGNAL_PEPTIDE_C_REGION (PHOBIUS); IPR001073 (PROSITE_PROFILES); SignalP-noTM (SIGNAL…	F:GO:0005515	F:protein binding
gbr.470.2.t1	ly-6/neurotoxin-like protein 1	Regulation of neurotransmitter receptor activity, synaptic transmission, cholinergic	Y	0	0	Signal peptide	Yes	110	20	3.84531E-70	56.85	1	C:GO:0005576	C:extracellular region			IPR008735 (PFAM); G3DSA:2.60.40.1900 (GENE3D); SIGNAL_PEPTIDE_C_REGION (PHOBIUS); SIGNAL_PEPTIDE_N_REGION (PHOBIUS); SIGNAL_PEPTIDE_H_REGION (PHOBIUS); NON_CYTOPLASMIC_DOMAIN (PHOBIUS); SIGNAL_PEPTIDE (PHOBIUS); SignalP-noTM (SIGNALP_EUK)	no GO terms	no GO terms
gbr.272.2.t1	MAM and LDL-receptor class A domain-containing protein 2-like	Cholesterol homeostasis, negative regulation of bile acid biosynthetic process	Y	0	0	Signal peptide	Yes	141	5	6.23551E-15	46.63	2	C:GO:0016020; C:GO:0016021	C:membrane; C:integral component of membrane			SIGNAL_PEPTIDE_H_REGION (PHOBIUS); CYTOPLASMIC_DOMAIN (PHOBIUS); NON_CYTOPLASMIC_DOMAIN (PHOBIUS); TRANSMEMBRANE (PHOBIUS); SIGNAL_PEPTIDE_C_REGION (PHOBIUS); SIGNAL_PEPTIDE_N_REGION (PHOBIUS); SIGNAL_PEPTIDE (PHOBIUS); SignalP-TM (SIGNALP_GRAM_POSITIVE); SignalP-noTM (SIGNALP_EUK); SignalP-noTM (SIGNALP_GRAM_NEGATIVE)	no GO terms	no GO terms
gbr.584.8.t1	microtubule-associated protein futsch-like	Developmental protein	Y	0	0	Signal peptide	Yes	3454	20	0.0	59.13	1	C:GO:0016020	C:membrane			IPR000998 (PRINTS); IPR000998 (SMART); IPR000998 (PFAM); G3DSA:2.60.120.200 (GENE3D); G3DSA:2.60.120.200 (GENE3D); mobidb-lite (MOBIDB_LITE); PTHR23282 (PANTHER); PTHR23282:SF101 (PANTHER); PTHR23282:SF101 (PANTHER); PTHR23282:SF101 (PANTHER); PTHR23282 (PANTHER); PTHR23282 (PANTHER); PTHR23282 (PANTHER); PTHR23282:SF101 (PANTHER); PTHR23282:SF101 (PANTHER); PTHR23282:SF101 (PANTHER); PTHR23282 (…	C:GO:0016020	C:membrane
gbr.107.18.t1	mucin-2-like isoform X2	Coats the epithelia of the intestines, airways, and other mucus membrane-containing organs. Thought to provide a protective, lubricating barrier against particles and infectious agents at mucosal surfaces. Major constituent of both the inner and outer mucus layers of the colon and may play a role in excluding bacteria from the inner mucus layer.	Y	0	0	Signal peptide	Yes	166	20	9.15418E-113	50.22	1	F:GO:0005515	F:protein binding			IPR002350 (SMART); IPR002350 (PFAM); G3DSA:3.30.60.30 (GENE3D); G3DSA:3.30.60.30 (GENE3D); SIGNAL_PEPTIDE_N_REGION (PHOBIUS); SIGNAL_PEPTIDE (PHOBIUS); SIGNAL_PEPTIDE_C_REGION (PHOBIUS); SIGNAL_PEPTIDE_H_REGION (PHOBIUS); NON_CYTOPLASMIC_DOMAIN (PHOBIUS); IPR002350 (PROSITE_PROFILES); IPR002350 (PROSITE_PROFILES); cd00104 (CDD); SignalP-noTM (SIGNALP_EUK); SignalP-TM (SIGNALP_GRAM_POSITIVE); IPR0…	F:GO:0005515	F:protein binding
gbr.53.101.t1	---NA---	Uncharacterized	Y	0	0	Signal peptide	Yes	282	20	0.0	60.7	2	P:GO:0051382; C:GO:0000776	P:kinetochore assembly; C:kinetochore			Coil (COILS); IPR008426 (PFAM); IPR040034 (PANTHER); SIGNAL_PEPTIDE (PHOBIUS); SIGNAL_PEPTIDE_N_REGION (PHOBIUS); SIGNAL_PEPTIDE_C_REGION (PHOBIUS); SIGNAL_PEPTIDE_H_REGION (PHOBIUS); NON_CYTOPLASMIC_DOMAIN (PHOBIUS); SignalP-noTM (SIGNALP_EUK); SignalP-noTM (SIGNALP_GRAM_NEGATIVE); SignalP-TM (SIGNALP_GRAM_POSITIVE)	P:GO:0051382; C:GO:0000776	P:kinetochore assembly; C:kinetochore
gbr.760.1.t1	---NA---	Uncharacterized	Y	0	0	Signal peptide	Yes	205	20	1.75859E-85	48.43						IPR001212 (PFAM); IPR039942 (PANTHER); IPR001212 (PROSITE_PATTERNS); SIGNAL_PEPTIDE_C_REGION (PHOBIUS); SIGNAL_PEPTIDE (PHOBIUS); SIGNAL_PEPTIDE_H_REGION (PHOBIUS); SIGNAL_PEPTIDE_N_REGION (PHOBIUS); NON_CYTOPLASMIC_DOMAIN (PHOBIUS); IPR001212 (PROSITE_PROFILES); SignalP-noTM (SIGNALP_EUK); SignalP-TM (SIGNALP_GRAM_POSITIVE); SignalP-noTM (SIGNALP_GRAM_NEGATIVE); IPR036024 (SUPERFAMILY)	no GO terms	no GO terms
gbr.444.7.t1	nephrin-like isoform X3	Developmental protein	Y	0	0	Signal peptide	Yes	484	20	0.0	68.68	2	P:GO:0005975; F:GO:0016773	P:carbohydrate metabolic process; F:phosphotransferase activity, alcohol group as acceptor			IPR007666 (PFAM); G3DSA:3.30.1110.20 (GENE3D); IPR029056 (G3DSA:3.40.1190.GENE3D); IPR007666 (PANTHER); PTHR21208:SF0 (PANTHER); SIGNAL_PEPTIDE (PHOBIUS); SIGNAL_PEPTIDE_H_REGION (PHOBIUS); SIGNAL_PEPTIDE_N_REGION (PHOBIUS); NON_CYTOPLASMIC_DOMAIN (PHOBIUS); SIGNAL_PEPTIDE_C_REGION (PHOBIUS); IPR007666 (PROSITE_PROFILES); SignalP-noTM (SIGNALP_EUK); IPR029056 (SUPERFAMILY)	P:GO:0005975; F:GO:0016773	P:carbohydrate metabolic process; F:phosphotransferase activity, alcohol group as acceptor
gbr.382.3.t1	NKAP-like protein	Repressor, Notch signaling pathway, Transcription, Transcription regulation	Y	0	0	Signal peptide	Yes	316	2	0.0	71.31						mobidb-lite (MOBIDB_LITE); mobidb-lite (MOBIDB_LITE); SIGNAL_PEPTIDE_C_REGION (PHOBIUS); SIGNAL_PEPTIDE (PHOBIUS); NON_CYTOPLASMIC_DOMAIN (PHOBIUS); SIGNAL_PEPTIDE_H_REGION (PHOBIUS); SIGNAL_PEPTIDE_N_REGION (PHOBIUS); SignalP-noTM (SIGNALP_EUK)	no GO terms	no GO terms
gbr.68.19.t1	nose resistant to fluoxetine protein 6-like	Developmental protein; Mediates transport of lipids from intestine to the reproductive tract. Required for efficient yolk transport into oocytes. Vital for embryonic development.	Y	0	0	Intracellular	Yes	385	20	0.0	82.59	4	P:GO:0006099; F:GO:0000287; F:GO:0004449; F:GO:0051287	P:tricarboxylic acid cycle; F:magnesium ion binding; F:isocitrate dehydrogenase (NAD+) activity; F:NAD binding	EC:1.1.1.41	Isocitrate dehydrogenase (NAD(+))	IPR024084 (SMART); IPR004434 (TIGRFAM); G3DSA:3.40.718.10 (GENE3D); IPR024084 (PFAM); PTHR11835:SF60 (PANTHER); PTHR11835 (PANTHER); IPR019818 (PROSITE_PATTERNS); SIGNAL_PEPTIDE_H_REGION (PHOBIUS); NON_CYTOPLASMIC_DOMAIN (PHOBIUS); SIGNAL_PEPTIDE_C_REGION (PHOBIUS); SIGNAL_PEPTIDE_N_REGION (PHOBIUS); SIGNAL_PEPTIDE (PHOBIUS); SignalP-noTM (SIGNALP_EUK); SSF53659 (SUPERFAMILY)	P:GO:0006099; P:GO:0055114; F:GO:0000287; F:GO:0004449; F:GO:0016616; F:GO:0051287	P:tricarboxylic acid cycle; P:obsolete oxidation-reduction process; F:magnesium ion binding; F:isocitrate dehydrogenase (NAD+) activity; F:oxidoreductase activity, acting on the CH-OH group of donors, NAD or NADP as acceptor; F:NAD binding
gbr.128.8.t1	pantetheinase isoform X3	Hydrolase	Y	0	0	Signal peptide	Yes	494	20	0.0	69.37	1	F:GO:0008484	F:sulfuric ester hydrolase activity			IPR000917 (PFAM); IPR017850 (G3DSA:3.40.720.GENE3D); IPR017850 (G3DSA:3.40.720.GENE3D); G3DSA:3.30.1120.10 (GENE3D); PTHR10342 (PANTHER); PTHR10342:SF269 (PANTHER); IPR024607 (PROSITE_PATTERNS); IPR024607 (PROSITE_PATTERNS); SIGNAL_PEPTIDE_H_REGION (PHOBIUS); SIGNAL_PEPTIDE_C_REGION (PHOBIUS); NON_CYTOPLASMIC_DOMAIN (PHOBIUS); SIGNAL_PEPTIDE (PHOBIUS); SIGNAL_PEPTIDE_N_REGION (PHOBIUS); cd16029 (…	F:GO:0003824; F:GO:0008484	F:catalytic activity; F:sulfuric ester hydrolase activity
gbr.147.10.t1	pappalysin-1 isoform X2	Hydrolasen Metalloprotease, Protease; Female pregnancy	Y	1	0	Signal peptide	Yes	357	20	0.0	59.55	3	P:GO:0007275; P:GO:0030178; C:GO:0005576	P:multicellular organism development; P:negative regulation of Wnt signaling pathway; C:extracellular region			G3DSA:2.10.80.10 (GENE3D); IPR006796 (PFAM); mobidb-lite (MOBIDB_LITE); mobidb-lite (MOBIDB_LITE); mobidb-lite (MOBIDB_LITE); PTHR12113:SF11 (PANTHER); IPR039863 (PANTHER); SIGNAL_PEPTIDE_C_REGION (PHOBIUS); SIGNAL_PEPTIDE_H_REGION (PHOBIUS); SIGNAL_PEPTIDE (PHOBIUS); NON_CYTOPLASMIC_DOMAIN (PHOBIUS); SIGNAL_PEPTIDE_N_REGION (PHOBIUS); SignalP-TM (SIGNALP_EUK); TMhelix (TMHMM)	P:GO:0007275; P:GO:0030178; C:GO:0005576	P:multicellular organism development; P:negative regulation of Wnt signaling pathway; C:extracellular region
gbr.528.1.t1	peroxidasin homolog isoform X1	Oxidoreductase,Peroxidase	Y	0	0	Transmembrane	Yes	881	5	0.0	73.62	3	P:GO:0006355; F:GO:0003700; F:GO:0043565	P:regulation of transcription, DNA-templated; F:DNA-binding transcription factor activity; F:sequence-specific DNA binding			Coil (COILS); IPR001766 (SMART); IPR036388 (G3DSA:1.10.10.GENE3D); IPR001766 (PFAM); mobidb-lite (MOBIDB_LITE); mobidb-lite (MOBIDB_LITE); mobidb-lite (MOBIDB_LITE); mobidb-lite (MOBIDB_LITE); IPR001766 (PROSITE_PROFILES); SignalP-noTM (SIGNALP_EUK); IPR036390 (SUPERFAMILY)	P:GO:0006355; F:GO:0003700; F:GO:0043565	P:regulation of transcription, DNA-templated; F:DNA-binding transcription factor activity; F:sequence-specific DNA binding
gbr.6.86.t1	phospholipase B-like 1	Hydrolase	Y	0	0	UPS	Yes	132	2	5.78766E-6	75.66						mobidb-lite (MOBIDB_LITE); mobidb-lite (MOBIDB_LITE); SignalP-noTM (SIGNALP_EUK)	no GO terms	no GO terms
gbr.220.13.t1_gbr.220.14.t1	predicted protein	Uncharacterized	Y	0	0	Signal peptide	Yes	922	20	0.0	66.08	2	P:GO:0016525; F:GO:0005515	P:negative regulation of angiogenesis; F:protein binding			IPR000884 (SMART); IPR036383 (G3DSA:2.20.100.GENE3D); IPR036383 (G3DSA:2.20.100.GENE3D); IPR000884 (PFAM); IPR013783 (G3DSA:2.60.40.GENE3D); mobidb-lite (MOBIDB_LITE); PTHR10199 (PANTHER); PTHR10199 (PANTHER); PTHR10199 (PANTHER); PTHR10199 (PANTHER); IPR015455 (PTHR10199:PANTHER); IPR015455 (PTHR10199:PANTHER); IPR015455 (PTHR10199:PANTHER); IPR015455 (PTHR10199:PANTHER); NON_CYTOPLASMIC_DOMAIN …	P:GO:0016525; F:GO:0005515	P:negative regulation of angiogenesis; F:protein binding
gbr.411.2.t1	probable serine carboxypeptidase CPVL	Carboxypeptidase, Hydrolase, Protease	Y	0	0	Transmembrane	Yes	241	20	2.02578E-161	73.33						IPR013830 (PFAM); IPR036514 (G3DSA:3.40.50.GENE3D); PTHR14209 (PANTHER); PTHR14209:SF26 (PANTHER); cd01838 (CDD); SignalP-noTM (SIGNALP_EUK); SSF52266 (SUPERFAMILY)	no GO terms	no GO terms
gbr.54.34.t1	proline-rich protein 36-like	Function Unknown	Y	1	0	Signal peptide	Yes	171	20	5.52374E-67	74.91	2	P:GO:0006508; F:GO:0004185	P:proteolysis; F:serine-type carboxypeptidase activity	EC:3.4.17.11; EC:3.4.21; EC:3.4.16; EC:3.4.16.2; EC:3.4.16.6; EC:3.4.16.5	Glutamate carboxypeptidase; Acting on peptide bonds (peptidases); Acting on peptide bonds (peptidases); Lysosomal Pro-Xaa carboxypeptidase; Carboxypeptidase D; Carboxypeptidase C	IPR029058 (G3DSA:3.40.50.GENE3D); IPR001563 (PFAM); SIGNAL_PEPTIDE_C_REGION (PHOBIUS); SIGNAL_PEPTIDE_N_REGION (PHOBIUS); SIGNAL_PEPTIDE_H_REGION (PHOBIUS); NON_CYTOPLASMIC_DOMAIN (PHOBIUS); SIGNAL_PEPTIDE (PHOBIUS); SignalP-TM (SIGNALP_GRAM_POSITIVE); SignalP-noTM (SIGNALP_EUK); IPR029058 (SUPERFAMILY); TMhelix (TMHMM)	P:GO:0006508; F:GO:0004185	P:proteolysis; F:serine-type carboxypeptidase activity
gbr.67.53.t1	protein-glucosylgalactosylhydroxylysine glucosidase	Glycosidase, Hydrolase	Y	1	0	Signal peptide	Yes	1224	20	0.0	61.56	1	F:GO:0005515	F:protein binding			IPR003598 (SMART); IPR003599 (SMART); IPR003961 (SMART); IPR013783 (G3DSA:2.60.40.GENE3D); IPR013783 (G3DSA:2.60.40.GENE3D); IPR013783 (G3DSA:2.60.40.GENE3D); IPR013783 (G3DSA:2.60.40.GENE3D); IPR013783 (G3DSA:2.60.40.GENE3D); IPR013783 (G3DSA:2.60.40.GENE3D); IPR013106 (PFAM); IPR013783 (G3DSA:2.60.40.GENE3D); IPR013162 (PFAM); IPR003961 (PFAM); IPR013098 (PFAM); PF13927 (PFAM); IPR013783 (G3DSA…	F:GO:0005515	F:protein binding
gbr.101.44.t1	putative otoancorin-like	Hearing	Y	0	0	Signal peptide	Yes	133	20	1.56089E-89	59.69						SIGNAL_PEPTIDE_C_REGION (PHOBIUS); SIGNAL_PEPTIDE_N_REGION (PHOBIUS); NON_CYTOPLASMIC_DOMAIN (PHOBIUS); SIGNAL_PEPTIDE (PHOBIUS); SIGNAL_PEPTIDE_H_REGION (PHOBIUS); SignalP-TM (SIGNALP_GRAM_POSITIVE); SignalP-noTM (SIGNALP_GRAM_NEGATIVE); SignalP-noTM (SIGNALP_EUK); SSF57302 (SUPERFAMILY)	no GO terms	no GO terms
gbr.172.7.t1	scavenger receptor cysteine-rich domain-containing group B protein-like	Scavenger receptor activity	Y	0	0	Intracellular	Yes	876	20	0.0	84.53	3	P:GO:0032508; F:GO:0003677; F:GO:0005524	P:DNA duplex unwinding; F:DNA binding; F:ATP binding			IPR001208 (PRINTS); IPR031327 (SMART); IPR003593 (SMART); G3DSA:2.40.50.140 (GENE3D); IPR041562 (PFAM); IPR033762 (PFAM); IPR001208 (PFAM); G3DSA:2.20.28.10 (GENE3D); mobidb-lite (MOBIDB_LITE); mobidb-lite (MOBIDB_LITE); IPR031327 (PANTHER); PTHR11630:SF47 (PANTHER); IPR001208 (PROSITE_PROFILES); cd17759 (CDD); SignalP-TM (SIGNALP_GRAM_POSITIVE); SignalP-noTM (SIGNALP_EUK); IPR027417 (SUPERFAMILY…	P:GO:0032508; F:GO:0003677; F:GO:0005524	P:DNA duplex unwinding; F:DNA binding; F:ATP binding
gbr.1.253.t1	SCO-spondin-like isoform X1	Cell adhesion, cell differentiation	Y	0	0	Signal peptide	Yes	524	20	0.0	67.16	1	F:GO:0008484	F:sulfuric ester hydrolase activity			IPR017850 (G3DSA:3.40.720.GENE3D); PF14707 (PFAM); IPR000917 (PFAM); G3DSA:3.30.1120.10 (GENE3D); PTHR42693:SF15 (PANTHER); PTHR42693 (PANTHER); IPR024607 (PROSITE_PATTERNS); SIGNAL_PEPTIDE_C_REGION (PHOBIUS); NON_CYTOPLASMIC_DOMAIN (PHOBIUS); SIGNAL_PEPTIDE_N_REGION (PHOBIUS); SIGNAL_PEPTIDE (PHOBIUS); SIGNAL_PEPTIDE_H_REGION (PHOBIUS); SignalP-noTM (SIGNALP_EUK); IPR017850 (SUPERFAMILY)	F:GO:0003824; F:GO:0008484	F:catalytic activity; F:sulfuric ester hydrolase activity
gbr.16.55.t1	serine/arginine-rich splicing factor 7-like	Repressor, RNA-binding, mRNA processing, mRNA splicing, mRNA transport, Transport	Y	1	0	Signal peptide	Yes	388	8	6.80166E-147	62.04	1	F:GO:0005509	F:calcium ion binding			IPR002048 (SMART); IPR002048 (PFAM); G3DSA:1.10.238.10 (GENE3D); mobidb-lite (MOBIDB_LITE); mobidb-lite (MOBIDB_LITE); SIGNAL_PEPTIDE (PHOBIUS); SIGNAL_PEPTIDE_H_REGION (PHOBIUS); SIGNAL_PEPTIDE_C_REGION (PHOBIUS); SIGNAL_PEPTIDE_N_REGION (PHOBIUS); NON_CYTOPLASMIC_DOMAIN (PHOBIUS); IPR002048 (PROSITE_PROFILES); IPR002048 (PROSITE_PROFILES); IPR002048 (CDD); SignalP-TM (SIGNALP_GRAM_POSITIVE); Si…	F:GO:0005509	F:calcium ion binding
gbr.111.57.t1	serine-rich adhesin for platelets-like isoform X1	Cell adhesion, virulence	Y	0	0	Signal peptide	Yes	389	20	0.0	77.83	1	C:GO:0005783	C:endoplasmic reticulum			IPR005532 (PFAM); IPR042095 (G3DSA:3.90.1580.GENE3D); PTHR23150:SF19 (PANTHER); PTHR23150 (PANTHER); NON_CYTOPLASMIC_DOMAIN (PHOBIUS); SIGNAL_PEPTIDE (PHOBIUS); SIGNAL_PEPTIDE_N_REGION (PHOBIUS); SIGNAL_PEPTIDE_C_REGION (PHOBIUS); SIGNAL_PEPTIDE_H_REGION (PHOBIUS); SignalP-noTM (SIGNALP_GRAM_NEGATIVE); SignalP-TM (SIGNALP_GRAM_POSITIVE); SignalP-noTM (SIGNALP_EUK); IPR016187 (SUPERFAMILY)	no GO terms	no GO terms
gbr.249.5.t1	slit homolog 2 protein-like	Developmental protein, Heparin-binding, Chemotaxis, Differentiation, Neurogenesis	Y	0	0	Signal peptide	Yes	193	20	1.99627E-124	49.89	5	P:GO:0006979; P:GO:0055114; P:GO:0098869; F:GO:0004601; F:GO:0020037	P:response to oxidative stress; P:obsolete oxidation-reduction process; P:cellular oxidant detoxification; F:peroxidase activity; F:heme binding			IPR003598 (SMART); IPR013098 (PFAM); IPR013783 (G3DSA:2.60.40.GENE3D); IPR039311 (PANTHER); SIGNAL_PEPTIDE_H_REGION (PHOBIUS); SIGNAL_PEPTIDE (PHOBIUS); NON_CYTOPLASMIC_DOMAIN (PHOBIUS); SIGNAL_PEPTIDE_N_REGION (PHOBIUS); SIGNAL_PEPTIDE_C_REGION (PHOBIUS); IPR007110 (PROSITE_PROFILES); cd00096 (CDD); SignalP-noTM (SIGNALP_EUK); IPR036179 (SUPERFAMILY)	no GO terms	no GO terms
gbr.281.22.t1	somatomedin-B and thrombospondin type-1 domain-containing protein-like	Scavenger receptor activity, polysaccharide binding	Y	0	0	Signal peptide	Yes	196									mobidb-lite (MOBIDB_LITE); mobidb-lite (MOBIDB_LITE); SIGNAL_PEPTIDE_H_REGION (PHOBIUS); NON_CYTOPLASMIC_DOMAIN (PHOBIUS); SIGNAL_PEPTIDE_N_REGION (PHOBIUS); SIGNAL_PEPTIDE_C_REGION (PHOBIUS); SIGNAL_PEPTIDE (PHOBIUS); SignalP-noTM (SIGNALP_EUK)	no GO terms	no GO terms
gbr.94.78.t1	spermine oxidase-like	Spermine degradation	Y	0	0	Signal peptide	Yes	499	2	0.0	78.47	1	F:GO:0003723	F:RNA binding			IPR004087 (SMART); IPR036612 (G3DSA:3.30.1370.GENE3D); IPR004088 (PFAM); mobidb-lite (MOBIDB_LITE); mobidb-lite (MOBIDB_LITE); mobidb-lite (MOBIDB_LITE); mobidb-lite (MOBIDB_LITE); SIGNAL_PEPTIDE_H_REGION (PHOBIUS); SIGNAL_PEPTIDE_N_REGION (PHOBIUS); SIGNAL_PEPTIDE (PHOBIUS); SIGNAL_PEPTIDE_C_REGION (PHOBIUS); NON_CYTOPLASMIC_DOMAIN (PHOBIUS); PS50084 (PROSITE_PROFILES); cd00105 (CDD); SignalP-no…	F:GO:0003676; F:GO:0003723	F:nucleic acid binding; F:RNA binding
gbr.248.11.t1	TBC1 domain family member 15 GTPase-activating protein RAB7	GTPase activation	Y	0	0	Transmembrane	Yes	773	20	0.0	60.9	3	P:GO:0006468; F:GO:0004672; F:GO:0005524	P:protein phosphorylation; F:protein kinase activity; F:ATP binding			IPR000719 (SMART); IPR000719 (PFAM); G3DSA:1.10.510.10 (GENE3D); G3DSA:3.30.200.20 (GENE3D); mobidb-lite (MOBIDB_LITE); mobidb-lite (MOBIDB_LITE); mobidb-lite (MOBIDB_LITE); mobidb-lite (MOBIDB_LITE); mobidb-lite (MOBIDB_LITE); PTHR43289 (PANTHER); CYTOPLASMIC_DOMAIN (PHOBIUS); TRANSMEMBRANE (PHOBIUS); NON_CYTOPLASMIC_DOMAIN (PHOBIUS); IPR000719 (PROSITE_PROFILES); cd00180 (CDD); SignalP-noTM (SI…	P:GO:0006468; F:GO:0004672; F:GO:0005524	P:protein phosphorylation; F:protein kinase activity; F:ATP binding
gbr.66.42.t1	T-cell activation inhibitor, mitochondrial	May regulate T-cell apoptosis.	Y	1	0	Signal peptide	Yes	353	20	0.0	64.84	2	P:GO:0006486; F:GO:0008373	P:protein glycosylation; F:sialyltransferase activity			IPR012163 (PIRSF); IPR001675 (PFAM); IPR038578 (G3DSA:3.90.1480.GENE3D); PTHR46032 (PANTHER); SIGNAL_PEPTIDE_H_REGION (PHOBIUS); NON_CYTOPLASMIC_DOMAIN (PHOBIUS); SIGNAL_PEPTIDE_C_REGION (PHOBIUS); SIGNAL_PEPTIDE_N_REGION (PHOBIUS); SIGNAL_PEPTIDE (PHOBIUS); SignalP-noTM (SIGNALP_EUK); TMhelix (TMHMM)	P:GO:0006486; F:GO:0008373	P:protein glycosylation; F:sialyltransferase activity
gbr.80.55.t1	transforming growth factor-beta-induced protein ig-h3-like	Cell adhesion, sensory transduction, vision	Y	0	0	Signal peptide	Yes	647	5	0.0	63.76						Coil (COILS); IPR032675 (G3DSA:3.80.10.GENE3D); mobidb-lite (MOBIDB_LITE); mobidb-lite (MOBIDB_LITE); mobidb-lite (MOBIDB_LITE); mobidb-lite (MOBIDB_LITE); mobidb-lite (MOBIDB_LITE); mobidb-lite (MOBIDB_LITE); mobidb-lite (MOBIDB_LITE); mobidb-lite (MOBIDB_LITE); SIGNAL_PEPTIDE_C_REGION (PHOBIUS); SIGNAL_PEPTIDE (PHOBIUS); NON_CYTOPLASMIC_DOMAIN (PHOBIUS); SIGNAL_PEPTIDE_H_REGION (PHOBIUS); SIGNA…	no GO terms	no GO terms
gbr.158.12.t1	trypsin inhibitor ClTI-1-like isoform X2	Protease inhibitor, serine protease inhibitor	Y	1	0	Signal peptide	Yes	567	16	0.0	56.27						Coil (COILS); mobidb-lite (MOBIDB_LITE); mobidb-lite (MOBIDB_LITE); NON_CYTOPLASMIC_DOMAIN (PHOBIUS); CYTOPLASMIC_DOMAIN (PHOBIUS); SIGNAL_PEPTIDE (PHOBIUS); SIGNAL_PEPTIDE_C_REGION (PHOBIUS); SIGNAL_PEPTIDE_N_REGION (PHOBIUS); SIGNAL_PEPTIDE_H_REGION (PHOBIUS); TRANSMEMBRANE (PHOBIUS); SignalP-TM (SIGNALP_GRAM_POSITIVE); SignalP-noTM (SIGNALP_GRAM_NEGATIVE); SignalP-noTM (SIGNALP_EUK); TMhelix (…	no GO terms	no GO terms
gbr.30.13.t1	uncharacterized protein LOC110976039	Uncharacterized	Y	0	0	Signal peptide	Yes	146	20	4.82536E-22	69.75	3	P:GO:0036444; P:GO:0051560; C:GO:1990246	P:calcium import into the mitochondrion; P:mitochondrial calcium ion homeostasis; C:uniplex complex			IPR018782 (PFAM); mobidb-lite (MOBIDB_LITE); IPR018782 (PANTHER); SIGNAL_PEPTIDE_C_REGION (PHOBIUS); NON_CYTOPLASMIC_DOMAIN (PHOBIUS); SIGNAL_PEPTIDE (PHOBIUS); SIGNAL_PEPTIDE_H_REGION (PHOBIUS); SIGNAL_PEPTIDE_N_REGION (PHOBIUS); SignalP-noTM (SIGNALP_EUK)	P:GO:0036444; P:GO:0051560; C:GO:1990246	P:calcium import into the mitochondrion; P:mitochondrial calcium ion homeostasis; C:uniplex complex
gbr.59.60.t1	uncharacterized protein LOC110977404 isoform X1	Uncharacterized	Y	0	0	Signal peptide	Yes	543	20	0.0	70.75	1	F:GO:0004620	F:phospholipase activity			G3DSA:3.60.60.30 (GENE3D); IPR007000 (PFAM); IPR007000 (PANTHER); PTHR12370:SF1 (PANTHER); SIGNAL_PEPTIDE_H_REGION (PHOBIUS); SIGNAL_PEPTIDE_C_REGION (PHOBIUS); SIGNAL_PEPTIDE_N_REGION (PHOBIUS); SIGNAL_PEPTIDE (PHOBIUS); NON_CYTOPLASMIC_DOMAIN (PHOBIUS); SignalP-noTM (SIGNALP_EUK); SignalP-TM (SIGNALP_GRAM_POSITIVE); SignalP-noTM (SIGNALP_GRAM_NEGATIVE)	F:GO:0004620	F:phospholipase activity
gbr.37.74.t1	uncharacterized protein LOC110977581 isoform X1	Uncharacterized	Y	0	0	Intracellular	Yes	493	20	0.0	59.05						Coil (COILS); IPR028031 (PFAM); IPR027989 (PFAM); IPR027986 (PANTHER); PTHR31596:SF1 (PANTHER); SIGNAL_PEPTIDE_H_REGION (PHOBIUS); SIGNAL_PEPTIDE_N_REGION (PHOBIUS); SIGNAL_PEPTIDE (PHOBIUS); SIGNAL_PEPTIDE_C_REGION (PHOBIUS); NON_CYTOPLASMIC_DOMAIN (PHOBIUS); SignalP-noTM (SIGNALP_EUK)	no GO terms	no GO terms
gbr.15.41.t1	uncharacterized protein LOC110980129 isoform X1	Uncharacterized	Y	0	0	Signal peptide	Yes	1594	20	0.0	67.4	5	P:GO:0005975; P:GO:0006468; F:GO:0004672; F:GO:0005515; F:GO:0005524	P:carbohydrate metabolic process; P:protein phosphorylation; F:protein kinase activity; F:protein binding; F:ATP binding			IPR000719 (SMART); G3DSA:3.30.200.20 (GENE3D); IPR012341 (G3DSA:1.50.10.GENE3D); G3DSA:1.10.510.10 (GENE3D); IPR011990 (G3DSA:1.25.40.GENE3D); IPR005195 (PFAM); IPR000719 (PFAM); mobidb-lite (MOBIDB_LITE); mobidb-lite (MOBIDB_LITE); mobidb-lite (MOBIDB_LITE); mobidb-lite (MOBIDB_LITE); mobidb-lite (MOBIDB_LITE); mobidb-lite (MOBIDB_LITE); mobidb-lite (MOBIDB_LITE); mobidb-lite (MOBIDB_LITE); PTHR…	P:GO:0005975; P:GO:0006468; F:GO:0003824; F:GO:0004672; F:GO:0005515; F:GO:0005524	P:carbohydrate metabolic process; P:protein phosphorylation; F:catalytic activity; F:protein kinase activity; F:protein binding; F:ATP binding
gbr.236.3.t1	uncharacterized protein LOC110982342	Uncharacterized	Y	0	0	Signal peptide	Yes	333	12	1.49988E-25	66.73						SIGNAL_PEPTIDE_N_REGION (PHOBIUS); SIGNAL_PEPTIDE_H_REGION (PHOBIUS); NON_CYTOPLASMIC_DOMAIN (PHOBIUS); SIGNAL_PEPTIDE (PHOBIUS); SIGNAL_PEPTIDE_C_REGION (PHOBIUS); SignalP-noTM (SIGNALP_EUK)	no GO terms	no GO terms
gbr.236.5.t1	uncharacterized protein LOC110982413	Uncharacterized	Y	0	0	Signal peptide	Yes	104									SignalP-noTM (SIGNALP_EUK)	no GO terms	no GO terms
gbr.236.28.t1	uncharacterized protein LOC110984001 isoform X1	Uncharacterized	Y	0	0	Signal peptide	Yes	323	20	8.86134E-131	56.2						IPR000782 (SMART); IPR000782 (PFAM); IPR036378 (G3DSA:2.30.180.GENE3D); PTHR10900 (PANTHER); PTHR10900:SF109 (PANTHER); NON_CYTOPLASMIC_DOMAIN (PHOBIUS); SIGNAL_PEPTIDE_H_REGION (PHOBIUS); SIGNAL_PEPTIDE_N_REGION (PHOBIUS); SIGNAL_PEPTIDE (PHOBIUS); SIGNAL_PEPTIDE_C_REGION (PHOBIUS); IPR000782 (PROSITE_PROFILES); IPR000782 (PROSITE_PROFILES); SignalP-TM (SIGNALP_GRAM_POSITIVE); SignalP-noTM (SIGN…	no GO terms	no GO terms
gbr.179.33.t1	uncharacterized protein LOC110986653	Uncharacterized	Y	0	0	Signal peptide	Yes	473	20	6.46022E-175	61.93	1	P:GO:0007342	P:fusion of sperm to egg plasma membrane involved in single fertilization			IPR000775 (PRINTS); IPR000775 (PFAM); mobidb-lite (MOBIDB_LITE); SIGNAL_PEPTIDE_N_REGION (PHOBIUS); SIGNAL_PEPTIDE_H_REGION (PHOBIUS); NON_CYTOPLASMIC_DOMAIN (PHOBIUS); SIGNAL_PEPTIDE_C_REGION (PHOBIUS); SIGNAL_PEPTIDE (PHOBIUS); SignalP-noTM (SIGNALP_GRAM_NEGATIVE); SignalP-noTM (SIGNALP_EUK)	P:GO:0007342	P:fusion of sperm to egg plasma membrane involved in single fertilization
gbr.126.17.t1	uncharacterized protein LOC110988600	Uncharacterized	Y	0	0	Intracellular	Yes	535	20	0.0	66.99						IPR018790 (PFAM); mobidb-lite (MOBIDB_LITE); mobidb-lite (MOBIDB_LITE); mobidb-lite (MOBIDB_LITE); mobidb-lite (MOBIDB_LITE); IPR018790 (PANTHER); PTHR31094:SF2 (PANTHER); SignalP-noTM (SIGNALP_EUK)	no GO terms	no GO terms
gbr.238.17.t1	uncharacterized protein LOC110989417	Uncharacterized	Y	0	0	UPS	Yes	538	20	0.0	58.45	2	P:GO:0055114; F:GO:0016491	P:obsolete oxidation-reduction process; F:oxidoreductase activity			PR00419 (PRINTS); IPR036188 (G3DSA:3.50.50.GENE3D); G3DSA:3.90.660.10 (GENE3D); IPR002937 (PFAM); mobidb-lite (MOBIDB_LITE); mobidb-lite (MOBIDB_LITE); PTHR10742:SF43 (PANTHER); PTHR10742 (PANTHER); NON_CYTOPLASMIC_DOMAIN (PHOBIUS); SIGNAL_PEPTIDE_C_REGION (PHOBIUS); SIGNAL_PEPTIDE (PHOBIUS); SIGNAL_PEPTIDE_H_REGION (PHOBIUS); SIGNAL_PEPTIDE_N_REGION (PHOBIUS); SignalP-noTM (SIGNALP_EUK); SignalP…	P:GO:0055114; F:GO:0016491	P:obsolete oxidation-reduction process; F:oxidoreductase activity
