# Supplementary material for: Sex-specific expression of pheromones and other signals in gravid starfish
Source: BMC Biol. 2022 Dec 17;20:288. doi: 10.1186/s12915-022-01491-0 (PMC9759900; doi:10.1186/s12915-022-01491-0)
Supplement: Supplementary file 3 — Additional file 3: Table S3.1. Expressed neuropeptides. Table S3.2. Significantly differentially expressed neuropeptides between males and females. Table S3.3. Significantly differentially expressed CDS between male and female sensory tentacles. Table S3.4. DeSeq2 results of 15,777 expressed CDS in male and female sensory tentacles. [file 12915_2022_1491_MOESM3_ESM.xls]

## Sheet: S3.1 expressed neuropeptides
Values in TPM
gene_id	TFm	TFf	STm	STf	RNm	RNf	Skm	Skf	Pam	Paf	Spm	Spf	Com	Cof	Testes	Ovaries	Annotation as characterised by Smith et al., 2017
gbr.122.40.t1	7.75987	7.84372	19.5019	40.7834	55.5856	57.4357	2.45175	2.99339	1.39019	2.38982	3.72936	5.42701	0.967663	2.80175	1.64921	0.806953	Kisspeptin type precursor
gbr.124.36.t1	2.50241	1.95816	1.78602	8.54484	11920.7	16138	23.6496	13.2413	9.96415	12.7334	15.8307	11.82	1.6721	4.00346	0.988682	16.3969	ApNP28
gbr.147.27.t1	85.5565	94.0476	263.202	508.332	233.545	174.253	17.8588	5.58094	1.67752	6.31482	0.96572	1.76301	1.46391	0.724729	0.0149145	0.492415	ApNp23-like
gbr.147.28.t1	50.049	49.0525	156.367	288.928	141.942	136.878	34.224	20.6981	5.40652	9.93264	83.2888	93.3961	16.109	8.21526	0.163737	0.430042	ApNp22-like
gbr.150.29.t1	5.1905	5.70646	21.6405	64.4981	19191.8	21983.2	235.217	307.536	75.8834	88.8732	35.1088	42.9791	8.8277	13.5166	48.8759	24.0952	ApNP15a-like
gbr.150.31.t1	44.5056	40.7971	58.3593	81.121	183.731	168.882	79.2016	57.835	36.2221	44.108	31.8283	43.2166	3.07612	3.60636	0.255343	0.418582	ApNP11-like
gbr.185.15.t1	12.6226	11.9623	18.6996	23.7879	78.47	83.157	29.7925	30.518	8.01657	8.25628	0.854728	0.844257	0.450422	1.4324	1.75052	0.804057	Orexin type precursor 1
gbr.185.16.t1	17.0665	15.5933	30.8338	52.4998	203.715	197.342	19.4588	18.4773	4.11848	4.03481	7.26738	8.70452	1.84743	1.59328	4.62937	3.93107	Orexin type precursor 2
gbr.197.42.t1	27.1493	23.7447	50.5311	99.4153	110.627	85.2725	8.14286	7.72248	6.31408	6.90312	2.53381	2.38845	0.731074	1.45535	0.720102	0.451622	ApNP29
gbr.21.12.t1	41.2667	31.0608	133.062	262.206	2251.08	2519.76	112.177	118.453	46.1673	56.4551	54.9586	70.8121	115.019	111.541	8.64698	28.5429	ApNP27
gbr.210.12.t1	49.7012	44.2201	86.3565	134.746	841.965	786.151	73.1417	66.9862	22.5859	25.9282	82.7936	86.4515	1.58336	2.821	8.74317	1.88331	AN peptide Precursor protein
gbr.221.49.t1	6.91959	6.38843	10.4944	21.9894	245.632	161.605	35.515	4.83838	3.12593	1.748	1.58113	1.40026	0.462358	0.861991	0.179219	0.177231	SALMFamide (L-type) precursor
gbr.235.5.t1	3.91359	3.43171	12.593	20.7939	1941.93	2330.43	35.7953	49.5746	3.86095	6.43567	3.19228	3.77519	2.45702	8.05001	0.289293	0.587006	Calcitonin precursor
gbr.282.7.t1	14.7381	15.7804	45.0119	60.5024	173.908	144.839	40.2049	65.1804	17.6174	15.3041	12.1101	12.1153	10.4455	10.2789	9.58549	10.2596	Thyrotropin-releasing hormone peptide
gbr.287.17.t1	138.841	160.54	200.159	304.054	727.402	711.792	224.382	218.461	64.9228	76.3759	124.348	119.544	7.5101	12.4243	3.90955	3.29858	Secretogranin 7B2 like protein precursor
gbr.293.14.t1	4.14126	4.03099	29.8925	79.0142	303.127	334.578	0	0.13963	0	0	0	0	0.527785	1.64471	0.442584	0.00530364	Luqin-(LQ) -type precursor
gbr.294.21.t1	13.0135	12.8671	31.7836	56.1675	310.875	347.092	19.5466	22.8397	2.50109	2.72965	6.58609	7.1451	1.11016	2.01434	0.285232	0.441982	ApNP26
gbr.307.1.t1	0	0	0	3.29382	6.67576	11.5832	0	0	0	0	0	0	0	0	1.00938	0	Bursicon-Alpha-type precursor 2
gbr.307.2.t1	9.58544	10.8385	46.6483	79.8685	314.088	158.733	15.3409	39.783	8.05874	13.7854	2.71561	6.0467	0.342433	12.1815	36.9452	18.918	Bursicon-Alpha type-precursor 1
gbr.33.86.t1	101.886	107.006	133.135	218.695	339.121	332.494	445.36	467.152	85.3175	87.4177	90.5572	93.8445	12.8178	14.1004	19.058	2.9896	ApNP33
gbr.38.61.t1	3.45418	5.11197	3.17601	5.65355	18.665	17.2419	0.0631194	1.3471	0.326178	2.76228	0.595049	2.0406	1.93663	1.02324	0.935331	2.73954	Bursicon-Alpha-type precursor 3
gbr.38.9.t1	21.8493	19.8583	40.1853	76.854	535.739	757.534	66.8362	76.4583	11.287	15.4006	10.9301	9.3222	3.58331	7.13384	1.5227	0.252386	Starfish Myorelaxant peptide precursor
gbr.4.23.t1	0.744806	0.976131	1.35339	3.17078	2445.32	2544.62	24.3275	27.1843	2.85728	3.58947	0.0427706	0.303192	0.272901	0.528411	0.120096	4.26493	Bombyxin related peptide
gbr.4.26.t1	2.04696	2.09167	3.1415	5.80645	19.3685	20.6321	4.21834	4.59368	0.86023	1.06822	2.26505	2.69867	1.8072	0.878826	0.13454	1.31547	Insulin like precursor
gbr.406.9.t1	64.4249	55.0541	73.4171	53.9036	1614.64	1353.67	718.577	549.452	175.421	171.554	409.861	403.359	65.4119	56.9246	20.4595	17.4636	ApNp15b-like
gbr.416.3.t1	0	0	0	0	0	0	0	0	0	0	0	0	0	0	0.654047	0	Somatostatin- type precursor
gbr.44.63.t1	22.8268	25.1536	46.7229	82.4483	304.653	226.005	0.0601029	0.636474	0.194655	0.17005	1.02405	1.03991	0.0667244	0.0098896	0.116232	0.103802	Melanin-Concentrating hormone (MCH) -type precursor
gbr.471.3.t1	9.74302	11.9777	22.2884	51.1634	1081.09	1362.72	8.24851	4.37211	3.58488	4.66661	18.5152	17.6964	0.75519	2.27487	3.78599	26.079	Pedal peptide (PP) -type precursor
gbr.55.96_1.t1	5.67995	4.70247	9.96802	5.4367	38.2289	163.482	1.75053	4.17912	1.17574	0.844446	3.41379	3.89142	0.17024	0.179315	0.109345	0.337403	Corazonin-like
gbr.55.97_1.t1	4.95109	4.09773	26.498	9.1195	1659.98	5610.4	3.45544	2.00454	3.1346	3.21597	0.0220812	0.407613	0.481197	0.0653324	0.419945	0.139975	GnRH-like
gbr.55.98.t1	2.1557	1.78252	17.513	22.6772	9.81075	7.6662	2.90914	1.49246	0.778804	0.879739	3.61895	5.28564	0.136409	0.225813	0.0242481	0.0238154	NGFFYamide
gbr.60.43.t1	69.4689	63.8786	210.973	278.228	128.22	112.046	186.272	135.341	222.666	277.316	32.8716	39.4282	1.98196	3.30157	0.264637	0.124957	Tachykinin type precursor
gbr.63.22.t1	5.33558	4.96147	9.65756	18.3211	144.184	182.134	9.61478	7.25476	0.948463	2.78465	16.9247	19.7255	0.442821	1.93188	0.332144	0.169826	Glycoprotein Hormone (GPH)-beta-5 precursor 2
gbr.63.23.t1	2.40209	1.56759	6.63753	10.0015	100.719	96.0719	1.85726	2.12891	4.69841	3.67932	0	0	0	0	0.139949	0.11793	Glycoprotein Hormone (GPH)-beta-5 precursor 1
gbr.7.155.t1	118.347	118.581	220.744	311.278	549.288	523.181	90.2759	63.9188	55.6856	65.0997	74.5964	75.6478	8.18688	12.8603	4.05265	1.27592	SALMFamide (F-type) precursor
gbr.74.37.t1	45.1641	40.4146	70.8049	178.141	2356.58	2676.96	137.725	57.8337	29.4857	47.6171	170.386	154.749	13.2005	11.8892	18.7892	5.60982	ApNP31
gbr.8.89.t1	2.32553	5.0052	7.77008	22.9029	9.14827	12.1025	3.23954	7.62352	5.09596	7.23727	10.099	17.9618	1366.74	436.102	0.218021	0.83432	Relaxin-like gonad stimulating peptide
gbr.86.37.t1	0.126915	0.0926286	0.0361189	0.154341	4.72849	4.53352	0	0.433804	0	0	0	0	0	0	0	0	ApNp18-like
gbr.9.57.t1	0.393165	0.719997	2.74976	2.88842	70.1863	59.4483	4.37723	6.38295	3.85487	3.52335	0.102738	0.265342	7.56799	49.1843	4.31549	1.61005	ApNP32

## Sheet: S3.2 Differentially expr neurop
1 indicates upregulation in that given tissue/organ and sex (m/f)
gene_id	TFm	TFf	STm	STf	RNm	RNf	Skm	Skf	Pam	Paf	Spm	Spf	Com	Cof	Testes	Ovaries
gbr.122.40.t1	0	0	0	1	0	0	0	0	0	0	0	0	0	0	1	0
gbr.150.29.t1	0	0	0	1	0	0	0	0	0	0	0	0	0	0	1	0
gbr.21.12.t1	0	0	0	1	0	0	0	0	0	0	0	0	0	0	0	1
gbr.210.12.t1	0	0	0	1	0	0	0	0	0	0	0	0	0	0	1	0
gbr.38.9.t1	0	0	0	1	0	0	0	0	0	0	0	0	0	0	1	0
gbr.471.3.t1	0	0	0	1	0	0	0	0	0	0	0	0	0	0	0	1
gbr.74.37.t1	0	0	0	1	0	0	0	0	0	0	0	0	0	0	1	0
gbr.124.36.t1	0	0	0	0	0	0	0	0	0	0	0	0	0	0	0	1
gbr.147.27.t1	0	0	0	1	0	0	0	0	0	0	0	0	0	0	0	0
gbr.147.28.t1	0	0	0	1	0	0	0	0	0	0	0	0	0	0	0	0
gbr.185.15.t1	0	0	0	0	0	0	0	0	0	0	0	0	0	0	1	0
gbr.185.16.t1	0	0	0	1	0	0	0	0	0	0	0	0	0	0	0	0
gbr.197.42.t1	0	0	0	1	0	0	0	0	0	0	0	0	0	0	0	0
gbr.221.49.t1	0	0	0	1	0	0	0	0	0	0	0	0	0	0	0	0
gbr.287.17.t1	0	0	0	1	0	0	0	0	0	0	0	0	0	0	0	0
gbr.293.14.t1	0	0	0	1	0	0	0	0	0	0	0	0	0	0	0	0
gbr.294.21.t1	0	0	0	1	0	0	0	0	0	0	0	0	0	0	0	0
gbr.33.86.t1	0	0	0	0	0	0	0	0	0	0	0	0	0	0	1	0
gbr.4.23.t1	0	0	0	0	0	0	0	0	0	0	0	0	0	0	0	1
gbr.4.26.t1	0	0	0	0	0	0	0	0	0	0	0	0	0	0	0	1
gbr.7.155.t1	0	0	0	0	0	0	0	0	0	0	0	0	0	0	1	0
gbr.8.89.t1	0	0	0	1	0	0	0	0	0	0	0	0	0	0	0	0
gbr.9.57.t1	0	0	0	0	0	0	0	0	0	0	0	0	0	0	1	0

## Sheet: S3.3 diff expr CDS mal fem STs
gene_id	STm	STf	Description	SignalP	Original TMHMM	new TMHMM	Class	Secreted	Length	#Hits	e-Value	sim mean	#GO	GO IDs	GO Names	Enzyme Codes	Enzyme Names	InterPro IDs	InterPro GO IDs	InterPro GO Names
gbr.122.40.t1	0	1	kisspeptin-type precursor	Y	1	0	Signal peptide	Yes	144	2	1.22739e-99	83.43						mobidb-lite (MOBIDB_LITE); mobidb-lite (MOBIDB_LITE); NON_CYTOPLASMIC_DOMAIN (PHOBIUS); SIGNAL_PEPTIDE (PHOBIUS); SIGNAL_PEPTIDE_H_REGION (PHOBIUS); SIGNAL_PEPTIDE_N_REGION (PHOBIUS); SIGNAL_PEPTIDE_C_REGION (PHOBIUS); SignalP-noTM (SIGNALP_EUK); TMhelix (TMHMM)	no GO terms	no GO terms
gbr.147.27.t1	0	1	ApNp23-like	Y	1	0	Signal peptide	Yes	105	2	1.45666e-72	80.74						SIGNAL_PEPTIDE (PHOBIUS); SIGNAL_PEPTIDE_N_REGION (PHOBIUS); NON_CYTOPLASMIC_DOMAIN (PHOBIUS); SIGNAL_PEPTIDE_C_REGION (PHOBIUS); SIGNAL_PEPTIDE_H_REGION (PHOBIUS); SignalP-noTM (SIGNALP_EUK); SignalP-noTM (SIGNALP_GRAM_NEGATIVE); SignalP-TM (SIGNALP_GRAM_POSITIVE); TMhelix (TMHMM)	no GO terms	no GO terms
gbr.147.28.t1	0	1	ApNp22-like	Y	1	0	Signal peptide	Yes	121	2	1.75127e-30	67.95						SIGNAL_PEPTIDE_C_REGION (PHOBIUS); NON_CYTOPLASMIC_DOMAIN (PHOBIUS); SIGNAL_PEPTIDE_N_REGION (PHOBIUS); SIGNAL_PEPTIDE_H_REGION (PHOBIUS); SIGNAL_PEPTIDE (PHOBIUS); SignalP-noTM (SIGNALP_EUK); SignalP-TM (SIGNALP_GRAM_POSITIVE); SignalP-noTM (SIGNALP_GRAM_NEGATIVE); TMhelix (TMHMM)	no GO terms	no GO terms
gbr.150.29.t1	0	1	ApNP15a-like	Y	0	0	Signal peptide	Yes	110	1	2.88844e-35	74.07						SIGNAL_PEPTIDE_C_REGION (PHOBIUS); NON_CYTOPLASMIC_DOMAIN (PHOBIUS); SIGNAL_PEPTIDE_H_REGION (PHOBIUS); SIGNAL_PEPTIDE (PHOBIUS); SIGNAL_PEPTIDE_N_REGION (PHOBIUS); SignalP-noTM (SIGNALP_GRAM_NEGATIVE); SignalP-noTM (SIGNALP_EUK); SignalP-TM (SIGNALP_GRAM_POSITIVE)	no GO terms	no GO terms
gbr.185.16.t1	0	1	orexin-type precursor 2	Y	0	0	Signal peptide	Yes	132	2	3.11666e-67	91.67						mobidb-lite (MOBIDB_LITE); mobidb-lite (MOBIDB_LITE); TRANSMEMBRANE (PHOBIUS); NON_CYTOPLASMIC_DOMAIN (PHOBIUS); CYTOPLASMIC_DOMAIN (PHOBIUS); SignalP-noTM (SIGNALP_EUK)	no GO terms	no GO terms
gbr.197.42.t1	0	1	ApNP29	Y	1	0	Signal peptide	Yes	72									SIGNAL_PEPTIDE (PHOBIUS); NON_CYTOPLASMIC_DOMAIN (PHOBIUS); SIGNAL_PEPTIDE_H_REGION (PHOBIUS); SIGNAL_PEPTIDE_C_REGION (PHOBIUS); SIGNAL_PEPTIDE_N_REGION (PHOBIUS); SignalP-noTM (SIGNALP_EUK); TMhelix (TMHMM)	no GO terms	no GO terms
gbr.21.12.t1	0	1	ApNP27	Y	1	0	Signal peptide	Yes	103	1	8.42089e-72	100						SIGNAL_PEPTIDE_H_REGION (PHOBIUS); SIGNAL_PEPTIDE (PHOBIUS); SIGNAL_PEPTIDE_N_REGION (PHOBIUS); SIGNAL_PEPTIDE_C_REGION (PHOBIUS); NON_CYTOPLASMIC_DOMAIN (PHOBIUS); SignalP-noTM (SIGNALP_EUK); SignalP-noTM (SIGNALP_GRAM_NEGATIVE); SignalP-TM (SIGNALP_GRAM_POSITIVE); TMhelix (TMHMM)	no GO terms	no GO terms
gbr.210.12.t1	0	1	AN peptide-type precursor	Y	1	1	Signal peptide	No	214	2	4.77605e-125	76.23						mobidb-lite (MOBIDB_LITE); mobidb-lite (MOBIDB_LITE); SIGNAL_PEPTIDE_H_REGION (PHOBIUS); NON_CYTOPLASMIC_DOMAIN (PHOBIUS); SIGNAL_PEPTIDE_N_REGION (PHOBIUS); SIGNAL_PEPTIDE_C_REGION (PHOBIUS); SIGNAL_PEPTIDE (PHOBIUS); SignalP-noTM (SIGNALP_GRAM_NEGATIVE); SignalP-TM (SIGNALP_GRAM_POSITIVE); SignalP-noTM (SIGNALP_EUK); TMhelix (TMHMM)	no GO terms	no GO terms
gbr.221.49.t1	0	1	SALMFamide (L-type) precursor	N	0	0	Intracellular	No	305	17	7.14199e-133	52.35	2	P:GO:0006937; P:GO:0007218	P:regulation of muscle contraction; P:neuropeptide signaling pathway			mobidb-lite (MOBIDB_LITE); mobidb-lite (MOBIDB_LITE)	no GO terms	no GO terms
gbr.287.17.t1	0	1	Secretogranin 7B2 like protein precursor	Y	1	0	Transmembrane	Yes	254	20	0	53.7	2	P:GO:0007218; C:GO:0030141	P:neuropeptide signaling pathway; C:secretory granule			IPR007945 (PANTHER); SIGNAL_PEPTIDE_H_REGION (PHOBIUS); NON_CYTOPLASMIC_DOMAIN (PHOBIUS); SIGNAL_PEPTIDE (PHOBIUS); SIGNAL_PEPTIDE_C_REGION (PHOBIUS); SIGNAL_PEPTIDE_N_REGION (PHOBIUS); SignalP-TM (SIGNALP_EUK); TMhelix (TMHMM)	P:GO:0007218; C:GO:0030141	P:neuropeptide signaling pathway; C:secretory granule
gbr.293.14.t1	0	1	Luqin-(LQ) -type precursor	N	0	0	Intracellular	No	218	1	1.26055e-17	84.62	1	C:GO:0016021	C:integral component of membrane			NON_CYTOPLASMIC_DOMAIN (PHOBIUS); CYTOPLASMIC_DOMAIN (PHOBIUS); TRANSMEMBRANE (PHOBIUS)	no GO terms	no GO terms
gbr.294.21.t1	0	1	ApNP26	Y	1	0	Signal peptide	Yes	79									NON_CYTOPLASMIC_DOMAIN (PHOBIUS); SIGNAL_PEPTIDE_C_REGION (PHOBIUS); SIGNAL_PEPTIDE_H_REGION (PHOBIUS); SIGNAL_PEPTIDE (PHOBIUS); SIGNAL_PEPTIDE_N_REGION (PHOBIUS); SignalP-noTM (SIGNALP_EUK); SignalP-TM (SIGNALP_GRAM_POSITIVE); TMhelix (TMHMM)	no GO terms	no GO terms
gbr.38.9.t1	0	1	Starfish Myorelaxant peptide precursor	N	0	0	Intracellular	No	389	20	0	56.52	2	P:GO:0006413; F:GO:0003743	P:translational initiation; F:translation initiation factor activity			no IPS match	no IPS match	no IPS match
gbr.471.3.t1	0	1	Pedal peptide (PP) -type precursor	N	0	0	Intracellular	No	352	3	0	75.58						mobidb-lite (MOBIDB_LITE); mobidb-lite (MOBIDB_LITE)	no GO terms	no GO terms
gbr.74.37.t1	0	1	ApNP31	Y	0	0	Signal peptide	Yes	109	1	2.54144e-75	100						mobidb-lite (MOBIDB_LITE); SIGNAL_PEPTIDE_N_REGION (PHOBIUS); SIGNAL_PEPTIDE_H_REGION (PHOBIUS); SIGNAL_PEPTIDE_C_REGION (PHOBIUS); NON_CYTOPLASMIC_DOMAIN (PHOBIUS); SIGNAL_PEPTIDE (PHOBIUS); SignalP-TM (SIGNALP_GRAM_POSITIVE); SignalP-noTM (SIGNALP_EUK); SignalP-TM (SIGNALP_GRAM_NEGATIVE)	no GO terms	no GO terms
gbr.8.89.t1	0	1	relaxin-like gonad-stimulating peptide	Y	0	0	Signal peptide	Yes	117	7	1.43219e-81	70.9	6	P:GO:0007189; P:GO:0060279; P:GO:1900195; F:GO:0005179; C:GO:0005615; C:GO:0005886	P:adenylate cyclase-activating G protein-coupled receptor signaling pathway; P:positive regulation of ovulation; P:positive regulation of oocyte maturation; F:hormone activity; C:extracellular space; C:plasma membrane			IPR022353 (PROSITE_PATTERNS); NON_CYTOPLASMIC_DOMAIN (PHOBIUS); SIGNAL_PEPTIDE_N_REGION (PHOBIUS); SIGNAL_PEPTIDE_H_REGION (PHOBIUS); SIGNAL_PEPTIDE_C_REGION (PHOBIUS); SIGNAL_PEPTIDE (PHOBIUS); SignalP-noTM (SIGNALP_EUK); SignalP-noTM (SIGNALP_GRAM_NEGATIVE); IPR036438 (SUPERFAMILY)	no GO terms	no GO terms
gbr.108.14.t1	1	0	receptor expression-enhancing protein 3-like	N	2	1	Transmembrane	No	381	20	0	72.51	2	C:GO:0016020; C:GO:0016021	C:membrane; C:integral component of membrane			IPR004345 (PFAM); mobidb-lite (MOBIDB_LITE); mobidb-lite (MOBIDB_LITE); mobidb-lite (MOBIDB_LITE); mobidb-lite (MOBIDB_LITE); mobidb-lite (MOBIDB_LITE); mobidb-lite (MOBIDB_LITE); mobidb-lite (MOBIDB_LITE); mobidb-lite (MOBIDB_LITE); mobidb-lite (MOBIDB_LITE); PTHR12300:SF36 (PANTHER); IPR004345 (PANTHER); SIGNAL_PEPTIDE (PHOBIUS); NON_CYTOPLASMIC_DOMAIN (PHOBIUS); TRANSMEMBRANE (PHOBIUS); SIGNAL…	no GO terms	no GO terms
gbr.109.12.t1	0	1	uncharacterized protein LOC110977375 isoform X1	N	0	0	Intracellular	No	52	3	7.81634e-31	91.82						no IPS match	no IPS match	no IPS match
gbr.112.26.t1	0	1	putative nucleolin	N	0	0	Intracellular	No	469	5	0	67.92						mobidb-lite (MOBIDB_LITE); mobidb-lite (MOBIDB_LITE); mobidb-lite (MOBIDB_LITE); mobidb-lite (MOBIDB_LITE); mobidb-lite (MOBIDB_LITE)	no GO terms	no GO terms
gbr.112.29.t1	0	1	uncharacterized protein LOC110976070 isoform X2	N	0	0	Intracellular	No	56	4	8.57351e-35	88.3						mobidb-lite (MOBIDB_LITE); mobidb-lite (MOBIDB_LITE)	no GO terms	no GO terms
gbr.124.81.t1	1	0	basement membrane-specific heparan sulfate proteoglycan core protein-like isoform X4	N	0	0	Intracellular	No	3728	20	0	77.28	2	F:GO:0005509; F:GO:0005515	F:calcium ion binding; F:protein binding			IPR002172 (PRINTS); IPR003598 (SMART); IPR001881 (SMART); IPR000034 (SMART); IPR002049 (SMART); IPR003599 (SMART); IPR002172 (SMART); IPR013106 (SMART); IPR000742 (SMART); IPR001791 (SMART); IPR013783 (G3DSA:2.60.40.GENE3D); IPR001791 (PFAM); IPR013783 (G3DSA:2.60.40.GENE3D); IPR000034 (PFAM); IPR013783 (G3DSA:2.60.40.GENE3D); PF13927 (PFAM); G3DSA:2.10.25.10 (GENE3D); IPR013783 (G3DSA:2.60.40.GE…	F:GO:0005509; F:GO:0005515	F:calcium ion binding; F:protein binding
gbr.13.93.t1	0	1	postacrosomal sheath WW domain-binding protein-like isoform X3	N	0	0	Intracellular	No	130	8	5.45775e-53	73.33						mobidb-lite (MOBIDB_LITE); mobidb-lite (MOBIDB_LITE)	no GO terms	no GO terms
gbr.132.18.t1	0	1	uncharacterized protein LOC117303048	Y	0	0	Signal peptide	Yes	361	1	3.00666e-68	65.34						SIGNAL_PEPTIDE_H_REGION (PHOBIUS); SIGNAL_PEPTIDE (PHOBIUS); SIGNAL_PEPTIDE_N_REGION (PHOBIUS); SIGNAL_PEPTIDE_C_REGION (PHOBIUS); NON_CYTOPLASMIC_DOMAIN (PHOBIUS); SignalP-TM (SIGNALP_GRAM_POSITIVE); SignalP-noTM (SIGNALP_GRAM_NEGATIVE); SignalP-noTM (SIGNALP_EUK)	no GO terms	no GO terms
gbr.139.4.t1	1	0	uncharacterized protein LOC110985756	N	0	0	Intracellular	No	281	4	0	68.44						mobidb-lite (MOBIDB_LITE); mobidb-lite (MOBIDB_LITE); mobidb-lite (MOBIDB_LITE); mobidb-lite (MOBIDB_LITE); mobidb-lite (MOBIDB_LITE); mobidb-lite (MOBIDB_LITE)	no GO terms	no GO terms
gbr.141.17.t1	1	0	transcription factor LBX1	N	0	0	Intracellular	No	411	20	0	72.6	3	P:GO:0006355; F:GO:0000981; F:GO:0003677	P:regulation of transcription, DNA-templated; F:DNA-binding transcription factor activity, RNA polymerase II-specific; F:DNA binding			IPR001356 (SMART); IPR001356 (PFAM); G3DSA:1.10.10.60 (GENE3D); mobidb-lite (MOBIDB_LITE); mobidb-lite (MOBIDB_LITE); mobidb-lite (MOBIDB_LITE); mobidb-lite (MOBIDB_LITE); mobidb-lite (MOBIDB_LITE); PTHR24336 (PANTHER); PTHR24336:SF11 (PANTHER); IPR017970 (PROSITE_PATTERNS); IPR001356 (PROSITE_PROFILES); IPR001356 (CDD); IPR009057 (SUPERFAMILY)	P:GO:0006355; F:GO:0000981; F:GO:0003677	P:regulation of transcription, DNA-templated; F:DNA-binding transcription factor activity, RNA polymerase II-specific; F:DNA binding
gbr.143.45.t1	0	1	microfibril-associated glycoprotein 4-like	Y	0	0	Signal peptide	Yes	283	20	3.82532e-176	69.93						Coil (COILS); IPR002181 (SMART); IPR014715 (G3DSA:4.10.530.GENE3D); IPR014716 (G3DSA:3.90.215.GENE3D); IPR002181 (PFAM); PTHR19143 (PANTHER); IPR020837 (PROSITE_PATTERNS); SIGNAL_PEPTIDE (PHOBIUS); SIGNAL_PEPTIDE_N_REGION (PHOBIUS); SIGNAL_PEPTIDE_H_REGION (PHOBIUS); NON_CYTOPLASMIC_DOMAIN (PHOBIUS); SIGNAL_PEPTIDE_C_REGION (PHOBIUS); IPR002181 (PROSITE_PROFILES); IPR002181 (CDD); SignalP-noTM (S…	no GO terms	no GO terms
gbr.144.43.t1	0	1	ras-related protein Rab-30	N	0	0	UPS	UPS	198	20	1.36806e-145	84.92	2	F:GO:0003924; F:GO:0005525	F:GTPase activity; F:GTP binding	EC:3.6.1.15	Nucleoside-triphosphate phosphatase	PR00449 (PRINTS); SM00175 (SMART); SM00176 (SMART); SM00174 (SMART); SM00173 (SMART); IPR001806 (PFAM); IPR005225 (TIGRFAM); G3DSA:3.40.50.300 (GENE3D); PTHR47977:SF4 (PANTHER); PTHR47977 (PANTHER); PS51419 (PROSITE_PROFILES); IPR027417 (SUPERFAMILY)	F:GO:0003924; F:GO:0005525	F:GTPase activity; F:GTP binding
gbr.148.26.t1	0	1	calretinin-like isoform X1	N	0	0	UPS	UPS	299	20	0	78.38	1	F:GO:0005509	F:calcium ion binding			IPR002048 (SMART); IPR002048 (PFAM); G3DSA:1.10.238.10 (GENE3D); G3DSA:1.10.238.10 (GENE3D); G3DSA:1.10.238.10 (GENE3D); PTHR19972 (PANTHER); IPR018247 (PROSITE_PATTERNS); IPR018247 (PROSITE_PATTERNS); IPR018247 (PROSITE_PATTERNS); IPR018247 (PROSITE_PATTERNS); IPR018247 (PROSITE_PATTERNS); IPR018247 (PROSITE_PATTERNS); IPR002048 (PROSITE_PROFILES); IPR002048 (PROSITE_PROFILES); IPR002048 (PROSIT…	F:GO:0005509	F:calcium ion binding
gbr.15.8.t1	0	1	choline transporter-like protein 1 isoform X1	N	9	9	Transmembrane	No	627	20	0	67.18	2	P:GO:0055085; F:GO:0022857	P:transmembrane transport; F:transmembrane transporter activity			Coil (COILS); IPR007603 (PFAM); IPR007603 (PANTHER); PTHR12385:SF12 (PANTHER); TRANSMEMBRANE (PHOBIUS); TRANSMEMBRANE (PHOBIUS); NON_CYTOPLASMIC_DOMAIN (PHOBIUS); CYTOPLASMIC_DOMAIN (PHOBIUS); NON_CYTOPLASMIC_DOMAIN (PHOBIUS); CYTOPLASMIC_DOMAIN (PHOBIUS); TRANSMEMBRANE (PHOBIUS); CYTOPLASMIC_DOMAIN (PHOBIUS); TRANSMEMBRANE (PHOBIUS); TRANSMEMBRANE (PHOBIUS); NON_CYTOPLASMIC_DOMAIN (PHOBIUS); TRA…	P:GO:0055085; F:GO:0022857	P:transmembrane transport; F:transmembrane transporter activity
gbr.15.88.t1	0	1	neurensin-1-like	N	2	2	Intracellular	No	315	20	3.05895e-173	61.51	1	C:GO:0030133	C:transport vesicle			PF14927 (PFAM); mobidb-lite (MOBIDB_LITE); mobidb-lite (MOBIDB_LITE); mobidb-lite (MOBIDB_LITE); mobidb-lite (MOBIDB_LITE); mobidb-lite (MOBIDB_LITE); IPR024883 (PANTHER); PTHR14796:SF3 (PANTHER); TRANSMEMBRANE (PHOBIUS); TRANSMEMBRANE (PHOBIUS); NON_CYTOPLASMIC_DOMAIN (PHOBIUS); CYTOPLASMIC_DOMAIN (PHOBIUS); NON_CYTOPLASMIC_DOMAIN (PHOBIUS); TMhelix (TMHMM); TMhelix (TMHMM)	C:GO:0030133	C:transport vesicle
gbr.151.66.t1	0	1	ubiquitin carboxyl-terminal hydrolase isozyme L3	N	0	0	UPS	UPS	267	20	2.74652e-152	61.1	2	P:GO:0006511; F:GO:0004843	P:ubiquitin-dependent protein catabolic process; F:thiol-dependent deubiquitinase	EC:3.4.19.9; EC:3.4.19; EC:3.4.19.2; EC:3.4.19.12	Folate gamma-glutamyl hydrolase; Acting on peptide bonds (peptidases); Peptidyl-glycinamidase; Ubiquitinyl hydrolase 1	IPR001578 (PRINTS); IPR001578 (PFAM); IPR036959 (G3DSA:3.40.532.GENE3D); G3DSA:3.30.1490.420 (GENE3D); PTHR10589:SF24 (PANTHER); IPR001578 (PANTHER); cd09616 (CDD); IPR038765 (SUPERFAMILY); IPR038765 (SUPERFAMILY)	P:GO:0006511; F:GO:0004843	P:ubiquitin-dependent protein catabolic process; F:thiol-dependent deubiquitinase
gbr.153.39.t1	1	0	Krueppel-like factor 5	N	0	0	UPS	UPS	395	20	0	57.82	8	P:GO:0006355; P:GO:0045944; F:GO:0000976; F:GO:0000981; F:GO:0003700; C:GO:0005615; C:GO:0005634; C:GO:0031012	P:regulation of transcription, DNA-templated; P:positive regulation of transcription by RNA polymerase II; F:transcription cis-regulatory region binding; F:DNA-binding transcription factor activity, RNA polymerase II-specific; F:DNA-binding transcription factor activity; C:extracellular space; C:nucleus; C:extracellular matrix			IPR013087 (SMART); G3DSA:3.30.160.60 (GENE3D); G3DSA:3.30.160.60 (GENE3D); IPR013087 (PFAM); G3DSA:3.30.160.60 (GENE3D); PTHR23235 (PANTHER); PTHR23235:SF79 (PANTHER); IPR013087 (PROSITE_PATTERNS); IPR013087 (PROSITE_PATTERNS); IPR013087 (PROSITE_PATTERNS); IPR013087 (PROSITE_PROFILES); IPR013087 (PROSITE_PROFILES); IPR013087 (PROSITE_PROFILES); IPR036236 (SUPERFAMILY); IPR036236 (SUPERFAMILY)	no GO terms	no GO terms
gbr.160.36.t1	0	1	uncharacterized protein LOC110988206	N	0	0	Intracellular	No	177	20	8.52281e-127	70.54						Coil (COILS)	no GO terms	no GO terms
gbr.164.24.t1	1	0	uncharacterized protein LOC110982942	N	0	0	UPS	UPS	162	4	8.96085e-104	73.99	3	P:GO:0030431; P:GO:0032222; P:GO:1903818	P:sleep; P:regulation of synaptic transmission, cholinergic; P:positive regulation of voltage-gated potassium channel activity			IPR031424 (PFAM); SignalP-TM (SIGNALP_GRAM_POSITIVE)	P:GO:0030431; P:GO:0032222; P:GO:1903818	P:sleep; P:regulation of synaptic transmission, cholinergic; P:positive regulation of voltage-gated potassium channel activity
gbr.168.7.t1	0	1	Ubiquitin-60S ribosomal protein L40	N	0	0	Intracellular	No	478	20	0	61.44	1	F:GO:0005515	F:protein binding			IPR000626 (SMART); G3DSA:3.10.20.90 (GENE3D); G3DSA:3.90.228.10 (GENE3D); IPR000626 (PFAM); mobidb-lite (MOBIDB_LITE); mobidb-lite (MOBIDB_LITE); PTHR36649 (PANTHER); IPR000626 (PROSITE_PROFILES); cd17039 (CDD); IPR029071 (SUPERFAMILY)	F:GO:0005515	F:protein binding
gbr.17.64.t1	1	0	early growth response 1	N	0	0	Intracellular	No	422	20	0	65.56	1	F:GO:0003677	F:DNA binding			IPR013087 (SMART); G3DSA:3.30.160.60 (GENE3D); G3DSA:3.30.160.60 (GENE3D); IPR013087 (PFAM); mobidb-lite (MOBIDB_LITE); mobidb-lite (MOBIDB_LITE); mobidb-lite (MOBIDB_LITE); PTHR23235 (PANTHER); PTHR23235:SF60 (PANTHER); IPR013087 (PROSITE_PATTERNS); IPR013087 (PROSITE_PATTERNS); IPR013087 (PROSITE_PROFILES); IPR013087 (PROSITE_PROFILES); IPR036236 (SUPERFAMILY)	no GO terms	no GO terms
gbr.17.71.t1	1	0	hemicentin-1-like	N	0	0	Intracellular	No	477	20	0	64.45	4	P:GO:0007155; P:GO:0007411; F:GO:0005515; C:GO:0005886	P:cell adhesion; P:axon guidance; F:protein binding; C:plasma membrane			IPR003599 (SMART); IPR003598 (SMART); IPR000742 (SMART); IPR013098 (PFAM); G3DSA:2.10.25.10 (GENE3D); IPR013783 (G3DSA:2.60.40.GENE3D); IPR043204 (PANTHER); IPR000742 (PROSITE_PATTERNS); IPR000742 (PROSITE_PATTERNS); IPR007110 (PROSITE_PROFILES); IPR000742 (PROSITE_PROFILES); IPR036179 (SUPERFAMILY)	P:GO:0007155; P:GO:0007411; F:GO:0005515; C:GO:0005886	P:cell adhesion; P:axon guidance; F:protein binding; C:plasma membrane
gbr.170.28.t1	0	1	corticotropin-releasing hormone-type precursor	Y	1	0	Signal peptide	Yes	132	1	1.17702e-33	68.94						SIGNAL_PEPTIDE_N_REGION (PHOBIUS); SIGNAL_PEPTIDE_C_REGION (PHOBIUS); SIGNAL_PEPTIDE_H_REGION (PHOBIUS); NON_CYTOPLASMIC_DOMAIN (PHOBIUS); SIGNAL_PEPTIDE (PHOBIUS); SignalP-TM (SIGNALP_GRAM_POSITIVE); SignalP-noTM (SIGNALP_EUK); TMhelix (TMHMM)	no GO terms	no GO terms
gbr.174.41.t1_gbr.174.42.t1	1	0	major facilitator superfamily domain-containing protein 4A-like	N	11	11	Intracellular	No	613	20	0	65.53	1	F:GO:0022857	F:transmembrane transporter activity			G3DSA:1.20.1250.20 (GENE3D); IPR011701 (PFAM); G3DSA:1.20.1250.20 (GENE3D); mobidb-lite (MOBIDB_LITE); mobidb-lite (MOBIDB_LITE); PTHR23121:SF10 (PANTHER); PTHR23121 (PANTHER); IPR036259 (SUPERFAMILY)	P:GO:0055085; F:GO:0022857	P:transmembrane transport; F:transmembrane transporter activity
gbr.174.49.t1	0	1	proline-rich transmembrane protein 4-like isoform X1	N	8	7	Transmembrane	No	600	20	0	66.05	1	C:GO:0016020	C:membrane			mobidb-lite (MOBIDB_LITE); mobidb-lite (MOBIDB_LITE); PTHR35578 (PANTHER); CYTOPLASMIC_DOMAIN (PHOBIUS); TRANSMEMBRANE (PHOBIUS); NON_CYTOPLASMIC_DOMAIN (PHOBIUS); TRANSMEMBRANE (PHOBIUS); CYTOPLASMIC_DOMAIN (PHOBIUS); TRANSMEMBRANE (PHOBIUS); TRANSMEMBRANE (PHOBIUS); NON_CYTOPLASMIC_DOMAIN (PHOBIUS); TRANSMEMBRANE (PHOBIUS); TRANSMEMBRANE (PHOBIUS); CYTOPLASMIC_DOMAIN (PHOBIUS); TRANSMEMBRANE (P…	no GO terms	no GO terms
gbr.183.33.t1	1	0	---NA---	N	2	1	Transmembrane	No	80									NON_CYTOPLASMIC_DOMAIN (PHOBIUS); NON_CYTOPLASMIC_DOMAIN (PHOBIUS); CYTOPLASMIC_DOMAIN (PHOBIUS); TRANSMEMBRANE (PHOBIUS); TRANSMEMBRANE (PHOBIUS); TMhelix (TMHMM); TMhelix (TMHMM)	no GO terms	no GO terms
gbr.183.66.t1	0	1	clarin-3-like isoform X1	N	4	3	Transmembrane	No	260	20	0	58.18	1	C:GO:0016020	C:membrane			G3DSA:1.20.140.150 (GENE3D); IPR026748 (PANTHER); PTHR31548:SF1 (PANTHER); CYTOPLASMIC_DOMAIN (PHOBIUS); NON_CYTOPLASMIC_DOMAIN (PHOBIUS); TRANSMEMBRANE (PHOBIUS); TRANSMEMBRANE (PHOBIUS); NON_CYTOPLASMIC_DOMAIN (PHOBIUS); TRANSMEMBRANE (PHOBIUS); CYTOPLASMIC_DOMAIN (PHOBIUS); TRANSMEMBRANE (PHOBIUS); CYTOPLASMIC_DOMAIN (PHOBIUS); SignalP-TM (SIGNALP_GRAM_POSITIVE); TMhelix (TMHMM); TMhelix (TMHM…	no GO terms	no GO terms
gbr.186.5.t1	0	1	KPR11.2	N	9	8	Transmembrane	No	673	20	1.4227e-97	53.89	6	P:GO:0007186; P:GO:0030001; P:GO:0055085; F:GO:0004930; F:GO:0046873; C:GO:0016021	P:G protein-coupled receptor signaling pathway; P:metal ion transport; P:transmembrane transport; F:G protein-coupled receptor activity; F:metal ion transmembrane transporter activity; C:integral component of membrane			IPR000276 (PRINTS); IPR000276 (PFAM); G3DSA:1.20.1070.10 (GENE3D); IPR003689 (PFAM); mobidb-lite (MOBIDB_LITE); mobidb-lite (MOBIDB_LITE); mobidb-lite (MOBIDB_LITE); mobidb-lite (MOBIDB_LITE); PTHR24235 (PANTHER); IPR000276 (PROSITE_PATTERNS); CYTOPLASMIC_DOMAIN (PHOBIUS); TRANSMEMBRANE (PHOBIUS); TRANSMEMBRANE (PHOBIUS); TRANSMEMBRANE (PHOBIUS); CYTOPLASMIC_DOMAIN (PHOBIUS); NON_CYTOPLASMIC_DOMA…	P:GO:0007186; P:GO:0030001; P:GO:0055085; F:GO:0004930; F:GO:0046873; C:GO:0016020; C:GO:0016021	P:G protein-coupled receptor signaling pathway; P:metal ion transport; P:transmembrane transport; F:G protein-coupled receptor activity; F:metal ion transmembrane transporter activity; C:membrane; C:integral component of membrane
gbr.187.11.t1	0	1	somatostatin receptor type 2	N	7	7	Intracellular	No	434	20	0	62.3	3	P:GO:0007186; F:GO:0004930; C:GO:0016021	P:G protein-coupled receptor signaling pathway; F:G protein-coupled receptor activity; C:integral component of membrane			IPR000276 (PRINTS); IPR000276 (SMART); IPR000276 (PFAM); G3DSA:1.20.1070.10 (GENE3D); PTHR24229 (PANTHER); IPR000276 (PROSITE_PATTERNS); CYTOPLASMIC_DOMAIN (PHOBIUS); NON_CYTOPLASMIC_DOMAIN (PHOBIUS); TRANSMEMBRANE (PHOBIUS); NON_CYTOPLASMIC_DOMAIN (PHOBIUS); TRANSMEMBRANE (PHOBIUS); TRANSMEMBRANE (PHOBIUS); CYTOPLASMIC_DOMAIN (PHOBIUS); NON_CYTOPLASMIC_DOMAIN (PHOBIUS); TRANSMEMBRANE (PHOBIUS); …	P:GO:0007186; F:GO:0004930; C:GO:0016021	P:G protein-coupled receptor signaling pathway; F:G protein-coupled receptor activity; C:integral component of membrane
gbr.192.10.t1	0	1	vasa-like protein	N	0	0	Intracellular	No	695	20	0	78.75	4	F:GO:0003676; F:GO:0004386; F:GO:0005524; F:GO:0008270	F:nucleic acid binding; F:helicase activity; F:ATP binding; F:zinc ion binding	EC:3.6.1.3; EC:3.6.1.15	Deleted entry; Nucleoside-triphosphate phosphatase	IPR014001 (SMART); IPR001650 (SMART); IPR001878 (SMART); G3DSA:4.10.60.10 (GENE3D); IPR001650 (PFAM); IPR011545 (PFAM); G3DSA:3.40.50.300 (GENE3D); IPR001878 (PFAM); G3DSA:4.10.60.10 (GENE3D); G3DSA:3.40.50.300 (GENE3D); mobidb-lite (MOBIDB_LITE); mobidb-lite (MOBIDB_LITE); mobidb-lite (MOBIDB_LITE); mobidb-lite (MOBIDB_LITE); mobidb-lite (MOBIDB_LITE); mobidb-lite (MOBIDB_LITE); PTHR47958 (PANTH…	F:GO:0003676; F:GO:0004386; F:GO:0005524; F:GO:0008270	F:nucleic acid binding; F:helicase activity; F:ATP binding; F:zinc ion binding
gbr.197.7.t1_gbr.197.8.t1	0	1	amyloid-beta-like protein isoform X1	Y	2	1	Signal peptide	No	782	20	0	54.26	4	F:GO:0008201; F:GO:0046914; C:GO:0016020; C:GO:0016021	F:heparin binding; F:transition metal ion binding; C:membrane; C:integral component of membrane			IPR008155 (PRINTS); IPR036454 (G3DSA:3.90.570.GENE3D); IPR036669 (G3DSA:3.30.1490.GENE3D); IPR019543 (PFAM); IPR015849 (PFAM); IPR011993 (G3DSA:2.30.29.GENE3D); IPR024329 (PFAM); IPR011178 (PFAM); IPR036176 (G3DSA:1.20.120.GENE3D); mobidb-lite (MOBIDB_LITE); mobidb-lite (MOBIDB_LITE); mobidb-lite (MOBIDB_LITE); mobidb-lite (MOBIDB_LITE); mobidb-lite (MOBIDB_LITE); mobidb-lite (MOBIDB_LITE); mobid…	F:GO:0008201; F:GO:0046914; C:GO:0016021	F:heparin binding; F:transition metal ion binding; C:integral component of membrane
gbr.198.18.t1	0	1	serine/arginine repetitive matrix protein 1-like	N	0	0	Intracellular	No	772	20	0	52.55	2	P:GO:1901386; F:GO:0044325	P:negative regulation of voltage-gated calcium channel activity; F:ion channel binding			mobidb-lite (MOBIDB_LITE); mobidb-lite (MOBIDB_LITE); mobidb-lite (MOBIDB_LITE); mobidb-lite (MOBIDB_LITE); mobidb-lite (MOBIDB_LITE); mobidb-lite (MOBIDB_LITE); mobidb-lite (MOBIDB_LITE); mobidb-lite (MOBIDB_LITE); mobidb-lite (MOBIDB_LITE); mobidb-lite (MOBIDB_LITE); mobidb-lite (MOBIDB_LITE); mobidb-lite (MOBIDB_LITE); mobidb-lite (MOBIDB_LITE); mobidb-lite (MOBIDB_LITE); mobidb-lite (MOBIDB_L…	P:GO:1901386; F:GO:0044325	P:negative regulation of voltage-gated calcium channel activity; F:ion channel binding
gbr.20.25.t1_gbr.20.16.t1_gbr.20.17.t1	1	0	monocarboxylate transporter 11-like isoform X1	N	12	11	Transmembrane	No	437	20	0	74.15						G3DSA:1.20.1250.20 (GENE3D); G3DSA:1.20.1250.20 (GENE3D); IPR011701 (PFAM); PTHR11360:SF86 (PANTHER); PTHR11360 (PANTHER); IPR020846 (PROSITE_PROFILES); IPR036259 (SUPERFAMILY)	P:GO:0055085; F:GO:0022857	P:transmembrane transport; F:transmembrane transporter activity
gbr.207.2.t1	1	0	IgGFc-binding protein-like	Y	0	0	Signal peptide	Yes	596	20	0	53.06	2	C:GO:0016020; C:GO:0016021	C:membrane; C:integral component of membrane			IPR035234 (PFAM); mobidb-lite (MOBIDB_LITE); mobidb-lite (MOBIDB_LITE); PTHR46534 (PANTHER); NON_CYTOPLASMIC_DOMAIN (PHOBIUS); SIGNAL_PEPTIDE (PHOBIUS); TRANSMEMBRANE (PHOBIUS); CYTOPLASMIC_DOMAIN (PHOBIUS); SIGNAL_PEPTIDE_H_REGION (PHOBIUS); SIGNAL_PEPTIDE_C_REGION (PHOBIUS); SIGNAL_PEPTIDE_N_REGION (PHOBIUS); SignalP-noTM (SIGNALP_EUK); SignalP-TM (SIGNALP_GRAM_POSITIVE)	no GO terms	no GO terms
gbr.208.50.t1	1	0	metabotropic glutamate receptor 8-like	Y	7	7	Signal peptide	No	2207	20	0	48.37	3	P:GO:0007186; F:GO:0004930; C:GO:0016021	P:G protein-coupled receptor signaling pathway; F:G protein-coupled receptor activity; C:integral component of membrane			IPR000337 (PRINTS); G3DSA:3.40.50.2300 (GENE3D); G3DSA:3.40.50.2300 (GENE3D); IPR001828 (PFAM); G3DSA:3.40.50.2300 (GENE3D); G3DSA:3.40.50.2300 (GENE3D); G3DSA:3.40.50.2300 (GENE3D); G3DSA:3.40.50.2300 (GENE3D); G3DSA:3.40.50.2300 (GENE3D); G3DSA:3.40.50.2300 (GENE3D); G3DSA:3.40.50.2300 (GENE3D); IPR017978 (PFAM); PTHR24060:SF158 (PANTHER); PTHR24060 (PANTHER); PTHR24060:SF158 (PANTHER); PTHR240…	P:GO:0007186; F:GO:0004930; C:GO:0016021	P:G protein-coupled receptor signaling pathway; F:G protein-coupled receptor activity; C:integral component of membrane
gbr.214.15.t1	0	1	fibropellin-1-like isoform X1	Y	0	0	Signal peptide	Yes	215	20	8.70394e-15	65.64	2	F:GO:0005044; C:GO:0016020	F:scavenger receptor activity; C:membrane			IPR001190 (PRINTS); IPR017448 (SMART); IPR036772 (G3DSA:3.10.250.GENE3D); IPR001190 (PFAM); PTHR19331:SF400 (PANTHER); PTHR19331 (PANTHER); SIGNAL_PEPTIDE_H_REGION (PHOBIUS); SIGNAL_PEPTIDE (PHOBIUS); SIGNAL_PEPTIDE_C_REGION (PHOBIUS); SIGNAL_PEPTIDE_N_REGION (PHOBIUS); NON_CYTOPLASMIC_DOMAIN (PHOBIUS); IPR001190 (PROSITE_PROFILES); SignalP-noTM (SIGNALP_EUK); IPR036772 (SUPERFAMILY)	F:GO:0005044; C:GO:0016020	F:scavenger receptor activity; C:membrane
gbr.22.66.t1	0	1	corticotropin-releasing factor-binding protein	N	0	0	UPS	UPS	338	20	0	49.97	1	F:GO:0051424	F:corticotropin-releasing hormone binding			IPR008435 (PFAM); mobidb-lite (MOBIDB_LITE); IPR008435 (PANTHER); IPR035914 (SUPERFAMILY)	F:GO:0051424	F:corticotropin-releasing hormone binding
gbr.22.7.t1	0	1	26S proteasome regulatory subunit 6B	N	0	0	Intracellular	No	404	20	0	95.98	4	P:GO:0030163; F:GO:0005524; F:GO:0036402; C:GO:0005737	P:protein catabolic process; F:ATP binding; F:proteasome-activating activity; C:cytoplasm	EC:3.6.1.3; EC:3.6.1.15	Deleted entry; Nucleoside-triphosphate phosphatase	Coil (COILS); IPR003593 (SMART); IPR032501 (PFAM); IPR003959 (PFAM); IPR005937 (TIGRFAM); G3DSA:3.40.50.300 (GENE3D); G3DSA:2.40.50.140 (GENE3D); G3DSA:1.10.8.60 (GENE3D); IPR041569 (PFAM); IPR035256 (PTHR23073:PANTHER); PTHR23073 (PANTHER); IPR003960 (PROSITE_PATTERNS); cd00009 (CDD); IPR027417 (SUPERFAMILY)	P:GO:0030163; F:GO:0005524; F:GO:0016787; F:GO:0016887; F:GO:0036402; C:GO:0005737	P:protein catabolic process; F:ATP binding; F:hydrolase activity; F:ATPase; F:proteasome-activating activity; C:cytoplasm
gbr.25.181.t1	1	0	putative ribonuclease ZC3H12C	N	0	0	Intracellular	No	986	20	0	75.17	1	F:GO:0046872	F:metal ion binding			IPR040546 (PFAM); IPR021869 (PFAM); G3DSA:3.40.50.11980 (GENE3D); mobidb-lite (MOBIDB_LITE); mobidb-lite (MOBIDB_LITE); mobidb-lite (MOBIDB_LITE); mobidb-lite (MOBIDB_LITE); mobidb-lite (MOBIDB_LITE); mobidb-lite (MOBIDB_LITE); mobidb-lite (MOBIDB_LITE); mobidb-lite (MOBIDB_LITE); mobidb-lite (MOBIDB_LITE); mobidb-lite (MOBIDB_LITE); mobidb-lite (MOBIDB_LITE); mobidb-lite (MOBIDB_LITE); mobidb-li…	no GO terms	no GO terms
gbr.25.231.t1	0	1	dehydrodolichyl diphosphate synthase complex subunit DHDDS-like	N	3	3	UPS	UPS	342	20	3.12003e-170	84.07	1	F:GO:0016765	F:transferase activity, transferring alkyl or aryl (other than methyl) groups			Coil (COILS); IPR036424 (G3DSA:3.40.1180.GENE3D); IPR001441 (PFAM); IPR001441 (TIGRFAM); PTHR10291:SF0 (PANTHER); IPR001441 (PANTHER); IPR018520 (PROSITE_PATTERNS); TRANSMEMBRANE (PHOBIUS); NON_CYTOPLASMIC_DOMAIN (PHOBIUS); CYTOPLASMIC_DOMAIN (PHOBIUS); CYTOPLASMIC_DOMAIN (PHOBIUS); TRANSMEMBRANE (PHOBIUS); IPR001441 (HAMAP); IPR001441 (CDD); IPR036424 (SUPERFAMILY); TMhelix (TMHMM); TMhelix (TMH…	F:GO:0016765	F:transferase activity, transferring alkyl or aryl (other than methyl) groups
gbr.252.17.t1	0	1	glutamate receptor 2 isoform X3	Y	4	3	Signal peptide	No	944	20	0	63.11	2	F:GO:0004970; C:GO:0016020	F:ionotropic glutamate receptor activity; C:membrane			IPR019594 (SMART); IPR001320 (SMART); IPR001828 (PFAM); G3DSA:3.40.50.2300 (GENE3D); IPR019594 (PFAM); G3DSA:3.40.50.2300 (GENE3D); IPR001320 (PFAM); PTHR18966 (PANTHER); PTHR18966:SF157 (PANTHER); TRANSMEMBRANE (PHOBIUS); SIGNAL_PEPTIDE_C_REGION (PHOBIUS); TRANSMEMBRANE (PHOBIUS); CYTOPLASMIC_DOMAIN (PHOBIUS); NON_CYTOPLASMIC_DOMAIN (PHOBIUS); TRANSMEMBRANE (PHOBIUS); SIGNAL_PEPTIDE (PHOBIUS); C…	F:GO:0004970; F:GO:0015276; C:GO:0016020	F:ionotropic glutamate receptor activity; F:ligand-gated ion channel activity; C:membrane
gbr.252.2.t1	0	1	cathepsin O	N	1	0	Transmembrane	No	356	20	0	58	2	P:GO:0006508; F:GO:0008234	P:proteolysis; F:cysteine-type peptidase activity			IPR013201 (SMART); IPR000668 (SMART); IPR013201 (PFAM); G3DSA:3.90.70.10 (GENE3D); IPR000668 (PFAM); PTHR12411 (PANTHER); PTHR12411:SF775 (PANTHER); SIGNAL_PEPTIDE_C_REGION (PHOBIUS); SIGNAL_PEPTIDE_N_REGION (PHOBIUS); NON_CYTOPLASMIC_DOMAIN (PHOBIUS); SIGNAL_PEPTIDE (PHOBIUS); SIGNAL_PEPTIDE_H_REGION (PHOBIUS); IPR039417 (CDD); IPR038765 (SUPERFAMILY); TMhelix (TMHMM)	P:GO:0006508; F:GO:0008234	P:proteolysis; F:cysteine-type peptidase activity
gbr.26.23.t1	1	0	guanylate cyclase 32E-like	Y	0	0	Signal peptide	Yes	910	20	0	68.24	6	P:GO:0006182; P:GO:0006468; P:GO:0035556; F:GO:0004383; F:GO:0004672; F:GO:0005524	P:cGMP biosynthetic process; P:protein phosphorylation; P:intracellular signal transduction; F:guanylate cyclase activity; F:protein kinase activity; F:ATP binding	EC:4.6.1.2	Guanylate cyclase	Coil (COILS); IPR000719 (SMART); G3DSA:3.40.50.2300 (GENE3D); G3DSA:1.10.510.10 (GENE3D); IPR029787 (G3DSA:3.30.70.GENE3D); G3DSA:3.40.50.2300 (GENE3D); IPR001245 (PFAM); IPR001828 (PFAM); IPR011645 (PFAM); PTHR11920 (PANTHER); PTHR11920 (PANTHER); PTHR11920:SF475 (PANTHER); PTHR11920:SF475 (PANTHER); NON_CYTOPLASMIC_DOMAIN (PHOBIUS); SIGNAL_PEPTIDE_C_REGION (PHOBIUS); SIGNAL_PEPTIDE_H_REGION (PH…	P:GO:0006182; P:GO:0006468; P:GO:0009190; P:GO:0035556; F:GO:0004383; F:GO:0004672; F:GO:0005524	P:cGMP biosynthetic process; P:protein phosphorylation; P:cyclic nucleotide biosynthetic process; P:intracellular signal transduction; F:guanylate cyclase activity; F:protein kinase activity; F:ATP binding
gbr.26.24.t1	1	0	guanylate cyclase 32E-like	N	0	0	Transmembrane	No	252	20	6.33794e-137	64.74	5	P:GO:0007165; P:GO:0009190; P:GO:1901564; F:GO:0016849; C:GO:0016020	P:signal transduction; P:cyclic nucleotide biosynthetic process; P:organonitrogen compound metabolic process; F:phosphorus-oxygen lyase activity; C:membrane			IPR001828 (PFAM); G3DSA:3.40.50.2300 (GENE3D); CYTOPLASMIC_DOMAIN (PHOBIUS); NON_CYTOPLASMIC_DOMAIN (PHOBIUS); TRANSMEMBRANE (PHOBIUS); IPR028082 (SUPERFAMILY)	no GO terms	no GO terms
gbr.26.88.t1	0	1	E3 ubiquitin-protein ligase ZNF598	N	0	0	Intracellular	No	865	20	0	52.82						Coil (COILS); Coil (COILS); mobidb-lite (MOBIDB_LITE); mobidb-lite (MOBIDB_LITE); mobidb-lite (MOBIDB_LITE); mobidb-lite (MOBIDB_LITE); mobidb-lite (MOBIDB_LITE); mobidb-lite (MOBIDB_LITE); mobidb-lite (MOBIDB_LITE); mobidb-lite (MOBIDB_LITE); mobidb-lite (MOBIDB_LITE); mobidb-lite (MOBIDB_LITE); mobidb-lite (MOBIDB_LITE); PTHR22938 (PANTHER); PTHR22938:SF0 (PANTHER)	no GO terms	no GO terms
gbr.27.43.t1	1	0	microtubule-associated protein 4-like isoform X1	N	0	0	Intracellular	No	532	20	0	66.61	3	P:GO:0001578; P:GO:0021954; F:GO:0015631	P:microtubule bundle formation; P:central nervous system neuron development; F:tubulin binding			IPR001084 (PFAM); mobidb-lite (MOBIDB_LITE); mobidb-lite (MOBIDB_LITE); mobidb-lite (MOBIDB_LITE); mobidb-lite (MOBIDB_LITE); mobidb-lite (MOBIDB_LITE); mobidb-lite (MOBIDB_LITE); mobidb-lite (MOBIDB_LITE); mobidb-lite (MOBIDB_LITE); PTHR11501 (PANTHER); PTHR11501 (PANTHER); PTHR11501 (PANTHER); IPR030797 (PTHR11501:PANTHER); IPR030797 (PTHR11501:PANTHER); IPR001084 (PROSITE_PATTERNS); IPR001084 …	P:GO:0001578; P:GO:0021954; F:GO:0015631	P:microtubule bundle formation; P:central nervous system neuron development; F:tubulin binding
gbr.27.54.t1	1	0	nuclear receptor ROR-alpha-like	N	0	0	UPS	UPS	239	20	8.06622e-175	63.4	3	P:GO:0006355; F:GO:0003677; F:GO:0004879	P:regulation of transcription, DNA-templated; F:DNA binding; F:nuclear receptor activity			IPR001723 (PRINTS); IPR001728 (PRINTS); IPR000536 (SMART); IPR035500 (G3DSA:1.10.565.GENE3D); IPR000536 (PFAM); PTHR24082 (PANTHER); IPR000536 (PROSITE_PROFILES); IPR035500 (SUPERFAMILY)	P:GO:0006355; F:GO:0003677; F:GO:0004879	P:regulation of transcription, DNA-templated; F:DNA binding; F:nuclear receptor activity
gbr.277.10.t1	0	1	MFS-type transporter SLC18B1-like	N	12	12	Intracellular	No	521	20	0	69.79	2	P:GO:0055085; F:GO:0022857	P:transmembrane transport; F:transmembrane transporter activity			IPR001958 (PRINTS); G3DSA:1.20.1250.20 (GENE3D); G3DSA:1.20.1250.20 (GENE3D); IPR011701 (PFAM); mobidb-lite (MOBIDB_LITE); mobidb-lite (MOBIDB_LITE); PTHR23506 (PANTHER); PTHR23506:SF26 (PANTHER); TRANSMEMBRANE (PHOBIUS); CYTOPLASMIC_DOMAIN (PHOBIUS); TRANSMEMBRANE (PHOBIUS); CYTOPLASMIC_DOMAIN (PHOBIUS); TRANSMEMBRANE (PHOBIUS); NON_CYTOPLASMIC_DOMAIN (PHOBIUS); CYTOPLASMIC_DOMAIN (PHOBIUS); TRA…	P:GO:0055085; F:GO:0022857	P:transmembrane transport; F:transmembrane transporter activity
gbr.297.11.t1	0	1	uncharacterized protein LOC110988779	Y	1	0	Signal peptide	Yes	183	3	1.53592e-132	83.08						SIGNAL_PEPTIDE_H_REGION (PHOBIUS); SIGNAL_PEPTIDE_N_REGION (PHOBIUS); SIGNAL_PEPTIDE_C_REGION (PHOBIUS); NON_CYTOPLASMIC_DOMAIN (PHOBIUS); SIGNAL_PEPTIDE (PHOBIUS); PS51257 (PROSITE_PROFILES); SignalP-noTM (SIGNALP_GRAM_NEGATIVE); SignalP-TM (SIGNALP_GRAM_POSITIVE); SignalP-noTM (SIGNALP_EUK); TMhelix (TMHMM)	no GO terms	no GO terms
gbr.3.24.t1	0	1	T-complex protein 1 subunit eta isoform X2	N	0	0	Intracellular	No	556	20	0	93.23	3	P:GO:0006457; F:GO:0005524; F:GO:0051082	P:protein folding; F:ATP binding; F:unfolded protein binding			IPR017998 (PRINTS); IPR002423 (PFAM); IPR027413 (G3DSA:1.10.560.GENE3D); IPR012720 (TIGRFAM); IPR027409 (G3DSA:3.50.7.GENE3D); IPR027410 (G3DSA:3.30.260.GENE3D); mobidb-lite (MOBIDB_LITE); PTHR11353 (PANTHER); IPR012720 (PTHR11353:PANTHER); IPR002194 (PROSITE_PATTERNS); IPR002194 (PROSITE_PATTERNS); IPR002194 (PROSITE_PATTERNS); IPR012720 (CDD); IPR027413 (SUPERFAMILY); IPR027409 (SUPERFAMILY); I…	P:GO:0006457; F:GO:0005524; F:GO:0051082	P:protein folding; F:ATP binding; F:unfolded protein binding
gbr.3.46.t1	1	0	ectonucleoside triphosphate diphosphohydrolase 8-like	N	2	1	Transmembrane	No	540	20	0	59.53	1	F:GO:0016787	F:hydrolase activity			G3DSA:3.30.420.150 (GENE3D); G3DSA:3.30.420.40 (GENE3D); IPR000407 (PFAM); PTHR11782:SF102 (PANTHER); IPR000407 (PANTHER); TRANSMEMBRANE (PHOBIUS); CYTOPLASMIC_DOMAIN (PHOBIUS); NON_CYTOPLASMIC_DOMAIN (PHOBIUS); TRANSMEMBRANE (PHOBIUS); CYTOPLASMIC_DOMAIN (PHOBIUS); cd00012 (CDD); TMhelix (TMHMM); TMhelix (TMHMM)	F:GO:0016787	F:hydrolase activity
gbr.301.27.t1	0	1	leucine-rich repeat and immunoglobulin-like domain-containing nogo receptor-interacting protein 3	N	1	1	Intracellular	No	607	20	0	52.68	1	F:GO:0005515	F:protein binding			IPR003599 (SMART); IPR003591 (SMART); IPR003598 (SMART); IPR000483 (SMART); SM00364 (SMART); IPR013783 (G3DSA:2.60.40.GENE3D); IPR032675 (G3DSA:3.80.10.GENE3D); PF13927 (PFAM); IPR032675 (G3DSA:3.80.10.GENE3D); IPR001611 (PFAM); mobidb-lite (MOBIDB_LITE); PTHR45842 (PANTHER); PTHR45842 (PANTHER); PTHR45842:SF11 (PANTHER); PTHR45842:SF11 (PANTHER); CYTOPLASMIC_DOMAIN (PHOBIUS); NON_CYTOPLASMIC_DOM…	F:GO:0005515	F:protein binding
gbr.308.17.t1	0	1	uncharacterized protein LOC110989863	N	0	0	Intracellular	No	612	9	2.73408e-153	67.59						G3DSA:2.10.50.10 (GENE3D); G3DSA:1.10.533.10 (GENE3D); mobidb-lite (MOBIDB_LITE); mobidb-lite (MOBIDB_LITE); mobidb-lite (MOBIDB_LITE); mobidb-lite (MOBIDB_LITE); mobidb-lite (MOBIDB_LITE); mobidb-lite (MOBIDB_LITE); mobidb-lite (MOBIDB_LITE); mobidb-lite (MOBIDB_LITE); IPR011029 (SUPERFAMILY)	no GO terms	no GO terms
gbr.314.6.t1	0	1	uncharacterized protein LOC110975401	N	0	0	Transmembrane	No	169	3	3.03586e-119	75.77						Coil (COILS)	no GO terms	no GO terms
gbr.315.33.t1	0	1	---NA---	Y	3	2	Transmembrane	No	197									NON_CYTOPLASMIC_DOMAIN (PHOBIUS); SIGNAL_PEPTIDE_H_REGION (PHOBIUS); SIGNAL_PEPTIDE_N_REGION (PHOBIUS); SIGNAL_PEPTIDE_C_REGION (PHOBIUS); SIGNAL_PEPTIDE (PHOBIUS); PS51257 (PROSITE_PROFILES); SignalP-TM (SIGNALP_GRAM_POSITIVE); SignalP-TM (SIGNALP_EUK); SignalP-TM (SIGNALP_GRAM_NEGATIVE); IPR036844 (SUPERFAMILY); TMhelix (TMHMM); TMhelix (TMHMM); TMhelix (TMHMM)	no GO terms	no GO terms
gbr.317.18.t1	0	1	NADP-dependent oxidoreductase domain-containing protein 1-like	N	0	0	UPS	UPS	305	20	0	71.25	1	P:GO:0008152	P:metabolic process			G3DSA:3.40.50.720 (GENE3D); IPR028939 (PFAM); PTHR11645:SF58 (PANTHER); PTHR11645 (PANTHER); IPR036291 (SUPERFAMILY)	no GO terms	no GO terms
gbr.327.11.t1	0	1	neuroendocrine convertase 2	Y	0	0	Signal peptide	Yes	819	20	0	78.34	2	P:GO:0006508; F:GO:0004252	P:proteolysis; F:serine-type endopeptidase activity	EC:3.4.21.73; EC:3.4.24.7; EC:3.4.21.71; EC:3.4.24.3; EC:3.4.21.34; EC:3.4.21.78; EC:3.4.21.75; EC:3.4.21.26; EC:3.4.21.27; EC:3.4.21.68; EC:3.4.21.69; EC:3.4.24.34; EC:3.4.21.41; EC:3.4.21.83; EC:3.4.21.88; EC:3.4.21.45; EC:3.4.21.89; EC:3.4.21.42; EC:3.4.19.1; EC:3.4.21.43; EC:3.4.21.87; EC:3.4.21.38; EC:3.4.21.35; EC:3.4.21.79; EC:3.4.21.36; EC:3.4.21.102; EC:3.4.21.39; EC:3.4.21; EC:3.4.21.4;…	U-plasminogen activator; Interstitial collagenase; Pancreatic elastase II; Microbial collagenase; Plasma kallikrein; Granzyme A; Furin; Prolyl oligopeptidase; Coagulation factor XIa; T-plasminogen activator; Protein C (activated); Neutrophil collagenase; Complement subcomponent C1r; Oligopeptidase B; Repressor LexA; Complement factor I; Signal peptidase I; Complement subcomponent C1s; Acylaminoac…	Coil (COILS); Coil (COILS); IPR015500 (PRINTS); IPR038466 (G3DSA:3.30.70.GENE3D); IPR036852 (G3DSA:3.40.50.GENE3D); IPR002884 (PFAM); IPR000209 (PFAM); IPR032815 (PFAM); IPR008979 (G3DSA:2.60.120.GENE3D); mobidb-lite (MOBIDB_LITE); PTHR42884 (PANTHER); PTHR42884:SF13 (PANTHER); IPR022398 (PROSITE_PATTERNS); IPR023827 (PROSITE_PATTERNS); IPR023828 (PROSITE_PATTERNS); NON_CYTOPLASMIC_DOMAIN (PHOBIU…	P:GO:0006508; F:GO:0004252; F:GO:0008236	P:proteolysis; F:serine-type endopeptidase activity; F:serine-type peptidase activity
gbr.337.8.t1	0	1	histamine N-methyltransferase isoform X2	N	0	0	UPS	UPS	312	20	0	56.59	4	P:GO:0032259; F:GO:0008168; F:GO:0008170; F:GO:0016740	P:methylation; F:methyltransferase activity; F:N-methyltransferase activity; F:transferase activity			PF13489 (PFAM); G3DSA:3.40.50.150 (GENE3D); cd02440 (CDD); IPR029063 (SUPERFAMILY)	no GO terms	no GO terms
gbr.34.26.t1	1	0	twist-related protein 2-like	N	0	0	Intracellular	No	338	20	0	81.7	1	F:GO:0046983	F:protein dimerization activity			IPR011598 (SMART); IPR036638 (G3DSA:4.10.280.GENE3D); IPR011598 (PFAM); mobidb-lite (MOBIDB_LITE); mobidb-lite (MOBIDB_LITE); mobidb-lite (MOBIDB_LITE); mobidb-lite (MOBIDB_LITE); mobidb-lite (MOBIDB_LITE); PTHR23349:SF103 (PANTHER); PTHR23349 (PANTHER); IPR011598 (PROSITE_PROFILES); IPR011598 (CDD); IPR036638 (SUPERFAMILY)	F:GO:0046983	F:protein dimerization activity
gbr.34.79.t1	0	1	steroid 17-alpha-hydroxylase/17,20 lyase-like	Y	0	0	Intracellular	Yes	494	20	0	71.84	4	P:GO:0055114; F:GO:0005506; F:GO:0016705; F:GO:0020037	P:obsolete oxidation-reduction process; F:iron ion binding; F:oxidoreductase activity, acting on paired donors, with incorporation or reduction of molecular oxygen; F:heme binding			IPR001128 (PRINTS); IPR002401 (PRINTS); IPR036396 (G3DSA:1.10.630.GENE3D); IPR001128 (PFAM); PTHR24289:SF1 (PANTHER); PTHR24289 (PANTHER); IPR017972 (PROSITE_PATTERNS); SIGNAL_PEPTIDE_H_REGION (PHOBIUS); SIGNAL_PEPTIDE_C_REGION (PHOBIUS); SIGNAL_PEPTIDE (PHOBIUS); SIGNAL_PEPTIDE_N_REGION (PHOBIUS); NON_CYTOPLASMIC_DOMAIN (PHOBIUS); SignalP-noTM (SIGNALP_EUK); IPR036396 (SUPERFAMILY)	P:GO:0055114; F:GO:0005506; F:GO:0016705; F:GO:0020037	P:obsolete oxidation-reduction process; F:iron ion binding; F:oxidoreductase activity, acting on paired donors, with incorporation or reduction of molecular oxygen; F:heme binding
gbr.341.20.t1	0	1	something about silencing protein 10-like isoform X2	N	0	0	Intracellular	No	227	20	3.83876e-102	69.07						IPR018972 (PFAM); mobidb-lite (MOBIDB_LITE); mobidb-lite (MOBIDB_LITE); PTHR13237:SF8 (PANTHER); PTHR13237 (PANTHER)	no GO terms	no GO terms
gbr.342.18.t1	0	1	synaptotagmin-4-like isoform X1	N	1	0	Transmembrane	No	424	20	0	69.25	1	C:GO:0016020	C:membrane			IPR000008 (PRINTS); IPR001565 (PRINTS); IPR000008 (SMART); IPR035892 (G3DSA:2.60.40.GENE3D); IPR035892 (G3DSA:2.60.40.GENE3D); IPR000008 (PFAM); mobidb-lite (MOBIDB_LITE); IPR028699 (PTHR10024:PANTHER); PTHR10024 (PANTHER); SIGNAL_PEPTIDE_H_REGION (PHOBIUS); SIGNAL_PEPTIDE (PHOBIUS); SIGNAL_PEPTIDE_N_REGION (PHOBIUS); NON_CYTOPLASMIC_DOMAIN (PHOBIUS); SIGNAL_PEPTIDE_C_REGION (PHOBIUS); IPR000008 …	C:GO:0016020	C:membrane
gbr.354.8.t1	0	1	spliceosome RNA helicase DDX39B	N	0	0	Intracellular	No	435	20	0	92.8	3	F:GO:0003676; F:GO:0004386; F:GO:0005524	F:nucleic acid binding; F:helicase activity; F:ATP binding	EC:3.6.1.3; EC:3.6.1.15	Deleted entry; Nucleoside-triphosphate phosphatase	Coil (COILS); IPR014001 (SMART); IPR001650 (SMART); G3DSA:3.40.50.300 (GENE3D); IPR001650 (PFAM); G3DSA:3.40.50.300 (GENE3D); IPR011545 (PFAM); PTHR47958:SF10 (PANTHER); PTHR47958 (PANTHER); IPR001650 (PROSITE_PROFILES); IPR014014 (PROSITE_PROFILES); IPR014001 (PROSITE_PROFILES); cd18787 (CDD); cd17950 (CDD); IPR027417 (SUPERFAMILY)	F:GO:0003676; F:GO:0004386; F:GO:0005524	F:nucleic acid binding; F:helicase activity; F:ATP binding
gbr.357.10.t1	0	1	steroidogenic acute regulatory protein, mitochondrial-like	N	0	0	Intracellular	No	361	20	0	64.75	1	F:GO:0008289	F:lipid binding			IPR002913 (SMART); IPR023393 (G3DSA:3.30.530.GENE3D); IPR002913 (PFAM); mobidb-lite (MOBIDB_LITE); mobidb-lite (MOBIDB_LITE); mobidb-lite (MOBIDB_LITE); mobidb-lite (MOBIDB_LITE); mobidb-lite (MOBIDB_LITE); PTHR19308 (PANTHER); PTHR19308:SF14 (PANTHER); IPR002913 (PROSITE_PROFILES); cd00177 (CDD); SSF55961 (SUPERFAMILY)	F:GO:0008289	F:lipid binding
gbr.36.4.t1	0	1	serine protease 23-like	Y	1	0	Signal peptide	Yes	533	20	0	53.71	2	P:GO:0006508; F:GO:0004252	P:proteolysis; F:serine-type endopeptidase activity	EC:3.4.21.73; EC:3.4.24.7; EC:3.4.21.71; EC:3.4.24.3; EC:3.4.21.34; EC:3.4.21.78; EC:3.4.21.75; EC:3.4.21.26; EC:3.4.21.27; EC:3.4.21.68; EC:3.4.21.69; EC:3.4.24.34; EC:3.4.21.41; EC:3.4.21.83; EC:3.4.21.88; EC:3.4.21.45; EC:3.4.21.89; EC:3.4.21.42; EC:3.4.19.1; EC:3.4.21.43; EC:3.4.21.87; EC:3.4.21.38; EC:3.4.21.35; EC:3.4.21.79; EC:3.4.21.36; EC:3.4.21.102; EC:3.4.21.39; EC:3.4.21; EC:3.4.21.4;…	U-plasminogen activator; Interstitial collagenase; Pancreatic elastase II; Microbial collagenase; Plasma kallikrein; Granzyme A; Furin; Prolyl oligopeptidase; Coagulation factor XIa; T-plasminogen activator; Protein C (activated); Neutrophil collagenase; Complement subcomponent C1r; Oligopeptidase B; Repressor LexA; Complement factor I; Signal peptidase I; Complement subcomponent C1s; Acylaminoac…	PF13365 (PFAM); IPR043504 (G3DSA:2.40.10.GENE3D); IPR043504 (G3DSA:2.40.10.GENE3D); mobidb-lite (MOBIDB_LITE); mobidb-lite (MOBIDB_LITE); mobidb-lite (MOBIDB_LITE); mobidb-lite (MOBIDB_LITE); PTHR15462 (PANTHER); IPR018114 (PROSITE_PATTERNS); NON_CYTOPLASMIC_DOMAIN (PHOBIUS); SIGNAL_PEPTIDE_H_REGION (PHOBIUS); SIGNAL_PEPTIDE_N_REGION (PHOBIUS); SIGNAL_PEPTIDE (PHOBIUS); SIGNAL_PEPTIDE_C_REGION (P…	P:GO:0006508; F:GO:0004252	P:proteolysis; F:serine-type endopeptidase activity
gbr.364.1.t1	1	0	fibrinogen-like protein 1 isoform X2	N	0	0	Signal peptide	No	297	20	4.55416e-173	61.98						IPR002181 (SMART); IPR014716 (G3DSA:3.90.215.GENE3D); IPR002181 (PFAM); PTHR19143 (PANTHER); IPR002181 (PROSITE_PROFILES); IPR036056 (SUPERFAMILY)	no GO terms	no GO terms
gbr.374.3.t1	0	1	tetraspanin-9-like	N	3	2	Transmembrane	No	218	20	3.43419e-158	61.85	1	C:GO:0016021	C:integral component of membrane			IPR000301 (PRINTS); IPR018499 (PFAM); IPR000301 (PIRSF); IPR008952 (G3DSA:1.10.1450.GENE3D); PTHR19282:SF471 (PANTHER); PTHR19282 (PANTHER); IPR018503 (PROSITE_PATTERNS); NON_CYTOPLASMIC_DOMAIN (PHOBIUS); SIGNAL_PEPTIDE_H_REGION (PHOBIUS); CYTOPLASMIC_DOMAIN (PHOBIUS); SIGNAL_PEPTIDE_N_REGION (PHOBIUS); CYTOPLASMIC_DOMAIN (PHOBIUS); NON_CYTOPLASMIC_DOMAIN (PHOBIUS); TRANSMEMBRANE (PHOBIUS); SIGNA…	C:GO:0016021	C:integral component of membrane
gbr.379.5.t1	1	0	piezo-type mechanosensitive ion channel component 1-like	N	34	33	Transmembrane	No	2382	20	0	66.28	2	F:GO:0008381; C:GO:0016021	F:mechanosensitive ion channel activity; C:integral component of membrane			Coil (COILS); IPR031334 (PFAM); IPR031805 (PFAM); mobidb-lite (MOBIDB_LITE); mobidb-lite (MOBIDB_LITE); mobidb-lite (MOBIDB_LITE); mobidb-lite (MOBIDB_LITE); mobidb-lite (MOBIDB_LITE); mobidb-lite (MOBIDB_LITE); mobidb-lite (MOBIDB_LITE); mobidb-lite (MOBIDB_LITE); IPR027272 (PANTHER); TRANSMEMBRANE (PHOBIUS); NON_CYTOPLASMIC_DOMAIN (PHOBIUS); CYTOPLASMIC_DOMAIN (PHOBIUS); NON_CYTOPLASMIC_DOMAIN …	F:GO:0008381; C:GO:0016021	F:mechanosensitive ion channel activity; C:integral component of membrane
gbr.38.60.t1	0	1	partner of bursicon-like	N	0	0	Intracellular	No	200	20	3.46627e-103	54.97	3	F:GO:0001664; F:GO:0005184; C:GO:0031395	F:G protein-coupled receptor binding; F:neuropeptide hormone activity; C:bursicon neuropeptide hormone complex			IPR034441 (PANTHER); NON_CYTOPLASMIC_DOMAIN (PHOBIUS); CYTOPLASMIC_DOMAIN (PHOBIUS); TRANSMEMBRANE (PHOBIUS)	F:GO:0001664; F:GO:0005184; C:GO:0031395	F:G protein-coupled receptor binding; F:neuropeptide hormone activity; C:bursicon neuropeptide hormone complex
gbr.4.16.t1	1	0	protein inscuteable homolog isoform X2	N	0	0	Intracellular	No	557	20	0	68.22	2	P:GO:0008356; F:GO:0005515	P:asymmetric cell division; F:protein binding			IPR000225 (SMART); IPR038205 (G3DSA:3.30.30.GENE3D); IPR011989 (G3DSA:1.25.10.GENE3D); IPR011989 (G3DSA:1.25.10.GENE3D); IPR031938 (PFAM); mobidb-lite (MOBIDB_LITE); IPR039921 (PANTHER); IPR016024 (SUPERFAMILY)	P:GO:0008356; F:GO:0005515	P:asymmetric cell division; F:protein binding
gbr.4.80.t1	1	0	excitatory amino acid transporter 2-like	N	9	8	Transmembrane	No	566	20	0	73.11	2	F:GO:0015293; C:GO:0016021	F:symporter activity; C:integral component of membrane			PR00173 (PRINTS); IPR036458 (G3DSA:1.10.3860.GENE3D); IPR001991 (PFAM); mobidb-lite (MOBIDB_LITE); mobidb-lite (MOBIDB_LITE); PTHR11958 (PANTHER); IPR018107 (PROSITE_PATTERNS); IPR018107 (PROSITE_PATTERNS); TRANSMEMBRANE (PHOBIUS); CYTOPLASMIC_DOMAIN (PHOBIUS); TRANSMEMBRANE (PHOBIUS); TRANSMEMBRANE (PHOBIUS); TRANSMEMBRANE (PHOBIUS); TRANSMEMBRANE (PHOBIUS); CYTOPLASMIC_DOMAIN (PHOBIUS); NON_CYT…	F:GO:0015293; C:GO:0016021	F:symporter activity; C:integral component of membrane
gbr.4.82.t1	1	0	neuron navigator 2-like isoform X3	N	0	0	Intracellular	No	76	3	1.97705e-28	98.31						mobidb-lite (MOBIDB_LITE); mobidb-lite (MOBIDB_LITE); mobidb-lite (MOBIDB_LITE)	no GO terms	no GO terms
gbr.40.166.t1	1	0	NLR family CARD domain-containing protein 4-like isoform X1	N	0	0	UPS	UPS	547	20	0	66.74						SM00368 (SMART); IPR006553 (SMART); IPR032675 (G3DSA:3.80.10.GENE3D); PTHR24407 (PANTHER); SSF52047 (SUPERFAMILY)	no GO terms	no GO terms
gbr.40.38.t1	0	1	BTB/POZ domain-containing protein KCTD12-like	N	0	0	Intracellular	No	302	20	3.31188e-167	75.67	2	P:GO:0051260; F:GO:0005515	P:protein homooligomerization; F:protein binding			IPR000210 (SMART); IPR003131 (PFAM); G3DSA:3.30.710.10 (GENE3D); mobidb-lite (MOBIDB_LITE); PTHR14499 (PANTHER); PTHR14499:SF68 (PANTHER); cd18367 (CDD); IPR011333 (SUPERFAMILY)	P:GO:0051260; F:GO:0005515	P:protein homooligomerization; F:protein binding
gbr.403.5.t1	0	1	lysosome-associated membrane glycoprotein 5	Y	1	0	Signal peptide	Yes	382	20	0	54.1	1	C:GO:0016020	C:membrane			G3DSA:2.40.160.110 (GENE3D); mobidb-lite (MOBIDB_LITE); mobidb-lite (MOBIDB_LITE); IPR002000 (PANTHER); PTHR11506:SF28 (PANTHER); SIGNAL_PEPTIDE_N_REGION (PHOBIUS); NON_CYTOPLASMIC_DOMAIN (PHOBIUS); TRANSMEMBRANE (PHOBIUS); CYTOPLASMIC_DOMAIN (PHOBIUS); SIGNAL_PEPTIDE_C_REGION (PHOBIUS); SIGNAL_PEPTIDE_H_REGION (PHOBIUS); SIGNAL_PEPTIDE (PHOBIUS); IPR002000 (PROSITE_PROFILES); SignalP-noTM (SIGNA…	C:GO:0016020	C:membrane
gbr.41.88.t1	1	0	E3 ubiquitin-protein ligase RFWD2	N	0	0	UPS	UPS	586	20	0	78.81	2	F:GO:0005515; F:GO:0061630	F:protein binding; F:ubiquitin protein ligase activity			Coil (COILS); IPR020472 (PRINTS); IPR001841 (SMART); IPR001680 (SMART); IPR001680 (PFAM); IPR015943 (G3DSA:2.130.10.GENE3D); IPR013083 (G3DSA:3.30.40.GENE3D); PF13923 (PFAM); mobidb-lite (MOBIDB_LITE); PTHR44080:SF1 (PANTHER); IPR042755 (PANTHER); IPR017907 (PROSITE_PATTERNS); IPR001841 (PROSITE_PROFILES); IPR001680 (PROSITE_PROFILES); IPR017986 (PROSITE_PROFILES); IPR001680 (PROSITE_PROFILES); c…	F:GO:0005515; F:GO:0061630	F:protein binding; F:ubiquitin protein ligase activity
gbr.422.4.t1	0	1	uncharacterized protein LOC110977226	Y	0	0	Signal peptide	Yes	291	20	0	71.41						IPR006558 (SMART); PF13385 (PFAM); G3DSA:2.60.120.200 (GENE3D); SIGNAL_PEPTIDE_H_REGION (PHOBIUS); SIGNAL_PEPTIDE_N_REGION (PHOBIUS); SIGNAL_PEPTIDE (PHOBIUS); SIGNAL_PEPTIDE_C_REGION (PHOBIUS); NON_CYTOPLASMIC_DOMAIN (PHOBIUS); SignalP-noTM (SIGNALP_EUK); SignalP-TM (SIGNALP_GRAM_POSITIVE); SignalP-noTM (SIGNALP_GRAM_NEGATIVE); IPR013320 (SUPERFAMILY)	no GO terms	no GO terms
gbr.438.11.t1	0	1	uncharacterized protein LOC110985024	N	0	0	UPS	UPS	385	6	8.21782e-96	64.17						TRANSMEMBRANE (PHOBIUS); NON_CYTOPLASMIC_DOMAIN (PHOBIUS); CYTOPLASMIC_DOMAIN (PHOBIUS)	no GO terms	no GO terms
gbr.438.2.t1	1	0	vang-like protein 2-B	N	4	4	Intracellular	No	574	20	0	75.13	2	P:GO:0007275; C:GO:0016021	P:multicellular organism development; C:integral component of membrane			Coil (COILS); IPR009539 (PFAM); IPR009539 (PIRSF); mobidb-lite (MOBIDB_LITE); mobidb-lite (MOBIDB_LITE); mobidb-lite (MOBIDB_LITE); IPR009539 (PANTHER); CYTOPLASMIC_DOMAIN (PHOBIUS); TRANSMEMBRANE (PHOBIUS); NON_CYTOPLASMIC_DOMAIN (PHOBIUS); TRANSMEMBRANE (PHOBIUS); TRANSMEMBRANE (PHOBIUS); CYTOPLASMIC_DOMAIN (PHOBIUS); NON_CYTOPLASMIC_DOMAIN (PHOBIUS); CYTOPLASMIC_DOMAIN (PHOBIUS); TRANSMEMBRANE…	P:GO:0007275; C:GO:0016021	P:multicellular organism development; C:integral component of membrane
gbr.44.53.t1	0	1	ATP-citrate synthase-like isoform X1	N	0	0	Intracellular	No	1111	20	0	87.11	3	P:GO:0006085; P:GO:0006101; F:GO:0003878	P:acetyl-CoA biosynthetic process; P:citrate metabolic process; F:ATP citrate synthase activity	EC:2.3.3.8	ATP citrate synthase	IPR013650 (PFAM); IPR016102 (G3DSA:3.40.50.GENE3D); IPR003781 (PFAM); G3DSA:3.40.50.720 (GENE3D); IPR016102 (G3DSA:3.40.50.GENE3D); IPR032263 (PFAM); IPR002020 (PFAM); IPR005811 (PFAM); IPR016143 (G3DSA:1.10.230.GENE3D); G3DSA:3.40.50.720 (GENE3D); IPR014608 (PIRSF); G3DSA:3.30.470.110 (GENE3D); mobidb-lite (MOBIDB_LITE); mobidb-lite (MOBIDB_LITE); PTHR23118 (PANTHER); PTHR23118:SF32 (PANTHER); I…	P:GO:0006085; P:GO:0006101; F:GO:0003824; F:GO:0003878; F:GO:0046912	P:acetyl-CoA biosynthetic process; P:citrate metabolic process; F:catalytic activity; F:ATP citrate synthase activity; F:acyltransferase, acyl groups converted into alkyl on transfer
gbr.44.80.t1	0	1	p53-induced protein with a death domain-like	N	0	0	Intracellular	No	588	13	0	53.3	2	P:GO:0007165; F:GO:0005515	P:signal transduction; F:protein binding			Coil (COILS); IPR000488 (PFAM); G3DSA:1.10.533.10 (GENE3D); G3DSA:1.10.533.10 (GENE3D); mobidb-lite (MOBIDB_LITE); mobidb-lite (MOBIDB_LITE); mobidb-lite (MOBIDB_LITE); mobidb-lite (MOBIDB_LITE); IPR000488 (PROSITE_PROFILES); IPR000488 (PROSITE_PROFILES); cd01670 (CDD); IPR011029 (SUPERFAMILY); IPR011029 (SUPERFAMILY)	P:GO:0007165; F:GO:0005515	P:signal transduction; F:protein binding
gbr.450.7.t1	0	1	cholecystokinin-type precursor	Y	0	0	Signal peptide	Yes	158	3	9.80301e-114	83.23						SIGNAL_PEPTIDE_H_REGION (PHOBIUS); SIGNAL_PEPTIDE_C_REGION (PHOBIUS); NON_CYTOPLASMIC_DOMAIN (PHOBIUS); SIGNAL_PEPTIDE (PHOBIUS); SIGNAL_PEPTIDE_N_REGION (PHOBIUS); SignalP-noTM (SIGNALP_EUK)	no GO terms	no GO terms
gbr.451.3.t1	1	0	protein JBTS17-like	N	0	0	Intracellular	No	2966	20	0	52.24						Coil (COILS); Coil (COILS); IPR028236 (PFAM); mobidb-lite (MOBIDB_LITE); mobidb-lite (MOBIDB_LITE); mobidb-lite (MOBIDB_LITE); mobidb-lite (MOBIDB_LITE); mobidb-lite (MOBIDB_LITE); mobidb-lite (MOBIDB_LITE); mobidb-lite (MOBIDB_LITE); mobidb-lite (MOBIDB_LITE); mobidb-lite (MOBIDB_LITE); mobidb-lite (MOBIDB_LITE); mobidb-lite (MOBIDB_LITE); mobidb-lite (MOBIDB_LITE); mobidb-lite (MOBIDB_LITE); mo…	no GO terms	no GO terms
gbr.46.59.t1	0	1	ATP-binding cassette sub-family F member 2	N	0	0	Intracellular	No	593	20	0	80.37	2	F:GO:0005524; F:GO:0016887	F:ATP binding; F:ATPase	EC:3.6.1.3; EC:3.6.1.15	Deleted entry; Nucleoside-triphosphate phosphatase	Coil (COILS); IPR003593 (SMART); IPR003439 (PFAM); G3DSA:3.40.50.300 (GENE3D); IPR003439 (PFAM); mobidb-lite (MOBIDB_LITE); mobidb-lite (MOBIDB_LITE); PTHR19211:SF15 (PANTHER); PTHR19211 (PANTHER); PTHR19211 (PANTHER); PTHR19211:SF15 (PANTHER); IPR017871 (PROSITE_PATTERNS); IPR003439 (PROSITE_PROFILES); IPR003439 (PROSITE_PROFILES); cd03221 (CDD); cd03221 (CDD); IPR027417 (SUPERFAMILY); IPR027417…	F:GO:0005524; F:GO:0016887	F:ATP binding; F:ATPase
gbr.474.16.t1	0	1	fibrillin-1-like	N	1	1	Intracellular	No	1237	20	0	60.42	1	F:GO:0005509	F:calcium ion binding			IPR001881 (SMART); IPR000742 (SMART); IPR000082 (SMART); G3DSA:2.10.25.10 (GENE3D); G3DSA:2.10.25.10 (GENE3D); IPR024731 (PFAM); G3DSA:2.10.25.10 (GENE3D); G3DSA:2.10.25.10 (GENE3D); G3DSA:2.10.25.10 (GENE3D); IPR000082 (PFAM); IPR001881 (PFAM); G3DSA:2.10.25.10 (GENE3D); G3DSA:2.10.25.10 (GENE3D); G3DSA:2.10.25.10 (GENE3D); PTHR24039 (PANTHER); PTHR24039 (PANTHER); PTHR24039:SF47 (PANTHER); PTHR…	F:GO:0005509	F:calcium ion binding
gbr.48.12.t1	0	1	protein FAM161B-like	N	0	0	Intracellular	No	814	20	0	62.07	2	P:GO:0044782; C:GO:0005929	P:cilium organization; C:cilium			Coil (COILS); Coil (COILS); Coil (COILS); Coil (COILS); Coil (COILS); IPR019579 (PFAM); mobidb-lite (MOBIDB_LITE); mobidb-lite (MOBIDB_LITE); mobidb-lite (MOBIDB_LITE); mobidb-lite (MOBIDB_LITE); mobidb-lite (MOBIDB_LITE); mobidb-lite (MOBIDB_LITE); mobidb-lite (MOBIDB_LITE); mobidb-lite (MOBIDB_LITE); mobidb-lite (MOBIDB_LITE); mobidb-lite (MOBIDB_LITE); mobidb-lite (MOBIDB_LITE); mobidb-lite (M…	no GO terms	no GO terms
gbr.48.81.t1	1	0	NXPE family member 1-like	N	0	0	Intracellular	No	224	20	4.23294e-156	59.3						IPR026845 (PFAM); PTHR16165 (PANTHER)	no GO terms	no GO terms
gbr.481.4.t1	0	1	fibropellin-1-like	N	1	1	Intracellular	No	1283	20	0	61.93	3	P:GO:0007154; F:GO:0005509; C:GO:0016020	P:cell communication; F:calcium ion binding; C:membrane			PR00010 (PRINTS); PR01983 (PRINTS); IPR000742 (SMART); IPR001881 (SMART); IPR001774 (SMART); G3DSA:2.10.25.10 (GENE3D); IPR000742 (PFAM); IPR013032 (PFAM); G3DSA:2.10.25.10 (GENE3D); G3DSA:2.10.25.140 (GENE3D); G3DSA:2.10.25.10 (GENE3D); IPR001774 (PFAM); G3DSA:2.10.25.10 (GENE3D); G3DSA:2.10.25.10 (GENE3D); PTHR24049 (PANTHER); PTHR24049 (PANTHER); PTHR24049:SF25 (PANTHER); PTHR24049:SF25 (PANTH…	P:GO:0007154; F:GO:0005509; C:GO:0016020	P:cell communication; F:calcium ion binding; C:membrane
gbr.497.3.t1	1	0	TPA_inf: TEPP protein	N	0	0	Intracellular	No	188	20	6.8012e-139	75.46						IPR034584 (PANTHER)	no GO terms	no GO terms
gbr.50.45.t1	1	0	neuroblast differentiation-associated protein AHNAK-like	N	0	0	Intracellular	No	4778	20	0	47.56						mobidb-lite (MOBIDB_LITE); mobidb-lite (MOBIDB_LITE); mobidb-lite (MOBIDB_LITE); mobidb-lite (MOBIDB_LITE); mobidb-lite (MOBIDB_LITE); mobidb-lite (MOBIDB_LITE); mobidb-lite (MOBIDB_LITE); mobidb-lite (MOBIDB_LITE); mobidb-lite (MOBIDB_LITE); mobidb-lite (MOBIDB_LITE); mobidb-lite (MOBIDB_LITE); mobidb-lite (MOBIDB_LITE); mobidb-lite (MOBIDB_LITE); mobidb-lite (MOBIDB_LITE); mobidb-lite (MOBIDB_L…	no GO terms	no GO terms
gbr.516.11.t1	0	1	Acetyl-CoA carboxylase 2	N	0	0	UPS	UPS	335	20	2.6734e-73	62.86						mobidb-lite (MOBIDB_LITE); mobidb-lite (MOBIDB_LITE)	no GO terms	no GO terms
gbr.56.71.t1	1	0	von Willebrand factor-like	N	0	0	Intracellular	No	411	20	1.01964e-178	49.9	1	C:GO:0005576	C:extracellular region			IPR000742 (SMART); IPR001846 (PFAM); G3DSA:2.10.25.10 (GENE3D); PTHR14949 (PANTHER); PTHR14949:SF30 (PANTHER); IPR000742 (PROSITE_PATTERNS); IPR000742 (PROSITE_PATTERNS); IPR000742 (PROSITE_PATTERNS); IPR001846 (PROSITE_PROFILES); IPR000742 (PROSITE_PROFILES)	no GO terms	no GO terms
gbr.572.2.t1	0	1	neurogenic locus notch homolog protein 1-like isoform X1	N	1	1	UPS	UPS	359	20	0	59.14						IPR000742 (SMART); G3DSA:2.10.25.10 (GENE3D); mobidb-lite (MOBIDB_LITE); IPR000742 (PROSITE_PATTERNS); NON_CYTOPLASMIC_DOMAIN (PHOBIUS); TRANSMEMBRANE (PHOBIUS); CYTOPLASMIC_DOMAIN (PHOBIUS); IPR000742 (PROSITE_PROFILES); cd00054 (CDD); SSF57196 (SUPERFAMILY); TMhelix (TMHMM)	no GO terms	no GO terms
gbr.58.112.t1	1	0	protein phosphatase 1 regulatory subunit 12A isoform X1	N	0	0	Intracellular	No	968	20	0	67.5						Coil (COILS); Coil (COILS); Coil (COILS); IPR001849 (SMART); IPR001849 (PFAM); IPR011993 (G3DSA:2.30.29.GENE3D); mobidb-lite (MOBIDB_LITE); mobidb-lite (MOBIDB_LITE); mobidb-lite (MOBIDB_LITE); mobidb-lite (MOBIDB_LITE); mobidb-lite (MOBIDB_LITE); mobidb-lite (MOBIDB_LITE); mobidb-lite (MOBIDB_LITE); mobidb-lite (MOBIDB_LITE); mobidb-lite (MOBIDB_LITE); mobidb-lite (MOBIDB_LITE); mobidb-lite (MOB…	no GO terms	no GO terms
gbr.58.144.t1	0	1	putative trichohyalin	N	0	0	Intracellular	No	1286	20	0	57.9	3	F:GO:0046872; C:GO:0016020; C:GO:0016021	F:metal ion binding; C:membrane; C:integral component of membrane			Coil (COILS); Coil (COILS); Coil (COILS); Coil (COILS); Coil (COILS); Coil (COILS); Coil (COILS); Coil (COILS); IPR002931 (SMART); mobidb-lite (MOBIDB_LITE); mobidb-lite (MOBIDB_LITE); mobidb-lite (MOBIDB_LITE); PTHR47020 (PANTHER); IPR038765 (SUPERFAMILY)	no GO terms	no GO terms
gbr.58.211.t1	0	1	eukaryotic translation initiation factor 5A-1	N	0	0	UPS	UPS	173	20	1.94896e-125	85.04	4	P:GO:0045901; P:GO:0045905; F:GO:0003746; F:GO:0043022	P:positive regulation of translational elongation; P:positive regulation of translational termination; F:translation elongation factor activity; F:ribosome binding			IPR020189 (SMART); IPR001884 (PIRSF); IPR020189 (PFAM); IPR013185 (PFAM); IPR001884 (TIGRFAM); IPR014722 (G3DSA:2.30.30.GENE3D); G3DSA:2.40.50.140 (GENE3D); IPR001884 (PANTHER); PTHR11673:SF25 (PANTHER); IPR019769 (PROSITE_PATTERNS); cd04468 (CDD); IPR008991 (SUPERFAMILY); IPR012340 (SUPERFAMILY)	P:GO:0045901; P:GO:0045905; F:GO:0003723; F:GO:0003746; F:GO:0043022	P:positive regulation of translational elongation; P:positive regulation of translational termination; F:RNA binding; F:translation elongation factor activity; F:ribosome binding
gbr.58.222.t1	0	1	C1orf50-like protein	N	0	0	UPS	UPS	186	20	1.13508e-108	82.98						IPR019534 (PFAM); IPR019534 (PANTHER)	no GO terms	no GO terms
gbr.58.39.t1	0	1	high affinity cationic amino acid transporter 1-like	N	12	11	UPS	UPS	827	20	0	66.78	3	P:GO:0055085; F:GO:0022857; C:GO:0016020	P:transmembrane transport; F:transmembrane transporter activity; C:membrane			IPR002293 (PFAM); G3DSA:1.20.1740.10 (GENE3D); IPR029485 (PFAM); mobidb-lite (MOBIDB_LITE); mobidb-lite (MOBIDB_LITE); mobidb-lite (MOBIDB_LITE); mobidb-lite (MOBIDB_LITE); PTHR43243:SF17 (PANTHER); PTHR43243 (PANTHER); PTHR43243:SF17 (PANTHER); PTHR43243 (PANTHER); CYTOPLASMIC_DOMAIN (PHOBIUS); TRANSMEMBRANE (PHOBIUS); NON_CYTOPLASMIC_DOMAIN (PHOBIUS); CYTOPLASMIC_DOMAIN (PHOBIUS); TRANSMEMBRANE…	P:GO:0055085; F:GO:0022857; C:GO:0016020	P:transmembrane transport; F:transmembrane transporter activity; C:membrane
gbr.59.34.t1	1	0	semaphorin-5B isoform X1	N	1	1	Intracellular	No	894	20	0	72.25	1	F:GO:0030215	F:semaphorin receptor binding			PR01705 (PRINTS); IPR001627 (SMART); IPR016201 (SMART); IPR000884 (SMART); G3DSA:3.30.1680.10 (GENE3D); IPR015943 (G3DSA:2.130.10.GENE3D); IPR036383 (G3DSA:2.20.100.GENE3D); IPR036383 (G3DSA:2.20.100.GENE3D); IPR001627 (PFAM); IPR036383 (G3DSA:2.20.100.GENE3D); IPR000884 (PFAM); mobidb-lite (MOBIDB_LITE); mobidb-lite (MOBIDB_LITE); PTHR11036:SF79 (PANTHER); IPR027231 (PANTHER); PTHR11036:SF79 (PA…	F:GO:0005515; F:GO:0030215	F:protein binding; F:semaphorin receptor binding
gbr.59.47.t1	0	1	neuropeptide Y/F-like precursor	N	0	0	Intracellular	No	98	2	9.0561e-56	79.62	1	P:GO:0007218	P:neuropeptide signaling pathway			no IPS match	no IPS match	no IPS match
gbr.6.135.t1_gbr.6.136.t1	1	0	endonuclease V isoform X1	N	0	0	Intracellular	No	350	20	0	81.17	1	P:GO:0090304	P:nucleic acid metabolic process			IPR007581 (PFAM); G3DSA:3.30.2170.10 (GENE3D); mobidb-lite (MOBIDB_LITE); mobidb-lite (MOBIDB_LITE); IPR007581 (PANTHER); PTHR28511:SF1 (PANTHER); IPR007581 (CDD)	P:GO:0006281; F:GO:0004519	P:DNA repair; F:endonuclease activity
gbr.6.16.t1	0	1	probable ATP-dependent RNA helicase DDX47	N	1	0	Transmembrane	No	495	20	0	92.3	3	F:GO:0003676; F:GO:0004386; F:GO:0005524	F:nucleic acid binding; F:helicase activity; F:ATP binding	EC:3.6.1.3; EC:3.6.1.15	Deleted entry; Nucleoside-triphosphate phosphatase	Coil (COILS); IPR001650 (SMART); IPR014001 (SMART); IPR001650 (PFAM); IPR011545 (PFAM); G3DSA:3.40.50.300 (GENE3D); G3DSA:3.40.50.300 (GENE3D); mobidb-lite (MOBIDB_LITE); mobidb-lite (MOBIDB_LITE); PTHR24031:SF728 (PANTHER); PTHR24031 (PANTHER); IPR000629 (PROSITE_PATTERNS); CYTOPLASMIC_DOMAIN (PHOBIUS); TRANSMEMBRANE (PHOBIUS); NON_CYTOPLASMIC_DOMAIN (PHOBIUS); IPR001650 (PROSITE_PROFILES); IPR0…	F:GO:0003676; F:GO:0004386; F:GO:0005524	F:nucleic acid binding; F:helicase activity; F:ATP binding
gbr.6.51.t1	0	1	TOM1-like protein 2 isoform X2	N	0	0	Intracellular	No	619	20	0	66.15	1	P:GO:0006886	P:intracellular protein transport			Coil (COILS); Coil (COILS); PR01217 (PRINTS); IPR002014 (SMART); IPR004152 (PFAM); IPR008942 (G3DSA:1.25.40.GENE3D); IPR038425 (G3DSA:1.20.58.GENE3D); IPR002014 (PFAM); IPR014645 (PIRSF); mobidb-lite (MOBIDB_LITE); mobidb-lite (MOBIDB_LITE); mobidb-lite (MOBIDB_LITE); mobidb-lite (MOBIDB_LITE); mobidb-lite (MOBIDB_LITE); mobidb-lite (MOBIDB_LITE); mobidb-lite (MOBIDB_LITE); mobidb-lite (MOBIDB_LI…	P:GO:0006886	P:intracellular protein transport
gbr.60.55.t1	0	1	14-3-3 protein epsilon isoform X1	N	0	0	Intracellular	No	239	20	1.98492e-173	84.15	2	P:GO:0055114; F:GO:0004497	P:obsolete oxidation-reduction process; F:monooxygenase activity			Coil (COILS); IPR000308 (PRINTS); IPR023410 (SMART); IPR023410 (PFAM); IPR036815 (G3DSA:1.20.190.GENE3D); IPR000308 (PIRSF); mobidb-lite (MOBIDB_LITE); IPR000308 (PANTHER); PTHR18860:SF67 (PANTHER); IPR036815 (SUPERFAMILY)	no GO terms	no GO terms
gbr.63.17.t1	0	1	uncharacterized protein LOC110977621	N	1	1	Intracellular	No	597	2	1.17416e-34	48.4						mobidb-lite (MOBIDB_LITE); CYTOPLASMIC_DOMAIN (PHOBIUS); TRANSMEMBRANE (PHOBIUS); NON_CYTOPLASMIC_DOMAIN (PHOBIUS); TMhelix (TMHMM)	no GO terms	no GO terms
gbr.63.8.t1	0	1	sodium/calcium exchanger regulatory protein 1-like	N	0	0	UPS	UPS	141	20	3.96971e-101	64.9	1	F:GO:0008289	F:lipid binding			IPR000463 (PRINTS); IPR012674 (G3DSA:2.40.128.GENE3D); IPR000566 (PFAM); IPR031259 (PANTHER); PTHR11955:SF135 (PANTHER); IPR000463 (PROSITE_PATTERNS); IPR012674 (SUPERFAMILY)	F:GO:0008289	F:lipid binding
gbr.64.3.t1	1	0	Acyl-CoA dehydrogenase family member 11	N	0	0	Intracellular	No	784	20	0	75.91	3	P:GO:0055114; F:GO:0016627; F:GO:0050660	P:obsolete oxidation-reduction process; F:oxidoreductase activity, acting on the CH-CH group of donors; F:flavin adenine dinucleotide binding			G3DSA:1.20.140.10 (GENE3D); IPR009075 (PFAM); IPR002575 (PFAM); G3DSA:3.30.200.20 (GENE3D); IPR006091 (PFAM); IPR037069 (G3DSA:1.10.540.GENE3D); G3DSA:2.40.110.10 (GENE3D); IPR013786 (PFAM); G3DSA:3.90.1200.10 (GENE3D); PTHR48083:SF13 (PANTHER); PTHR48083 (PANTHER); IPR041726 (CDD); cd01155 (CDD); IPR036250 (SUPERFAMILY); IPR009100 (SUPERFAMILY); IPR011009 (SUPERFAMILY)	P:GO:0055114; F:GO:0016627; F:GO:0050660	P:obsolete oxidation-reduction process; F:oxidoreductase activity, acting on the CH-CH group of donors; F:flavin adenine dinucleotide binding
gbr.65.73.t1	1	0	predicted protein [Trichoderma reesei QM6a]; acc. no. EGR49918	N	0	0	Intracellular	No	432	20	0	56.67						no IPS match	no IPS match	no IPS match
gbr.65.74.t1	1	0	DyP-type peroxidase	N	0	0	Intracellular	No	571	20	0	50.37	3	P:GO:0055114; F:GO:0004601; F:GO:0020037	P:obsolete oxidation-reduction process; F:peroxidase activity; F:heme binding	EC:1.11.1.7	Peroxidase	IPR006314 (PFAM); IPR006314 (TIGRFAM); mobidb-lite (MOBIDB_LITE); mobidb-lite (MOBIDB_LITE); PTHR30521 (PANTHER); PTHR30521:SF4 (PANTHER); IPR006314 (PROSITE_PROFILES); IPR011008 (SUPERFAMILY)	P:GO:0055114; F:GO:0004601; F:GO:0020037	P:obsolete oxidation-reduction process; F:peroxidase activity; F:heme binding
gbr.66.14.t1	1	0	Transcriptional repressor scratch 1-like protein	N	0	0	Intracellular	No	391	20	0	81.75	5	P:GO:0006357; F:GO:0000977; F:GO:0000981; F:GO:0043565; C:GO:0005634	P:regulation of transcription by RNA polymerase II; F:RNA polymerase II transcription regulatory region sequence-specific DNA binding; F:DNA-binding transcription factor activity, RNA polymerase II-specific; F:sequence-specific DNA binding; C:nucleus			IPR013087 (SMART); IPR013087 (PFAM); G3DSA:3.30.160.60 (GENE3D); G3DSA:3.30.160.60 (GENE3D); G3DSA:3.30.160.60 (GENE3D); G3DSA:3.30.160.60 (GENE3D); mobidb-lite (MOBIDB_LITE); mobidb-lite (MOBIDB_LITE); PTHR24377 (PANTHER); PTHR24377:SF772 (PANTHER); IPR013087 (PROSITE_PATTERNS); IPR013087 (PROSITE_PATTERNS); IPR013087 (PROSITE_PATTERNS); IPR013087 (PROSITE_PATTERNS); IPR013087 (PROSITE_PROFILES)…	no GO terms	no GO terms
gbr.670.3.t1	0	1	follistatin-related protein 5 isoform X4	N	0	0	UPS	UPS	625	20	0	64.86	1	F:GO:0005515	F:protein binding			IPR003599 (SMART); IPR003598 (SMART); IPR013098 (PFAM); IPR013783 (G3DSA:2.60.40.GENE3D); IPR013783 (G3DSA:2.60.40.GENE3D); IPR015943 (G3DSA:2.130.10.GENE3D); mobidb-lite (MOBIDB_LITE); PTHR10913 (PANTHER); PTHR10913:SF44 (PANTHER); IPR007110 (PROSITE_PROFILES); IPR036179 (SUPERFAMILY); IPR036179 (SUPERFAMILY); SSF82171 (SUPERFAMILY)	F:GO:0005515	F:protein binding
gbr.70.47.t1	0	1	receptor-type tyrosine-protein phosphatase N2-like	N	2	1	Transmembrane	No	1343	20	0	81.68	4	P:GO:0006470; F:GO:0004725; F:GO:0005515; C:GO:0030141	P:protein dephosphorylation; F:protein tyrosine phosphatase activity; F:protein binding; C:secretory granule	EC:3.1.3.48	Protein-tyrosine-phosphatase	IPR000242 (PRINTS); IPR003598 (SMART); SM00364 (SMART); IPR003599 (SMART); IPR003591 (SMART); IPR000483 (SMART); IPR003595 (SMART); IPR000242 (SMART); IPR032675 (G3DSA:3.80.10.GENE3D); IPR000242 (PFAM); IPR032675 (G3DSA:3.80.10.GENE3D); IPR029021 (G3DSA:3.90.190.GENE3D); IPR001611 (PFAM); IPR032675 (G3DSA:3.80.10.GENE3D); IPR013783 (G3DSA:2.60.40.GENE3D); IPR013151 (PFAM); mobidb-lite (MOBIDB_LIT…	P:GO:0006470; P:GO:0016311; F:GO:0004725; F:GO:0005515; F:GO:0016791; C:GO:0030141	P:protein dephosphorylation; P:dephosphorylation; F:protein tyrosine phosphatase activity; F:protein binding; F:phosphatase activity; C:secretory granule
gbr.70.68.t1	0	1	vesicular, overexpressed in cancer, prosurvival protein 1-like	Y	1	1	Signal peptide	No	234	20	4.1723e-170	52.61	1	C:GO:0030659	C:cytoplasmic vesicle membrane			IPR021684 (PFAM); mobidb-lite (MOBIDB_LITE); mobidb-lite (MOBIDB_LITE); IPR026229 (PANTHER); SIGNAL_PEPTIDE_C_REGION (PHOBIUS); SIGNAL_PEPTIDE_N_REGION (PHOBIUS); NON_CYTOPLASMIC_DOMAIN (PHOBIUS); TRANSMEMBRANE (PHOBIUS); CYTOPLASMIC_DOMAIN (PHOBIUS); SIGNAL_PEPTIDE_H_REGION (PHOBIUS); SIGNAL_PEPTIDE (PHOBIUS); SignalP-TM (SIGNALP_GRAM_POSITIVE); SignalP-noTM (SIGNALP_EUK); SignalP-noTM (SIGNALP_…	C:GO:0030659	C:cytoplasmic vesicle membrane
gbr.710.2.t1	0	1	late embryogenesis abundant protein, group 3-like	N	0	0	UPS	UPS	308	20	9.46461e-10	52.34	8	P:GO:0043484; P:GO:0051726; F:GO:0003676; F:GO:0003723; F:GO:0008270; F:GO:0046872; C:GO:0016020; C:GO:0016021	P:regulation of RNA splicing; P:regulation of cell cycle; F:nucleic acid binding; F:RNA binding; F:zinc ion binding; F:metal ion binding; C:membrane; C:integral component of membrane			mobidb-lite (MOBIDB_LITE); mobidb-lite (MOBIDB_LITE); mobidb-lite (MOBIDB_LITE); mobidb-lite (MOBIDB_LITE); CYTOPLASMIC_DOMAIN (PHOBIUS); NON_CYTOPLASMIC_DOMAIN (PHOBIUS); TRANSMEMBRANE (PHOBIUS)	no GO terms	no GO terms
gbr.72.22.t1	0	1	synaptosomal-associated protein 25-like isoform X1	N	0	0	Intracellular	No	162	20	1.70271e-115	94.93	7	P:GO:0016082; P:GO:0031629; F:GO:0005484; F:GO:0019905; C:GO:0005886; C:GO:0031201; C:GO:0098793	P:synaptic vesicle priming; P:synaptic vesicle fusion to presynaptic active zone membrane; F:SNAP receptor activity; F:syntaxin binding; C:plasma membrane; C:SNARE complex; C:presynapse			Coil (COILS); Coil (COILS); IPR000727 (SMART); G3DSA:1.20.5.110 (GENE3D); G3DSA:1.20.5.110 (GENE3D); IPR000928 (PFAM); mobidb-lite (MOBIDB_LITE); PTHR19305 (PANTHER); PTHR19305:SF14 (PANTHER); IPR000727 (PROSITE_PROFILES); IPR000727 (PROSITE_PROFILES); cd15885 (CDD); SSF58038 (SUPERFAMILY); SSF58038 (SUPERFAMILY)	no GO terms	no GO terms
gbr.734.1.t1	0	1	mitogen-activated protein kinase kinase kinase 14-like	N	0	0	Intracellular	No	489	20	4.99763e-94	50.29	3	P:GO:0006468; F:GO:0004672; F:GO:0005524	P:protein phosphorylation; F:protein kinase activity; F:ATP binding			IPR000719 (SMART); IPR000719 (PFAM); G3DSA:1.10.510.10 (GENE3D); G3DSA:3.30.200.20 (GENE3D); mobidb-lite (MOBIDB_LITE); PTHR48016 (PANTHER); IPR017425 (PTHR48016:PANTHER); IPR017441 (PROSITE_PATTERNS); IPR000719 (PROSITE_PROFILES); cd00180 (CDD); IPR011009 (SUPERFAMILY)	P:GO:0006468; F:GO:0004672; F:GO:0005524	P:protein phosphorylation; F:protein kinase activity; F:ATP binding
gbr.755.1.t1	1	0	PREDICTED: uncharacterized protein LOC106806842	N	0	0	UPS	UPS	146	11	5.07829e-25	57.38	2	F:GO:0008270; F:GO:0046872	F:zinc ion binding; F:metal ion binding			IPR011604 (G3DSA:3.90.320.GENE3D); IPR011335 (SUPERFAMILY)	no GO terms	no GO terms
gbr.76.46.t1	1	0	suppressor of tumorigenicity 14 protein-like	N	0	0	Intracellular	No	581	20	0	58.99	3	P:GO:0006508; F:GO:0004252; F:GO:0005515	P:proteolysis; F:serine-type endopeptidase activity; F:protein binding	EC:3.4.21.73; EC:3.4.24.7; EC:3.4.21.71; EC:3.4.24.3; EC:3.4.21.34; EC:3.4.21.78; EC:3.4.21.75; EC:3.4.21.26; EC:3.4.21.27; EC:3.4.21.68; EC:3.4.21.69; EC:3.4.24.34; EC:3.4.21.41; EC:3.4.21.83; EC:3.4.21.88; EC:3.4.21.45; EC:3.4.21.89; EC:3.4.21.42; EC:3.4.19.1; EC:3.4.21.43; EC:3.4.21.87; EC:3.4.21.38; EC:3.4.21.35; EC:3.4.21.79; EC:3.4.21.36; EC:3.4.21.102; EC:3.4.21.39; EC:3.4.21; EC:3.4.21.4;…	U-plasminogen activator; Interstitial collagenase; Pancreatic elastase II; Microbial collagenase; Plasma kallikrein; Granzyme A; Furin; Prolyl oligopeptidase; Coagulation factor XIa; T-plasminogen activator; Protein C (activated); Neutrophil collagenase; Complement subcomponent C1r; Oligopeptidase B; Repressor LexA; Complement factor I; Signal peptidase I; Complement subcomponent C1s; Acylaminoac…	IPR001314 (PRINTS); IPR000859 (SMART); IPR002172 (SMART); IPR001254 (SMART); IPR043504 (G3DSA:2.40.10.GENE3D); IPR000859 (PFAM); IPR001254 (PFAM); IPR036055 (G3DSA:4.10.400.GENE3D); IPR002172 (PFAM); IPR035914 (G3DSA:2.60.120.GENE3D); IPR035914 (G3DSA:2.60.120.GENE3D); PIRSF001155 (PIRSF); PTHR24255 (PANTHER); IPR033116 (PROSITE_PATTERNS); IPR018114 (PROSITE_PATTERNS); IPR023415 (PROSITE_PATTERNS…	P:GO:0006508; F:GO:0004252; F:GO:0005515	P:proteolysis; F:serine-type endopeptidase activity; F:protein binding
gbr.76.47.t1	1	0	zinc finger protein 423-like	N	0	0	Intracellular	No	1580	20	0	57.56						IPR013087 (SMART); G3DSA:3.30.160.60 (GENE3D); G3DSA:3.30.160.60 (GENE3D); G3DSA:3.30.160.60 (GENE3D); G3DSA:3.30.160.60 (GENE3D); G3DSA:3.30.160.60 (GENE3D); PF13912 (PFAM); G3DSA:3.30.160.60 (GENE3D); G3DSA:3.30.160.60 (GENE3D); G3DSA:3.30.160.60 (GENE3D); IPR013087 (PFAM); G3DSA:3.30.160.60 (GENE3D); G3DSA:3.30.160.60 (GENE3D); mobidb-lite (MOBIDB_LITE); mobidb-lite (MOBIDB_LITE); mobidb-lite …	no GO terms	no GO terms
gbr.78.30.t1_gbr.78.31.t1	0	1	Hypothetical predicted protein	Y	1	1	Signal peptide	No	670	20	0	48.57	7	P:GO:0009913; P:GO:0035017; P:GO:0035317; P:GO:0048800; C:GO:0005938; C:GO:0016020; C:GO:0016021	P:epidermal cell differentiation; P:cuticle pattern formation; P:imaginal disc-derived wing hair organization; P:antennal morphogenesis; C:cell cortex; C:membrane; C:integral component of membrane			mobidb-lite (MOBIDB_LITE); mobidb-lite (MOBIDB_LITE); mobidb-lite (MOBIDB_LITE); mobidb-lite (MOBIDB_LITE); mobidb-lite (MOBIDB_LITE); mobidb-lite (MOBIDB_LITE); mobidb-lite (MOBIDB_LITE)	no GO terms	no GO terms
gbr.8.134.t1	0	1	synaptotagmin-1-like isoform X1	N	1	1	Intracellular	No	427	20	0	90.11	4	P:GO:0007269; F:GO:0005544; C:GO:0008021; C:GO:0016020	P:neurotransmitter secretion; F:calcium-dependent phospholipid binding; C:synaptic vesicle; C:membrane			IPR001565 (PRINTS); IPR000008 (PRINTS); IPR000008 (SMART); IPR035892 (G3DSA:2.60.40.GENE3D); IPR000008 (PFAM); IPR035892 (G3DSA:2.60.40.GENE3D); PF14979 (PFAM); IPR015428 (PTHR10024:PANTHER); PTHR10024 (PANTHER); NON_CYTOPLASMIC_DOMAIN (PHOBIUS); TRANSMEMBRANE (PHOBIUS); CYTOPLASMIC_DOMAIN (PHOBIUS); IPR000008 (PROSITE_PROFILES); IPR000008 (PROSITE_PROFILES); cd08385 (CDD); cd08402 (CDD); SSF4956…	P:GO:0007269; F:GO:0005544; C:GO:0008021; C:GO:0016020	P:neurotransmitter secretion; F:calcium-dependent phospholipid binding; C:synaptic vesicle; C:membrane
gbr.8.20.t1	0	1	proline-rich transmembrane protein 1-like	N	3	3	UPS	UPS	341	20	8.20491e-120	67.42	1	C:GO:0016021	C:integral component of membrane			IPR007593 (PFAM); mobidb-lite (MOBIDB_LITE); mobidb-lite (MOBIDB_LITE); PTHR14948:SF25 (PANTHER); PTHR14948 (PANTHER); TRANSMEMBRANE (PHOBIUS); CYTOPLASMIC_DOMAIN (PHOBIUS); TRANSMEMBRANE (PHOBIUS); NON_CYTOPLASMIC_DOMAIN (PHOBIUS); TRANSMEMBRANE (PHOBIUS); NON_CYTOPLASMIC_DOMAIN (PHOBIUS); CYTOPLASMIC_DOMAIN (PHOBIUS); TMhelix (TMHMM); TMhelix (TMHMM); TMhelix (TMHMM)	C:GO:0016021	C:integral component of membrane
gbr.8.39.t1	1	0	zinc finger protein 208-like	N	0	0	Intracellular	No	2009	20	0	46.65	1	F:GO:0003677	F:DNA binding			Coil (COILS); IPR011017 (SMART); IPR013087 (SMART); SM00614 (SMART); PF12874 (PFAM); G3DSA:3.30.160.60 (GENE3D); G3DSA:3.30.160.60 (GENE3D); G3DSA:3.30.160.60 (GENE3D); G3DSA:3.30.160.60 (GENE3D); G3DSA:3.30.160.60 (GENE3D); G3DSA:3.30.160.60 (GENE3D); G3DSA:3.30.160.60 (GENE3D); G3DSA:3.30.160.60 (GENE3D); G3DSA:3.30.160.60 (GENE3D); G3DSA:3.30.160.60 (GENE3D); G3DSA:3.30.160.60 (GENE3D); G3DSA:…	no GO terms	no GO terms
gbr.80.62.t1	0	1	uncharacterized protein LOC110990899	N	0	0	Intracellular	No	314	3	0	65.43						no IPS match	no IPS match	no IPS match
gbr.81.209.t1	0	1	E3 ubiquitin-protein ligase RBBP6-like	N	0	0	Intracellular	No	1920	20	0	63.6	5	P:GO:0006397; P:GO:0016567; F:GO:0003676; F:GO:0008270; F:GO:0061630	P:mRNA processing; P:protein ubiquitination; F:nucleic acid binding; F:zinc ion binding; F:ubiquitin protein ligase activity			Coil (COILS); IPR014891 (SMART); IPR001878 (SMART); IPR025829 (PFAM); IPR014891 (PFAM); G3DSA:4.10.60.10 (GENE3D); IPR013083 (G3DSA:3.30.40.GENE3D); G3DSA:3.10.20.90 (GENE3D); mobidb-lite (MOBIDB_LITE); mobidb-lite (MOBIDB_LITE); mobidb-lite (MOBIDB_LITE); mobidb-lite (MOBIDB_LITE); mobidb-lite (MOBIDB_LITE); mobidb-lite (MOBIDB_LITE); mobidb-lite (MOBIDB_LITE); mobidb-lite (MOBIDB_LITE); mobidb-…	P:GO:0006397; P:GO:0016567; F:GO:0003676; F:GO:0008270; F:GO:0061630	P:mRNA processing; P:protein ubiquitination; F:nucleic acid binding; F:zinc ion binding; F:ubiquitin protein ligase activity
gbr.822.1.t1	0	1	microfibril-associated glycoprotein 4-like	Y	0	0	Signal peptide	Yes	281	20	1.65713e-178	78.2						IPR002181 (SMART); G3DSA:3.90.215.20 (GENE3D); IPR002181 (PFAM); PTHR19143 (PANTHER); IPR020837 (PROSITE_PATTERNS); SIGNAL_PEPTIDE_N_REGION (PHOBIUS); NON_CYTOPLASMIC_DOMAIN (PHOBIUS); SIGNAL_PEPTIDE_C_REGION (PHOBIUS); SIGNAL_PEPTIDE (PHOBIUS); SIGNAL_PEPTIDE_H_REGION (PHOBIUS); IPR002181 (PROSITE_PROFILES); IPR002181 (CDD); SignalP-noTM (SIGNALP_EUK); IPR036056 (SUPERFAMILY)	no GO terms	no GO terms
gbr.83.55.t1	0	1	protein NO VEIN	N	0	0	Intracellular	No	3282	20	0	56.28						Coil (COILS); Coil (COILS); Coil (COILS); IPR025605 (PFAM); IPR024975 (PFAM); IPR041966 (G3DSA:1.10.10.GENE3D); IPR036890 (G3DSA:3.30.565.GENE3D); mobidb-lite (MOBIDB_LITE); mobidb-lite (MOBIDB_LITE); mobidb-lite (MOBIDB_LITE); mobidb-lite (MOBIDB_LITE); mobidb-lite (MOBIDB_LITE); mobidb-lite (MOBIDB_LITE); mobidb-lite (MOBIDB_LITE); mobidb-lite (MOBIDB_LITE); mobidb-lite (MOBIDB_LITE); mobidb-li…	no GO terms	no GO terms
gbr.87.22.t1	1	0	epidermal retinol dehydrogenase 2-like	N	0	0	Transmembrane	No	296	20	0	68.49	2	P:GO:0055114; F:GO:0016491	P:obsolete oxidation-reduction process; F:oxidoreductase activity			IPR000760 (PRINTS); IPR000760 (PFAM); G3DSA:3.30.540.10 (GENE3D); G3DSA:3.40.190.80 (GENE3D); mobidb-lite (MOBIDB_LITE); PTHR43028 (PANTHER); PTHR43028:SF4 (PANTHER); NON_CYTOPLASMIC_DOMAIN (PHOBIUS); CYTOPLASMIC_DOMAIN (PHOBIUS); TRANSMEMBRANE (PHOBIUS); cd01640 (CDD); SSF56655 (SUPERFAMILY); TMhelix (TMHMM)	P:GO:0046855	P:inositol phosphate dephosphorylation
gbr.88.43.t1	1	0	serine/threonine-protein kinase SIK2-like	N	0	0	Intracellular	No	739	20	0	67.87	3	P:GO:0006468; F:GO:0004674; F:GO:0005524	P:protein phosphorylation; F:protein serine/threonine kinase activity; F:ATP binding			Coil (COILS); IPR027968 (PFAM); mobidb-lite (MOBIDB_LITE); mobidb-lite (MOBIDB_LITE); mobidb-lite (MOBIDB_LITE); mobidb-lite (MOBIDB_LITE); mobidb-lite (MOBIDB_LITE); mobidb-lite (MOBIDB_LITE); mobidb-lite (MOBIDB_LITE); mobidb-lite (MOBIDB_LITE); mobidb-lite (MOBIDB_LITE); mobidb-lite (MOBIDB_LITE); mobidb-lite (MOBIDB_LITE); mobidb-lite (MOBIDB_LITE); mobidb-lite (MOBIDB_LITE); mobidb-lite (MOB…	no GO terms	no GO terms
gbr.9.78.t1	0	1	uncharacterized protein LOC110983554	Y	1	0	Signal peptide	Yes	152	2	8.94039e-109	87.42						Coil (COILS); Coil (COILS); Coil (COILS); Coil (COILS); Coil (COILS); Coil (COILS); Coil (COILS); Coil (COILS); Coil (COILS); Coil (COILS); Coil (COILS); Coil (COILS); Coil (COILS); Coil (COILS); Coil (COILS); Coil (COILS); Coil (COILS); Coil (COILS); Coil (COILS); G3DSA:1.10.238.10 (GENE3D); mobidb-lite (MOBIDB_LITE); mobidb-lite (MOBIDB_LITE); mobidb-lite (MOBIDB_LITE); mobidb-lite (MOBIDB_LITE…	F:GO:0005509	F:calcium ion binding
gbr.94.31.t1	0	1	atrial natriuretic peptide receptor 1-like	N	1	1	Intracellular	No	1070	20	0	66.27	7	P:GO:0006182; P:GO:0006468; P:GO:0035556; F:GO:0004383; F:GO:0004672; F:GO:0005524; C:GO:0016021	P:cGMP biosynthetic process; P:protein phosphorylation; P:intracellular signal transduction; F:guanylate cyclase activity; F:protein kinase activity; F:ATP binding; C:integral component of membrane			IPR000408 (PRINTS); IPR000210 (SMART); IPR009091 (G3DSA:2.130.10.GENE3D); IPR000408 (PFAM); IPR000210 (PFAM); IPR009091 (G3DSA:2.130.10.GENE3D); G3DSA:3.30.710.10 (GENE3D); PTHR22870:SF335 (PANTHER); PTHR22870 (PANTHER); IPR000408 (PROSITE_PATTERNS); IPR000408 (PROSITE_PROFILES); IPR000210 (PROSITE_PROFILES); IPR000408 (PROSITE_PROFILES); IPR000408 (PROSITE_PROFILES); IPR000408 (PROSITE_PROFILES)…	F:GO:0005515	F:protein binding

## Sheet: S3.4 DeSeq2 results STs
	Gene	baseMean	log2FoldChange	lfcSE	stat	pvalue	padj	ST.S.F.A.D.2	ST.S.F.A.D.3	ST.S.F.A.L.12	ST.S.F.S.D.6	ST.S.F.S.D.7	ST.S.F.S.D.14	ST.S.F.S.D.15	ST.S.M.A.D.1	ST.S.M.A.L.8	ST.S.M.A.L.9	ST.S.M.A.L.10	ST.S.M.A.L.13	ST.S.M.S.D.4	SeqName	Description	SignalP	Original TMHMM	new TMHMM	Class	Secreted	Length	#Hits	e-Value	sim mean	#GO	GO IDs	GO Names	Enzyme Codes	Enzyme Names	InterPro IDs	InterPro GO IDs	InterPro GO Names
1	gbr.164.24	32.4049	2.74027	0.421502	6.5012	7.96831e-11	3.84112e-07	14.2248	11.0528	8.83367	1.9036	11.8393	7.94559	6.37469	78.3776	92.951	59.5957	27.6765	26.2867	74.2021	gbr.164.24.t1	uncharacterized protein LOC110982942	N	0	0	UPS	UPS	162	4	8.96085e-104	73.99	3	P:GO:0030431; P:GO:0032222; P:GO:1903818	P:sleep; P:regulation of synaptic transmission, cholinergic; P:positive regulation of voltage-gated potassium channel activity			IPR031424 (PFAM); SignalP-TM (SIGNALP_GRAM_POSITIVE)	P:GO:0030431; P:GO:0032222; P:GO:1903818	P:sleep; P:regulation of synaptic transmission, cholinergic; P:positive regulation of voltage-gated potassium channel activity
2	gbr.197.42	687.947	-1.0457	0.159049	-6.57469	4.8756e-11	3.84112e-07	764.259	899.827	969.937	697.671	819.511	1106.42	1064.57	427.514	439.699	391.149	419.101	532.079	411.575	gbr.197.42.t1	ApNP29	Y	1	0	Signal peptide	Yes	72									SIGNAL_PEPTIDE (PHOBIUS); NON_CYTOPLASMIC_DOMAIN (PHOBIUS); SIGNAL_PEPTIDE_H_REGION (PHOBIUS); SIGNAL_PEPTIDE_C_REGION (PHOBIUS); SIGNAL_PEPTIDE_N_REGION (PHOBIUS); SignalP-noTM (SIGNALP_EUK); TMhelix (TMHMM)	no GO terms	no GO terms
3	gbr.112.26	872.772	-1.00622	0.158724	-6.33941	2.30649e-10	7.4123e-07	1207.81	1185.25	1105.09	837.586	1179.02	1352.74	1080.97	676.897	501.936	455.781	630.628	610.939	521.394	gbr.112.26.t1	putative nucleolin	N	0	0	Intracellular	No	469	5	0	67.92						mobidb-lite (MOBIDB_LITE); mobidb-lite (MOBIDB_LITE); mobidb-lite (MOBIDB_LITE); mobidb-lite (MOBIDB_LITE); mobidb-lite (MOBIDB_LITE)	no GO terms	no GO terms
4	gbr.471.3	248.083	-1.31292	0.208666	-6.29195	3.13495e-10	7.55601e-07	307.773	376.445	441.684	241.758	378.569	301.932	348.787	92.628	107.5	152.766	168.036	135.059	172.149	gbr.471.3.t1	Pedal peptide (PP) -type precursor	N	0	0	Intracellular	No	352	3	0	75.58						mobidb-lite (MOBIDB_LITE); mobidb-lite (MOBIDB_LITE)	no GO terms	no GO terms
5	gbr.327.11	838.621	-1.04277	0.167049	-6.24231	4.31166e-10	8.31375e-07	1175.48	1181.35	1109.51	851.863	1204.72	1132.25	1038.16	748.15	464.755	417.17	515.968	550.207	512.489	gbr.327.11.t1	neuroendocrine convertase 2	Y	0	0	Signal peptide	Yes	819	20	0	78.34	2	P:GO:0006508; F:GO:0004252	P:proteolysis; F:serine-type endopeptidase activity	EC:3.4.21.73; EC:3.4.24.7; EC:3.4.21.71; EC:3.4.24.3; EC:3.4.21.34; EC:3.4.21.78; EC:3.4.21.75; EC:3.4.21.26; EC:3.4.21.27; EC:3.4.21.68; EC:3.4.21.69; EC:3.4.24.34; EC:3.4.21.41; EC:3.4.21.83; EC:3.4.21.88; EC:3.4.21.45; EC:3.4.21.89; EC:3.4.21.42; EC:3.4.19.1; EC:3.4.21.43; EC:3.4.21.87; EC:3.4.21.38; EC:3.4.21.35; EC:3.4.21.79; EC:3.4.21.36; EC:3.4.21.102; EC:3.4.21.39; EC:3.4.21; EC:3.4.21.4;…	U-plasminogen activator; Interstitial collagenase; Pancreatic elastase II; Microbial collagenase; Plasma kallikrein; Granzyme A; Furin; Prolyl oligopeptidase; Coagulation factor XIa; T-plasminogen activator; Protein C (activated); Neutrophil collagenase; Complement subcomponent C1r; Oligopeptidase B; Repressor LexA; Complement factor I; Signal peptidase I; Complement subcomponent C1s; Acylaminoac…	Coil (COILS); Coil (COILS); IPR015500 (PRINTS); IPR038466 (G3DSA:3.30.70.GENE3D); IPR036852 (G3DSA:3.40.50.GENE3D); IPR002884 (PFAM); IPR000209 (PFAM); IPR032815 (PFAM); IPR008979 (G3DSA:2.60.120.GENE3D); mobidb-lite (MOBIDB_LITE); PTHR42884 (PANTHER); PTHR42884:SF13 (PANTHER); IPR022398 (PROSITE_PATTERNS); IPR023827 (PROSITE_PATTERNS); IPR023828 (PROSITE_PATTERNS); NON_CYTOPLASMIC_DOMAIN (PHOBIU…	P:GO:0006508; F:GO:0004252; F:GO:0008236	P:proteolysis; F:serine-type endopeptidase activity; F:serine-type peptidase activity
6	gbr.38.9	359.18	-1.03489	0.168214	-6.1522	7.64178e-10	1.22791e-06	508.213	509.729	454.051	383.576	519.197	528.382	387.035	252.946	203.684	177.948	233.273	218.451	292.851	gbr.38.9.t1	Starfish Myorelaxant peptide precursor	N	0	0	Intracellular	No	389	20	0	56.52	2	P:GO:0006413; F:GO:0003743	P:translational initiation; F:translation initiation factor activity			no IPS match	no IPS match	no IPS match
7	gbr.17.64	2354.64	2.40684	0.399673	6.02202	1.72254e-09	2.37244e-06	748.741	804.903	883.367	573.937	568.287	1211.7	732.179	1441.08	5147.87	10383.9	1860.25	2547.99	3706.15	gbr.17.64.t1	early growth response 1	N	0	0	Intracellular	No	422	20	0	65.56	1	F:GO:0003677	F:DNA binding			IPR013087 (SMART); G3DSA:3.30.160.60 (GENE3D); G3DSA:3.30.160.60 (GENE3D); IPR013087 (PFAM); mobidb-lite (MOBIDB_LITE); mobidb-lite (MOBIDB_LITE); mobidb-lite (MOBIDB_LITE); PTHR23235 (PANTHER); PTHR23235:SF60 (PANTHER); IPR013087 (PROSITE_PATTERNS); IPR013087 (PROSITE_PATTERNS); IPR013087 (PROSITE_PROFILES); IPR013087 (PROSITE_PROFILES); IPR036236 (SUPERFAMILY)	no GO terms	no GO terms
8	gbr.337.8	36.7915	-1.78858	0.302501	-5.91266	3.36637e-09	4.05689e-06	56.8991	38.3597	65.3692	55.2045	56.5977	73.4967	35.5161	24.9383	19.3985	10.0725	17.792	11.7837	12.8617	gbr.337.8.t1	histamine N-methyltransferase isoform X2	N	0	0	UPS	UPS	312	20	0	56.59	4	P:GO:0032259; F:GO:0008168; F:GO:0008170; F:GO:0016740	P:methylation; F:methyltransferase activity; F:N-methyltransferase activity; F:transferase activity			PF13489 (PFAM); G3DSA:3.40.50.150 (GENE3D); cd02440 (CDD); IPR029063 (SUPERFAMILY)	no GO terms	no GO terms
9	gbr.63.8	550.104	-0.749313	0.133019	-5.63312	1.76983e-08	1.89588e-05	667.271	761.992	614.824	641.514	653.761	730.994	666.61	447.108	335.432	391.149	353.863	406.99	479.841	gbr.63.8.t1	sodium/calcium exchanger regulatory protein 1-like	N	0	0	UPS	UPS	141	20	3.96971e-101	64.9	1	F:GO:0008289	F:lipid binding			IPR000463 (PRINTS); IPR012674 (G3DSA:2.40.128.GENE3D); IPR000566 (PFAM); IPR031259 (PANTHER); PTHR11955:SF135 (PANTHER); IPR000463 (PROSITE_PATTERNS); IPR012674 (SUPERFAMILY)	F:GO:0008289	F:lipid binding
10	gbr.403.5	639.688	-1.10382	0.200927	-5.49364	3.93734e-08	3.79599e-05	717.705	935.586	1124.53	575.84	779.373	756.818	1049.09	445.327	353.214	345.823	527.829	352.604	352.213	gbr.403.5.t1	lysosome-associated membrane glycoprotein 5	Y	1	0	Signal peptide	Yes	382	20	0	54.1	1	C:GO:0016020	C:membrane			G3DSA:2.40.160.110 (GENE3D); mobidb-lite (MOBIDB_LITE); mobidb-lite (MOBIDB_LITE); IPR002000 (PANTHER); PTHR11506:SF28 (PANTHER); SIGNAL_PEPTIDE_N_REGION (PHOBIUS); NON_CYTOPLASMIC_DOMAIN (PHOBIUS); TRANSMEMBRANE (PHOBIUS); CYTOPLASMIC_DOMAIN (PHOBIUS); SIGNAL_PEPTIDE_C_REGION (PHOBIUS); SIGNAL_PEPTIDE_H_REGION (PHOBIUS); SIGNAL_PEPTIDE (PHOBIUS); IPR002000 (PROSITE_PROFILES); SignalP-noTM (SIGNA…	C:GO:0016020	C:membrane
11	gbr.183.66	767.1	-0.620573	0.118718	-5.22728	1.72021e-07	0.000150769	1021.6	780.847	863.05	899.453	929.53	887.92	1023.59	566.456	581.146	680.734	571.321	560.178	606.479	gbr.183.66.t1	clarin-3-like isoform X1	N	4	3	Transmembrane	No	260	20	0	58.18	1	C:GO:0016020	C:membrane			G3DSA:1.20.140.150 (GENE3D); IPR026748 (PANTHER); PTHR31548:SF1 (PANTHER); CYTOPLASMIC_DOMAIN (PHOBIUS); NON_CYTOPLASMIC_DOMAIN (PHOBIUS); TRANSMEMBRANE (PHOBIUS); TRANSMEMBRANE (PHOBIUS); NON_CYTOPLASMIC_DOMAIN (PHOBIUS); TRANSMEMBRANE (PHOBIUS); CYTOPLASMIC_DOMAIN (PHOBIUS); TRANSMEMBRANE (PHOBIUS); CYTOPLASMIC_DOMAIN (PHOBIUS); SignalP-TM (SIGNALP_GRAM_POSITIVE); TMhelix (TMHMM); TMhelix (TMHM…	no GO terms	no GO terms
12	gbr.59.47	954.438	-1.16736	0.231468	-5.04329	4.57601e-07	0.000367644	956.94	988.9	1449.61	982.259	1409.74	1831.46	1357.81	878.185	459.097	420.527	606.905	500.353	565.915	gbr.59.47.t1	neuropeptide Y/F-like precursor	N	0	0	Intracellular	No	98	2	9.0561e-56	79.62	1	P:GO:0007218	P:neuropeptide signaling pathway			no IPS match	no IPS match	no IPS match
13	gbr.3.46	18.167	2.25655	0.455929	4.94935	7.44612e-07	0.000552216	5.17265	3.25082	7.06694	6.66261	9.5292	1.9864	10.928	53.4393	30.7143	25.1813	15.8151	52.5733	13.8511	gbr.3.46.t1	ectonucleoside triphosphate diphosphohydrolase 8-like	N	2	1	Transmembrane	No	540	20	0	59.53	1	F:GO:0016787	F:hydrolase activity			G3DSA:3.30.420.150 (GENE3D); G3DSA:3.30.420.40 (GENE3D); IPR000407 (PFAM); PTHR11782:SF102 (PANTHER); IPR000407 (PANTHER); TRANSMEMBRANE (PHOBIUS); CYTOPLASMIC_DOMAIN (PHOBIUS); NON_CYTOPLASMIC_DOMAIN (PHOBIUS); TRANSMEMBRANE (PHOBIUS); CYTOPLASMIC_DOMAIN (PHOBIUS); cd00012 (CDD); TMhelix (TMHMM); TMhelix (TMHMM)	F:GO:0016787	F:hydrolase activity
14	gbr.65.74	161.78	6.97279	1.4173	4.91978	8.66425e-07	0.000596657	0	3.90098	0	2.85541	2.31011	5.95919	4.55335	1268.29	7.27443	5.03626	428.985	0	373.979	gbr.65.74.t1	DyP-type peroxidase	N	0	0	Intracellular	No	571	20	0	50.37	3	P:GO:0055114; F:GO:0004601; F:GO:0020037	P:obsolete oxidation-reduction process; F:peroxidase activity; F:heme binding	EC:1.11.1.7	Peroxidase	IPR006314 (PFAM); IPR006314 (TIGRFAM); mobidb-lite (MOBIDB_LITE); mobidb-lite (MOBIDB_LITE); PTHR30521 (PANTHER); PTHR30521:SF4 (PANTHER); IPR006314 (PROSITE_PROFILES); IPR011008 (SUPERFAMILY)	P:GO:0055114; F:GO:0004601; F:GO:0020037	P:obsolete oxidation-reduction process; F:peroxidase activity; F:heme binding
15	gbr.185.16	498.394	-0.858337	0.176667	-4.85849	1.18282e-06	0.000760236	756.5	590.349	640.441	588.214	580.415	661.47	579.186	317.073	253.797	292.942	456.661	440.528	321.543	gbr.185.16.t1	orexin-type precursor 2	Y	0	0	Signal peptide	Yes	132	2	3.11666e-67	91.67						mobidb-lite (MOBIDB_LITE); mobidb-lite (MOBIDB_LITE); TRANSMEMBRANE (PHOBIUS); NON_CYTOPLASMIC_DOMAIN (PHOBIUS); CYTOPLASMIC_DOMAIN (PHOBIUS); SignalP-noTM (SIGNALP_EUK)	no GO terms	no GO terms
16	gbr.48.12	71.6747	-1.00983	0.209477	-4.82072	1.43039e-06	0.000850887	95.694	105.977	105.121	108.505	80.2763	53.6327	102.906	48.0953	52.5375	42.8082	45.4685	46.2283	44.5213	gbr.48.12.t1	protein FAM161B-like	N	0	0	Intracellular	No	814	20	0	62.07	2	P:GO:0044782; C:GO:0005929	P:cilium organization; C:cilium			Coil (COILS); Coil (COILS); Coil (COILS); Coil (COILS); Coil (COILS); IPR019579 (PFAM); mobidb-lite (MOBIDB_LITE); mobidb-lite (MOBIDB_LITE); mobidb-lite (MOBIDB_LITE); mobidb-lite (MOBIDB_LITE); mobidb-lite (MOBIDB_LITE); mobidb-lite (MOBIDB_LITE); mobidb-lite (MOBIDB_LITE); mobidb-lite (MOBIDB_LITE); mobidb-lite (MOBIDB_LITE); mobidb-lite (MOBIDB_LITE); mobidb-lite (MOBIDB_LITE); mobidb-lite (M…	no GO terms	no GO terms
17	gbr.59.34	115.073	0.974399	0.202528	4.81119	1.50037e-06	0.000850887	53.0196	81.9207	76.8529	92.3248	71.3246	77.4695	101.995	158.536	109.116	147.73	193.735	167.691	164.234	gbr.59.34.t1	semaphorin-5B isoform X1	N	1	1	Intracellular	No	894	20	0	72.25	1	F:GO:0030215	F:semaphorin receptor binding			PR01705 (PRINTS); IPR001627 (SMART); IPR016201 (SMART); IPR000884 (SMART); G3DSA:3.30.1680.10 (GENE3D); IPR015943 (G3DSA:2.130.10.GENE3D); IPR036383 (G3DSA:2.20.100.GENE3D); IPR036383 (G3DSA:2.20.100.GENE3D); IPR001627 (PFAM); IPR036383 (G3DSA:2.20.100.GENE3D); IPR000884 (PFAM); mobidb-lite (MOBIDB_LITE); mobidb-lite (MOBIDB_LITE); PTHR11036:SF79 (PANTHER); IPR027231 (PANTHER); PTHR11036:SF79 (PA…	F:GO:0005515; F:GO:0030215	F:protein binding; F:semaphorin receptor binding
18	gbr.450.7	263.07	-0.993149	0.208756	-4.75747	1.96039e-06	0.00105001	318.118	288.673	365.714	234.143	346.516	478.722	360.625	199.507	209.342	120.87	144.313	160.439	192.926	gbr.450.7.t1	cholecystokinin-type precursor	Y	0	0	Signal peptide	Yes	158	3	9.80301e-114	83.23						SIGNAL_PEPTIDE_H_REGION (PHOBIUS); SIGNAL_PEPTIDE_C_REGION (PHOBIUS); NON_CYTOPLASMIC_DOMAIN (PHOBIUS); SIGNAL_PEPTIDE (PHOBIUS); SIGNAL_PEPTIDE_N_REGION (PHOBIUS); SignalP-noTM (SIGNALP_EUK)	no GO terms	no GO terms
19	gbr.8.20	153.649	-1.20019	0.253668	-4.73135	2.23034e-06	0.00113172	235.355	198.3	276.494	224.625	206.466	198.64	114.744	106.879	108.308	102.404	81.0525	46.2283	97.9468	gbr.8.20.t1	proline-rich transmembrane protein 1-like	N	3	3	UPS	UPS	341	20	8.20491e-120	67.42	1	C:GO:0016021	C:integral component of membrane			IPR007593 (PFAM); mobidb-lite (MOBIDB_LITE); mobidb-lite (MOBIDB_LITE); PTHR14948:SF25 (PANTHER); PTHR14948 (PANTHER); TRANSMEMBRANE (PHOBIUS); CYTOPLASMIC_DOMAIN (PHOBIUS); TRANSMEMBRANE (PHOBIUS); NON_CYTOPLASMIC_DOMAIN (PHOBIUS); TRANSMEMBRANE (PHOBIUS); NON_CYTOPLASMIC_DOMAIN (PHOBIUS); CYTOPLASMIC_DOMAIN (PHOBIUS); TMhelix (TMHMM); TMhelix (TMHMM); TMhelix (TMHMM)	C:GO:0016021	C:integral component of membrane
20	gbr.46.59	596.272	-2.03894	0.43701	-4.66567	3.07614e-06	0.00141224	1207.81	1304.23	738.495	910.874	1727.38	143.021	379.749	366.95	206.109	216.559	213.504	211.2	125.649	gbr.46.59.t1	ATP-binding cassette sub-family F member 2	N	0	0	Intracellular	No	593	20	0	80.37	2	F:GO:0005524; F:GO:0016887	F:ATP binding; F:ATPase	EC:3.6.1.3; EC:3.6.1.15	Deleted entry; Nucleoside-triphosphate phosphatase	Coil (COILS); IPR003593 (SMART); IPR003439 (PFAM); G3DSA:3.40.50.300 (GENE3D); IPR003439 (PFAM); mobidb-lite (MOBIDB_LITE); mobidb-lite (MOBIDB_LITE); PTHR19211:SF15 (PANTHER); PTHR19211 (PANTHER); PTHR19211 (PANTHER); PTHR19211:SF15 (PANTHER); IPR017871 (PROSITE_PATTERNS); IPR003439 (PROSITE_PROFILES); IPR003439 (PROSITE_PROFILES); cd03221 (CDD); cd03221 (CDD); IPR027417 (SUPERFAMILY); IPR027417…	F:GO:0005524; F:GO:0016887	F:ATP binding; F:ATPase
21	gbr.474.16	86.4845	-2.15682	0.461294	-4.67558	2.9313e-06	0.00141224	72.4171	33.1584	70.6694	276.023	244.294	135.075	111.102	12.4692	43.6466	24.3419	47.4453	29.9124	23.7447	gbr.474.16.t1	fibrillin-1-like	N	1	1	Intracellular	No	1237	20	0	60.42	1	F:GO:0005509	F:calcium ion binding			IPR001881 (SMART); IPR000742 (SMART); IPR000082 (SMART); G3DSA:2.10.25.10 (GENE3D); G3DSA:2.10.25.10 (GENE3D); IPR024731 (PFAM); G3DSA:2.10.25.10 (GENE3D); G3DSA:2.10.25.10 (GENE3D); G3DSA:2.10.25.10 (GENE3D); IPR000082 (PFAM); IPR001881 (PFAM); G3DSA:2.10.25.10 (GENE3D); G3DSA:2.10.25.10 (GENE3D); G3DSA:2.10.25.10 (GENE3D); PTHR24039 (PANTHER); PTHR24039 (PANTHER); PTHR24039:SF47 (PANTHER); PTHR…	F:GO:0005509	F:calcium ion binding
22	gbr.315.33	14.6997	-3.86059	0.829515	-4.65404	3.255e-06	0.00142643	12.9316	86.4718	4.41684	41.8793	17.3258	1.9864	16.3921	0	3.23308	1.67875	0	1.81287	2.96809	gbr.315.33.t1	---NA---	Y	3	2	Transmembrane	No	197									NON_CYTOPLASMIC_DOMAIN (PHOBIUS); SIGNAL_PEPTIDE_H_REGION (PHOBIUS); SIGNAL_PEPTIDE_N_REGION (PHOBIUS); SIGNAL_PEPTIDE_C_REGION (PHOBIUS); SIGNAL_PEPTIDE (PHOBIUS); PS51257 (PROSITE_PROFILES); SignalP-TM (SIGNALP_GRAM_POSITIVE); SignalP-TM (SIGNALP_EUK); SignalP-TM (SIGNALP_GRAM_NEGATIVE); IPR036844 (SUPERFAMILY); TMhelix (TMHMM); TMhelix (TMHMM); TMhelix (TMHMM)	no GO terms	no GO terms
23	gbr.88.43	628.205	1.38785	0.301076	4.60964	4.03368e-06	0.00169081	199.147	392.049	418.716	505.407	367.885	415.157	221.293	450.671	826.052	1074.4	680.05	1471.15	1144.69	gbr.88.43.t1	serine/threonine-protein kinase SIK2-like	N	0	0	Intracellular	No	739	20	0	67.87	3	P:GO:0006468; F:GO:0004674; F:GO:0005524	P:protein phosphorylation; F:protein serine/threonine kinase activity; F:ATP binding	EC:2.7.11	Transferring phosphorus-containing groups	IPR000719 (SMART); IPR000719 (PFAM); G3DSA:1.10.510.10 (GENE3D); mobidb-lite (MOBIDB_LITE); mobidb-lite (MOBIDB_LITE); PTHR24346 (PANTHER); PTHR24346:SF38 (PANTHER); IPR008271 (PROSITE_PATTERNS); IPR017441 (PROSITE_PATTERNS); IPR000719 (PROSITE_PROFILES); IPR015940 (PROSITE_PROFILES); IPR034672 (CDD); cd14338 (CDD); IPR011009 (SUPERFAMILY)	P:GO:0006468; F:GO:0004672; F:GO:0004674; F:GO:0005524	P:protein phosphorylation; F:protein kinase activity; F:protein serine/threonine kinase activity; F:ATP binding
24	gbr.183.33	282.099	1.27503	0.281548	4.52864	5.93647e-06	0.00238473	93.1077	140.435	166.956	212.252	185.675	160.898	233.131	260.071	602.969	514.537	440.846	222.077	434.33	gbr.183.33.t1	---NA---	N	2	1	Transmembrane	No	80									NON_CYTOPLASMIC_DOMAIN (PHOBIUS); NON_CYTOPLASMIC_DOMAIN (PHOBIUS); CYTOPLASMIC_DOMAIN (PHOBIUS); TRANSMEMBRANE (PHOBIUS); TRANSMEMBRANE (PHOBIUS); TMhelix (TMHMM); TMhelix (TMHMM)	no GO terms	no GO terms
25	gbr.143.45	726.259	-4.29754	0.958788	-4.48226	7.38558e-06	0.00284817	275.443	2734.59	2038.81	826.164	427.37	2012.22	730.357	28.5009	4.04135	2.51813	278.741	5.43862	77.1702	gbr.143.45.t1	microfibril-associated glycoprotein 4-like	Y	0	0	Signal peptide	Yes	283	20	3.82532e-176	69.93						Coil (COILS); IPR002181 (SMART); IPR014715 (G3DSA:4.10.530.GENE3D); IPR014716 (G3DSA:3.90.215.GENE3D); IPR002181 (PFAM); PTHR19143 (PANTHER); IPR020837 (PROSITE_PATTERNS); SIGNAL_PEPTIDE (PHOBIUS); SIGNAL_PEPTIDE_N_REGION (PHOBIUS); SIGNAL_PEPTIDE_H_REGION (PHOBIUS); NON_CYTOPLASMIC_DOMAIN (PHOBIUS); SIGNAL_PEPTIDE_C_REGION (PHOBIUS); IPR002181 (PROSITE_PROFILES); IPR002181 (CDD); SignalP-noTM (S…	no GO terms	no GO terms
26	gbr.141.17	20.9107	2.07589	0.467833	4.43725	9.11135e-06	0.00315778	2.58632	10.4026	3.53347	7.61441	19.3472	1.9864	9.1067	30.2822	30.7143	42.8082	63.2605	24.4738	25.7234	gbr.141.17.t1	transcription factor LBX1	N	0	0	Intracellular	No	411	20	0	72.6	3	P:GO:0006355; F:GO:0000981; F:GO:0003677	P:regulation of transcription, DNA-templated; F:DNA-binding transcription factor activity, RNA polymerase II-specific; F:DNA binding			IPR001356 (SMART); IPR001356 (PFAM); G3DSA:1.10.10.60 (GENE3D); mobidb-lite (MOBIDB_LITE); mobidb-lite (MOBIDB_LITE); mobidb-lite (MOBIDB_LITE); mobidb-lite (MOBIDB_LITE); mobidb-lite (MOBIDB_LITE); PTHR24336 (PANTHER); PTHR24336:SF11 (PANTHER); IPR017970 (PROSITE_PATTERNS); IPR001356 (PROSITE_PROFILES); IPR001356 (CDD); IPR009057 (SUPERFAMILY)	P:GO:0006355; F:GO:0000981; F:GO:0003677	P:regulation of transcription, DNA-templated; F:DNA-binding transcription factor activity, RNA polymerase II-specific; F:DNA binding
27	gbr.293.14	324.954	-1.48644	0.335097	-4.43585	9.17102e-06	0.00315778	280.616	345.887	419.599	335.986	724.797	746.886	377.928	147.849	108.308	84.777	294.557	215.732	141.479	gbr.293.14.t1	Luqin-(LQ) -type precursor	N	0	0	Intracellular	No	218	1	1.26055e-17	84.62	1	C:GO:0016021	C:integral component of membrane			NON_CYTOPLASMIC_DOMAIN (PHOBIUS); CYTOPLASMIC_DOMAIN (PHOBIUS); TRANSMEMBRANE (PHOBIUS)	no GO terms	no GO terms
28	gbr.8.89	28.8679	-1.63205	0.367234	-4.44416	8.82348e-06	0.00315778	46.5538	46.8118	37.9848	47.5901	19.6359	55.6191	39.1588	24.9383	4.84962	16.7875	9.88445	13.5966	11.8723	gbr.8.89.t1	relaxin-like gonad-stimulating peptide	Y	0	0	Signal peptide	Yes	117	7	1.43219e-81	70.9	6	P:GO:0007189; P:GO:0060279; P:GO:1900195; F:GO:0005179; C:GO:0005615; C:GO:0005886	P:adenylate cyclase-activating G protein-coupled receptor signaling pathway; P:positive regulation of ovulation; P:positive regulation of oocyte maturation; F:hormone activity; C:extracellular space; C:plasma membrane			IPR022353 (PROSITE_PATTERNS); NON_CYTOPLASMIC_DOMAIN (PHOBIUS); SIGNAL_PEPTIDE_N_REGION (PHOBIUS); SIGNAL_PEPTIDE_H_REGION (PHOBIUS); SIGNAL_PEPTIDE_C_REGION (PHOBIUS); SIGNAL_PEPTIDE (PHOBIUS); SignalP-noTM (SIGNALP_EUK); SignalP-noTM (SIGNALP_GRAM_NEGATIVE); IPR036438 (SUPERFAMILY)	no GO terms	no GO terms
29	gbr.168.7	295.305	-1.93184	0.437699	-4.41363	1.01649e-05	0.0031613	400.88	967.444	645.741	159.903	429.68	190.694	338.769	235.133	77.5939	174.59	67.2142	87.018	64.3085	gbr.168.7.t1	Ubiquitin-60S ribosomal protein L40	N	0	0	Intracellular	No	478	20	0	61.44	1	F:GO:0005515	F:protein binding			IPR000626 (SMART); G3DSA:3.10.20.90 (GENE3D); G3DSA:3.90.228.10 (GENE3D); IPR000626 (PFAM); mobidb-lite (MOBIDB_LITE); mobidb-lite (MOBIDB_LITE); PTHR36649 (PANTHER); IPR000626 (PROSITE_PROFILES); cd17039 (CDD); IPR029071 (SUPERFAMILY)	F:GO:0005515	F:protein binding
30	gbr.25.231	602.383	-1.18298	0.26721	-4.42714	9.54894e-06	0.0031613	828.917	1021.41	679.309	825.212	1071.89	383.375	870.6	559.331	287.744	309.73	300.487	438.715	254.266	gbr.25.231.t1	dehydrodolichyl diphosphate synthase complex subunit DHDDS-like	N	3	3	UPS	UPS	342	20	3.12003e-170	84.07	1	F:GO:0016765	F:transferase activity, transferring alkyl or aryl (other than methyl) groups			Coil (COILS); IPR036424 (G3DSA:3.40.1180.GENE3D); IPR001441 (PFAM); IPR001441 (TIGRFAM); PTHR10291:SF0 (PANTHER); IPR001441 (PANTHER); IPR018520 (PROSITE_PATTERNS); TRANSMEMBRANE (PHOBIUS); NON_CYTOPLASMIC_DOMAIN (PHOBIUS); CYTOPLASMIC_DOMAIN (PHOBIUS); CYTOPLASMIC_DOMAIN (PHOBIUS); TRANSMEMBRANE (PHOBIUS); IPR001441 (HAMAP); IPR001441 (CDD); IPR036424 (SUPERFAMILY); TMhelix (TMHMM); TMhelix (TMH…	F:GO:0016765	F:transferase activity, transferring alkyl or aryl (other than methyl) groups
31	gbr.38.60	429.412	-1.21736	0.275377	-4.42069	9.83859e-06	0.0031613	702.187	418.056	633.374	418.793	836.837	647.566	419.819	233.351	194.793	130.943	324.21	247.457	374.968	gbr.38.60.t1	partner of bursicon-like	N	0	0	Intracellular	No	200	20	3.46627e-103	54.97	3	F:GO:0001664; F:GO:0005184; C:GO:0031395	F:G protein-coupled receptor binding; F:neuropeptide hormone activity; C:bursicon neuropeptide hormone complex			IPR034441 (PANTHER); NON_CYTOPLASMIC_DOMAIN (PHOBIUS); CYTOPLASMIC_DOMAIN (PHOBIUS); TRANSMEMBRANE (PHOBIUS)	F:GO:0001664; F:GO:0005184; C:GO:0031395	F:G protein-coupled receptor binding; F:neuropeptide hormone activity; C:bursicon neuropeptide hormone complex
32	gbr.34.26	26.7206	1.67334	0.38152	4.38597	1.15468e-05	0.00347882	9.05213	20.1551	14.1339	9.51802	12.1281	7.94559	19.1241	46.314	84.0601	22.6631	23.7227	38.9768	39.5745	gbr.34.26.t1	twist-related protein 2-like	N	0	0	Intracellular	No	338	20	0	81.7	1	F:GO:0046983	F:protein dimerization activity			IPR011598 (SMART); IPR036638 (G3DSA:4.10.280.GENE3D); IPR011598 (PFAM); mobidb-lite (MOBIDB_LITE); mobidb-lite (MOBIDB_LITE); mobidb-lite (MOBIDB_LITE); mobidb-lite (MOBIDB_LITE); mobidb-lite (MOBIDB_LITE); PTHR23349:SF103 (PANTHER); PTHR23349 (PANTHER); IPR011598 (PROSITE_PROFILES); IPR011598 (CDD); IPR036638 (SUPERFAMILY)	F:GO:0046983	F:protein dimerization activity
33	gbr.317.18	132.157	-2.24859	0.513763	-4.3767	1.2049e-05	0.00352012	94.4008	695.676	99.8205	173.228	265.951	57.6055	69.2109	33.8449	57.3872	45.3263	31.6302	54.3862	39.5745	gbr.317.18.t1	NADP-dependent oxidoreductase domain-containing protein 1-like	N	0	0	UPS	UPS	305	20	0	71.25	1	P:GO:0008152	P:metabolic process			G3DSA:3.40.50.720 (GENE3D); IPR028939 (PFAM); PTHR11645:SF58 (PANTHER); PTHR11645 (PANTHER); IPR036291 (SUPERFAMILY)	no GO terms	no GO terms
34	gbr.58.144	78.3709	-1.22491	0.281235	-4.35547	1.3278e-05	0.00368943	72.4171	118.33	161.656	133.252	109.73	65.5511	82.871	57.0019	42.03	57.0776	41.5147	51.6669	25.7234	gbr.58.144.t1	putative trichohyalin	N	0	0	Intracellular	No	1286	20	0	57.9	3	F:GO:0046872; C:GO:0016020; C:GO:0016021	F:metal ion binding; C:membrane; C:integral component of membrane			Coil (COILS); Coil (COILS); Coil (COILS); Coil (COILS); Coil (COILS); Coil (COILS); Coil (COILS); Coil (COILS); IPR002931 (SMART); mobidb-lite (MOBIDB_LITE); mobidb-lite (MOBIDB_LITE); mobidb-lite (MOBIDB_LITE); PTHR47020 (PANTHER); IPR038765 (SUPERFAMILY)	no GO terms	no GO terms
35	gbr.78.30_gbr.78.31	276.379	-0.817245	0.187833	-4.35091	1.35575e-05	0.00368943	235.355	294.524	374.548	275.071	383.189	476.735	380.66	185.256	212.575	210.683	181.874	188.539	193.915	gbr.78.30.t1_gbr.78.31.t1	Hypothetical predicted protein	Y	1	1	Signal peptide	No	670	20	0	48.57	7	P:GO:0009913; P:GO:0035017; P:GO:0035317; P:GO:0048800; C:GO:0005938; C:GO:0016020; C:GO:0016021	P:epidermal cell differentiation; P:cuticle pattern formation; P:imaginal disc-derived wing hair organization; P:antennal morphogenesis; C:cell cortex; C:membrane; C:integral component of membrane			mobidb-lite (MOBIDB_LITE); mobidb-lite (MOBIDB_LITE); mobidb-lite (MOBIDB_LITE); mobidb-lite (MOBIDB_LITE); mobidb-lite (MOBIDB_LITE); mobidb-lite (MOBIDB_LITE); mobidb-lite (MOBIDB_LITE)	no GO terms	no GO terms
36	gbr.8.39	39.9555	1.59463	0.366801	4.34739	1.37765e-05	0.00368943	32.329	16.9043	18.5507	23.795	15.5932	27.8096	12.7494	19.5944	106.692	50.3626	77.0987	73.4214	44.5213	gbr.8.39.t1	zinc finger protein 208-like	N	0	0	Intracellular	No	2009	20	0	46.65	1	F:GO:0003677	F:DNA binding			Coil (COILS); IPR011017 (SMART); IPR013087 (SMART); SM00614 (SMART); PF12874 (PFAM); G3DSA:3.30.160.60 (GENE3D); G3DSA:3.30.160.60 (GENE3D); G3DSA:3.30.160.60 (GENE3D); G3DSA:3.30.160.60 (GENE3D); G3DSA:3.30.160.60 (GENE3D); G3DSA:3.30.160.60 (GENE3D); G3DSA:3.30.160.60 (GENE3D); G3DSA:3.30.160.60 (GENE3D); G3DSA:3.30.160.60 (GENE3D); G3DSA:3.30.160.60 (GENE3D); G3DSA:3.30.160.60 (GENE3D); G3DSA:…	no GO terms	no GO terms
37	gbr.221.49	94.213	-1.16922	0.270716	-4.31899	1.56745e-05	0.00397679	130.609	111.828	130.738	79.9514	180.189	156.925	93.799	83.7215	50.921	31.0569	57.3298	65.2635	52.4362	gbr.221.49.t1	SALMFamide (L-type) precursor	N	0	0	Intracellular	No	305	17	7.14199e-133	52.35	2	P:GO:0006937; P:GO:0007218	P:regulation of muscle contraction; P:neuropeptide signaling pathway			mobidb-lite (MOBIDB_LITE); mobidb-lite (MOBIDB_LITE)	no GO terms	no GO terms
38	gbr.25.181	997.701	1.6594	0.383878	4.32272	1.54118e-05	0.00397679	355.619	929.735	488.502	324.564	467.22	572.083	361.536	653.74	1905.09	2808.55	545.622	1372.35	2185.5	gbr.25.181.t1	putative ribonuclease ZC3H12C	N	0	0	Intracellular	No	986	20	0	75.17	1	F:GO:0046872	F:metal ion binding			IPR040546 (PFAM); IPR021869 (PFAM); G3DSA:3.40.50.11980 (GENE3D); mobidb-lite (MOBIDB_LITE); mobidb-lite (MOBIDB_LITE); mobidb-lite (MOBIDB_LITE); mobidb-lite (MOBIDB_LITE); mobidb-lite (MOBIDB_LITE); mobidb-lite (MOBIDB_LITE); mobidb-lite (MOBIDB_LITE); mobidb-lite (MOBIDB_LITE); mobidb-lite (MOBIDB_LITE); mobidb-lite (MOBIDB_LITE); mobidb-lite (MOBIDB_LITE); mobidb-lite (MOBIDB_LITE); mobidb-li…	no GO terms	no GO terms
39	gbr.287.17	1002.18	-0.693376	0.161281	-4.29918	1.71434e-05	0.00411547	1099.19	1637.11	1146.61	943.236	1367.01	1201.77	1119.21	712.523	805.845	823.428	751.218	806.729	614.394	gbr.287.17.t1	Secretogranin 7B2 like protein precursor	Y	1	0	Transmembrane	Yes	254	20	0	53.7	2	P:GO:0007218; C:GO:0030141	P:neuropeptide signaling pathway; C:secretory granule			IPR007945 (PANTHER); SIGNAL_PEPTIDE_H_REGION (PHOBIUS); NON_CYTOPLASMIC_DOMAIN (PHOBIUS); SIGNAL_PEPTIDE (PHOBIUS); SIGNAL_PEPTIDE_C_REGION (PHOBIUS); SIGNAL_PEPTIDE_N_REGION (PHOBIUS); SignalP-TM (SIGNALP_EUK); TMhelix (TMHMM)	P:GO:0007218; C:GO:0030141	P:neuropeptide signaling pathway; C:secretory granule
40	gbr.58.211	325.415	-2.10796	0.491454	-4.28924	1.79286e-05	0.00411547	766.845	299.726	283.561	703.382	986.994	152.953	334.216	245.821	33.9473	162.839	37.5609	97.8952	124.66	gbr.58.211.t1	eukaryotic translation initiation factor 5A-1	N	0	0	UPS	UPS	173	20	1.94896e-125	85.04	4	P:GO:0045901; P:GO:0045905; F:GO:0003746; F:GO:0043022	P:positive regulation of translational elongation; P:positive regulation of translational termination; F:translation elongation factor activity; F:ribosome binding			IPR020189 (SMART); IPR001884 (PIRSF); IPR020189 (PFAM); IPR013185 (PFAM); IPR001884 (TIGRFAM); IPR014722 (G3DSA:2.30.30.GENE3D); G3DSA:2.40.50.140 (GENE3D); IPR001884 (PANTHER); PTHR11673:SF25 (PANTHER); IPR019769 (PROSITE_PATTERNS); cd04468 (CDD); IPR008991 (SUPERFAMILY); IPR012340 (SUPERFAMILY)	P:GO:0045901; P:GO:0045905; F:GO:0003723; F:GO:0003746; F:GO:0043022	P:positive regulation of translational elongation; P:positive regulation of translational termination; F:RNA binding; F:translation elongation factor activity; F:ribosome binding
41	gbr.60.55	808.29	-0.502096	0.116838	-4.29736	1.72846e-05	0.00411547	937.542	910.88	963.754	845.2	1032.91	1005.12	849.655	703.617	712.894	580.009	656.327	714.272	595.596	gbr.60.55.t1	14-3-3 protein epsilon isoform X1	N	0	0	Intracellular	No	239	20	1.98492e-173	84.15	2	P:GO:0055114; F:GO:0004497	P:obsolete oxidation-reduction process; F:monooxygenase activity			Coil (COILS); IPR000308 (PRINTS); IPR023410 (SMART); IPR023410 (PFAM); IPR036815 (G3DSA:1.20.190.GENE3D); IPR000308 (PIRSF); mobidb-lite (MOBIDB_LITE); IPR000308 (PANTHER); PTHR18860:SF67 (PANTHER); IPR036815 (SUPERFAMILY)	no GO terms	no GO terms
42	gbr.87.22	28.3072	1.807	0.420828	4.29392	1.75549e-05	0.00411547	9.05213	6.50164	15.0172	15.2288	22.5236	1.9864	18.2134	46.314	55.7706	57.9169	71.168	23.5674	24.734	gbr.87.22.t1	epidermal retinol dehydrogenase 2-like	N	0	0	Transmembrane	No	296	20	0	68.49	2	P:GO:0055114; F:GO:0016491	P:obsolete oxidation-reduction process; F:oxidoreductase activity			IPR002347 (PRINTS); IPR002347 (PRINTS); G3DSA:3.40.50.720 (GENE3D); IPR002347 (PFAM); PTHR24322 (PANTHER); IPR020904 (PROSITE_PATTERNS); NON_CYTOPLASMIC_DOMAIN (PHOBIUS); TRANSMEMBRANE (PHOBIUS); CYTOPLASMIC_DOMAIN (PHOBIUS); cd05339 (CDD); IPR036291 (SUPERFAMILY)	P:GO:0055114; F:GO:0016491	P:obsolete oxidation-reduction process; F:oxidoreductase activity
43	gbr.56.71	10.3997	2.77096	0.652037	4.24969	2.14064e-05	0.00479951	2.58632	6.50164	1.76673	0	4.62022	0	2.73201	17.8131	51.7293	16.7875	5.93067	10.8772	13.8511	gbr.56.71.t1	von Willebrand factor-like	N	0	0	Intracellular	No	411	20	1.01964e-178	49.9	1	C:GO:0005576	C:extracellular region			IPR000742 (SMART); IPR001846 (PFAM); G3DSA:2.10.25.10 (GENE3D); PTHR14949 (PANTHER); PTHR14949:SF30 (PANTHER); IPR000742 (PROSITE_PATTERNS); IPR000742 (PROSITE_PATTERNS); IPR000742 (PROSITE_PATTERNS); IPR001846 (PROSITE_PROFILES); IPR000742 (PROSITE_PROFILES)	no GO terms	no GO terms
44	gbr.132.18	134.644	-5.86799	1.38818	-4.22713	2.36695e-05	0.00507106	253.46	1031.16	12.3671	9.51802	4.90898	0	413.444	12.4692	0.80827	6.71501	0	4.53218	0.989362	gbr.132.18.t1	uncharacterized protein LOC117303048	Y	0	0	Signal peptide	Yes	361	1	3.00666e-68	65.34						SIGNAL_PEPTIDE_H_REGION (PHOBIUS); SIGNAL_PEPTIDE (PHOBIUS); SIGNAL_PEPTIDE_N_REGION (PHOBIUS); SIGNAL_PEPTIDE_C_REGION (PHOBIUS); NON_CYTOPLASMIC_DOMAIN (PHOBIUS); SignalP-TM (SIGNALP_GRAM_POSITIVE); SignalP-noTM (SIGNALP_GRAM_NEGATIVE); SignalP-noTM (SIGNALP_EUK)	no GO terms	no GO terms
45	gbr.144.43	412.242	-0.580511	0.137217	-4.2306	2.33073e-05	0.00507106	536.662	496.725	459.351	437.829	449.316	536.327	493.583	242.258	316.033	341.626	379.563	334.475	335.394	gbr.144.43.t1	ras-related protein Rab-30	N	0	0	UPS	UPS	198	20	1.36806e-145	84.92	2	F:GO:0003924; F:GO:0005525	F:GTPase activity; F:GTP binding	EC:3.6.1.15	Nucleoside-triphosphate phosphatase	PR00449 (PRINTS); SM00175 (SMART); SM00176 (SMART); SM00174 (SMART); SM00173 (SMART); IPR001806 (PFAM); IPR005225 (TIGRFAM); G3DSA:3.40.50.300 (GENE3D); PTHR47977:SF4 (PANTHER); PTHR47977 (PANTHER); PS51419 (PROSITE_PROFILES); IPR027417 (SUPERFAMILY)	F:GO:0003924; F:GO:0005525	F:GTPase activity; F:GTP binding
46	gbr.150.29	201.682	-1.63769	0.390394	-4.19496	2.72919e-05	0.00572003	268.978	267.868	260.593	276.023	286.165	552.219	142.064	137.161	57.3872	30.2175	126.521	162.252	54.4149	gbr.150.29.t1	ApNP15a-like	Y	0	0	Signal peptide	Yes	110	1	2.88844e-35	74.07						SIGNAL_PEPTIDE_C_REGION (PHOBIUS); NON_CYTOPLASMIC_DOMAIN (PHOBIUS); SIGNAL_PEPTIDE_H_REGION (PHOBIUS); SIGNAL_PEPTIDE (PHOBIUS); SIGNAL_PEPTIDE_N_REGION (PHOBIUS); SignalP-noTM (SIGNALP_GRAM_NEGATIVE); SignalP-noTM (SIGNALP_EUK); SignalP-TM (SIGNALP_GRAM_POSITIVE)	no GO terms	no GO terms
47	gbr.297.11	246.338	-1.09536	0.261902	-4.18233	2.88535e-05	0.00587738	261.219	241.861	446.984	283.637	297.138	442.967	309.628	187.037	79.2104	154.445	193.735	196.697	107.84	gbr.297.11.t1	uncharacterized protein LOC110988779	Y	1	0	Signal peptide	Yes	183	3	1.53592e-132	83.08						SIGNAL_PEPTIDE_H_REGION (PHOBIUS); SIGNAL_PEPTIDE_N_REGION (PHOBIUS); SIGNAL_PEPTIDE_C_REGION (PHOBIUS); NON_CYTOPLASMIC_DOMAIN (PHOBIUS); SIGNAL_PEPTIDE (PHOBIUS); PS51257 (PROSITE_PROFILES); SignalP-noTM (SIGNALP_GRAM_NEGATIVE); SignalP-TM (SIGNALP_GRAM_POSITIVE); SignalP-noTM (SIGNALP_EUK); TMhelix (TMHMM)	no GO terms	no GO terms
48	gbr.48.81	14.8809	3.10385	0.742702	4.17914	2.92619e-05	0.00587738	0	0.650164	7.9503	0	7.79662	3.9728	1.82134	53.4393	34.7556	17.6269	1.97689	41.6961	21.766	gbr.48.81.t1	NXPE family member 1-like	N	0	0	Intracellular	No	224	20	4.23294e-156	59.3						IPR026845 (PFAM); PTHR16165 (PANTHER)	no GO terms	no GO terms
49	gbr.210.12	738.903	-0.687944	0.164799	-4.17444	2.98717e-05	0.00587741	782.363	758.742	968.17	725.273	858.783	1297.12	884.26	530.83	615.093	520.413	549.575	582.839	532.277	gbr.210.12.t1	AN peptide Precursor protein	Y	1	1	Signal peptide	No	214	2	4.77605e-125	76.23						mobidb-lite (MOBIDB_LITE); mobidb-lite (MOBIDB_LITE); SIGNAL_PEPTIDE_H_REGION (PHOBIUS); NON_CYTOPLASMIC_DOMAIN (PHOBIUS); SIGNAL_PEPTIDE_N_REGION (PHOBIUS); SIGNAL_PEPTIDE_C_REGION (PHOBIUS); SIGNAL_PEPTIDE (PHOBIUS); SignalP-noTM (SIGNALP_GRAM_NEGATIVE); SignalP-TM (SIGNALP_GRAM_POSITIVE); SignalP-noTM (SIGNALP_EUK); TMhelix (TMHMM)	no GO terms	no GO terms
50	gbr.58.112	108.239	0.976513	0.235527	4.14607	3.38229e-05	0.00652174	82.7624	62.4158	94.5203	82.8068	53.9988	93.3607	59.1935	87.2841	145.489	200.611	144.313	166.784	133.564	gbr.58.112.t1	protein phosphatase 1 regulatory subunit 12A isoform X1	N	0	0	Intracellular	No	968	20	0	67.5						Coil (COILS); Coil (COILS); Coil (COILS); IPR001849 (SMART); IPR001849 (PFAM); IPR011993 (G3DSA:2.30.29.GENE3D); mobidb-lite (MOBIDB_LITE); mobidb-lite (MOBIDB_LITE); mobidb-lite (MOBIDB_LITE); mobidb-lite (MOBIDB_LITE); mobidb-lite (MOBIDB_LITE); mobidb-lite (MOBIDB_LITE); mobidb-lite (MOBIDB_LITE); mobidb-lite (MOBIDB_LITE); mobidb-lite (MOBIDB_LITE); mobidb-lite (MOBIDB_LITE); mobidb-lite (MOB…	no GO terms	no GO terms
51	gbr.13.93	317.634	-0.753618	0.182054	-4.13954	3.4801e-05	0.00657875	364.672	472.669	438.15	448.299	383.478	268.164	362.447	245.821	250.564	255.17	173.966	271.931	193.915	gbr.13.93.t1	postacrosomal sheath WW domain-binding protein-like isoform X3	N	0	0	Intracellular	No	130	8	5.45775e-53	73.33						mobidb-lite (MOBIDB_LITE); mobidb-lite (MOBIDB_LITE)	no GO terms	no GO terms
52	gbr.374.3	27.8504	-3.57416	0.864783	-4.13301	3.58036e-05	0.00663813	68.5376	115.079	25.6176	39.9757	86.0516	0	2.73201	7.12523	11.3158	0.839376	0	1.81287	2.96809	gbr.374.3.t1	tetraspanin-9-like	N	3	2	Transmembrane	No	218	20	3.43419e-158	61.85	1	C:GO:0016021	C:integral component of membrane			IPR000301 (PRINTS); IPR018499 (PFAM); IPR000301 (PIRSF); IPR008952 (G3DSA:1.10.1450.GENE3D); PTHR19282:SF471 (PANTHER); PTHR19282 (PANTHER); IPR018503 (PROSITE_PATTERNS); NON_CYTOPLASMIC_DOMAIN (PHOBIUS); SIGNAL_PEPTIDE_H_REGION (PHOBIUS); CYTOPLASMIC_DOMAIN (PHOBIUS); SIGNAL_PEPTIDE_N_REGION (PHOBIUS); CYTOPLASMIC_DOMAIN (PHOBIUS); NON_CYTOPLASMIC_DOMAIN (PHOBIUS); TRANSMEMBRANE (PHOBIUS); SIGNA…	C:GO:0016021	C:integral component of membrane
53	gbr.308.17	141.616	-1.47456	0.358271	-4.11577	3.85892e-05	0.0070196	225.01	328.983	296.811	90.4212	189.429	79.4559	193.062	103.316	73.5525	40.29	100.821	52.5733	67.2766	gbr.308.17.t1	uncharacterized protein LOC110989863	N	0	0	Intracellular	No	612	9	2.73408e-153	67.59						G3DSA:2.10.50.10 (GENE3D); G3DSA:1.10.533.10 (GENE3D); mobidb-lite (MOBIDB_LITE); mobidb-lite (MOBIDB_LITE); mobidb-lite (MOBIDB_LITE); mobidb-lite (MOBIDB_LITE); mobidb-lite (MOBIDB_LITE); mobidb-lite (MOBIDB_LITE); mobidb-lite (MOBIDB_LITE); mobidb-lite (MOBIDB_LITE); IPR011029 (SUPERFAMILY)	no GO terms	no GO terms
54	gbr.341.20	37.7766	-1.47241	0.361	-4.07869	4.52896e-05	0.00808587	63.3649	95.5741	33.568	41.8793	78.8325	25.8232	35.5161	21.3757	22.6316	18.4663	13.8382	14.503	25.7234	gbr.341.20.t1	something about silencing protein 10-like isoform X2	N	0	0	Intracellular	No	227	20	3.83876e-102	69.07						IPR018972 (PFAM); mobidb-lite (MOBIDB_LITE); mobidb-lite (MOBIDB_LITE); PTHR13237:SF8 (PANTHER); PTHR13237 (PANTHER)	no GO terms	no GO terms
55	gbr.76.47	31.5279	2.06036	0.5057	4.07427	4.6159e-05	0.00809125	2.58632	7.15181	20.3174	26.6505	11.2618	13.9048	7.28536	14.2505	46.0714	31.8963	124.544	42.6025	61.3404	gbr.76.47.t1	zinc finger protein 423-like	N	0	0	Intracellular	No	1580	20	0	57.56						IPR013087 (SMART); G3DSA:3.30.160.60 (GENE3D); G3DSA:3.30.160.60 (GENE3D); G3DSA:3.30.160.60 (GENE3D); G3DSA:3.30.160.60 (GENE3D); G3DSA:3.30.160.60 (GENE3D); PF13912 (PFAM); G3DSA:3.30.160.60 (GENE3D); G3DSA:3.30.160.60 (GENE3D); G3DSA:3.30.160.60 (GENE3D); IPR013087 (PFAM); G3DSA:3.30.160.60 (GENE3D); G3DSA:3.30.160.60 (GENE3D); mobidb-lite (MOBIDB_LITE); mobidb-lite (MOBIDB_LITE); mobidb-lite …	no GO terms	no GO terms
56	gbr.65.73	145.387	4.08079	1.00539	4.0589	4.93034e-05	0.00848812	10.3453	23.4059	5.3002	43.7829	9.81797	7.94559	20.9454	539.737	8.89097	10.9119	680.05	4.53218	524.362	gbr.65.73.t1	predicted protein [Trichoderma reesei QM6a]; acc. no. EGR49918	N	0	0	Intracellular	No	432	20	0	56.67						no IPS match	no IPS match	no IPS match
57	gbr.438.11	338.724	-0.974295	0.240532	-4.05058	5.109e-05	0.00864139	553.473	284.122	535.32	398.805	450.76	440.98	404.337	299.26	285.319	163.678	124.544	251.083	211.723	gbr.438.11.t1	uncharacterized protein LOC110985024	N	0	0	UPS	UPS	385	6	8.21782e-96	64.17						TRANSMEMBRANE (PHOBIUS); NON_CYTOPLASMIC_DOMAIN (PHOBIUS); CYTOPLASMIC_DOMAIN (PHOBIUS)	no GO terms	no GO terms
58	gbr.63.17	149.353	-2.21105	0.551141	-4.01177	6.02654e-05	0.0100176	298.72	83.8712	113.071	211.3	791.501	49.6599	88.335	103.316	54.1541	35.2538	39.5378	36.2575	36.6064	gbr.63.17.t1	uncharacterized protein LOC110977621	N	1	1	Intracellular	No	597	2	1.17416e-34	48.4						mobidb-lite (MOBIDB_LITE); CYTOPLASMIC_DOMAIN (PHOBIUS); TRANSMEMBRANE (PHOBIUS); NON_CYTOPLASMIC_DOMAIN (PHOBIUS); TMhelix (TMHMM)	no GO terms	no GO terms
59	gbr.112.29	59.4462	-1.23657	0.309731	-3.99239	6.54111e-05	0.0106886	80.176	59.1649	87.4533	93.2766	99.6235	77.4695	67.3896	39.1888	8.89097	34.4144	41.5147	41.6961	42.5426	gbr.112.29.t1	uncharacterized protein LOC110976070 isoform X2	N	0	0	Intracellular	No	56	4	8.57351e-35	88.3						mobidb-lite (MOBIDB_LITE); mobidb-lite (MOBIDB_LITE)	no GO terms	no GO terms
60	gbr.8.134	3075.12	-0.453089	0.113741	-3.98351	6.7906e-05	0.0109114	3081.6	3384.75	3891.23	3169.5	3456.79	3869.5	3727.37	2684.43	2600.2	2440.91	2854.63	2558.87	2256.73	gbr.8.134.t1	synaptotagmin-1-like isoform X1	N	1	1	Intracellular	No	427	20	0	90.11	4	P:GO:0007269; F:GO:0005544; C:GO:0008021; C:GO:0016020	P:neurotransmitter secretion; F:calcium-dependent phospholipid binding; C:synaptic vesicle; C:membrane			IPR001565 (PRINTS); IPR000008 (PRINTS); IPR000008 (SMART); IPR035892 (G3DSA:2.60.40.GENE3D); IPR000008 (PFAM); IPR035892 (G3DSA:2.60.40.GENE3D); PF14979 (PFAM); IPR015428 (PTHR10024:PANTHER); PTHR10024 (PANTHER); NON_CYTOPLASMIC_DOMAIN (PHOBIUS); TRANSMEMBRANE (PHOBIUS); CYTOPLASMIC_DOMAIN (PHOBIUS); IPR000008 (PROSITE_PROFILES); IPR000008 (PROSITE_PROFILES); cd08385 (CDD); cd08402 (CDD); SSF4956…	P:GO:0007269; F:GO:0005544; C:GO:0008021; C:GO:0016020	P:neurotransmitter secretion; F:calcium-dependent phospholipid binding; C:synaptic vesicle; C:membrane
61	gbr.252.17	101.932	-0.890737	0.225285	-3.95382	7.69145e-05	0.0119602	137.075	111.178	127.205	132.3	166.328	87.4015	139.332	73.0337	77.5939	45.3263	96.8676	55.2927	76.1809	gbr.252.17.t1	glutamate receptor 2 isoform X3	Y	4	3	Signal peptide	No	944	20	0	63.11	2	F:GO:0004970; C:GO:0016020	F:ionotropic glutamate receptor activity; C:membrane			IPR019594 (SMART); IPR001320 (SMART); IPR001828 (PFAM); G3DSA:3.40.50.2300 (GENE3D); IPR019594 (PFAM); G3DSA:3.40.50.2300 (GENE3D); IPR001320 (PFAM); PTHR18966 (PANTHER); PTHR18966:SF157 (PANTHER); TRANSMEMBRANE (PHOBIUS); SIGNAL_PEPTIDE_C_REGION (PHOBIUS); TRANSMEMBRANE (PHOBIUS); CYTOPLASMIC_DOMAIN (PHOBIUS); NON_CYTOPLASMIC_DOMAIN (PHOBIUS); TRANSMEMBRANE (PHOBIUS); SIGNAL_PEPTIDE (PHOBIUS); C…	F:GO:0004970; F:GO:0015276; C:GO:0016020	F:ionotropic glutamate receptor activity; F:ligand-gated ion channel activity; C:membrane
62	gbr.277.10	53.7379	-1.58036	0.399555	-3.95531	7.64359e-05	0.0119602	99.5735	53.3135	42.4016	94.2284	133.986	75.4831	40.0695	46.314	16.9737	9.23314	39.5378	21.7545	25.7234	gbr.277.10.t1	MFS-type transporter SLC18B1-like	N	12	12	Intracellular	No	521	20	0	69.79	2	P:GO:0055085; F:GO:0022857	P:transmembrane transport; F:transmembrane transporter activity			IPR001958 (PRINTS); G3DSA:1.20.1250.20 (GENE3D); G3DSA:1.20.1250.20 (GENE3D); IPR011701 (PFAM); mobidb-lite (MOBIDB_LITE); mobidb-lite (MOBIDB_LITE); PTHR23506 (PANTHER); PTHR23506:SF26 (PANTHER); TRANSMEMBRANE (PHOBIUS); CYTOPLASMIC_DOMAIN (PHOBIUS); TRANSMEMBRANE (PHOBIUS); CYTOPLASMIC_DOMAIN (PHOBIUS); TRANSMEMBRANE (PHOBIUS); NON_CYTOPLASMIC_DOMAIN (PHOBIUS); CYTOPLASMIC_DOMAIN (PHOBIUS); TRA…	P:GO:0055085; F:GO:0022857	P:transmembrane transport; F:transmembrane transporter activity
63	gbr.670.3	1500.24	-0.656918	0.166697	-3.94079	8.12127e-05	0.0124281	1655.25	1911.48	1851.54	1415.33	1769.26	1920.85	2110.02	883.529	1119.45	890.578	1409.52	1320.68	1245.61	gbr.670.3.t1	follistatin-related protein 5 isoform X4	N	0	0	UPS	UPS	625	20	0	64.86	1	F:GO:0005515	F:protein binding			IPR003599 (SMART); IPR003598 (SMART); IPR013098 (PFAM); IPR013783 (G3DSA:2.60.40.GENE3D); IPR013783 (G3DSA:2.60.40.GENE3D); IPR015943 (G3DSA:2.130.10.GENE3D); mobidb-lite (MOBIDB_LITE); PTHR10913 (PANTHER); PTHR10913:SF44 (PANTHER); IPR007110 (PROSITE_PROFILES); IPR036179 (SUPERFAMILY); IPR036179 (SUPERFAMILY); SSF82171 (SUPERFAMILY)	F:GO:0005515	F:protein binding
64	gbr.27.43	58.1391	0.925723	0.235462	3.93152	8.44116e-05	0.0127158	59.4854	44.2112	22.0842	48.5419	36.3842	45.6871	32.7841	76.5963	75.1691	72.1863	90.9369	82.4858	69.2553	gbr.27.43.t1	microtubule-associated protein 4-like isoform X1	N	0	0	Intracellular	No	532	20	0	66.61	3	P:GO:0001578; P:GO:0021954; F:GO:0015631	P:microtubule bundle formation; P:central nervous system neuron development; F:tubulin binding			IPR001084 (PFAM); mobidb-lite (MOBIDB_LITE); mobidb-lite (MOBIDB_LITE); mobidb-lite (MOBIDB_LITE); mobidb-lite (MOBIDB_LITE); mobidb-lite (MOBIDB_LITE); mobidb-lite (MOBIDB_LITE); mobidb-lite (MOBIDB_LITE); mobidb-lite (MOBIDB_LITE); PTHR11501 (PANTHER); PTHR11501 (PANTHER); PTHR11501 (PANTHER); IPR030797 (PTHR11501:PANTHER); IPR030797 (PTHR11501:PANTHER); IPR001084 (PROSITE_PATTERNS); IPR001084 …	P:GO:0001578; P:GO:0021954; F:GO:0015631	P:microtubule bundle formation; P:central nervous system neuron development; F:tubulin binding
65	gbr.20.25_gbr.20.16_gbr.20.17	33.2435	1.89805	0.483786	3.92332	8.73354e-05	0.0128412	11.6385	9.1023	13.2505	19.036	16.4595	11.9184	20.9454	7.12523	87.2931	44.4869	116.636	20.8481	53.4255	gbr.20.25.t1_gbr.20.16.t1_gbr.20.17.t1	monocarboxylate transporter 11-like isoform X1	N	12	11	Transmembrane	No	437	20	0	74.15						G3DSA:1.20.1250.20 (GENE3D); G3DSA:1.20.1250.20 (GENE3D); IPR011701 (PFAM); PTHR11360:SF86 (PANTHER); PTHR11360 (PANTHER); IPR020846 (PROSITE_PROFILES); IPR036259 (SUPERFAMILY)	P:GO:0055085; F:GO:0022857	P:transmembrane transport; F:transmembrane transporter activity
66	gbr.22.66	287.213	-0.869205	0.221704	-3.92057	8.83381e-05	0.0128412	319.411	300.376	397.515	296.962	390.697	466.803	365.179	244.039	146.297	122.549	270.834	232.048	181.053	gbr.22.66.t1	corticotropin-releasing factor-binding protein	N	0	0	UPS	UPS	338	20	0	49.97	1	F:GO:0051424	F:corticotropin-releasing hormone binding			IPR008435 (PFAM); mobidb-lite (MOBIDB_LITE); IPR008435 (PANTHER); IPR035914 (SUPERFAMILY)	F:GO:0051424	F:corticotropin-releasing hormone binding
67	gbr.357.10	2019.47	-0.615589	0.157348	-3.91228	9.14272e-05	0.0128412	2472.53	2587	2488.45	1983.56	2265.35	2790.89	2250.27	1551.52	1434.68	1207.02	1409.52	1792.03	2020.28	gbr.357.10.t1	steroidogenic acute regulatory protein, mitochondrial-like	N	0	0	Intracellular	No	361	20	0	64.75	1	F:GO:0008289	F:lipid binding			IPR002913 (SMART); IPR023393 (G3DSA:3.30.530.GENE3D); IPR002913 (PFAM); mobidb-lite (MOBIDB_LITE); mobidb-lite (MOBIDB_LITE); mobidb-lite (MOBIDB_LITE); mobidb-lite (MOBIDB_LITE); mobidb-lite (MOBIDB_LITE); PTHR19308 (PANTHER); PTHR19308:SF14 (PANTHER); IPR002913 (PROSITE_PROFILES); cd00177 (CDD); SSF55961 (SUPERFAMILY)	F:GO:0008289	F:lipid binding
68	gbr.364.1	14.1189	1.93023	0.493114	3.91437	9.06416e-05	0.0128412	1.29316	6.50164	9.71704	0	8.66291	7.94559	8.19603	14.2505	33.9473	26.86	29.6533	11.7837	24.734	gbr.364.1.t1	fibrinogen-like protein 1 isoform X2	N	0	0	Signal peptide	No	297	20	4.55416e-173	61.98						IPR002181 (SMART); IPR014716 (G3DSA:3.90.215.GENE3D); IPR002181 (PFAM); PTHR19143 (PANTHER); IPR002181 (PROSITE_PROFILES); IPR036056 (SUPERFAMILY)	no GO terms	no GO terms
69	gbr.66.14	43.2097	1.59318	0.407357	3.91103	9.1904e-05	0.0128412	14.2248	26.6567	5.3002	42.8311	25.9887	27.8096	14.5707	48.0953	120.432	60.4351	41.5147	50.7605	83.1064	gbr.66.14.t1	Transcriptional repressor scratch 1-like protein	N	0	0	Intracellular	No	391	20	0	81.75	5	P:GO:0006357; F:GO:0000977; F:GO:0000981; F:GO:0043565; C:GO:0005634	P:regulation of transcription by RNA polymerase II; F:RNA polymerase II transcription regulatory region sequence-specific DNA binding; F:DNA-binding transcription factor activity, RNA polymerase II-specific; F:sequence-specific DNA binding; C:nucleus			IPR013087 (SMART); IPR013087 (PFAM); G3DSA:3.30.160.60 (GENE3D); G3DSA:3.30.160.60 (GENE3D); G3DSA:3.30.160.60 (GENE3D); G3DSA:3.30.160.60 (GENE3D); mobidb-lite (MOBIDB_LITE); mobidb-lite (MOBIDB_LITE); PTHR24377 (PANTHER); PTHR24377:SF772 (PANTHER); IPR013087 (PROSITE_PATTERNS); IPR013087 (PROSITE_PATTERNS); IPR013087 (PROSITE_PATTERNS); IPR013087 (PROSITE_PATTERNS); IPR013087 (PROSITE_PROFILES)…	no GO terms	no GO terms
70	gbr.108.14	315.325	0.8007	0.205137	3.90324	9.49125e-05	0.0130722	164.232	283.472	320.662	179.891	228.123	250.286	218.561	301.041	496.278	482.641	393.401	421.493	359.138	gbr.108.14.t1	receptor expression-enhancing protein 3-like	N	2	1	Transmembrane	No	381	20	0	72.51	2	C:GO:0016020; C:GO:0016021	C:membrane; C:integral component of membrane			IPR004345 (PFAM); mobidb-lite (MOBIDB_LITE); mobidb-lite (MOBIDB_LITE); mobidb-lite (MOBIDB_LITE); mobidb-lite (MOBIDB_LITE); mobidb-lite (MOBIDB_LITE); mobidb-lite (MOBIDB_LITE); mobidb-lite (MOBIDB_LITE); mobidb-lite (MOBIDB_LITE); mobidb-lite (MOBIDB_LITE); PTHR12300:SF36 (PANTHER); IPR004345 (PANTHER); SIGNAL_PEPTIDE (PHOBIUS); NON_CYTOPLASMIC_DOMAIN (PHOBIUS); TRANSMEMBRANE (PHOBIUS); SIGNAL…	no GO terms	no GO terms
71	gbr.174.49	440.866	-0.922093	0.237055	-3.88978	0.000100333	0.0136242	619.425	650.814	510.586	568.226	664.734	315.837	613.791	322.417	383.12	363.45	324.21	206.668	187.979	gbr.174.49.t1	proline-rich transmembrane protein 4-like isoform X1	N	8	7	Transmembrane	No	600	20	0	66.05	1	C:GO:0016020	C:membrane			mobidb-lite (MOBIDB_LITE); mobidb-lite (MOBIDB_LITE); PTHR35578 (PANTHER); CYTOPLASMIC_DOMAIN (PHOBIUS); TRANSMEMBRANE (PHOBIUS); NON_CYTOPLASMIC_DOMAIN (PHOBIUS); TRANSMEMBRANE (PHOBIUS); CYTOPLASMIC_DOMAIN (PHOBIUS); TRANSMEMBRANE (PHOBIUS); TRANSMEMBRANE (PHOBIUS); NON_CYTOPLASMIC_DOMAIN (PHOBIUS); TRANSMEMBRANE (PHOBIUS); TRANSMEMBRANE (PHOBIUS); CYTOPLASMIC_DOMAIN (PHOBIUS); TRANSMEMBRANE (P…	no GO terms	no GO terms
72	gbr.26.24	70.2499	1.27976	0.329395	3.88518	0.000102255	0.0136923	60.7786	65.6666	38.8682	35.2167	28.5876	29.796	38.2481	94.4094	54.1541	163.678	61.2836	149.562	93	gbr.26.24.t1	guanylate cyclase 32E-like	N	0	0	Transmembrane	No	252	20	6.33794e-137	64.74	5	P:GO:0007165; P:GO:0009190; P:GO:1901564; F:GO:0016849; C:GO:0016020	P:signal transduction; P:cyclic nucleotide biosynthetic process; P:organonitrogen compound metabolic process; F:phosphorus-oxygen lyase activity; C:membrane			IPR001828 (PFAM); G3DSA:3.40.50.2300 (GENE3D); CYTOPLASMIC_DOMAIN (PHOBIUS); NON_CYTOPLASMIC_DOMAIN (PHOBIUS); TRANSMEMBRANE (PHOBIUS); IPR028082 (SUPERFAMILY)	no GO terms	no GO terms
73	gbr.170.28	69.2568	-1.07273	0.278039	-3.8582	0.000114226	0.0150857	62.0718	97.5246	72.4361	65.6743	94.4257	137.061	112.923	35.6262	72.7443	33.575	39.5378	37.1639	39.5745	gbr.170.28.t1	corticotropin-releasing hormone-type precursor	Y	1	0	Signal peptide	Yes	132	1	1.17702e-33	68.94						SIGNAL_PEPTIDE_N_REGION (PHOBIUS); SIGNAL_PEPTIDE_C_REGION (PHOBIUS); SIGNAL_PEPTIDE_H_REGION (PHOBIUS); NON_CYTOPLASMIC_DOMAIN (PHOBIUS); SIGNAL_PEPTIDE (PHOBIUS); SignalP-TM (SIGNALP_GRAM_POSITIVE); SignalP-noTM (SIGNALP_EUK); TMhelix (TMHMM)	no GO terms	no GO terms
74	gbr.314.6	149.76	-0.912028	0.236747	-3.85234	0.000116996	0.0152427	199.147	143.686	215.542	159.903	207.332	230.422	178.491	137.161	75.1691	65.4713	120.59	137.778	76.1809	gbr.314.6.t1	uncharacterized protein LOC110975401	N	0	0	Transmembrane	No	169	3	3.03586e-119	75.77						Coil (COILS)	no GO terms	no GO terms
75	gbr.294.21	689.322	-0.919115	0.239327	-3.84042	0.000122826	0.0156613	1113.41	1028.56	922.235	522.539	772.154	862.097	941.633	568.237	314.417	461.657	602.951	557.459	293.84	gbr.294.21.t1	ApNP26	Y	1	0	Signal peptide	Yes	79									NON_CYTOPLASMIC_DOMAIN (PHOBIUS); SIGNAL_PEPTIDE_C_REGION (PHOBIUS); SIGNAL_PEPTIDE_H_REGION (PHOBIUS); SIGNAL_PEPTIDE (PHOBIUS); SIGNAL_PEPTIDE_N_REGION (PHOBIUS); SignalP-noTM (SIGNALP_EUK); SignalP-TM (SIGNALP_GRAM_POSITIVE); TMhelix (TMHMM)	no GO terms	no GO terms
76	gbr.94.31	120.481	-1.5422	0.401704	-3.83916	0.000123458	0.0156613	133.196	73.4685	159.006	124.686	129.655	385.361	203.99	80.1589	37.9887	18.4663	77.0987	67.9828	75.1915	gbr.94.31.t1	atrial natriuretic peptide receptor 1-like	N	1	1	Intracellular	No	1070	20	0	66.27	7	P:GO:0006182; P:GO:0006468; P:GO:0035556; F:GO:0004383; F:GO:0004672; F:GO:0005524; C:GO:0016021	P:cGMP biosynthetic process; P:protein phosphorylation; P:intracellular signal transduction; F:guanylate cyclase activity; F:protein kinase activity; F:ATP binding; C:integral component of membrane	EC:4.6.1.2	Guanylate cyclase	Coil (COILS); IPR001170 (PRINTS); IPR001054 (SMART); IPR001828 (PFAM); G3DSA:1.10.510.10 (GENE3D); IPR001245 (PFAM); IPR029787 (G3DSA:3.30.70.GENE3D); G3DSA:3.40.50.2300 (GENE3D); G3DSA:3.40.50.2300 (GENE3D); IPR001054 (PFAM); IPR011645 (PFAM); mobidb-lite (MOBIDB_LITE); mobidb-lite (MOBIDB_LITE); PTHR11920:SF488 (PANTHER); PTHR11920 (PANTHER); IPR018297 (PROSITE_PATTERNS); TRANSMEMBRANE (PHOBIUS…	P:GO:0006182; P:GO:0006468; P:GO:0009190; P:GO:0035556; F:GO:0004383; F:GO:0004672; F:GO:0005524; F:GO:0016849; C:GO:0016021	P:cGMP biosynthetic process; P:protein phosphorylation; P:cyclic nucleotide biosynthetic process; P:intracellular signal transduction; F:guanylate cyclase activity; F:protein kinase activity; F:ATP binding; F:phosphorus-oxygen lyase activity; C:integral component of membrane
77	gbr.72.22	433.827	-0.682494	0.17808	-3.83252	0.000126837	0.015881	619.425	565.643	476.135	487.323	441.52	609.824	478.102	418.608	274.003	289.585	260.949	417.867	300.766	gbr.72.22.t1	synaptosomal-associated protein 25-like isoform X1	N	0	0	Intracellular	No	162	20	1.70271e-115	94.93	7	P:GO:0016082; P:GO:0031629; F:GO:0005484; F:GO:0019905; C:GO:0005886; C:GO:0031201; C:GO:0098793	P:synaptic vesicle priming; P:synaptic vesicle fusion to presynaptic active zone membrane; F:SNAP receptor activity; F:syntaxin binding; C:plasma membrane; C:SNARE complex; C:presynapse			Coil (COILS); Coil (COILS); IPR000727 (SMART); G3DSA:1.20.5.110 (GENE3D); G3DSA:1.20.5.110 (GENE3D); IPR000928 (PFAM); mobidb-lite (MOBIDB_LITE); PTHR19305 (PANTHER); PTHR19305:SF14 (PANTHER); IPR000727 (PROSITE_PROFILES); IPR000727 (PROSITE_PROFILES); cd15885 (CDD); SSF58038 (SUPERFAMILY); SSF58038 (SUPERFAMILY)	no GO terms	no GO terms
78	gbr.153.39	133.603	1.41266	0.369842	3.81964	0.000133647	0.0160188	113.798	75.419	67.1359	34.2649	40.1382	129.116	72.8536	81.9402	168.12	257.688	342.002	138.685	215.681	gbr.153.39.t1	Krueppel-like factor 5	N	0	0	UPS	UPS	395	20	0	57.82	8	P:GO:0006355; P:GO:0045944; F:GO:0000976; F:GO:0000981; F:GO:0003700; C:GO:0005615; C:GO:0005634; C:GO:0031012	P:regulation of transcription, DNA-templated; P:positive regulation of transcription by RNA polymerase II; F:transcription cis-regulatory region binding; F:DNA-binding transcription factor activity, RNA polymerase II-specific; F:DNA-binding transcription factor activity; C:extracellular space; C:nucleus; C:extracellular matrix			IPR013087 (SMART); G3DSA:3.30.160.60 (GENE3D); G3DSA:3.30.160.60 (GENE3D); IPR013087 (PFAM); G3DSA:3.30.160.60 (GENE3D); PTHR23235 (PANTHER); PTHR23235:SF79 (PANTHER); IPR013087 (PROSITE_PATTERNS); IPR013087 (PROSITE_PATTERNS); IPR013087 (PROSITE_PATTERNS); IPR013087 (PROSITE_PROFILES); IPR013087 (PROSITE_PROFILES); IPR013087 (PROSITE_PROFILES); IPR036236 (SUPERFAMILY); IPR036236 (SUPERFAMILY)	no GO terms	no GO terms
79	gbr.27.54	139.415	0.835871	0.219108	3.81489	0.000136245	0.0160188	82.7624	130.033	109.538	77.0959	129.366	77.4695	107.459	146.067	155.996	250.134	152.22	178.568	215.681	gbr.27.54.t1	nuclear receptor ROR-alpha-like	N	0	0	UPS	UPS	239	20	8.06622e-175	63.4	3	P:GO:0006355; F:GO:0003677; F:GO:0004879	P:regulation of transcription, DNA-templated; F:DNA binding; F:nuclear receptor activity			IPR001723 (PRINTS); IPR001728 (PRINTS); IPR000536 (SMART); IPR035500 (G3DSA:1.10.565.GENE3D); IPR000536 (PFAM); PTHR24082 (PANTHER); IPR000536 (PROSITE_PROFILES); IPR035500 (SUPERFAMILY)	P:GO:0006355; F:GO:0003677; F:GO:0004879	P:regulation of transcription, DNA-templated; F:DNA binding; F:nuclear receptor activity
80	gbr.379.5	222.859	0.952443	0.2496	3.81587	0.000135703	0.0160188	239.235	133.284	124.555	118.023	114.35	218.504	146.618	267.196	421.109	214.041	361.771	278.276	260.202	gbr.379.5.t1	piezo-type mechanosensitive ion channel component 1-like	N	34	33	Transmembrane	No	2382	20	0	66.28	2	F:GO:0008381; C:GO:0016021	F:mechanosensitive ion channel activity; C:integral component of membrane			Coil (COILS); IPR031334 (PFAM); IPR031805 (PFAM); mobidb-lite (MOBIDB_LITE); mobidb-lite (MOBIDB_LITE); mobidb-lite (MOBIDB_LITE); mobidb-lite (MOBIDB_LITE); mobidb-lite (MOBIDB_LITE); mobidb-lite (MOBIDB_LITE); mobidb-lite (MOBIDB_LITE); mobidb-lite (MOBIDB_LITE); IPR027272 (PANTHER); TRANSMEMBRANE (PHOBIUS); NON_CYTOPLASMIC_DOMAIN (PHOBIUS); CYTOPLASMIC_DOMAIN (PHOBIUS); NON_CYTOPLASMIC_DOMAIN …	F:GO:0008381; C:GO:0016021	F:mechanosensitive ion channel activity; C:integral component of membrane
81	gbr.4.16	21.4858	1.51063	0.395693	3.81768	0.000134712	0.0160188	10.3453	9.1023	8.83367	6.66261	5.77527	21.8504	21.8561	30.2822	43.6466	44.4869	29.6533	18.1287	28.6915	gbr.4.16.t1	protein inscuteable homolog isoform X2	N	0	0	Intracellular	No	557	20	0	68.22	2	P:GO:0008356; F:GO:0005515	P:asymmetric cell division; F:protein binding			IPR000225 (SMART); IPR038205 (G3DSA:3.30.30.GENE3D); IPR011989 (G3DSA:1.25.10.GENE3D); IPR011989 (G3DSA:1.25.10.GENE3D); IPR031938 (PFAM); mobidb-lite (MOBIDB_LITE); IPR039921 (PANTHER); IPR016024 (SUPERFAMILY)	P:GO:0008356; F:GO:0005515	P:asymmetric cell division; F:protein binding
82	gbr.9.78	473.662	-0.784698	0.205527	-3.81798	0.000134549	0.0160188	707.36	531.834	567.122	596.78	607.559	554.205	548.223	281.447	261.879	266.922	340.025	563.804	330.447	gbr.9.78.t1	uncharacterized protein LOC110983554	Y	1	0	Signal peptide	Yes	152	2	8.94039e-109	87.42						G3DSA:2.10.80.10 (GENE3D); SIGNAL_PEPTIDE_C_REGION (PHOBIUS); SIGNAL_PEPTIDE_N_REGION (PHOBIUS); SIGNAL_PEPTIDE (PHOBIUS); NON_CYTOPLASMIC_DOMAIN (PHOBIUS); SIGNAL_PEPTIDE_H_REGION (PHOBIUS); SignalP-TM (SIGNALP_GRAM_POSITIVE); SignalP-TM (SIGNALP_EUK); TMhelix (TMHMM)	no GO terms	no GO terms
83	gbr.4.80	589.028	1.0624	0.278905	3.80918	0.00013943	0.0161958	301.307	418.056	166.956	454.009	299.448	548.246	559.151	1027.82	688.646	850.288	598.998	711.553	1032.89	gbr.4.80.t1	excitatory amino acid transporter 2-like	N	9	8	Transmembrane	No	566	20	0	73.11	2	F:GO:0015293; C:GO:0016021	F:symporter activity; C:integral component of membrane			PR00173 (PRINTS); IPR036458 (G3DSA:1.10.3860.GENE3D); IPR001991 (PFAM); mobidb-lite (MOBIDB_LITE); mobidb-lite (MOBIDB_LITE); PTHR11958 (PANTHER); IPR018107 (PROSITE_PATTERNS); IPR018107 (PROSITE_PATTERNS); TRANSMEMBRANE (PHOBIUS); CYTOPLASMIC_DOMAIN (PHOBIUS); TRANSMEMBRANE (PHOBIUS); TRANSMEMBRANE (PHOBIUS); TRANSMEMBRANE (PHOBIUS); TRANSMEMBRANE (PHOBIUS); CYTOPLASMIC_DOMAIN (PHOBIUS); NON_CYT…	F:GO:0015293; C:GO:0016021	F:symporter activity; C:integral component of membrane
84	gbr.40.38	248	-0.705838	0.185671	-3.80156	0.000143787	0.016503	270.271	330.934	419.599	218.914	307.245	293.987	274.112	178.131	177.819	231.668	154.197	172.223	194.904	gbr.40.38.t1	BTB/POZ domain-containing protein KCTD12-like	N	0	0	Intracellular	No	302	20	3.31188e-167	75.67	2	P:GO:0051260; F:GO:0005515	P:protein homooligomerization; F:protein binding			IPR000210 (SMART); IPR003131 (PFAM); G3DSA:3.30.710.10 (GENE3D); mobidb-lite (MOBIDB_LITE); PTHR14499 (PANTHER); PTHR14499:SF68 (PANTHER); cd18367 (CDD); IPR011333 (SUPERFAMILY)	P:GO:0051260; F:GO:0005515	P:protein homooligomerization; F:protein binding
85	gbr.122.40	291.992	-1.11381	0.294185	-3.78607	0.000153047	0.0173591	389.242	187.247	468.185	233.191	401.382	625.715	413.444	254.727	147.913	109.958	181.874	214.826	168.192	gbr.122.40.t1	kisspeptin-type precursor	Y	1	0	Signal peptide	Yes	144	2	1.22739e-99	83.43						mobidb-lite (MOBIDB_LITE); mobidb-lite (MOBIDB_LITE); NON_CYTOPLASMIC_DOMAIN (PHOBIUS); SIGNAL_PEPTIDE (PHOBIUS); SIGNAL_PEPTIDE_H_REGION (PHOBIUS); SIGNAL_PEPTIDE_N_REGION (PHOBIUS); SIGNAL_PEPTIDE_C_REGION (PHOBIUS); SignalP-noTM (SIGNALP_EUK); TMhelix (TMHMM)	no GO terms	no GO terms
86	gbr.497.3	15.6823	1.41774	0.376623	3.76435	0.000166986	0.0187199	5.17265	10.4026	5.3002	6.66261	15.882	5.95919	10.0174	24.9383	28.2894	32.7357	17.792	19.9416	20.7766	gbr.497.3.t1	TPA_inf: TEPP protein	N	0	0	Intracellular	No	188	20	6.8012e-139	75.46						IPR034584 (PANTHER)	no GO terms	no GO terms
87	gbr.301.27	22.8789	-2.25571	0.601994	-3.74706	0.00017892	0.0198272	25.8632	109.228	23.8509	47.5901	22.8123	7.94559	14.5707	12.4692	7.27443	15.1088	3.95378	1.81287	4.94681	gbr.301.27.t1	leucine-rich repeat and immunoglobulin-like domain-containing nogo receptor-interacting protein 3	N	1	1	Intracellular	No	607	20	0	52.68	1	F:GO:0005515	F:protein binding			IPR003599 (SMART); IPR003591 (SMART); IPR003598 (SMART); IPR000483 (SMART); SM00364 (SMART); IPR013783 (G3DSA:2.60.40.GENE3D); IPR032675 (G3DSA:3.80.10.GENE3D); PF13927 (PFAM); IPR032675 (G3DSA:3.80.10.GENE3D); IPR001611 (PFAM); mobidb-lite (MOBIDB_LITE); PTHR45842 (PANTHER); PTHR45842 (PANTHER); PTHR45842:SF11 (PANTHER); PTHR45842:SF11 (PANTHER); CYTOPLASMIC_DOMAIN (PHOBIUS); NON_CYTOPLASMIC_DOM…	F:GO:0005515	F:protein binding
88	gbr.710.2	14.1813	-2.86939	0.766524	-3.74338	0.000181564	0.0198916	3.87949	7.15181	84.8032	24.7468	17.6146	13.9048	12.7494	5.34393	0	8.39376	1.97689	1.81287	1.97872	gbr.710.2.t1	late embryogenesis abundant protein, group 3-like	N	0	0	UPS	UPS	308	20	9.46461e-10	52.34	8	P:GO:0043484; P:GO:0051726; F:GO:0003676; F:GO:0003723; F:GO:0008270; F:GO:0046872; C:GO:0016020; C:GO:0016021	P:regulation of RNA splicing; P:regulation of cell cycle; F:nucleic acid binding; F:RNA binding; F:zinc ion binding; F:metal ion binding; C:membrane; C:integral component of membrane			mobidb-lite (MOBIDB_LITE); mobidb-lite (MOBIDB_LITE); mobidb-lite (MOBIDB_LITE); mobidb-lite (MOBIDB_LITE); CYTOPLASMIC_DOMAIN (PHOBIUS); NON_CYTOPLASMIC_DOMAIN (PHOBIUS); TRANSMEMBRANE (PHOBIUS)	no GO terms	no GO terms
89	gbr.342.18	921.806	-1.08605	0.290881	-3.73364	0.000188729	0.0204442	1078.5	911.53	1093.61	849.959	1271.14	1976.47	1352.34	956.563	498.702	278.673	707.726	582.839	425.426	gbr.342.18.t1	synaptotagmin-4-like isoform X1	N	1	0	Transmembrane	No	424	20	0	69.25	1	C:GO:0016020	C:membrane			IPR000008 (PRINTS); IPR001565 (PRINTS); IPR000008 (SMART); IPR035892 (G3DSA:2.60.40.GENE3D); IPR035892 (G3DSA:2.60.40.GENE3D); IPR000008 (PFAM); mobidb-lite (MOBIDB_LITE); IPR028699 (PTHR10024:PANTHER); PTHR10024 (PANTHER); SIGNAL_PEPTIDE_H_REGION (PHOBIUS); SIGNAL_PEPTIDE (PHOBIUS); SIGNAL_PEPTIDE_N_REGION (PHOBIUS); NON_CYTOPLASMIC_DOMAIN (PHOBIUS); SIGNAL_PEPTIDE_C_REGION (PHOBIUS); IPR000008 …	C:GO:0016020	C:membrane
90	gbr.36.4	35.9004	-2.03082	0.545328	-3.72404	0.00019606	0.0210024	131.903	102.076	22.9675	27.6023	32.6303	29.796	37.3375	35.6262	11.3158	10.0725	7.90756	14.503	2.96809	gbr.36.4.t1	serine protease 23-like	Y	1	0	Signal peptide	Yes	533	20	0	53.71	2	P:GO:0006508; F:GO:0004252	P:proteolysis; F:serine-type endopeptidase activity	EC:3.4.21.73; EC:3.4.24.7; EC:3.4.21.71; EC:3.4.24.3; EC:3.4.21.34; EC:3.4.21.78; EC:3.4.21.75; EC:3.4.21.26; EC:3.4.21.27; EC:3.4.21.68; EC:3.4.21.69; EC:3.4.24.34; EC:3.4.21.41; EC:3.4.21.83; EC:3.4.21.88; EC:3.4.21.45; EC:3.4.21.89; EC:3.4.21.42; EC:3.4.19.1; EC:3.4.21.43; EC:3.4.21.87; EC:3.4.21.38; EC:3.4.21.35; EC:3.4.21.79; EC:3.4.21.36; EC:3.4.21.102; EC:3.4.21.39; EC:3.4.21; EC:3.4.21.4;…	U-plasminogen activator; Interstitial collagenase; Pancreatic elastase II; Microbial collagenase; Plasma kallikrein; Granzyme A; Furin; Prolyl oligopeptidase; Coagulation factor XIa; T-plasminogen activator; Protein C (activated); Neutrophil collagenase; Complement subcomponent C1r; Oligopeptidase B; Repressor LexA; Complement factor I; Signal peptidase I; Complement subcomponent C1s; Acylaminoac…	PF13365 (PFAM); IPR043504 (G3DSA:2.40.10.GENE3D); IPR043504 (G3DSA:2.40.10.GENE3D); mobidb-lite (MOBIDB_LITE); mobidb-lite (MOBIDB_LITE); mobidb-lite (MOBIDB_LITE); mobidb-lite (MOBIDB_LITE); PTHR15462 (PANTHER); IPR018114 (PROSITE_PATTERNS); NON_CYTOPLASMIC_DOMAIN (PHOBIUS); SIGNAL_PEPTIDE_H_REGION (PHOBIUS); SIGNAL_PEPTIDE_N_REGION (PHOBIUS); SIGNAL_PEPTIDE (PHOBIUS); SIGNAL_PEPTIDE_C_REGION (P…	P:GO:0006508; F:GO:0004252	P:proteolysis; F:serine-type endopeptidase activity
91	gbr.70.47	1229.46	-0.567904	0.152911	-3.71395	0.000204049	0.021618	1700.51	1561.69	1227.88	1159.29	1587.05	1660.63	1231.23	1075.91	1081.46	969.479	933.092	994.361	800.394	gbr.70.47.t1	receptor-type tyrosine-protein phosphatase N2-like	N	2	1	Transmembrane	No	1343	20	0	81.68	4	P:GO:0006470; F:GO:0004725; F:GO:0005515; C:GO:0030141	P:protein dephosphorylation; F:protein tyrosine phosphatase activity; F:protein binding; C:secretory granule	EC:3.1.3.48	Protein-tyrosine-phosphatase	IPR000242 (PRINTS); IPR003598 (SMART); SM00364 (SMART); IPR003599 (SMART); IPR003591 (SMART); IPR000483 (SMART); IPR003595 (SMART); IPR000242 (SMART); IPR032675 (G3DSA:3.80.10.GENE3D); IPR000242 (PFAM); IPR032675 (G3DSA:3.80.10.GENE3D); IPR029021 (G3DSA:3.90.190.GENE3D); IPR001611 (PFAM); IPR032675 (G3DSA:3.80.10.GENE3D); IPR013783 (G3DSA:2.60.40.GENE3D); IPR013151 (PFAM); mobidb-lite (MOBIDB_LIT…	P:GO:0006470; P:GO:0016311; F:GO:0004725; F:GO:0005515; F:GO:0016791; C:GO:0030141	P:protein dephosphorylation; P:dephosphorylation; F:protein tyrosine phosphatase activity; F:protein binding; F:phosphatase activity; C:secretory granule
92	gbr.139.4	53.6171	2.03	0.548546	3.70069	0.000215011	0.0219467	10.3453	9.1023	34.4513	5.71081	12.7056	53.6327	31.8734	16.0318	148.722	148.57	94.8907	38.9768	92.0107	gbr.139.4.t1	uncharacterized protein LOC110985756	N	0	0	Intracellular	No	281	4	0	68.44						mobidb-lite (MOBIDB_LITE); mobidb-lite (MOBIDB_LITE); mobidb-lite (MOBIDB_LITE); mobidb-lite (MOBIDB_LITE); mobidb-lite (MOBIDB_LITE); mobidb-lite (MOBIDB_LITE)	no GO terms	no GO terms
93	gbr.17.71	150.21	1.11395	0.301074	3.69992	0.000215663	0.0219467	99.5735	166.442	82.1531	72.3369	91.5381	47.6735	120.208	308.166	111.541	180.466	197.689	215.732	259.213	gbr.17.71.t1	hemicentin-1-like	N	0	0	Intracellular	No	477	20	0	64.45	4	P:GO:0007155; P:GO:0007411; F:GO:0005515; C:GO:0005886	P:cell adhesion; P:axon guidance; F:protein binding; C:plasma membrane			IPR003599 (SMART); IPR003598 (SMART); IPR000742 (SMART); IPR013098 (PFAM); G3DSA:2.10.25.10 (GENE3D); IPR013783 (G3DSA:2.60.40.GENE3D); IPR043204 (PANTHER); IPR000742 (PROSITE_PATTERNS); IPR000742 (PROSITE_PATTERNS); IPR007110 (PROSITE_PROFILES); IPR000742 (PROSITE_PROFILES); IPR036179 (SUPERFAMILY)	P:GO:0007155; P:GO:0007411; F:GO:0005515; C:GO:0005886	P:cell adhesion; P:axon guidance; F:protein binding; C:plasma membrane
94	gbr.208.50	45.5923	2.08275	0.562137	3.70506	0.000211338	0.0219467	9.05213	13.0033	15.0172	19.9878	7.79662	11.9184	50.0868	103.316	47.6879	24.3419	219.435	23.5674	47.4894	gbr.208.50.t1	metabotropic glutamate receptor 8-like	Y	7	7	Signal peptide	No	2207	20	0	48.37	3	P:GO:0007186; F:GO:0004930; C:GO:0016021	P:G protein-coupled receptor signaling pathway; F:G protein-coupled receptor activity; C:integral component of membrane			IPR000337 (PRINTS); G3DSA:3.40.50.2300 (GENE3D); G3DSA:3.40.50.2300 (GENE3D); IPR001828 (PFAM); G3DSA:3.40.50.2300 (GENE3D); G3DSA:3.40.50.2300 (GENE3D); G3DSA:3.40.50.2300 (GENE3D); G3DSA:3.40.50.2300 (GENE3D); G3DSA:3.40.50.2300 (GENE3D); G3DSA:3.40.50.2300 (GENE3D); G3DSA:3.40.50.2300 (GENE3D); IPR017978 (PFAM); PTHR24060:SF158 (PANTHER); PTHR24060 (PANTHER); PTHR24060:SF158 (PANTHER); PTHR240…	P:GO:0007186; F:GO:0004930; C:GO:0016021	P:G protein-coupled receptor signaling pathway; F:G protein-coupled receptor activity; C:integral component of membrane
95	gbr.6.135_gbr.6.136	27.5204	1.38652	0.374812	3.69923	0.000216257	0.0219467	14.2248	14.9538	16.784	7.61441	18.1921	29.796	10.0174	49.8766	21.8233	19.3056	43.4916	55.2927	56.3936	gbr.6.135.t1_gbr.6.136.t1	endonuclease V isoform X1	N	0	0	Intracellular	No	350	20	0	81.17	1	P:GO:0090304	P:nucleic acid metabolic process			IPR007581 (PFAM); G3DSA:3.30.2170.10 (GENE3D); mobidb-lite (MOBIDB_LITE); mobidb-lite (MOBIDB_LITE); IPR007581 (PANTHER); PTHR28511:SF1 (PANTHER); IPR007581 (CDD)	P:GO:0006281; F:GO:0004519	P:DNA repair; F:endonuclease activity
96	gbr.147.27	654.317	-0.986577	0.267306	-3.69081	0.000223538	0.0224493	715.118	644.963	850.683	489.226	842.612	1537.47	857.851	482.735	456.672	286.227	517.945	503.073	321.543	gbr.147.27.t1	ApNp23-like	Y	1	0	Signal peptide	Yes	105	2	1.45666e-72	80.74						SIGNAL_PEPTIDE (PHOBIUS); SIGNAL_PEPTIDE_N_REGION (PHOBIUS); NON_CYTOPLASMIC_DOMAIN (PHOBIUS); SIGNAL_PEPTIDE_C_REGION (PHOBIUS); SIGNAL_PEPTIDE_H_REGION (PHOBIUS); SignalP-noTM (SIGNALP_EUK); SignalP-noTM (SIGNALP_GRAM_NEGATIVE); SignalP-TM (SIGNALP_GRAM_POSITIVE); TMhelix (TMHMM)	no GO terms	no GO terms
97	gbr.207.2	21.2723	1.65289	0.448375	3.68641	0.000227444	0.022606	10.3453	11.0528	6.18357	3.80721	22.2348	13.9048	6.37469	12.4692	41.2218	28.5388	37.5609	24.4738	58.3724	gbr.207.2.t1	IgGFc-binding protein-like	Y	0	0	Signal peptide	Yes	596	20	0	53.06	2	C:GO:0016020; C:GO:0016021	C:membrane; C:integral component of membrane			IPR035234 (PFAM); mobidb-lite (MOBIDB_LITE); mobidb-lite (MOBIDB_LITE); PTHR46534 (PANTHER); NON_CYTOPLASMIC_DOMAIN (PHOBIUS); SIGNAL_PEPTIDE (PHOBIUS); TRANSMEMBRANE (PHOBIUS); CYTOPLASMIC_DOMAIN (PHOBIUS); SIGNAL_PEPTIDE_H_REGION (PHOBIUS); SIGNAL_PEPTIDE_C_REGION (PHOBIUS); SIGNAL_PEPTIDE_N_REGION (PHOBIUS); SignalP-noTM (SIGNALP_EUK); SignalP-TM (SIGNALP_GRAM_POSITIVE)	no GO terms	no GO terms
98	gbr.83.55	110.319	-1.89549	0.515936	-3.67389	0.000238882	0.0235006	151.3	526.633	173.14	102.795	73.6347	105.279	30.9628	64.1271	21.015	46.1657	61.2836	25.3802	52.4362	gbr.83.55.t1	protein NO VEIN	N	0	0	Intracellular	No	3282	20	0	56.28						Coil (COILS); Coil (COILS); Coil (COILS); IPR025605 (PFAM); IPR024975 (PFAM); IPR041966 (G3DSA:1.10.10.GENE3D); IPR036890 (G3DSA:3.30.565.GENE3D); mobidb-lite (MOBIDB_LITE); mobidb-lite (MOBIDB_LITE); mobidb-lite (MOBIDB_LITE); mobidb-lite (MOBIDB_LITE); mobidb-lite (MOBIDB_LITE); mobidb-lite (MOBIDB_LITE); mobidb-lite (MOBIDB_LITE); mobidb-lite (MOBIDB_LITE); mobidb-lite (MOBIDB_LITE); mobidb-li…	no GO terms	no GO terms
99	gbr.451.3	63.4827	0.988956	0.271733	3.63944	0.000273236	0.0266088	43.9675	55.9141	39.7515	56.1563	34.0741	33.7688	42.8015	42.7514	66.2781	130.943	85.0062	97.8952	95.9681	gbr.451.3.t1	protein JBTS17-like	N	0	0	Intracellular	No	2966	20	0	52.24						Coil (COILS); Coil (COILS); IPR028236 (PFAM); mobidb-lite (MOBIDB_LITE); mobidb-lite (MOBIDB_LITE); mobidb-lite (MOBIDB_LITE); mobidb-lite (MOBIDB_LITE); mobidb-lite (MOBIDB_LITE); mobidb-lite (MOBIDB_LITE); mobidb-lite (MOBIDB_LITE); mobidb-lite (MOBIDB_LITE); mobidb-lite (MOBIDB_LITE); mobidb-lite (MOBIDB_LITE); mobidb-lite (MOBIDB_LITE); mobidb-lite (MOBIDB_LITE); mobidb-lite (MOBIDB_LITE); mo…	no GO terms	no GO terms
100	gbr.516.11	87.1162	-1.59164	0.43804	-3.63355	0.000279553	0.0269517	140.955	232.109	167.84	104.698	121.281	25.8232	89.2456	19.5944	62.2368	70.5076	49.4222	18.1287	30.6702	gbr.516.11.t1	Acetyl-CoA carboxylase 2	N	0	0	UPS	UPS	335	20	2.6734e-73	62.86						mobidb-lite (MOBIDB_LITE); mobidb-lite (MOBIDB_LITE)	no GO terms	no GO terms
101	gbr.50.45	4148.94	0.790966	0.218051	3.62743	0.000286251	0.0272119	3310.49	3650.67	2820.59	4210.77	1867.43	3053.09	2811.24	6054.67	3897.48	6772.08	4013.09	5375.17	6099.42	gbr.50.45.t1	neuroblast differentiation-associated protein AHNAK-like	N	0	0	Intracellular	No	4778	20	0	47.56						mobidb-lite (MOBIDB_LITE); mobidb-lite (MOBIDB_LITE); mobidb-lite (MOBIDB_LITE); mobidb-lite (MOBIDB_LITE); mobidb-lite (MOBIDB_LITE); mobidb-lite (MOBIDB_LITE); mobidb-lite (MOBIDB_LITE); mobidb-lite (MOBIDB_LITE); mobidb-lite (MOBIDB_LITE); mobidb-lite (MOBIDB_LITE); mobidb-lite (MOBIDB_LITE); mobidb-lite (MOBIDB_LITE); mobidb-lite (MOBIDB_LITE); mobidb-lite (MOBIDB_LITE); mobidb-lite (MOBIDB_L…	no GO terms	no GO terms
102	gbr.74.37	490.552	-1.36955	0.377706	-3.62595	0.000287896	0.0272119	391.828	283.472	1123.64	465.431	1231.87	760.79	530.01	452.452	325.733	214.88	209.55	262.867	124.66	gbr.74.37.t1	ApNP31	Y	0	0	Signal peptide	Yes	109	1	2.54144e-75	100						mobidb-lite (MOBIDB_LITE); SIGNAL_PEPTIDE_N_REGION (PHOBIUS); SIGNAL_PEPTIDE_H_REGION (PHOBIUS); SIGNAL_PEPTIDE_C_REGION (PHOBIUS); NON_CYTOPLASMIC_DOMAIN (PHOBIUS); SIGNAL_PEPTIDE (PHOBIUS); SignalP-TM (SIGNALP_GRAM_POSITIVE); SignalP-noTM (SIGNALP_EUK); SignalP-TM (SIGNALP_GRAM_NEGATIVE)	no GO terms	no GO terms
103	gbr.214.15	38.6691	-1.55758	0.431954	-3.6059	0.000311078	0.0291175	15.5179	35.759	53.002	29.5059	50.2449	127.129	80.1389	16.0318	27.4812	12.5906	13.8382	22.6609	18.7979	gbr.214.15.t1	fibropellin-1-like isoform X1	Y	0	0	Signal peptide	Yes	215	20	8.70394e-15	65.64	2	F:GO:0005044; C:GO:0016020	F:scavenger receptor activity; C:membrane			IPR001190 (PRINTS); IPR017448 (SMART); IPR036772 (G3DSA:3.10.250.GENE3D); IPR001190 (PFAM); PTHR19331:SF400 (PANTHER); PTHR19331 (PANTHER); SIGNAL_PEPTIDE_H_REGION (PHOBIUS); SIGNAL_PEPTIDE (PHOBIUS); SIGNAL_PEPTIDE_C_REGION (PHOBIUS); SIGNAL_PEPTIDE_N_REGION (PHOBIUS); NON_CYTOPLASMIC_DOMAIN (PHOBIUS); IPR001190 (PROSITE_PROFILES); SignalP-noTM (SIGNALP_EUK); IPR036772 (SUPERFAMILY)	F:GO:0005044; C:GO:0016020	F:scavenger receptor activity; C:membrane
104	gbr.186.5	12.1309	-2.22693	0.618831	-3.59861	0.000319923	0.0296575	15.5179	9.75246	19.4341	37.1203	18.4809	25.8232	9.1067	0	3.23308	1.67875	0	13.5966	3.95745	gbr.186.5.t1	G-protein coupled receptor 54-like	N	9	8	Transmembrane	No	673	20	1.4227e-97	53.89	6	P:GO:0007186; P:GO:0030001; P:GO:0055085; F:GO:0004930; F:GO:0046873; C:GO:0016021	P:G protein-coupled receptor signaling pathway; P:metal ion transport; P:transmembrane transport; F:G protein-coupled receptor activity; F:metal ion transmembrane transporter activity; C:integral component of membrane			IPR000276 (PRINTS); IPR000276 (PFAM); G3DSA:1.20.1070.10 (GENE3D); IPR003689 (PFAM); mobidb-lite (MOBIDB_LITE); mobidb-lite (MOBIDB_LITE); mobidb-lite (MOBIDB_LITE); mobidb-lite (MOBIDB_LITE); PTHR24235 (PANTHER); IPR000276 (PROSITE_PATTERNS); CYTOPLASMIC_DOMAIN (PHOBIUS); TRANSMEMBRANE (PHOBIUS); TRANSMEMBRANE (PHOBIUS); TRANSMEMBRANE (PHOBIUS); CYTOPLASMIC_DOMAIN (PHOBIUS); NON_CYTOPLASMIC_DOMA…	P:GO:0007186; P:GO:0030001; P:GO:0055085; F:GO:0004930; F:GO:0046873; C:GO:0016020; C:GO:0016021	P:G protein-coupled receptor signaling pathway; P:metal ion transport; P:transmembrane transport; F:G protein-coupled receptor activity; F:metal ion transmembrane transporter activity; C:membrane; C:integral component of membrane
105	gbr.187.11	52.2338	-1.12656	0.313699	-3.59122	0.000329135	0.0302209	63.3649	66.3167	62.7191	39.9757	80.5651	113.225	60.1042	33.8449	19.3985	18.4663	43.4916	28.0995	49.4681	gbr.187.11.t1	somatostatin receptor type 2	N	7	7	Intracellular	No	434	20	0	62.3	3	P:GO:0007186; F:GO:0004930; C:GO:0016021	P:G protein-coupled receptor signaling pathway; F:G protein-coupled receptor activity; C:integral component of membrane			IPR000276 (PRINTS); IPR000276 (SMART); IPR000276 (PFAM); G3DSA:1.20.1070.10 (GENE3D); PTHR24229 (PANTHER); IPR000276 (PROSITE_PATTERNS); CYTOPLASMIC_DOMAIN (PHOBIUS); NON_CYTOPLASMIC_DOMAIN (PHOBIUS); TRANSMEMBRANE (PHOBIUS); NON_CYTOPLASMIC_DOMAIN (PHOBIUS); TRANSMEMBRANE (PHOBIUS); TRANSMEMBRANE (PHOBIUS); CYTOPLASMIC_DOMAIN (PHOBIUS); NON_CYTOPLASMIC_DOMAIN (PHOBIUS); TRANSMEMBRANE (PHOBIUS); …	P:GO:0007186; F:GO:0004930; C:GO:0016021	P:G protein-coupled receptor signaling pathway; F:G protein-coupled receptor activity; C:integral component of membrane
106	gbr.40.166	15.1607	2.47696	0.691759	3.58067	0.000342718	0.0308798	9.05213	3.90098	8.83367	1.9036	2.02135	3.9728	5.46402	5.34393	11.3158	40.29	1.97689	85.2051	17.8085	gbr.40.166.t1	NLR family CARD domain-containing protein 4-like isoform X1	N	0	0	UPS	UPS	547	20	0	66.74						SM00368 (SMART); IPR006553 (SMART); IPR032675 (G3DSA:3.80.10.GENE3D); PTHR24407 (PANTHER); SSF52047 (SUPERFAMILY)	no GO terms	no GO terms
107	gbr.58.39	150.756	-0.882442	0.246433	-3.58086	0.000342464	0.0308798	170.697	148.237	249.993	136.108	192.605	297.96	141.154	99.7533	98.6089	81.4195	148.267	85.2051	109.819	gbr.58.39.t1	high affinity cationic amino acid transporter 1-like	N	12	11	UPS	UPS	827	20	0	66.78	3	P:GO:0055085; F:GO:0022857; C:GO:0016020	P:transmembrane transport; F:transmembrane transporter activity; C:membrane			IPR002293 (PFAM); G3DSA:1.20.1740.10 (GENE3D); IPR029485 (PFAM); mobidb-lite (MOBIDB_LITE); mobidb-lite (MOBIDB_LITE); mobidb-lite (MOBIDB_LITE); mobidb-lite (MOBIDB_LITE); PTHR43243:SF17 (PANTHER); PTHR43243 (PANTHER); PTHR43243:SF17 (PANTHER); PTHR43243 (PANTHER); CYTOPLASMIC_DOMAIN (PHOBIUS); TRANSMEMBRANE (PHOBIUS); NON_CYTOPLASMIC_DOMAIN (PHOBIUS); CYTOPLASMIC_DOMAIN (PHOBIUS); TRANSMEMBRANE…	P:GO:0055085; F:GO:0022857; C:GO:0016020	P:transmembrane transport; F:transmembrane transporter activity; C:membrane
108	gbr.192.10	46.6483	-1.69431	0.474087	-3.57385	0.000351776	0.0311437	148.714	157.99	26.501	41.8793	36.9618	31.7824	34.6055	21.3757	16.9737	17.6269	29.6533	23.5674	18.7979	gbr.192.10.t1	vasa-like protein	N	0	0	Intracellular	No	695	20	0	78.75	4	F:GO:0003676; F:GO:0004386; F:GO:0005524; F:GO:0008270	F:nucleic acid binding; F:helicase activity; F:ATP binding; F:zinc ion binding	EC:3.6.1.3; EC:3.6.1.15	Deleted entry; Nucleoside-triphosphate phosphatase	IPR014001 (SMART); IPR001650 (SMART); IPR001878 (SMART); G3DSA:4.10.60.10 (GENE3D); IPR001650 (PFAM); IPR011545 (PFAM); G3DSA:3.40.50.300 (GENE3D); IPR001878 (PFAM); G3DSA:4.10.60.10 (GENE3D); G3DSA:3.40.50.300 (GENE3D); mobidb-lite (MOBIDB_LITE); mobidb-lite (MOBIDB_LITE); mobidb-lite (MOBIDB_LITE); mobidb-lite (MOBIDB_LITE); mobidb-lite (MOBIDB_LITE); mobidb-lite (MOBIDB_LITE); PTHR47958 (PANTH…	F:GO:0003676; F:GO:0004386; F:GO:0005524; F:GO:0008270	F:nucleic acid binding; F:helicase activity; F:ATP binding; F:zinc ion binding
109	gbr.252.2	49.9933	-0.916105	0.256353	-3.5736	0.000352107	0.0311437	56.8991	66.3167	77.7363	50.4455	70.1696	57.6055	65.5682	49.8766	33.1391	32.7357	27.6765	17.2223	44.5213	gbr.252.2.t1	cathepsin O	N	1	0	Transmembrane	No	356	20	0	58	2	P:GO:0006508; F:GO:0008234	P:proteolysis; F:cysteine-type peptidase activity			IPR013201 (SMART); IPR000668 (SMART); IPR013201 (PFAM); G3DSA:3.90.70.10 (GENE3D); IPR000668 (PFAM); PTHR12411 (PANTHER); PTHR12411:SF775 (PANTHER); SIGNAL_PEPTIDE_C_REGION (PHOBIUS); SIGNAL_PEPTIDE_N_REGION (PHOBIUS); NON_CYTOPLASMIC_DOMAIN (PHOBIUS); SIGNAL_PEPTIDE (PHOBIUS); SIGNAL_PEPTIDE_H_REGION (PHOBIUS); IPR039417 (CDD); IPR038765 (SUPERFAMILY); TMhelix (TMHMM)	P:GO:0006508; F:GO:0008234	P:proteolysis; F:cysteine-type peptidase activity
110	gbr.3.24	1512.74	-1.34633	0.377734	-3.56421	0.000364951	0.0316981	3369.98	4142.85	1367.45	1419.14	2342.74	852.165	1210.28	1531.93	679.755	631.211	731.449	815.793	570.862	gbr.3.24.t1	T-complex protein 1 subunit eta isoform X2	N	0	0	Intracellular	No	556	20	0	93.23	3	P:GO:0006457; F:GO:0005524; F:GO:0051082	P:protein folding; F:ATP binding; F:unfolded protein binding			IPR017998 (PRINTS); IPR002423 (PFAM); IPR027413 (G3DSA:1.10.560.GENE3D); IPR012720 (TIGRFAM); IPR027409 (G3DSA:3.50.7.GENE3D); IPR027410 (G3DSA:3.30.260.GENE3D); mobidb-lite (MOBIDB_LITE); PTHR11353 (PANTHER); IPR012720 (PTHR11353:PANTHER); IPR002194 (PROSITE_PATTERNS); IPR002194 (PROSITE_PATTERNS); IPR002194 (PROSITE_PATTERNS); IPR012720 (CDD); IPR027413 (SUPERFAMILY); IPR027409 (SUPERFAMILY); I…	P:GO:0006457; F:GO:0005524; F:GO:0051082	P:protein folding; F:ATP binding; F:unfolded protein binding
111	gbr.734.1	21.5948	-3.02132	0.847367	-3.56553	0.000363116	0.0316981	109.919	78.0197	17.6673	21.8914	15.3045	1.9864	8.19603	14.2505	1.61654	0.839376	1.97689	9.06437	0	gbr.734.1.t1	mitogen-activated protein kinase kinase kinase 14-like	N	0	0	Intracellular	No	489	20	4.99763e-94	50.29	3	P:GO:0006468; F:GO:0004672; F:GO:0005524	P:protein phosphorylation; F:protein kinase activity; F:ATP binding			IPR000719 (SMART); IPR000719 (PFAM); G3DSA:1.10.510.10 (GENE3D); G3DSA:3.30.200.20 (GENE3D); mobidb-lite (MOBIDB_LITE); PTHR48016 (PANTHER); IPR017425 (PTHR48016:PANTHER); IPR017441 (PROSITE_PATTERNS); IPR000719 (PROSITE_PROFILES); cd00180 (CDD); IPR011009 (SUPERFAMILY)	P:GO:0006468; F:GO:0004672; F:GO:0005524	P:protein phosphorylation; F:protein kinase activity; F:ATP binding
112	gbr.15.88	76.3991	-1.06461	0.298915	-3.56157	0.000368648	0.0317333	134.489	124.181	104.237	52.3491	84.0302	117.197	86.5136	42.7514	65.4699	28.5388	75.1218	30.8189	47.4894	gbr.15.88.t1	neurensin-1-like	N	2	2	Intracellular	No	315	20	3.05895e-173	61.51	1	C:GO:0030133	C:transport vesicle			PF14927 (PFAM); mobidb-lite (MOBIDB_LITE); mobidb-lite (MOBIDB_LITE); mobidb-lite (MOBIDB_LITE); mobidb-lite (MOBIDB_LITE); mobidb-lite (MOBIDB_LITE); IPR024883 (PANTHER); PTHR14796:SF3 (PANTHER); TRANSMEMBRANE (PHOBIUS); TRANSMEMBRANE (PHOBIUS); NON_CYTOPLASMIC_DOMAIN (PHOBIUS); CYTOPLASMIC_DOMAIN (PHOBIUS); NON_CYTOPLASMIC_DOMAIN (PHOBIUS); TMhelix (TMHMM); TMhelix (TMHMM)	C:GO:0030133	C:transport vesicle
113	gbr.41.88	61.3643	0.930712	0.261956	3.55293	0.000380971	0.0325039	46.5538	35.1089	70.6694	28.5541	31.4752	55.6191	37.3375	80.1589	83.2518	56.2382	88.96	88.8308	94.9787	gbr.41.88.t1	E3 ubiquitin-protein ligase RFWD2	N	0	0	UPS	UPS	586	20	0	78.81	2	F:GO:0005515; F:GO:0061630	F:protein binding; F:ubiquitin protein ligase activity			Coil (COILS); IPR020472 (PRINTS); IPR001841 (SMART); IPR001680 (SMART); IPR001680 (PFAM); IPR015943 (G3DSA:2.130.10.GENE3D); IPR013083 (G3DSA:3.30.40.GENE3D); PF13923 (PFAM); mobidb-lite (MOBIDB_LITE); PTHR44080:SF1 (PANTHER); IPR042755 (PANTHER); IPR017907 (PROSITE_PATTERNS); IPR001841 (PROSITE_PROFILES); IPR001680 (PROSITE_PROFILES); IPR017986 (PROSITE_PROFILES); IPR001680 (PROSITE_PROFILES); c…	F:GO:0005515; F:GO:0061630	F:protein binding; F:ubiquitin protein ligase activity
114	gbr.76.46	93.9632	1.91643	0.541712	3.53772	0.000403594	0.034132	21.9838	21.4554	30.9179	26.6505	32.3415	109.252	48.2655	21.3757	221.466	62.9532	393.401	97.8952	133.564	gbr.76.46.t1	suppressor of tumorigenicity 14 protein-like	N	0	0	Intracellular	No	581	20	0	58.99	3	P:GO:0006508; F:GO:0004252; F:GO:0005515	P:proteolysis; F:serine-type endopeptidase activity; F:protein binding	EC:3.4.21.73; EC:3.4.24.7; EC:3.4.21.71; EC:3.4.24.3; EC:3.4.21.34; EC:3.4.21.78; EC:3.4.21.75; EC:3.4.21.26; EC:3.4.21.27; EC:3.4.21.68; EC:3.4.21.69; EC:3.4.24.34; EC:3.4.21.41; EC:3.4.21.83; EC:3.4.21.88; EC:3.4.21.45; EC:3.4.21.89; EC:3.4.21.42; EC:3.4.19.1; EC:3.4.21.43; EC:3.4.21.87; EC:3.4.21.38; EC:3.4.21.35; EC:3.4.21.79; EC:3.4.21.36; EC:3.4.21.102; EC:3.4.21.39; EC:3.4.21; EC:3.4.21.4;…	U-plasminogen activator; Interstitial collagenase; Pancreatic elastase II; Microbial collagenase; Plasma kallikrein; Granzyme A; Furin; Prolyl oligopeptidase; Coagulation factor XIa; T-plasminogen activator; Protein C (activated); Neutrophil collagenase; Complement subcomponent C1r; Oligopeptidase B; Repressor LexA; Complement factor I; Signal peptidase I; Complement subcomponent C1s; Acylaminoac…	IPR001314 (PRINTS); IPR000859 (SMART); IPR002172 (SMART); IPR001254 (SMART); IPR043504 (G3DSA:2.40.10.GENE3D); IPR000859 (PFAM); IPR001254 (PFAM); IPR036055 (G3DSA:4.10.400.GENE3D); IPR002172 (PFAM); IPR035914 (G3DSA:2.60.120.GENE3D); IPR035914 (G3DSA:2.60.120.GENE3D); PIRSF001155 (PIRSF); PTHR24255 (PANTHER); IPR033116 (PROSITE_PATTERNS); IPR018114 (PROSITE_PATTERNS); IPR023415 (PROSITE_PATTERNS…	P:GO:0006508; F:GO:0004252; F:GO:0005515	P:proteolysis; F:serine-type endopeptidase activity; F:protein binding
115	gbr.481.4	12.153	-1.37582	0.389512	-3.53215	0.000412195	0.0345563	15.5179	13.6534	18.5507	12.3734	15.3045	25.8232	18.2134	5.34393	8.0827	4.19688	7.90756	9.06437	3.95745	gbr.481.4.t1	fibropellin-1-like	N	1	1	Intracellular	No	1283	20	0	61.93	3	P:GO:0007154; F:GO:0005509; C:GO:0016020	P:cell communication; F:calcium ion binding; C:membrane			PR00010 (PRINTS); PR01983 (PRINTS); IPR000742 (SMART); IPR001881 (SMART); IPR001774 (SMART); G3DSA:2.10.25.10 (GENE3D); IPR000742 (PFAM); IPR013032 (PFAM); G3DSA:2.10.25.10 (GENE3D); G3DSA:2.10.25.140 (GENE3D); G3DSA:2.10.25.10 (GENE3D); IPR001774 (PFAM); G3DSA:2.10.25.10 (GENE3D); G3DSA:2.10.25.10 (GENE3D); PTHR24049 (PANTHER); PTHR24049 (PANTHER); PTHR24049:SF25 (PANTHER); PTHR24049:SF25 (PANTH…	P:GO:0007154; F:GO:0005509; C:GO:0016020	P:cell communication; F:calcium ion binding; C:membrane
116	gbr.197.7_gbr.197.8	4502.54	-0.51451	0.146003	-3.52398	0.000425123	0.0347965	5358.86	6105.69	5818.74	5194.93	5078.78	4652.14	4370.3	3974.1	3689.75	3225.72	3714.58	4450.61	2898.83	gbr.197.7.t1_gbr.197.8.t1	amyloid-beta-like protein isoform X1	Y	2	1	Signal peptide	No	782	20	0	54.26	4	F:GO:0008201; F:GO:0046914; C:GO:0016020; C:GO:0016021	F:heparin binding; F:transition metal ion binding; C:membrane; C:integral component of membrane			IPR008155 (PRINTS); IPR036454 (G3DSA:3.90.570.GENE3D); IPR036669 (G3DSA:3.30.1490.GENE3D); IPR019543 (PFAM); IPR015849 (PFAM); IPR011993 (G3DSA:2.30.29.GENE3D); IPR024329 (PFAM); IPR011178 (PFAM); IPR036176 (G3DSA:1.20.120.GENE3D); mobidb-lite (MOBIDB_LITE); mobidb-lite (MOBIDB_LITE); mobidb-lite (MOBIDB_LITE); mobidb-lite (MOBIDB_LITE); mobidb-lite (MOBIDB_LITE); mobidb-lite (MOBIDB_LITE); mobid…	F:GO:0008201; F:GO:0046914; C:GO:0016021	F:heparin binding; F:transition metal ion binding; C:integral component of membrane
117	gbr.354.8	689.199	-0.79704	0.226476	-3.51931	0.000432664	0.0347965	1077.2	1299.68	742.028	820.453	912.493	603.865	540.938	641.271	479.304	433.118	456.661	510.324	442.245	gbr.354.8.t1	spliceosome RNA helicase DDX39B	N	0	0	Intracellular	No	435	20	0	92.8	3	F:GO:0003676; F:GO:0004386; F:GO:0005524	F:nucleic acid binding; F:helicase activity; F:ATP binding	EC:3.6.1.3; EC:3.6.1.15	Deleted entry; Nucleoside-triphosphate phosphatase	Coil (COILS); IPR014001 (SMART); IPR001650 (SMART); G3DSA:3.40.50.300 (GENE3D); IPR001650 (PFAM); G3DSA:3.40.50.300 (GENE3D); IPR011545 (PFAM); PTHR47958:SF10 (PANTHER); PTHR47958 (PANTHER); IPR001650 (PROSITE_PROFILES); IPR014014 (PROSITE_PROFILES); IPR014001 (PROSITE_PROFILES); cd18787 (CDD); cd17950 (CDD); IPR027417 (SUPERFAMILY)	F:GO:0003676; F:GO:0004386; F:GO:0005524	F:nucleic acid binding; F:helicase activity; F:ATP binding
118	gbr.58.222	249.273	-1.18612	0.336771	-3.52205	0.000428226	0.0347965	288.375	438.861	318.896	292.203	385.788	486.667	140.243	146.067	124.474	83.0982	249.088	77.0471	209.745	gbr.58.222.t1	C1orf50-like protein	N	0	0	UPS	UPS	186	20	1.13508e-108	82.98						IPR019534 (PFAM); IPR019534 (PANTHER)	no GO terms	no GO terms
119	gbr.70.68	48.599	-1.02687	0.291101	-3.52753	0.000419449	0.0347965	64.6581	43.561	70.6694	50.4455	60.0629	79.4559	73.7643	60.5645	33.1391	20.145	25.6996	19.9416	29.6809	gbr.70.68.t1	vesicular, overexpressed in cancer, prosurvival protein 1-like	Y	1	1	Signal peptide	No	234	20	4.1723e-170	52.61	1	C:GO:0030659	C:cytoplasmic vesicle membrane			IPR021684 (PFAM); mobidb-lite (MOBIDB_LITE); mobidb-lite (MOBIDB_LITE); IPR026229 (PANTHER); SIGNAL_PEPTIDE_C_REGION (PHOBIUS); SIGNAL_PEPTIDE_N_REGION (PHOBIUS); NON_CYTOPLASMIC_DOMAIN (PHOBIUS); TRANSMEMBRANE (PHOBIUS); CYTOPLASMIC_DOMAIN (PHOBIUS); SIGNAL_PEPTIDE_H_REGION (PHOBIUS); SIGNAL_PEPTIDE (PHOBIUS); SignalP-TM (SIGNALP_GRAM_POSITIVE); SignalP-noTM (SIGNALP_EUK); SignalP-noTM (SIGNALP_…	C:GO:0030659	C:cytoplasmic vesicle membrane
120	gbr.81.209	1861.71	-2.23486	0.635076	-3.51904	0.000433107	0.0347965	4614	10838.2	733.195	1171.67	2244.27	375.429	496.315	1111.54	368.571	459.978	490.269	889.215	409.596	gbr.81.209.t1	E3 ubiquitin-protein ligase RBBP6-like	N	0	0	Intracellular	No	1920	20	0	63.6	5	P:GO:0006397; P:GO:0016567; F:GO:0003676; F:GO:0008270; F:GO:0061630	P:mRNA processing; P:protein ubiquitination; F:nucleic acid binding; F:zinc ion binding; F:ubiquitin protein ligase activity			Coil (COILS); IPR014891 (SMART); IPR001878 (SMART); IPR025829 (PFAM); IPR014891 (PFAM); G3DSA:4.10.60.10 (GENE3D); IPR013083 (G3DSA:3.30.40.GENE3D); G3DSA:3.10.20.90 (GENE3D); mobidb-lite (MOBIDB_LITE); mobidb-lite (MOBIDB_LITE); mobidb-lite (MOBIDB_LITE); mobidb-lite (MOBIDB_LITE); mobidb-lite (MOBIDB_LITE); mobidb-lite (MOBIDB_LITE); mobidb-lite (MOBIDB_LITE); mobidb-lite (MOBIDB_LITE); mobidb-…	P:GO:0006397; P:GO:0016567; F:GO:0003676; F:GO:0008270; F:GO:0061630	P:mRNA processing; P:protein ubiquitination; F:nucleic acid binding; F:zinc ion binding; F:ubiquitin protein ligase activity
121	gbr.64.3	14.5807	1.32735	0.378011	3.5114	0.000445757	0.0355169	11.6385	5.85148	13.2505	1.9036	9.24044	11.9184	7.28536	26.7196	24.2481	15.1088	17.792	20.8481	23.7447	gbr.64.3.t1	Acyl-CoA dehydrogenase family member 11	N	0	0	Intracellular	No	784	20	0	75.91	3	P:GO:0055114; F:GO:0016627; F:GO:0050660	P:obsolete oxidation-reduction process; F:oxidoreductase activity, acting on the CH-CH group of donors; F:flavin adenine dinucleotide binding			G3DSA:1.20.140.10 (GENE3D); IPR009075 (PFAM); IPR002575 (PFAM); G3DSA:3.30.200.20 (GENE3D); IPR006091 (PFAM); IPR037069 (G3DSA:1.10.540.GENE3D); G3DSA:2.40.110.10 (GENE3D); IPR013786 (PFAM); G3DSA:3.90.1200.10 (GENE3D); PTHR48083:SF13 (PANTHER); PTHR48083 (PANTHER); IPR041726 (CDD); cd01155 (CDD); IPR036250 (SUPERFAMILY); IPR009100 (SUPERFAMILY); IPR011009 (SUPERFAMILY)	P:GO:0055114; F:GO:0016627; F:GO:0050660	P:obsolete oxidation-reduction process; F:oxidoreductase activity, acting on the CH-CH group of donors; F:flavin adenine dinucleotide binding
122	gbr.124.81	424.485	0.681022	0.194086	3.50887	0.000450014	0.0355622	218.544	373.844	298.578	327.42	301.181	345.633	455.335	632.365	499.511	454.102	666.212	467.721	477.862	gbr.124.81.t1	basement membrane-specific heparan sulfate proteoglycan core protein-like isoform X4	N	0	0	Intracellular	No	3728	20	0	77.28	2	F:GO:0005509; F:GO:0005515	F:calcium ion binding; F:protein binding			IPR002172 (PRINTS); IPR003598 (SMART); IPR001881 (SMART); IPR000034 (SMART); IPR002049 (SMART); IPR003599 (SMART); IPR002172 (SMART); IPR013106 (SMART); IPR000742 (SMART); IPR001791 (SMART); IPR013783 (G3DSA:2.60.40.GENE3D); IPR001791 (PFAM); IPR013783 (G3DSA:2.60.40.GENE3D); IPR000034 (PFAM); IPR013783 (G3DSA:2.60.40.GENE3D); PF13927 (PFAM); G3DSA:2.10.25.10 (GENE3D); IPR013783 (G3DSA:2.60.40.GE…	F:GO:0005509; F:GO:0005515	F:calcium ion binding; F:protein binding
123	gbr.160.36	78.6288	-0.854429	0.243858	-3.5038	0.000458668	0.0356614	77.5897	79.9702	125.438	117.072	122.436	81.4423	91.067	48.0953	78.4022	67.9894	41.5147	52.5733	38.5851	gbr.160.36.t1	uncharacterized protein LOC110988206	N	0	0	Intracellular	No	177	20	8.52281e-127	70.54						Coil (COILS)	no GO terms	no GO terms
124	gbr.21.12	1238.04	-1.04733	0.298813	-3.50499	0.000456627	0.0356614	1379.8	1039.61	2023.79	1303.97	2048.49	2230.72	1346.88	1079.47	321.691	734.454	1047.75	989.829	548.107	gbr.21.12.t1	ApNP27	Y	1	0	Signal peptide	Yes	103	1	8.42089e-72	100						SIGNAL_PEPTIDE_H_REGION (PHOBIUS); SIGNAL_PEPTIDE (PHOBIUS); SIGNAL_PEPTIDE_N_REGION (PHOBIUS); SIGNAL_PEPTIDE_C_REGION (PHOBIUS); NON_CYTOPLASMIC_DOMAIN (PHOBIUS); SignalP-noTM (SIGNALP_EUK); SignalP-noTM (SIGNALP_GRAM_NEGATIVE); SignalP-TM (SIGNALP_GRAM_POSITIVE); TMhelix (TMHMM)	no GO terms	no GO terms
125	gbr.109.12	658.011	-0.858743	0.245572	-3.49691	0.000470676	0.0363023	806.933	660.567	882.484	695.767	930.397	903.811	923.419	623.458	354.022	211.523	626.674	506.698	428.394	gbr.109.12.t1	uncharacterized protein LOC110977375 isoform X1	N	0	0	Intracellular	No	52	3	7.81634e-31	91.82						no IPS match	no IPS match	no IPS match
126	gbr.198.18	16.9848	-1.46112	0.420849	-3.47184	0.000516908	0.0389337	19.3974	33.8085	26.501	31.4095	17.9033	7.94559	31.8734	10.6879	4.84962	13.43	1.97689	8.15793	12.8617	gbr.198.18.t1	serine/arginine repetitive matrix protein 1-like	N	0	0	Intracellular	No	772	20	0	52.55	2	P:GO:1901386; F:GO:0044325	P:negative regulation of voltage-gated calcium channel activity; F:ion channel binding			mobidb-lite (MOBIDB_LITE); mobidb-lite (MOBIDB_LITE); mobidb-lite (MOBIDB_LITE); mobidb-lite (MOBIDB_LITE); mobidb-lite (MOBIDB_LITE); mobidb-lite (MOBIDB_LITE); mobidb-lite (MOBIDB_LITE); mobidb-lite (MOBIDB_LITE); mobidb-lite (MOBIDB_LITE); mobidb-lite (MOBIDB_LITE); mobidb-lite (MOBIDB_LITE); mobidb-lite (MOBIDB_LITE); mobidb-lite (MOBIDB_LITE); mobidb-lite (MOBIDB_LITE); mobidb-lite (MOBIDB_L…	P:GO:1901386; F:GO:0044325	P:negative regulation of voltage-gated calcium channel activity; F:ion channel binding
127	gbr.22.7	515.261	-0.853403	0.245728	-3.47296	0.000514761	0.0389337	713.825	434.96	492.919	558.708	1046.19	623.729	667.521	391.888	283.703	350.859	525.853	251.083	357.16	gbr.22.7.t1	26S proteasome regulatory subunit 6B	N	0	0	Intracellular	No	404	20	0	95.98	4	P:GO:0030163; F:GO:0005524; F:GO:0036402; C:GO:0005737	P:protein catabolic process; F:ATP binding; F:proteasome-activating activity; C:cytoplasm	EC:3.6.1.3; EC:3.6.1.15	Deleted entry; Nucleoside-triphosphate phosphatase	Coil (COILS); IPR003593 (SMART); IPR032501 (PFAM); IPR003959 (PFAM); IPR005937 (TIGRFAM); G3DSA:3.40.50.300 (GENE3D); G3DSA:2.40.50.140 (GENE3D); G3DSA:1.10.8.60 (GENE3D); IPR041569 (PFAM); IPR035256 (PTHR23073:PANTHER); PTHR23073 (PANTHER); IPR003960 (PROSITE_PATTERNS); cd00009 (CDD); IPR027417 (SUPERFAMILY)	P:GO:0030163; F:GO:0005524; F:GO:0016787; F:GO:0016887; F:GO:0036402; C:GO:0005737	P:protein catabolic process; F:ATP binding; F:hydrolase activity; F:ATPase; F:proteasome-activating activity; C:cytoplasm
128	gbr.822.1	298.105	-3.9231	1.12976	-3.4725	0.000515634	0.0389337	115.091	895.276	435.5	593.924	62.373	1146.15	417.997	0	3.23308	2.51813	185.828	14.503	2.96809	gbr.822.1.t1	microfibril-associated glycoprotein 4-like	Y	0	0	Signal peptide	Yes	281	20	1.65713e-178	78.2						IPR002181 (SMART); G3DSA:3.90.215.20 (GENE3D); IPR002181 (PFAM); PTHR19143 (PANTHER); IPR020837 (PROSITE_PATTERNS); SIGNAL_PEPTIDE_N_REGION (PHOBIUS); NON_CYTOPLASMIC_DOMAIN (PHOBIUS); SIGNAL_PEPTIDE_C_REGION (PHOBIUS); SIGNAL_PEPTIDE (PHOBIUS); SIGNAL_PEPTIDE_H_REGION (PHOBIUS); IPR002181 (PROSITE_PROFILES); IPR002181 (CDD); SignalP-noTM (SIGNALP_EUK); IPR036056 (SUPERFAMILY)	no GO terms	no GO terms
129	gbr.15.8	125.877	-1.30836	0.378611	-3.45568	0.000548907	0.0410233	75.0034	428.458	123.671	136.108	176.146	95.3471	181.223	62.3458	58.1954	99.8857	43.4916	73.4214	83.1064	gbr.15.8.t1	choline transporter-like protein 1 isoform X1	N	9	9	Transmembrane	No	627	20	0	67.18	2	P:GO:0055085; F:GO:0022857	P:transmembrane transport; F:transmembrane transporter activity			Coil (COILS); IPR007603 (PFAM); IPR007603 (PANTHER); PTHR12385:SF12 (PANTHER); TRANSMEMBRANE (PHOBIUS); TRANSMEMBRANE (PHOBIUS); NON_CYTOPLASMIC_DOMAIN (PHOBIUS); CYTOPLASMIC_DOMAIN (PHOBIUS); NON_CYTOPLASMIC_DOMAIN (PHOBIUS); CYTOPLASMIC_DOMAIN (PHOBIUS); TRANSMEMBRANE (PHOBIUS); CYTOPLASMIC_DOMAIN (PHOBIUS); TRANSMEMBRANE (PHOBIUS); TRANSMEMBRANE (PHOBIUS); NON_CYTOPLASMIC_DOMAIN (PHOBIUS); TRA…	P:GO:0055085; F:GO:0022857	P:transmembrane transport; F:transmembrane transporter activity
130	gbr.755.1	43.9825	0.844734	0.244602	3.45351	0.00055335	0.0410373	25.8632	30.5577	37.1014	29.5059	34.9404	21.8504	43.7122	39.1888	46.8796	65.4713	63.2605	77.0471	56.3936	gbr.755.1.t1	PREDICTED: uncharacterized protein LOC106806842	N	0	0	UPS	UPS	146	11	5.07829e-25	57.38	2	F:GO:0008270; F:GO:0046872	F:zinc ion binding; F:metal ion binding			IPR011604 (G3DSA:3.90.320.GENE3D); IPR011335 (SUPERFAMILY)	no GO terms	no GO terms
131	gbr.148.26	1459.1	-0.644199	0.187175	-3.44169	0.000578092	0.0422226	1929.4	1541.54	1641.3	1609.5	1353.15	2445.26	1732.09	913.811	1149.36	901.49	1453.01	1285.33	1013.11	gbr.148.26.t1	calretinin-like isoform X1	N	0	0	UPS	UPS	299	20	0	78.38	1	F:GO:0005509	F:calcium ion binding			IPR002048 (SMART); IPR002048 (PFAM); G3DSA:1.10.238.10 (GENE3D); G3DSA:1.10.238.10 (GENE3D); G3DSA:1.10.238.10 (GENE3D); PTHR19972 (PANTHER); IPR018247 (PROSITE_PATTERNS); IPR018247 (PROSITE_PATTERNS); IPR018247 (PROSITE_PATTERNS); IPR018247 (PROSITE_PATTERNS); IPR018247 (PROSITE_PATTERNS); IPR018247 (PROSITE_PATTERNS); IPR002048 (PROSITE_PROFILES); IPR002048 (PROSITE_PROFILES); IPR002048 (PROSIT…	F:GO:0005509	F:calcium ion binding
132	gbr.34.79	22.0926	-1.73075	0.502873	-3.44172	0.000578029	0.0422226	18.1043	28.6072	38.8682	43.7829	26.5663	49.6599	19.1241	21.3757	5.65789	1.67875	21.7458	9.06437	2.96809	gbr.34.79.t1	steroid 17-alpha-hydroxylase/17,20 lyase-like	Y	0	0	Intracellular	Yes	494	20	0	71.84	4	P:GO:0055114; F:GO:0005506; F:GO:0016705; F:GO:0020037	P:obsolete oxidation-reduction process; F:iron ion binding; F:oxidoreductase activity, acting on paired donors, with incorporation or reduction of molecular oxygen; F:heme binding			IPR001128 (PRINTS); IPR002401 (PRINTS); IPR036396 (G3DSA:1.10.630.GENE3D); IPR001128 (PFAM); PTHR24289:SF1 (PANTHER); PTHR24289 (PANTHER); IPR017972 (PROSITE_PATTERNS); SIGNAL_PEPTIDE_H_REGION (PHOBIUS); SIGNAL_PEPTIDE_C_REGION (PHOBIUS); SIGNAL_PEPTIDE (PHOBIUS); SIGNAL_PEPTIDE_N_REGION (PHOBIUS); NON_CYTOPLASMIC_DOMAIN (PHOBIUS); SignalP-noTM (SIGNALP_EUK); IPR036396 (SUPERFAMILY)	P:GO:0055114; F:GO:0005506; F:GO:0016705; F:GO:0020037	P:obsolete oxidation-reduction process; F:iron ion binding; F:oxidoreductase activity, acting on paired donors, with incorporation or reduction of molecular oxygen; F:heme binding
133	gbr.151.66	313.421	-0.642674	0.186857	-3.43939	0.000583026	0.0422628	430.623	249.013	439.033	386.432	391.852	381.388	353.34	220.882	267.537	171.233	241.181	251.083	290.872	gbr.151.66.t1	ubiquitin carboxyl-terminal hydrolase isozyme L3	N	0	0	UPS	UPS	267	20	2.74652e-152	61.1	2	P:GO:0006511; F:GO:0004843	P:ubiquitin-dependent protein catabolic process; F:thiol-dependent deubiquitinase	EC:3.4.19.9; EC:3.4.19; EC:3.4.19.2; EC:3.4.19.12	Folate gamma-glutamyl hydrolase; Acting on peptide bonds (peptidases); Peptidyl-glycinamidase; Ubiquitinyl hydrolase 1	IPR001578 (PRINTS); IPR001578 (PFAM); IPR036959 (G3DSA:3.40.532.GENE3D); G3DSA:3.30.1490.420 (GENE3D); PTHR10589:SF24 (PANTHER); IPR001578 (PANTHER); cd09616 (CDD); IPR038765 (SUPERFAMILY); IPR038765 (SUPERFAMILY)	P:GO:0006511; F:GO:0004843	P:ubiquitin-dependent protein catabolic process; F:thiol-dependent deubiquitinase
134	gbr.80.62	46.0836	-5.0135	1.46194	-3.42934	0.000605041	0.0435313	21.9838	451.214	0	0	45.3359	63.5647	1.82134	1.78131	4.04135	1.67875	0	2.71931	4.94681	gbr.80.62.t1	uncharacterized protein LOC110990899	N	0	0	Intracellular	No	314	3	0	65.43						no IPS match	no IPS match	no IPS match
135	gbr.44.80	30.8199	-2.39693	0.700109	-3.42365	0.000617853	0.0441239	95.694	20.8053	13.2505	27.6023	174.991	5.95919	6.37469	10.6879	12.124	6.71501	3.95378	13.5966	8.90426	gbr.44.80.t1	p53-induced protein with a death domain-like	N	0	0	Intracellular	No	588	13	0	53.3	2	P:GO:0007165; F:GO:0005515	P:signal transduction; F:protein binding			Coil (COILS); IPR000488 (PFAM); G3DSA:1.10.533.10 (GENE3D); G3DSA:1.10.533.10 (GENE3D); mobidb-lite (MOBIDB_LITE); mobidb-lite (MOBIDB_LITE); mobidb-lite (MOBIDB_LITE); mobidb-lite (MOBIDB_LITE); IPR000488 (PROSITE_PROFILES); IPR000488 (PROSITE_PROFILES); cd01670 (CDD); IPR011029 (SUPERFAMILY); IPR011029 (SUPERFAMILY)	P:GO:0007165; F:GO:0005515	P:signal transduction; F:protein binding
136	gbr.44.53	163.882	-0.841503	0.246475	-3.41415	0.000639824	0.0453569	166.818	370.594	174.907	234.143	176.146	154.939	163.01	101.535	99.4172	136.818	108.729	107.866	135.543	gbr.44.53.t1	ATP-citrate synthase-like isoform X1	N	0	0	Intracellular	No	1111	20	0	87.11	3	P:GO:0006085; P:GO:0006101; F:GO:0003878	P:acetyl-CoA biosynthetic process; P:citrate metabolic process; F:ATP citrate synthase activity	EC:2.3.3.8	ATP citrate synthase	IPR013650 (PFAM); IPR016102 (G3DSA:3.40.50.GENE3D); IPR003781 (PFAM); G3DSA:3.40.50.720 (GENE3D); IPR016102 (G3DSA:3.40.50.GENE3D); IPR032263 (PFAM); IPR002020 (PFAM); IPR005811 (PFAM); IPR016143 (G3DSA:1.10.230.GENE3D); G3DSA:3.40.50.720 (GENE3D); IPR014608 (PIRSF); G3DSA:3.30.470.110 (GENE3D); mobidb-lite (MOBIDB_LITE); mobidb-lite (MOBIDB_LITE); PTHR23118 (PANTHER); PTHR23118:SF32 (PANTHER); I…	P:GO:0006085; P:GO:0006101; F:GO:0003824; F:GO:0003878; F:GO:0046912	P:acetyl-CoA biosynthetic process; P:citrate metabolic process; F:catalytic activity; F:ATP citrate synthase activity; F:acyltransferase, acyl groups converted into alkyl on transfer
137	gbr.4.82	60.9296	1.41572	0.415278	3.4091	0.000651777	0.0455347	55.606	53.3135	20.3174	26.6505	30.3202	41.7144	12.7494	55.2206	70.3195	43.6475	211.527	91.5501	79.149	gbr.4.82.t1	neuron navigator 2-like isoform X3	N	0	0	Intracellular	No	76	3	1.97705e-28	98.31						mobidb-lite (MOBIDB_LITE); mobidb-lite (MOBIDB_LITE); mobidb-lite (MOBIDB_LITE)	no GO terms	no GO terms
138	gbr.438.2	75.5625	0.728011	0.213525	3.40949	0.000650856	0.0455347	65.9513	47.462	62.7191	71.3851	50.2449	63.5647	47.3548	69.471	93.7593	81.4195	106.752	90.6437	131.585	gbr.438.2.t1	vang-like protein 2-B	N	4	4	Intracellular	No	574	20	0	75.13	2	P:GO:0007275; C:GO:0016021	P:multicellular organism development; C:integral component of membrane			Coil (COILS); IPR009539 (PFAM); IPR009539 (PIRSF); mobidb-lite (MOBIDB_LITE); mobidb-lite (MOBIDB_LITE); mobidb-lite (MOBIDB_LITE); IPR009539 (PANTHER); CYTOPLASMIC_DOMAIN (PHOBIUS); TRANSMEMBRANE (PHOBIUS); NON_CYTOPLASMIC_DOMAIN (PHOBIUS); TRANSMEMBRANE (PHOBIUS); TRANSMEMBRANE (PHOBIUS); CYTOPLASMIC_DOMAIN (PHOBIUS); NON_CYTOPLASMIC_DOMAIN (PHOBIUS); CYTOPLASMIC_DOMAIN (PHOBIUS); TRANSMEMBRANE…	P:GO:0007275; C:GO:0016021	P:multicellular organism development; C:integral component of membrane
139	gbr.6.16	96.7761	-1.33366	0.39169	-3.40489	0.000661903	0.0459094	156.473	148.888	119.255	74.2405	306.956	33.7688	98.3523	57.0019	59.812	65.4713	37.5609	49.854	50.4575	gbr.6.16.t1	probable ATP-dependent RNA helicase DDX47	N	1	0	Transmembrane	No	495	20	0	92.3	3	F:GO:0003676; F:GO:0004386; F:GO:0005524	F:nucleic acid binding; F:helicase activity; F:ATP binding	EC:3.6.1.3; EC:3.6.1.15	Deleted entry; Nucleoside-triphosphate phosphatase	Coil (COILS); IPR001650 (SMART); IPR014001 (SMART); IPR001650 (PFAM); IPR011545 (PFAM); G3DSA:3.40.50.300 (GENE3D); G3DSA:3.40.50.300 (GENE3D); mobidb-lite (MOBIDB_LITE); mobidb-lite (MOBIDB_LITE); PTHR24031:SF728 (PANTHER); PTHR24031 (PANTHER); IPR000629 (PROSITE_PATTERNS); CYTOPLASMIC_DOMAIN (PHOBIUS); TRANSMEMBRANE (PHOBIUS); NON_CYTOPLASMIC_DOMAIN (PHOBIUS); IPR001650 (PROSITE_PROFILES); IPR0…	F:GO:0003676; F:GO:0004386; F:GO:0005524	F:nucleic acid binding; F:helicase activity; F:ATP binding
140	gbr.26.23	37.9731	0.979811	0.287945	3.40277	0.000667059	0.0459365	29.7427	31.858	34.4513	25.6986	14.4382	19.864	28.2308	58.7832	46.0714	61.2744	39.5378	34.4446	69.2553	gbr.26.23.t1	guanylate cyclase 32E-like	Y	0	0	Signal peptide	Yes	910	20	0	68.24	6	P:GO:0006182; P:GO:0006468; P:GO:0035556; F:GO:0004383; F:GO:0004672; F:GO:0005524	P:cGMP biosynthetic process; P:protein phosphorylation; P:intracellular signal transduction; F:guanylate cyclase activity; F:protein kinase activity; F:ATP binding	EC:4.6.1.2	Guanylate cyclase	Coil (COILS); IPR000719 (SMART); G3DSA:3.40.50.2300 (GENE3D); G3DSA:1.10.510.10 (GENE3D); IPR029787 (G3DSA:3.30.70.GENE3D); G3DSA:3.40.50.2300 (GENE3D); IPR001245 (PFAM); IPR001828 (PFAM); IPR011645 (PFAM); PTHR11920 (PANTHER); PTHR11920 (PANTHER); PTHR11920:SF475 (PANTHER); PTHR11920:SF475 (PANTHER); NON_CYTOPLASMIC_DOMAIN (PHOBIUS); SIGNAL_PEPTIDE_C_REGION (PHOBIUS); SIGNAL_PEPTIDE_H_REGION (PH…	P:GO:0006182; P:GO:0006468; P:GO:0009190; P:GO:0035556; F:GO:0004383; F:GO:0004672; F:GO:0005524	P:cGMP biosynthetic process; P:protein phosphorylation; P:cyclic nucleotide biosynthetic process; P:intracellular signal transduction; F:guanylate cyclase activity; F:protein kinase activity; F:ATP binding
141	gbr.6.51	917.274	-0.668266	0.196752	-3.39648	0.000682574	0.0466716	1171.6	1333.49	1019.41	975.597	1468.65	864.083	911.581	767.744	713.702	951.852	616.79	538.424	591.638	gbr.6.51.t1	TOM1-like protein 2 isoform X2	N	0	0	Intracellular	No	619	20	0	66.15	1	P:GO:0006886	P:intracellular protein transport			Coil (COILS); Coil (COILS); PR01217 (PRINTS); IPR002014 (SMART); IPR004152 (PFAM); IPR008942 (G3DSA:1.25.40.GENE3D); IPR038425 (G3DSA:1.20.58.GENE3D); IPR002014 (PFAM); IPR014645 (PIRSF); mobidb-lite (MOBIDB_LITE); mobidb-lite (MOBIDB_LITE); mobidb-lite (MOBIDB_LITE); mobidb-lite (MOBIDB_LITE); mobidb-lite (MOBIDB_LITE); mobidb-lite (MOBIDB_LITE); mobidb-lite (MOBIDB_LITE); mobidb-lite (MOBIDB_LI…	P:GO:0006886	P:intracellular protein transport
142	gbr.572.2	49.5229	-2.65194	0.782776	-3.38786	0.000704392	0.0478242	130.609	182.046	11.4838	180.842	42.1595	1.9864	16.3921	39.1888	2.42481	17.6269	3.95378	8.15793	6.92553	gbr.572.2.t1	neurogenic locus notch homolog protein 1-like isoform X1	N	1	1	UPS	UPS	359	20	0	59.14						IPR000742 (SMART); G3DSA:2.10.25.10 (GENE3D); mobidb-lite (MOBIDB_LITE); IPR000742 (PROSITE_PATTERNS); NON_CYTOPLASMIC_DOMAIN (PHOBIUS); TRANSMEMBRANE (PHOBIUS); CYTOPLASMIC_DOMAIN (PHOBIUS); IPR000742 (PROSITE_PROFILES); cd00054 (CDD); SSF57196 (SUPERFAMILY); TMhelix (TMHMM)	no GO terms	no GO terms
143	gbr.147.28	380.693	-0.941566	0.278738	-3.37797	0.00073024	0.0490147	393.121	397.25	396.632	328.372	578.105	856.137	473.548	244.039	285.319	123.388	272.811	338.101	262.181	gbr.147.28.t1	ApNp22-like	Y	1	0	Signal peptide	Yes	121	2	1.75127e-30	67.95						SIGNAL_PEPTIDE_C_REGION (PHOBIUS); NON_CYTOPLASMIC_DOMAIN (PHOBIUS); SIGNAL_PEPTIDE_N_REGION (PHOBIUS); SIGNAL_PEPTIDE_H_REGION (PHOBIUS); SIGNAL_PEPTIDE (PHOBIUS); SignalP-noTM (SIGNALP_EUK); SignalP-TM (SIGNALP_GRAM_POSITIVE); SignalP-noTM (SIGNALP_GRAM_NEGATIVE); TMhelix (TMHMM)	no GO terms	no GO terms
144	gbr.174.41_gbr.174.42	93.1534	0.847699	0.251001	3.37727	0.000732094	0.0490147	77.5897	45.5115	80.3864	76.1441	43.0258	67.5375	87.4243	97.972	120.432	95.6889	168.036	97.8952	153.351	gbr.174.41.t1_gbr.174.42.t1	major facilitator superfamily domain-containing protein 4A-like	N	11	11	Intracellular	No	613	20	0	65.53	1	F:GO:0022857	F:transmembrane transporter activity			G3DSA:1.20.1250.20 (GENE3D); IPR011701 (PFAM); G3DSA:1.20.1250.20 (GENE3D); mobidb-lite (MOBIDB_LITE); mobidb-lite (MOBIDB_LITE); PTHR23121:SF10 (PANTHER); PTHR23121 (PANTHER); IPR036259 (SUPERFAMILY)	P:GO:0055085; F:GO:0022857	P:transmembrane transport; F:transmembrane transporter activity
145	gbr.26.88	233.244	-1.12626	0.333689	-3.37518	0.000737662	0.0490469	213.372	304.927	338.33	236.047	688.99	220.49	173.027	194.163	99.4172	125.067	96.8676	182.194	159.287	gbr.26.88.t1	E3 ubiquitin-protein ligase ZNF598	N	0	0	Intracellular	No	865	20	0	52.82						Coil (COILS); Coil (COILS); mobidb-lite (MOBIDB_LITE); mobidb-lite (MOBIDB_LITE); mobidb-lite (MOBIDB_LITE); mobidb-lite (MOBIDB_LITE); mobidb-lite (MOBIDB_LITE); mobidb-lite (MOBIDB_LITE); mobidb-lite (MOBIDB_LITE); mobidb-lite (MOBIDB_LITE); mobidb-lite (MOBIDB_LITE); mobidb-lite (MOBIDB_LITE); mobidb-lite (MOBIDB_LITE); PTHR22938 (PANTHER); PTHR22938:SF0 (PANTHER)	no GO terms	no GO terms
146	gbr.422.4	34.3729	-1.84703	0.547984	-3.37058	0.000750097	0.0495321	43.9675	80.6203	36.2181	79.9514	40.4269	45.6871	31.8734	40.9701	0.80827	9.23314	7.90756	5.43862	23.7447	gbr.422.4.t1	uncharacterized protein LOC110977226	Y	0	0	Signal peptide	Yes	291	20	0	71.41						IPR006558 (SMART); PF13385 (PFAM); G3DSA:2.60.120.200 (GENE3D); SIGNAL_PEPTIDE_H_REGION (PHOBIUS); SIGNAL_PEPTIDE_N_REGION (PHOBIUS); SIGNAL_PEPTIDE (PHOBIUS); SIGNAL_PEPTIDE_C_REGION (PHOBIUS); NON_CYTOPLASMIC_DOMAIN (PHOBIUS); SignalP-noTM (SIGNALP_EUK); SignalP-TM (SIGNALP_GRAM_POSITIVE); SignalP-noTM (SIGNALP_GRAM_NEGATIVE); IPR013320 (SUPERFAMILY)	no GO terms	no GO terms
147	gbr.119.16	162.015	0.827474	0.246095	3.36242	0.000772616	0.0506721	120.264	136.534	119.255	157.999	74.7898	145.007	84.6923	260.071	233.59	271.118	162.105	135.966	204.798	gbr.119.16.t1	chloride channel CLIC-like protein 1 isoform X1	Y	3	2	Signal peptide	No	726	20	0	51.01	2	C:GO:0016020; C:GO:0016021	C:membrane; C:integral component of membrane			IPR009231 (PFAM); mobidb-lite (MOBIDB_LITE); mobidb-lite (MOBIDB_LITE); mobidb-lite (MOBIDB_LITE); mobidb-lite (MOBIDB_LITE); mobidb-lite (MOBIDB_LITE); mobidb-lite (MOBIDB_LITE); mobidb-lite (MOBIDB_LITE); mobidb-lite (MOBIDB_LITE); mobidb-lite (MOBIDB_LITE); mobidb-lite (MOBIDB_LITE); IPR009231 (PANTHER); SIGNAL_PEPTIDE_C_REGION (PHOBIUS); NON_CYTOPLASMIC_DOMAIN (PHOBIUS); NON_CYTOPLASMIC_DOMAI…	no GO terms	no GO terms
148	gbr.122.24	250.202	-0.749805	0.223176	-3.35971	0.000780247	0.0508268	321.997	353.689	226.142	267.456	460.867	260.218	258.63	251.165	186.71	167.036	195.712	126.901	176.106	gbr.122.24.t1	serine/arginine-rich splicing factor 3-like	N	0	0	Intracellular	No	251	20	4.08504e-167	81.71	1	F:GO:0003676	F:nucleic acid binding			IPR000504 (SMART); IPR012677 (G3DSA:3.30.70.GENE3D); IPR000504 (PFAM); mobidb-lite (MOBIDB_LITE); mobidb-lite (MOBIDB_LITE); mobidb-lite (MOBIDB_LITE); PTHR23147 (PANTHER); PTHR23147:SF186 (PANTHER); IPR000504 (PROSITE_PROFILES); cd12373 (CDD); IPR035979 (SUPERFAMILY)	F:GO:0003676	F:nucleic acid binding
149	gbr.150.19	14.6	-2.07652	0.618814	-3.35564	0.000791812	0.0512339	10.3453	15.6039	15.0172	13.3252	14.1494	29.796	58.2829	7.12523	2.42481	0	9.88445	10.8772	2.96809	gbr.150.19.t1	proton-coupled folate transporter-like	N	9	8	Intracellular	No	476	20	0	59.64	2	P:GO:0055085; F:GO:0022857	P:transmembrane transport; F:transmembrane transporter activity			IPR011701 (PFAM); mobidb-lite (MOBIDB_LITE); mobidb-lite (MOBIDB_LITE); mobidb-lite (MOBIDB_LITE); PTHR23507 (PANTHER); PTHR23507:SF1 (PANTHER); CYTOPLASMIC_DOMAIN (PHOBIUS); TRANSMEMBRANE (PHOBIUS); NON_CYTOPLASMIC_DOMAIN (PHOBIUS); TRANSMEMBRANE (PHOBIUS); CYTOPLASMIC_DOMAIN (PHOBIUS); CYTOPLASMIC_DOMAIN (PHOBIUS); TRANSMEMBRANE (PHOBIUS); CYTOPLASMIC_DOMAIN (PHOBIUS); TRANSMEMBRANE (PHOBIUS); …	P:GO:0055085; F:GO:0022857	P:transmembrane transport; F:transmembrane transporter activity
150	gbr.615.2_gbr.615.4	167.2	0.602578	0.179673	3.35375	0.000797236	0.051241	135.782	117.68	153.706	123.734	120.126	127.129	166.653	185.256	232.782	141.855	221.412	213.013	234.479	gbr.615.2.t1_gbr.615.4.t1	homeobox protein PKNOX2 isoform X1	N	0	0	Intracellular	No	537	20	0	70.17	2	F:GO:0003677; C:GO:0043229	F:DNA binding; C:intracellular organelle			IPR008422 (PFAM); G3DSA:1.10.10.60 (GENE3D); IPR032453 (PFAM); mobidb-lite (MOBIDB_LITE); mobidb-lite (MOBIDB_LITE); mobidb-lite (MOBIDB_LITE); mobidb-lite (MOBIDB_LITE); mobidb-lite (MOBIDB_LITE); mobidb-lite (MOBIDB_LITE); mobidb-lite (MOBIDB_LITE); PTHR11850:SF141 (PANTHER); PTHR11850 (PANTHER); IPR001356 (PROSITE_PROFILES); IPR001356 (CDD); IPR009057 (SUPERFAMILY)	P:GO:0006355; F:GO:0003677	P:regulation of transcription, DNA-templated; F:DNA binding
151	gbr.73.68	17.4094	-1.21751	0.363458	-3.3498	0.000808699	0.0516336	21.9838	27.3069	14.1339	19.036	19.0584	29.796	32.7841	16.0318	8.0827	6.71501	11.8613	13.5966	5.93617	gbr.73.68.t1	gamma-aminobutyric acid type B receptor subunit 2-like	N	2	2	Intracellular	No	480	20	2.0731e-164	61.7	3	P:GO:0007186; F:GO:0004965; C:GO:0016021	P:G protein-coupled receptor signaling pathway; F:G protein-coupled GABA receptor activity; C:integral component of membrane			PR01176 (PRINTS); G3DSA:3.40.50.2300 (GENE3D); IPR028027 (PFAM); IPR017978 (PFAM); IPR002455 (PANTHER); TRANSMEMBRANE (PHOBIUS); TRANSMEMBRANE (PHOBIUS); CYTOPLASMIC_DOMAIN (PHOBIUS); NON_CYTOPLASMIC_DOMAIN (PHOBIUS); CYTOPLASMIC_DOMAIN (PHOBIUS); cd15047 (CDD); IPR028082 (SUPERFAMILY); TMhelix (TMHMM); TMhelix (TMHMM)	P:GO:0007186; F:GO:0004930; F:GO:0004965; C:GO:0016021	P:G protein-coupled receptor signaling pathway; F:G protein-coupled receptor activity; F:G protein-coupled GABA receptor activity; C:integral component of membrane
152	gbr.235.12	42.5837	-1.25211	0.374051	-3.34742	0.000815666	0.0517358	69.8307	53.9636	86.57	65.6743	52.8438	43.7007	30.9628	60.5645	19.3985	20.145	21.7458	16.3159	11.8723	gbr.235.12.t1	GDP-fucose protein O-fucosyltransferase 1-like	N	1	0	Transmembrane	No	406	20	0	60.99	2	P:GO:0007219; F:GO:0008417	P:Notch signaling pathway; F:fucosyltransferase activity			G3DSA:3.40.50.11350 (GENE3D); G3DSA:3.40.50.11340 (GENE3D); IPR019378 (PFAM); mobidb-lite (MOBIDB_LITE); mobidb-lite (MOBIDB_LITE); PTHR21420:SF9 (PANTHER); IPR039922 (PANTHER); IPR039922 (PANTHER); PTHR21420:SF9 (PANTHER); CYTOPLASMIC_DOMAIN (PHOBIUS); TRANSMEMBRANE (PHOBIUS); NON_CYTOPLASMIC_DOMAIN (PHOBIUS); cd11302 (CDD); TMhelix (TMHMM)	P:GO:0007219; F:GO:0008417	P:Notch signaling pathway; F:fucosyltransferase activity
153	gbr.139.2	1826.81	-1.0511	0.314477	-3.34236	0.000830681	0.0519975	3971.3	2120.84	2961.05	2249.11	1926.34	1541.44	2030.79	846.122	631.259	2344.38	1083.34	913.688	1128.86	gbr.139.2.t1	FMRFamide neuropeptide-like precursor	Y	0	0	Signal peptide	Yes	246	7	1.69824e-175	72.41	7	P:GO:0007165; P:GO:0007218; F:GO:0005179; F:GO:0005184; C:GO:0005576; C:GO:0016020; C:GO:0016021	P:signal transduction; P:neuropeptide signaling pathway; F:hormone activity; F:neuropeptide hormone activity; C:extracellular region; C:membrane; C:integral component of membrane			NON_CYTOPLASMIC_DOMAIN (PHOBIUS); SIGNAL_PEPTIDE_C_REGION (PHOBIUS); SIGNAL_PEPTIDE (PHOBIUS); SIGNAL_PEPTIDE_N_REGION (PHOBIUS); SIGNAL_PEPTIDE_H_REGION (PHOBIUS); SignalP-noTM (SIGNALP_GRAM_NEGATIVE); SignalP-noTM (SIGNALP_EUK); SignalP-TM (SIGNALP_GRAM_POSITIVE)	no GO terms	no GO terms
154	gbr.293.11	224.805	-0.793975	0.237494	-3.34314	0.000828371	0.0519975	252.167	194.399	236.742	283.637	315.907	303.919	367.911	187.037	245.714	116.673	173.966	129.62	114.766	gbr.293.11.t1	uncharacterized protein LOC117288367	Y	1	0	Signal peptide	Yes	93	1	1.1792e-28	71.26						mobidb-lite (MOBIDB_LITE); SIGNAL_PEPTIDE_C_REGION (PHOBIUS); NON_CYTOPLASMIC_DOMAIN (PHOBIUS); SIGNAL_PEPTIDE_H_REGION (PHOBIUS); SIGNAL_PEPTIDE_N_REGION (PHOBIUS); SIGNAL_PEPTIDE (PHOBIUS); SignalP-noTM (SIGNALP_EUK); TMhelix (TMHMM)	no GO terms	no GO terms
155	gbr.336.5	13.4623	-1.40034	0.41919	-3.3406	0.000835973	0.0519975	18.1043	14.3036	15.9006	10.4698	19.0584	27.8096	24.5881	5.34393	7.27443	5.87563	17.792	4.53218	3.95745	gbr.336.5.t1	cardioacceleratory peptide receptor-like	N	7	6	Transmembrane	No	418	20	0	64.62	3	P:GO:0007186; F:GO:0004930; C:GO:0016021	P:G protein-coupled receptor signaling pathway; F:G protein-coupled receptor activity; C:integral component of membrane			IPR000276 (PRINTS); IPR000276 (SMART); IPR000276 (PFAM); G3DSA:1.20.1070.10 (GENE3D); mobidb-lite (MOBIDB_LITE); PTHR24241:SF172 (PANTHER); PTHR24241 (PANTHER); IPR000276 (PROSITE_PATTERNS); CYTOPLASMIC_DOMAIN (PHOBIUS); TRANSMEMBRANE (PHOBIUS); NON_CYTOPLASMIC_DOMAIN (PHOBIUS); CYTOPLASMIC_DOMAIN (PHOBIUS); TRANSMEMBRANE (PHOBIUS); TRANSMEMBRANE (PHOBIUS); NON_CYTOPLASMIC_DOMAIN (PHOBIUS); TRANS…	P:GO:0007186; F:GO:0004930; C:GO:0016021	P:G protein-coupled receptor signaling pathway; F:G protein-coupled receptor activity; C:integral component of membrane
156	gbr.346.13	233.018	0.627866	0.188106	3.33783	0.000844353	0.0521821	171.991	221.056	178.44	178.939	200.691	176.789	174.849	183.475	223.082	325.678	316.302	354.417	323.521	gbr.346.13.t1	cellular tumor antigen p53 isoform X1	N	0	0	Intracellular	No	672	20	0	70.96	7	P:GO:0006355; P:GO:0006915; P:GO:0051262; F:GO:0000976; F:GO:0003700; F:GO:0005515; C:GO:0005634	P:regulation of transcription, DNA-templated; P:apoptotic process; P:protein tetramerization; F:transcription cis-regulatory region binding; F:DNA-binding transcription factor activity; F:protein binding; C:nucleus			IPR002117 (PRINTS); IPR001660 (SMART); IPR012346 (G3DSA:2.60.40.GENE3D); IPR013761 (G3DSA:1.10.150.GENE3D); IPR010991 (PFAM); IPR001660 (PFAM); IPR011615 (PFAM); IPR036674 (G3DSA:4.10.170.GENE3D); mobidb-lite (MOBIDB_LITE); mobidb-lite (MOBIDB_LITE); mobidb-lite (MOBIDB_LITE); mobidb-lite (MOBIDB_LITE); mobidb-lite (MOBIDB_LITE); mobidb-lite (MOBIDB_LITE); mobidb-lite (MOBIDB_LITE); mobidb-lite (…	P:GO:0006355; P:GO:0006915; P:GO:0051262; F:GO:0000976; F:GO:0003677; F:GO:0003700; F:GO:0005515; C:GO:0005634	P:regulation of transcription, DNA-templated; P:apoptotic process; P:protein tetramerization; F:transcription cis-regulatory region binding; F:DNA binding; F:DNA-binding transcription factor activity; F:protein binding; C:nucleus
157	gbr.108.16	101.943	1.00622	0.302737	3.32376	0.000888139	0.0540187	95.694	68.9174	38.8682	84.7104	43.3146	111.238	48.2655	130.036	96.1841	95.6889	150.244	162.252	199.851	gbr.108.16.t1	probable JmjC domain-containing histone demethylation protein 2C isoform X1	N	0	0	Intracellular	No	241	20	1.53007e-110	69.22	5	P:GO:0006508; F:GO:0004222; F:GO:0008237; C:GO:0016020; C:GO:0016021	P:proteolysis; F:metalloendopeptidase activity; F:metallopeptidase activity; C:membrane; C:integral component of membrane			PTHR12549 (PANTHER); PTHR12549:SF6 (PANTHER)	no GO terms	no GO terms
158	gbr.547.12	122.982	-1.22139	0.367568	-3.3229	0.000890879	0.0540187	161.645	226.907	165.19	221.77	154.489	91.3743	142.975	119.348	50.1127	46.1657	108.729	19.0352	91.0213	gbr.547.12.t1	carbonyl reductase [NADPH] 3-like	N	0	0	UPS	UPS	128	20	5.6447e-91	78.34	2	P:GO:0055114; F:GO:0016491	P:obsolete oxidation-reduction process; F:oxidoreductase activity			IPR002347 (PRINTS); G3DSA:3.40.50.720 (GENE3D); PTHR43963:SF4 (PANTHER); PTHR43963 (PANTHER); IPR020904 (PROSITE_PATTERNS); IPR036291 (SUPERFAMILY)	P:GO:0055114; F:GO:0016491	P:obsolete oxidation-reduction process; F:oxidoreductase activity
159	gbr.58.58	63.628	-1.30902	0.393818	-3.32393	0.000887574	0.0540187	86.6418	123.531	92.7536	57.1081	127.634	37.7416	89.2456	48.0953	53.3458	57.9169	15.8151	24.4738	12.8617	gbr.58.58.t1	branched-chain-amino-acid aminotransferase-like protein 2	N	0	0	UPS	UPS	271	20	0	59.95						G3DSA:3.40.50.300 (GENE3D); PTHR42743 (PANTHER); PTHR42743:SF13 (PANTHER); IPR027417 (SUPERFAMILY)	no GO terms	no GO terms
160	gbr.1.255	23.6014	1.47341	0.443659	3.32103	0.000896854	0.0540411	9.05213	20.8053	19.4341	16.1806	7.79662	7.94559	10.0174	16.0318	22.6316	62.1138	11.8613	53.4798	49.4681	gbr.1.255.t1	Mitogen-activated protein kinase kinase kinase 1	N	0	0	Intracellular	No	1178	20	0	61.3	4	P:GO:0006468; F:GO:0004672; F:GO:0005524; F:GO:0008270	P:protein phosphorylation; F:protein kinase activity; F:ATP binding; F:zinc ion binding			IPR000719 (SMART); IPR000719 (PFAM); IPR007527 (PFAM); IPR011989 (G3DSA:1.25.10.GENE3D); G3DSA:1.10.510.10 (GENE3D); IPR013083 (G3DSA:3.30.40.GENE3D); mobidb-lite (MOBIDB_LITE); mobidb-lite (MOBIDB_LITE); mobidb-lite (MOBIDB_LITE); mobidb-lite (MOBIDB_LITE); mobidb-lite (MOBIDB_LITE); mobidb-lite (MOBIDB_LITE); mobidb-lite (MOBIDB_LITE); mobidb-lite (MOBIDB_LITE); mobidb-lite (MOBIDB_LITE); mobid…	P:GO:0006468; F:GO:0004672; F:GO:0005524; F:GO:0008270	P:protein phosphorylation; F:protein kinase activity; F:ATP binding; F:zinc ion binding
161	gbr.44.23	51.2901	1.47492	0.444789	3.31599	0.000913177	0.0544943	42.6743	11.703	25.6176	45.6865	19.9247	39.728	13.66	23.157	118.816	41.1294	148.267	77.0471	59.3617	gbr.44.23.t1	schlafen family member 13-like	N	0	0	Intracellular	No	1090	20	0	48.79	1	C:GO:0005634	C:nucleus			IPR007421 (PFAM); IPR018647 (PFAM); IPR038461 (G3DSA:3.30.950.GENE3D); IPR029684 (PANTHER); PTHR12155:SF43 (PANTHER); cd17936 (CDD); IPR027417 (SUPERFAMILY)	no GO terms	no GO terms
162	gbr.725.1	64.4946	2.64411	0.797564	3.31523	0.00091568	0.0544943	38.7949	17.5544	11.4838	1.9036	6.06404	41.7144	16.3921	7.12523	32.3308	313.927	5.93067	303.656	41.5532	gbr.725.1.t1	protein NLRC5-like isoform X4	N	0	0	Intracellular	No	476	20	0	69.27	2	P:GO:0007165; F:GO:0005515	P:signal transduction; F:protein binding			IPR000626 (SMART); G3DSA:1.10.533.10 (GENE3D); G3DSA:3.10.20.90 (GENE3D); IPR000488 (PFAM); G3DSA:3.10.20.90 (GENE3D); IPR000626 (PFAM); mobidb-lite (MOBIDB_LITE); mobidb-lite (MOBIDB_LITE); mobidb-lite (MOBIDB_LITE); mobidb-lite (MOBIDB_LITE); mobidb-lite (MOBIDB_LITE); mobidb-lite (MOBIDB_LITE); IPR000626 (PROSITE_PROFILES); IPR000626 (PROSITE_PROFILES); IPR000488 (PROSITE_PROFILES); cd17039 (C…	P:GO:0007165; F:GO:0005515	P:signal transduction; F:protein binding
163	gbr.42.32	261.262	-0.666931	0.201399	-3.31149	0.000928006	0.054889	256.046	293.224	329.496	275.071	304.357	403.239	345.144	162.099	227.932	135.14	239.204	259.241	166.213	gbr.42.32.t1	uncharacterized protein LOC110991252	N	0	0	UPS	UPS	244	20	0	57.29						PTHR22198 (PANTHER)	no GO terms	no GO terms
164	gbr.24.56	138.342	-0.690521	0.209183	-3.30105	0.000963252	0.0566263	137.075	151.488	216.425	192.264	153.911	148.98	174.849	64.1271	138.214	96.5282	130.475	95.1759	98.9362	gbr.24.56.t1	protein phosphatase 1 regulatory subunit 7 isoform X1	N	0	0	UPS	UPS	328	20	0	79.75	1	F:GO:0005515	F:protein binding			IPR003591 (SMART); SM00365 (SMART); PF14580 (PFAM); IPR032675 (G3DSA:3.80.10.GENE3D); IPR032675 (G3DSA:3.80.10.GENE3D); IPR001611 (PFAM); mobidb-lite (MOBIDB_LITE); PTHR15454 (PANTHER); PTHR15454:SF56 (PANTHER); PTHR15454:SF56 (PANTHER); IPR001611 (PROSITE_PROFILES); IPR001611 (PROSITE_PROFILES); IPR001611 (PROSITE_PROFILES); IPR001611 (PROSITE_PROFILES); IPR001611 (PROSITE_PROFILES); IPR001611 (…	F:GO:0005515	F:protein binding
165	gbr.46.24	323.988	-0.619699	0.18803	-3.29575	0.00098159	0.0573546	355.619	403.752	370.131	295.059	419.862	456.871	405.248	192.381	198.026	241.74	235.25	283.715	354.192	gbr.46.24.t1	parathyroid hormone/parathyroid hormone-related peptide receptor-like isoform X1	N	7	7	Intracellular	No	557	20	0	63.43	4	P:GO:0007166; P:GO:0007186; F:GO:0004930; C:GO:0016021	P:cell surface receptor signaling pathway; P:G protein-coupled receptor signaling pathway; F:G protein-coupled receptor activity; C:integral component of membrane			IPR000832 (PRINTS); IPR036445 (G3DSA:4.10.1240.GENE3D); IPR001879 (PFAM); IPR000832 (PFAM); G3DSA:1.20.1070.10 (GENE3D); mobidb-lite (MOBIDB_LITE); mobidb-lite (MOBIDB_LITE); mobidb-lite (MOBIDB_LITE); mobidb-lite (MOBIDB_LITE); PTHR45620:SF15 (PANTHER); PTHR45620 (PANTHER); IPR017983 (PROSITE_PATTERNS); TRANSMEMBRANE (PHOBIUS); NON_CYTOPLASMIC_DOMAIN (PHOBIUS); TRANSMEMBRANE (PHOBIUS); TRANSMEMB…	P:GO:0007166; P:GO:0007186; F:GO:0004888; F:GO:0004930; C:GO:0016020; C:GO:0016021	P:cell surface receptor signaling pathway; P:G protein-coupled receptor signaling pathway; F:transmembrane signaling receptor activity; F:G protein-coupled receptor activity; C:membrane; C:integral component of membrane
166	gbr.367.5	262.729	-0.919836	0.280037	-3.28469	0.00102095	0.059295	275.443	418.706	419.599	246.517	364.131	321.796	299.61	171.006	116.391	83.9376	296.533	225.703	176.106	gbr.367.5.t1	bone morphogenetic protein 3	N	0	0	Intracellular	No	401	20	0	51.5	1	F:GO:0008083	F:growth factor activity			IPR001839 (SMART); IPR029034 (G3DSA:2.10.90.GENE3D); IPR001839 (PFAM); mobidb-lite (MOBIDB_LITE); mobidb-lite (MOBIDB_LITE); mobidb-lite (MOBIDB_LITE); mobidb-lite (MOBIDB_LITE); mobidb-lite (MOBIDB_LITE); IPR015615 (PANTHER); IPR017948 (PROSITE_PATTERNS); IPR001839 (PROSITE_PROFILES); IPR029034 (SUPERFAMILY)	F:GO:0008083	F:growth factor activity
167	gbr.333.9	38.5598	0.976498	0.297811	3.27891	0.00104207	0.0601594	28.4496	26.0066	18.5507	19.9878	21.3685	39.728	36.4268	24.9383	45.2631	77.2226	49.4222	52.5733	61.3404	gbr.333.9.t1	uncharacterized protein LOC110986671	Y	1	0	Transmembrane	Yes	359	20	0	59.57						IPR012444 (PFAM); PTHR31389 (PANTHER); PTHR31389:SF4 (PANTHER); NON_CYTOPLASMIC_DOMAIN (PHOBIUS); SIGNAL_PEPTIDE_H_REGION (PHOBIUS); SIGNAL_PEPTIDE (PHOBIUS); SIGNAL_PEPTIDE_N_REGION (PHOBIUS); SIGNAL_PEPTIDE_C_REGION (PHOBIUS); SignalP-TM (SIGNALP_EUK); TMhelix (TMHMM)	no GO terms	no GO terms
168	gbr.1.109	25.4032	-1.16572	0.355757	-3.27674	0.00105014	0.0602641	21.9838	35.759	42.4016	20.9396	25.9887	47.6735	44.6228	14.2505	6.46616	15.1088	15.8151	25.3802	13.8511	gbr.1.109.t1	allatostatin-A receptor-like	N	7	7	Intracellular	No	647	20	0	54.71	3	P:GO:0007186; F:GO:0004930; C:GO:0016021	P:G protein-coupled receptor signaling pathway; F:G protein-coupled receptor activity; C:integral component of membrane			IPR000276 (PRINTS); IPR000276 (SMART); IPR000276 (PFAM); G3DSA:1.20.1070.10 (GENE3D); mobidb-lite (MOBIDB_LITE); mobidb-lite (MOBIDB_LITE); PTHR24241:SF144 (PANTHER); PTHR24241 (PANTHER); IPR000276 (PROSITE_PATTERNS); NON_CYTOPLASMIC_DOMAIN (PHOBIUS); TRANSMEMBRANE (PHOBIUS); TRANSMEMBRANE (PHOBIUS); TRANSMEMBRANE (PHOBIUS); TRANSMEMBRANE (PHOBIUS); TRANSMEMBRANE (PHOBIUS); TRANSMEMBRANE (PHOBIUS…	P:GO:0007186; F:GO:0004930; C:GO:0016021	P:G protein-coupled receptor signaling pathway; F:G protein-coupled receptor activity; C:integral component of membrane
169	gbr.4.103	141.913	1.91229	0.5855	3.26609	0.00109044	0.0618411	125.437	52.0131	25.6176	17.1324	59.4853	23.8368	132.958	142.505	228.74	627.014	215.481	24.4738	170.17	gbr.4.103.t1	fucolectin-related protein	N	0	0	Intracellular	No	444	20	0	76.02	1	F:GO:0004867	F:serine-type endopeptidase inhibitor activity			IPR006585 (SMART); G3DSA:2.10.22.10 (GENE3D); IPR008979 (G3DSA:2.60.120.GENE3D); IPR004094 (PFAM); IPR000421 (PFAM); mobidb-lite (MOBIDB_LITE); mobidb-lite (MOBIDB_LITE); PTHR45713 (PANTHER); IPR004094 (PROSITE_PROFILES); IPR008979 (SUPERFAMILY); IPR011061 (SUPERFAMILY)	F:GO:0004857; F:GO:0004867	F:enzyme inhibitor activity; F:serine-type endopeptidase inhibitor activity
170	gbr.584.5	361.104	-0.756096	0.231396	-3.26755	0.00108483	0.0618411	512.092	544.187	435.5	414.986	491.187	256.245	455.335	372.293	242.481	308.89	251.065	156.814	253.277	gbr.584.5.t1	cell death-inducing p53-target protein 1 homolog	N	2	2	UPS	UPS	178	20	4.10468e-110	67.57	1	C:GO:0016021	C:integral component of membrane			IPR007593 (PFAM); mobidb-lite (MOBIDB_LITE); mobidb-lite (MOBIDB_LITE); PTHR14948:SF25 (PANTHER); PTHR14948 (PANTHER); NON_CYTOPLASMIC_DOMAIN (PHOBIUS); TRANSMEMBRANE (PHOBIUS); TRANSMEMBRANE (PHOBIUS); CYTOPLASMIC_DOMAIN (PHOBIUS); NON_CYTOPLASMIC_DOMAIN (PHOBIUS); TMhelix (TMHMM); TMhelix (TMHMM)	C:GO:0016021	C:integral component of membrane
171	gbr.236.20	118.989	1.609	0.493121	3.2629	0.00110279	0.0621756	67.2444	68.2672	61.8357	39.0239	79.41	47.6735	62.8362	570.019	88.1014	256.01	75.1218	46.2283	85.0851	gbr.236.20.t1	dnaJ homolog subfamily C member 25 homolog	Y	3	2	Signal peptide	No	330	20	0	79.17	3	P:GO:0006457; C:GO:0005789; C:GO:0016021	P:protein folding; C:endoplasmic reticulum membrane; C:integral component of membrane			Coil (COILS); Coil (COILS); IPR001623 (PRINTS); IPR001623 (SMART); IPR001623 (PFAM); IPR036869 (G3DSA:1.10.287.GENE3D); PTHR44176 (PANTHER); IPR018253 (PROSITE_PATTERNS); SIGNAL_PEPTIDE_N_REGION (PHOBIUS); SIGNAL_PEPTIDE (PHOBIUS); NON_CYTOPLASMIC_DOMAIN (PHOBIUS); NON_CYTOPLASMIC_DOMAIN (PHOBIUS); SIGNAL_PEPTIDE_C_REGION (PHOBIUS); CYTOPLASMIC_DOMAIN (PHOBIUS); TRANSMEMBRANE (PHOBIUS); TRANSMEMB…	no GO terms	no GO terms
172	gbr.189.25	10.0747	-3.45473	1.05994	-3.25936	0.00111663	0.0625531	24.5701	78.0197	0.883367	4.75901	10.3955	1.9864	0.91067	0	1.61654	0	1.97689	0.906437	4.94681	gbr.189.25.t1	---NA---	N	0	0	Intracellular	No	155									mobidb-lite (MOBIDB_LITE); mobidb-lite (MOBIDB_LITE)	no GO terms	no GO terms
173	gbr.223.28	433.761	-0.519124	0.159344	-3.25788	0.00112247	0.0625531	597.441	429.108	496.452	450.202	598.896	452.899	501.779	400.794	397.669	351.699	326.187	263.773	372	gbr.223.28.t1	AChain A, Casein kinase II subunit alpha	N	0	0	Intracellular	No	367	20	0	91.56	3	P:GO:0006468; F:GO:0004672; F:GO:0005524	P:protein phosphorylation; F:protein kinase activity; F:ATP binding			IPR000719 (SMART); G3DSA:3.30.200.20 (GENE3D); IPR000719 (PFAM); G3DSA:1.10.510.10 (GENE3D); PTHR24054 (PANTHER); PTHR24054:SF28 (PANTHER); IPR017441 (PROSITE_PATTERNS); IPR008271 (PROSITE_PATTERNS); IPR000719 (PROSITE_PROFILES); cd14132 (CDD); IPR011009 (SUPERFAMILY)	P:GO:0006468; F:GO:0004672; F:GO:0005524	P:protein phosphorylation; F:protein kinase activity; F:ATP binding
174	gbr.253.25	924.009	-0.49699	0.152853	-3.25142	0.00114829	0.0636245	1114.71	966.144	1132.48	1075.54	1093.55	949.498	1143.8	648.396	1070.96	700.04	729.472	687.079	700.468	gbr.253.25.t1	basigin-like isoform X1	N	1	1	UPS	UPS	358	20	0	59.79	4	P:GO:0007155; P:GO:0007411; F:GO:0005515; C:GO:0005886	P:cell adhesion; P:axon guidance; F:protein binding; C:plasma membrane			IPR003598 (SMART); IPR003599 (SMART); IPR013151 (PFAM); IPR013783 (G3DSA:2.60.40.GENE3D); IPR013783 (G3DSA:2.60.40.GENE3D); IPR013098 (PFAM); IPR013783 (G3DSA:2.60.40.GENE3D); mobidb-lite (MOBIDB_LITE); mobidb-lite (MOBIDB_LITE); IPR044157 (PTHR10075:PANTHER); IPR043204 (PANTHER); TRANSMEMBRANE (PHOBIUS); CYTOPLASMIC_DOMAIN (PHOBIUS); NON_CYTOPLASMIC_DOMAIN (PHOBIUS); IPR007110 (PROSITE_PROFILES)…	P:GO:0007155; P:GO:0007411; F:GO:0005515; C:GO:0005886	P:cell adhesion; P:axon guidance; F:protein binding; C:plasma membrane
175	gbr.111.53	9494.8	-0.617819	0.190182	-3.24856	0.0011599	0.0639006	10565.1	10646.4	11297.4	8747.06	11156.4	13197.6	13582.6	7953.54	7109.54	4443.66	9578.03	7798.08	7356.9	gbr.111.53.t1	uncharacterized protein LOC110987336	N	0	0	Intracellular	No	114	3	5.02092e-10	56.01						mobidb-lite (MOBIDB_LITE); NON_CYTOPLASMIC_DOMAIN (PHOBIUS); CYTOPLASMIC_DOMAIN (PHOBIUS); TRANSMEMBRANE (PHOBIUS)	no GO terms	no GO terms
176	gbr.140.39	322.504	-1.25527	0.387283	-3.24122	0.00119018	0.0647529	301.307	366.042	600.69	803.321	427.082	282.068	304.164	261.852	107.5	141.015	102.798	399.739	94.9787	gbr.140.39.t1	fibrocystin-L-like	N	0	0	Intracellular	No	4603	20	0	66.2	8	P:GO:0000272; P:GO:0007155; P:GO:0007156; F:GO:0005509; F:GO:0046872; C:GO:0005886; C:GO:0016020; C:GO:0016021	P:polysaccharide catabolic process; P:cell adhesion; P:homophilic cell adhesion via plasma membrane adhesion molecules; F:calcium ion binding; F:metal ion binding; C:plasma membrane; C:membrane; C:integral component of membrane			Coil (COILS); IPR006626 (SMART); IPR019316 (SMART); IPR002909 (SMART); IPR013783 (G3DSA:2.60.40.GENE3D); IPR008972 (G3DSA:2.60.40.GENE3D); IPR012334 (G3DSA:2.160.20.GENE3D); IPR002909 (PFAM); IPR013783 (G3DSA:2.60.40.GENE3D); IPR013783 (G3DSA:2.60.40.GENE3D); IPR013783 (G3DSA:2.60.40.GENE3D); IPR013783 (G3DSA:2.60.40.GENE3D); G3DSA:2.60.120.1560 (GENE3D); IPR013783 (G3DSA:2.60.40.GENE3D); IPR0137…	no GO terms	no GO terms
177	gbr.142.37	20.7802	-1.46457	0.452143	-3.23917	0.00119879	0.0647529	18.1043	14.9538	45.9351	54.2527	44.4696	13.9048	14.5707	10.6879	8.0827	10.0725	5.93067	16.3159	12.8617	gbr.142.37.t1	cilia- and flagella-associated protein 52-like	N	0	0	Intracellular	No	599	20	0	80.52	1	F:GO:0005515	F:protein binding			IPR001680 (SMART); IPR001680 (PFAM); IPR015943 (G3DSA:2.130.10.GENE3D); IPR015943 (G3DSA:2.130.10.GENE3D); IPR015943 (G3DSA:2.130.10.GENE3D); PTHR13720 (PANTHER); IPR033015 (PTHR13720:PANTHER); IPR019775 (PROSITE_PATTERNS); IPR019775 (PROSITE_PATTERNS); IPR001680 (PROSITE_PROFILES); IPR017986 (PROSITE_PROFILES); IPR001680 (PROSITE_PROFILES); IPR001680 (PROSITE_PROFILES); IPR001680 (PROSITE_PROFIL…	F:GO:0005515	F:protein binding
178	gbr.281.2	41.2419	1.10856	0.342344	3.23815	0.00120305	0.0647529	21.9838	9.75246	18.5507	49.4937	27.4326	41.7144	21.8561	40.9701	54.9623	48.6838	59.3067	76.1407	65.2979	gbr.281.2.t1	golgin subfamily B member 1-like isoform X4	N	0	0	Intracellular	No	1363	20	0	62.03	2	P:GO:0007165; F:GO:0005515	P:signal transduction; F:protein binding			Coil (COILS); Coil (COILS); Coil (COILS); Coil (COILS); IPR000159 (SMART); IPR001660 (SMART); IPR000159 (PFAM); IPR013761 (G3DSA:1.10.150.GENE3D); G3DSA:3.10.20.90 (GENE3D); IPR036034 (G3DSA:2.30.42.GENE3D); IPR013761 (G3DSA:1.10.150.GENE3D); IPR001660 (PFAM); mobidb-lite (MOBIDB_LITE); mobidb-lite (MOBIDB_LITE); mobidb-lite (MOBIDB_LITE); mobidb-lite (MOBIDB_LITE); mobidb-lite (MOBIDB_LITE); mob…	P:GO:0007165; F:GO:0005515	P:signal transduction; F:protein binding
179	gbr.292.14	17.9079	1.26274	0.390126	3.23676	0.00120895	0.0647529	25.8632	11.703	10.6004	7.61441	6.06404	5.95919	10.0174	12.4692	32.3308	22.6631	27.6765	27.1931	32.6489	gbr.292.14.t1	unconventional myosin-IXb-like isoform X3	N	0	0	Intracellular	No	878	20	0	71.66	3	F:GO:0003774; F:GO:0005524; C:GO:0016459	F:motor activity; F:ATP binding; C:myosin complex	EC:3.6.1.15	Nucleoside-triphosphate phosphatase	IPR001609 (PRINTS); IPR001609 (SMART); G3DSA:1.20.58.530 (GENE3D); IPR036961 (G3DSA:3.40.850.GENE3D); G3DSA:1.10.10.820 (GENE3D); G3DSA:1.20.120.720 (GENE3D); IPR001609 (PFAM); mobidb-lite (MOBIDB_LITE); mobidb-lite (MOBIDB_LITE); PTHR13140 (PANTHER); PTHR13140 (PANTHER); PTHR13140:SF498 (PANTHER); IPR025662 (PROSITE_PATTERNS); NON_CYTOPLASMIC_DOMAIN (PHOBIUS); CYTOPLASMIC_DOMAIN (PHOBIUS); CYTOP…	F:GO:0003774; F:GO:0005524; C:GO:0016459	F:motor activity; F:ATP binding; C:myosin complex
180	gbr.680.3	16.4848	-1.22494	0.378374	-3.23737	0.00120636	0.0647529	11.6385	18.8548	13.2505	21.8914	21.0798	31.7824	39.1588	7.12523	9.69924	10.0725	9.88445	9.97081	9.89362	gbr.680.3.t1	C3 and PZP-like alpha-2-macroglobulin domain-containing protein 8	Y	1	0	Signal peptide	Yes	244	20	1.89678e-102	57.18						IPR022041 (PFAM); SIGNAL_PEPTIDE_N_REGION (PHOBIUS); SIGNAL_PEPTIDE_H_REGION (PHOBIUS); SIGNAL_PEPTIDE (PHOBIUS); SIGNAL_PEPTIDE_C_REGION (PHOBIUS); NON_CYTOPLASMIC_DOMAIN (PHOBIUS); PS51257 (PROSITE_PROFILES); SignalP-noTM (SIGNALP_EUK); TMhelix (TMHMM)	no GO terms	no GO terms
181	gbr.79.13	1508.93	0.629338	0.194741	3.23168	0.00123066	0.0655516	1251.78	1016.21	1286.18	1086.96	1002.01	1640.76	1156.55	1116.88	2080.49	1761.85	2150.86	2116.53	1949.04	gbr.79.13.t1	B-cell lymphoma/leukemia 11A-like	N	0	0	Intracellular	No	849	20	0	53.6						Coil (COILS); Coil (COILS); IPR013087 (SMART); G3DSA:3.30.160.60 (GENE3D); IPR013087 (PFAM); G3DSA:3.30.160.60 (GENE3D); G3DSA:3.30.160.60 (GENE3D); G3DSA:3.30.160.60 (GENE3D); mobidb-lite (MOBIDB_LITE); mobidb-lite (MOBIDB_LITE); mobidb-lite (MOBIDB_LITE); mobidb-lite (MOBIDB_LITE); mobidb-lite (MOBIDB_LITE); mobidb-lite (MOBIDB_LITE); mobidb-lite (MOBIDB_LITE); mobidb-lite (MOBIDB_LITE); mobidb…	no GO terms	no GO terms
182	gbr.132.11	4679.82	-0.505907	0.156694	-3.22863	0.00124385	0.0658896	5356.28	4897.04	6610.24	4293.58	6483.32	5099.08	5198.1	3815.56	3322.8	3433.05	3362.69	4624.64	4341.32	gbr.132.11.t1	Ras-related protein Rab-3	N	0	0	Intracellular	No	233	20	9.66443e-163	92.45	2	F:GO:0003924; F:GO:0005525	F:GTPase activity; F:GTP binding	EC:3.6.1.15	Nucleoside-triphosphate phosphatase	PR00449 (PRINTS); SM00175 (SMART); SM00176 (SMART); SM00173 (SMART); SM00174 (SMART); IPR001806 (PFAM); G3DSA:3.40.50.300 (GENE3D); IPR005225 (TIGRFAM); mobidb-lite (MOBIDB_LITE); PTHR47980 (PANTHER); PTHR47980:SF19 (PANTHER); PS51419 (PROSITE_PROFILES); IPR037872 (CDD); IPR027417 (SUPERFAMILY)	F:GO:0003924; F:GO:0005525	F:GTPase activity; F:GTP binding
183	gbr.138.51	174.134	1.87626	0.583952	3.21303	0.00131341	0.0680287	99.5735	77.3695	41.5183	17.1324	67.8595	13.9048	227.667	272.54	371.804	539.719	264.903	36.2575	233.489	gbr.138.51.t1	sea star footprint protein 1	N	0	0	Intracellular	No	2377	20	0	50.48	1	F:GO:0030246	F:carbohydrate binding			IPR000742 (SMART); IPR001846 (SMART); IPR000421 (SMART); IPR008979 (G3DSA:2.60.120.GENE3D); IPR014853 (PFAM); IPR000421 (PFAM); IPR000922 (PFAM); G3DSA:2.10.25.10 (GENE3D); IPR001846 (PFAM); IPR008979 (G3DSA:2.60.120.GENE3D); IPR002919 (PFAM); G3DSA:2.10.25.10 (GENE3D); IPR008979 (G3DSA:2.60.120.GENE3D); IPR043159 (G3DSA:2.60.120.GENE3D); IPR022041 (PFAM); IPR025615 (PFAM); PTHR24543 (PANTHER); I…	F:GO:0030246	F:carbohydrate binding
184	gbr.160.48	18.2611	1.16609	0.362738	3.21469	0.00130585	0.0680287	7.75897	10.4026	8.83367	13.3252	12.9944	11.9184	13.66	32.0636	25.0564	20.145	49.4222	19.9416	11.8723	gbr.160.48.t1	ashwin isoform X2	N	0	0	Intracellular	No	289	20	0	57.05	2	P:GO:0048598; C:GO:0072669	P:embryonic morphogenesis; C:tRNA-splicing ligase complex			IPR024887 (PFAM); mobidb-lite (MOBIDB_LITE); mobidb-lite (MOBIDB_LITE); mobidb-lite (MOBIDB_LITE); IPR024887 (PANTHER)	P:GO:0048598; C:GO:0072669	P:embryonic morphogenesis; C:tRNA-splicing ligase complex
185	gbr.34.2	153.712	-1.3212	0.410848	-3.21577	0.00130093	0.0680287	333.636	258.115	106.887	152.288	406.002	85.4151	142.975	185.256	74.3608	72.1863	47.4453	74.3278	59.3617	gbr.34.2.t1	probable assembly chaperone of rpl4	N	0	0	Intracellular	No	396	20	0	69.69	1	F:GO:0005515	F:protein binding			IPR011990 (G3DSA:1.25.40.GENE3D); IPR019734 (PFAM); IPR011990 (G3DSA:1.25.40.GENE3D); mobidb-lite (MOBIDB_LITE); mobidb-lite (MOBIDB_LITE); mobidb-lite (MOBIDB_LITE); mobidb-lite (MOBIDB_LITE); mobidb-lite (MOBIDB_LITE); PTHR12558:SF24 (PANTHER); PTHR12558 (PANTHER); IPR011990 (SUPERFAMILY)	F:GO:0005515	F:protein binding
186	gbr.414.10	21.4833	2.60121	0.809917	3.2117	0.00131951	0.0680287	18.1043	7.80197	0.883367	2.85541	10.3955	1.9864	2.73201	53.4393	22.6316	120.87	13.8382	0	23.7447	gbr.414.10.t1	serine-rich adhesin for platelets-like	Y	0	0	Signal peptide	Yes	538	20	0	59.17						IPR000859 (SMART); IPR003410 (PFAM); IPR035914 (G3DSA:2.60.120.GENE3D); IPR000859 (PFAM); mobidb-lite (MOBIDB_LITE); PTHR24273 (PANTHER); SIGNAL_PEPTIDE_H_REGION (PHOBIUS); NON_CYTOPLASMIC_DOMAIN (PHOBIUS); SIGNAL_PEPTIDE (PHOBIUS); SIGNAL_PEPTIDE_N_REGION (PHOBIUS); SIGNAL_PEPTIDE_C_REGION (PHOBIUS); IPR003410 (PROSITE_PROFILES); IPR003410 (PROSITE_PROFILES); IPR000859 (PROSITE_PROFILES); IPR003…	no GO terms	no GO terms
187	gbr.573.9	583.894	-1.19541	0.371801	-3.21519	0.0013036	0.0680287	744.861	745.088	774.713	313.143	978.043	776.682	1189.33	356.262	329.774	76.3832	434.916	532.079	339.351	gbr.573.9.t1	uncharacterized protein LOC110976815	Y	1	0	Signal peptide	Yes	122	2	1.59172e-57	83.52						SIGNAL_PEPTIDE_C_REGION (PHOBIUS); NON_CYTOPLASMIC_DOMAIN (PHOBIUS); SIGNAL_PEPTIDE_N_REGION (PHOBIUS); SIGNAL_PEPTIDE (PHOBIUS); SIGNAL_PEPTIDE_H_REGION (PHOBIUS); SignalP-noTM (SIGNALP_EUK); SignalP-TM (SIGNALP_GRAM_POSITIVE); SignalP-noTM (SIGNALP_GRAM_NEGATIVE); TMhelix (TMHMM)	no GO terms	no GO terms
188	gbr.1.103	23.1532	-1.47336	0.459768	-3.20457	0.00135262	0.0688261	28.4496	40.3102	37.9848	35.2167	29.7427	15.8912	42.8015	17.8131	2.42481	13.43	0	18.1287	18.7979	gbr.1.103.t1	mesoderm induction early response protein 1-like isoform X1	N	0	0	Intracellular	No	568	20	0	72.98	4	P:GO:0006355; F:GO:0042826; C:GO:0005634; C:GO:0017053	P:regulation of transcription, DNA-templated; F:histone deacetylase binding; C:nucleus; C:transcription repressor complex			IPR001005 (SMART); IPR000949 (SMART); IPR000949 (PFAM); G3DSA:1.10.10.60 (GENE3D); mobidb-lite (MOBIDB_LITE); mobidb-lite (MOBIDB_LITE); mobidb-lite (MOBIDB_LITE); mobidb-lite (MOBIDB_LITE); mobidb-lite (MOBIDB_LITE); mobidb-lite (MOBIDB_LITE); mobidb-lite (MOBIDB_LITE); IPR040138 (PANTHER); IPR031156 (PTHR10865:PANTHER); IPR017884 (PROSITE_PROFILES); IPR000949 (PROSITE_PROFILES); cd11661 (CDD); …	no GO terms	no GO terms
189	gbr.127.30	177.335	-1.04614	0.326737	-3.20179	0.00136578	0.0688261	258.632	215.854	256.176	251.276	260.754	158.912	227.667	142.505	62.2368	75.5438	63.2605	247.457	85.0851	gbr.127.30.t1	major facilitator superfamily domain-containing protein 6-like	N	9	9	Intracellular	No	633	20	0	49.91	4	P:GO:0055085; F:GO:0022857; C:GO:0016020; C:GO:0016021	P:transmembrane transport; F:transmembrane transporter activity; C:membrane; C:integral component of membrane			Coil (COILS); G3DSA:1.20.1250.20 (GENE3D); IPR024989 (PFAM); G3DSA:1.20.1250.20 (GENE3D); PTHR16172:SF2 (PANTHER); PTHR16172 (PANTHER); NON_CYTOPLASMIC_DOMAIN (PHOBIUS); TRANSMEMBRANE (PHOBIUS); TRANSMEMBRANE (PHOBIUS); TRANSMEMBRANE (PHOBIUS); TRANSMEMBRANE (PHOBIUS); TRANSMEMBRANE (PHOBIUS); TRANSMEMBRANE (PHOBIUS); CYTOPLASMIC_DOMAIN (PHOBIUS); CYTOPLASMIC_DOMAIN (PHOBIUS); CYTOPLASMIC_DOMAIN …	no GO terms	no GO terms
190	gbr.145.35	25.2194	1.71645	0.536516	3.19926	0.00137781	0.0688261	6.46581	10.4026	21.2008	6.66261	4.90898	13.9048	23.6774	16.0318	42.03	114.995	19.7689	29.006	18.7979	gbr.145.35.t1	potassium channel subfamily K member 4-like isoform X1	N	6	5	Transmembrane	No	432	20	0	54.43	3	P:GO:0071805; F:GO:0005267; C:GO:0016020	P:potassium ion transmembrane transport; F:potassium channel activity; C:membrane			IPR003280 (PRINTS); IPR013099 (PFAM); G3DSA:1.10.287.70 (GENE3D); PTHR11003 (PANTHER); PTHR11003:SF304 (PANTHER); SIGNAL_PEPTIDE (PHOBIUS); CYTOPLASMIC_DOMAIN (PHOBIUS); TRANSMEMBRANE (PHOBIUS); NON_CYTOPLASMIC_DOMAIN (PHOBIUS); CYTOPLASMIC_DOMAIN (PHOBIUS); NON_CYTOPLASMIC_DOMAIN (PHOBIUS); TRANSMEMBRANE (PHOBIUS); SIGNAL_PEPTIDE_H_REGION (PHOBIUS); SIGNAL_PEPTIDE_C_REGION (PHOBIUS); TRANSMEMBRA…	P:GO:0071805; F:GO:0005267; C:GO:0016020	P:potassium ion transmembrane transport; F:potassium channel activity; C:membrane
191	gbr.234.5	17.6563	2.20916	0.688969	3.20647	0.00134375	0.0688261	2.58632	6.50164	3.53347	2.85541	9.81797	0	19.1241	21.3757	31.5225	39.4507	75.1218	1.81287	15.8298	gbr.234.5.t1	steryl-sulfatase-like	N	2	2	Intracellular	No	554	20	0	70.96	1	F:GO:0008484	F:sulfuric ester hydrolase activity			IPR017850 (G3DSA:3.40.720.GENE3D); IPR000917 (PFAM); G3DSA:1.10.287.550 (GENE3D); G3DSA:3.30.1120.10 (GENE3D); PF14707 (PFAM); PTHR42693 (PANTHER); PTHR42693:SF5 (PANTHER); IPR024607 (PROSITE_PATTERNS); IPR024607 (PROSITE_PATTERNS); TRANSMEMBRANE (PHOBIUS); TRANSMEMBRANE (PHOBIUS); CYTOPLASMIC_DOMAIN (PHOBIUS); NON_CYTOPLASMIC_DOMAIN (PHOBIUS); CYTOPLASMIC_DOMAIN (PHOBIUS); IPR017850 (SUPERFAMILY…	F:GO:0003824; F:GO:0008484	F:catalytic activity; F:sulfuric ester hydrolase activity
192	gbr.6.41	20.5228	1.27149	0.397289	3.20042	0.00137228	0.0688261	10.3453	13.6534	9.71704	7.61441	10.6843	15.8912	18.2134	24.9383	32.3308	16.7875	63.2605	12.6901	30.6702	gbr.6.41.t1	canalicular multispecific organic anion transporter 2 isoform X2	N	15	14	Transmembrane	No	1537	20	0	75.15	5	P:GO:0055085; F:GO:0005524; F:GO:0016887; F:GO:0042626; C:GO:0016021	P:transmembrane transport; F:ATP binding; F:ATPase; F:ATPase-coupled transmembrane transporter activity; C:integral component of membrane	EC:3.6.1.3; EC:3.6.1.15	Deleted entry; Nucleoside-triphosphate phosphatase	IPR003593 (SMART); IPR036640 (G3DSA:1.20.1560.GENE3D); IPR005292 (TIGRFAM); G3DSA:3.40.50.300 (GENE3D); IPR003439 (PFAM); G3DSA:3.40.50.300 (GENE3D); IPR003439 (PFAM); IPR036640 (G3DSA:1.20.1560.GENE3D); IPR011527 (PFAM); PTHR24223:SF405 (PANTHER); PTHR24223 (PANTHER); IPR017871 (PROSITE_PATTERNS); IPR017871 (PROSITE_PATTERNS); NON_CYTOPLASMIC_DOMAIN (PHOBIUS); NON_CYTOPLASMIC_DOMAIN (PHOBIUS); T…	P:GO:0055085; F:GO:0005524; F:GO:0016887; F:GO:0022857; F:GO:0042626; C:GO:0016021	P:transmembrane transport; F:ATP binding; F:ATPase; F:transmembrane transporter activity; F:ATPase-coupled transmembrane transporter activity; C:integral component of membrane
193	gbr.64.101	39.1757	-0.938632	0.293135	-3.20204	0.00136457	0.0688261	23.2769	55.9141	66.2525	48.5419	50.5336	55.6191	50.9975	26.7196	21.8233	18.4663	27.6765	41.6961	21.766	gbr.64.101.t1	regenerating islet-derived protein 3-gamma-like isoform X1	Y	0	0	Signal peptide	Yes	263	20	0	53.77	1	F:GO:0030246	F:carbohydrate binding			IPR001304 (SMART); IPR001304 (PFAM); IPR016186 (G3DSA:3.10.100.GENE3D); PTHR22803:SF110 (PANTHER); PTHR22803 (PANTHER); IPR018378 (PROSITE_PATTERNS); SIGNAL_PEPTIDE_C_REGION (PHOBIUS); SIGNAL_PEPTIDE_H_REGION (PHOBIUS); SIGNAL_PEPTIDE_N_REGION (PHOBIUS); NON_CYTOPLASMIC_DOMAIN (PHOBIUS); SIGNAL_PEPTIDE (PHOBIUS); IPR001304 (PROSITE_PROFILES); IPR003609 (PROSITE_PROFILES); cd00037 (CDD); SignalP-n…	no GO terms	no GO terms
194	gbr.93.30	424.085	-0.920958	0.288241	-3.1951	0.00139784	0.0694668	430.623	585.148	603.34	527.298	771.865	405.225	468.995	295.697	198.026	133.461	314.325	513.95	265.149	gbr.93.30.t1	synaptotagmin-17-like	N	0	0	Intracellular	No	432	20	0	77.71	2	P:GO:0006887; C:GO:0016020	P:exocytosis; C:membrane			IPR001565 (PRINTS); IPR000008 (PRINTS); IPR000008 (SMART); IPR035892 (G3DSA:2.60.40.GENE3D); IPR000008 (PFAM); IPR035892 (G3DSA:2.60.40.GENE3D); mobidb-lite (MOBIDB_LITE); mobidb-lite (MOBIDB_LITE); mobidb-lite (MOBIDB_LITE); mobidb-lite (MOBIDB_LITE); IPR014705 (PTHR10024:PANTHER); PTHR10024 (PANTHER); IPR000008 (PROSITE_PROFILES); IPR000008 (PROSITE_PROFILES); cd08390 (CDD); SSF49562 (SUPERFAMI…	P:GO:0006887; C:GO:0016020	P:exocytosis; C:membrane
195	gbr.18.33	151.223	-0.737874	0.231429	-3.18834	0.00143093	0.0697491	203.026	201.551	194.341	114.216	194.915	216.517	176.67	87.2841	102.65	79.7407	94.8907	169.504	130.596	gbr.18.33.t1	gamma-aminobutyric acid type B receptor subunit 1-like	Y	6	6	Signal peptide	No	1047	20	0	60.53	3	P:GO:0007186; F:GO:0004965; C:GO:0016021	P:G protein-coupled receptor signaling pathway; F:G protein-coupled GABA receptor activity; C:integral component of membrane			Coil (COILS); PR01177 (PRINTS); PR01176 (PRINTS); IPR017978 (PFAM); G3DSA:3.40.50.2300 (GENE3D); IPR001828 (PFAM); G3DSA:3.40.50.2300 (GENE3D); mobidb-lite (MOBIDB_LITE); mobidb-lite (MOBIDB_LITE); PTHR10519:SF20 (PANTHER); IPR002455 (PANTHER); NON_CYTOPLASMIC_DOMAIN (PHOBIUS); CYTOPLASMIC_DOMAIN (PHOBIUS); CYTOPLASMIC_DOMAIN (PHOBIUS); SIGNAL_PEPTIDE (PHOBIUS); NON_CYTOPLASMIC_DOMAIN (PHOBIUS); …	P:GO:0007186; F:GO:0004930; F:GO:0004965; C:GO:0016021	P:G protein-coupled receptor signaling pathway; F:G protein-coupled receptor activity; F:G protein-coupled GABA receptor activity; C:integral component of membrane
196	gbr.62.27	14.8932	1.71338	0.537688	3.18657	0.00143969	0.0697491	2.58632	10.4026	7.06694	6.66261	3.1764	5.95919	14.5707	23.157	11.3158	5.03626	29.6533	23.5674	50.4575	gbr.62.27.t1	laminin subunit beta-1-like	Y	0	0	Signal peptide	Yes	1254	20	0	73.61	7	P:GO:0009887; P:GO:0009888; P:GO:0016477; P:GO:0034446; P:GO:0070831; F:GO:0005201; C:GO:0043256	P:animal organ morphogenesis; P:tissue development; P:cell migration; P:substrate adhesion-dependent cell spreading; P:basement membrane assembly; F:extracellular matrix structural constituent; C:laminin complex			PR00011 (PRINTS); IPR008211 (SMART); IPR000742 (SMART); IPR002049 (SMART); G3DSA:2.10.25.10 (GENE3D); IPR038684 (G3DSA:2.60.120.GENE3D); IPR002049 (PFAM); G3DSA:2.10.25.10 (GENE3D); G3DSA:2.170.300.10 (GENE3D); IPR008211 (PFAM); G3DSA:2.170.300.10 (GENE3D); G3DSA:2.10.25.10 (GENE3D); PTHR10574 (PANTHER); PTHR10574:SF233 (PANTHER); IPR002049 (PROSITE_PATTERNS); IPR002049 (PROSITE_PATTERNS); IPR002…	no GO terms	no GO terms
197	gbr.75.9	297.823	-0.822582	0.258104	-3.18702	0.00143748	0.0697491	363.378	271.769	340.096	443.54	542.298	186.721	456.246	308.166	202.067	226.631	177.92	176.755	176.106	gbr.75.9.t1	annexin A4-like	N	0	0	Intracellular	No	127	20	2.63011e-13	67.37	2	F:GO:0005509; F:GO:0005544	F:calcium ion binding; F:calcium-dependent phospholipid binding			mobidb-lite (MOBIDB_LITE); mobidb-lite (MOBIDB_LITE)	no GO terms	no GO terms
198	gbr.76.52	615.344	-0.770465	0.24173	-3.1873	0.00143607	0.0697491	728.05	1172.25	749.979	589.165	991.615	435.021	654.772	486.297	459.097	548.952	450.731	427.838	305.713	gbr.76.52.t1	V-type proton ATPase subunit d 1	N	0	0	UPS	UPS	349	20	0	92.73	3	P:GO:1902600; F:GO:0015078; C:GO:0033179	P:proton transmembrane transport; F:proton transmembrane transporter activity; C:proton-transporting V-type ATPase, V0 domain			IPR002843 (PFAM); IPR035067 (G3DSA:1.20.1690.GENE3D); IPR035067 (G3DSA:1.20.1690.GENE3D); IPR016727 (PIRSF); G3DSA:1.10.132.50 (GENE3D); IPR016727 (PANTHER); PTHR11028:SF3 (PANTHER); IPR036079 (SUPERFAMILY)	P:GO:1902600; F:GO:0015078; C:GO:0033179	P:proton transmembrane transport; F:proton transmembrane transporter activity; C:proton-transporting V-type ATPase, V0 domain
199	gbr.93.44	30.7051	-1.29876	0.407302	-3.18868	0.00142922	0.0697491	25.8632	37.7095	53.8854	41.8793	48.5123	73.4967	15.4814	12.4692	10.5075	9.23314	17.792	33.5382	18.7979	gbr.93.44.t1	UPF0764 protein C16orf89 homolog	Y	0	0	Signal peptide	Yes	425	20	0	55.22	3	C:GO:0005829; C:GO:0016020; C:GO:0016021	C:cytosol; C:membrane; C:integral component of membrane			Coil (COILS); IPR008979 (G3DSA:2.60.120.GENE3D); IPR031751 (PFAM); IPR031751 (PANTHER); SIGNAL_PEPTIDE_C_REGION (PHOBIUS); NON_CYTOPLASMIC_DOMAIN (PHOBIUS); SIGNAL_PEPTIDE_N_REGION (PHOBIUS); SIGNAL_PEPTIDE (PHOBIUS); SIGNAL_PEPTIDE_H_REGION (PHOBIUS); SignalP-noTM (SIGNALP_EUK)	no GO terms	no GO terms
200	gbr.314.7	29.254	-1.1812	0.371192	-3.18218	0.0014617	0.070237	27.1564	48.1121	38.8682	49.4937	62.9505	19.864	28.2308	30.2822	21.8233	10.9119	5.93067	20.8481	15.8298	gbr.314.7.t1	O-phosphoseryl-tRNA(Sec) selenium transferase	N	1	1	Intracellular	No	497	20	0	83.26	2	P:GO:0097056; F:GO:0016785	P:selenocysteinyl-tRNA(Sec) biosynthetic process; F:selenotransferase activity			IPR008829 (PFAM); IPR019872 (TIGRFAM); IPR015421 (G3DSA:3.40.640.GENE3D); IPR019872 (PIRSF); mobidb-lite (MOBIDB_LITE); IPR019872 (PANTHER); TRANSMEMBRANE (PHOBIUS); NON_CYTOPLASMIC_DOMAIN (PHOBIUS); CYTOPLASMIC_DOMAIN (PHOBIUS); IPR015424 (SUPERFAMILY); TMhelix (TMHMM)	P:GO:0097056; F:GO:0003824; F:GO:0016740; F:GO:0016785	P:selenocysteinyl-tRNA(Sec) biosynthetic process; F:catalytic activity; F:transferase activity; F:selenotransferase activity
201	gbr.35.43	1250.83	-2.22435	0.699748	-3.17879	0.0014789	0.070237	3491.54	4203.31	474.368	1103.14	3908.42	156.925	400.695	1476.7	164.887	254.331	152.22	331.756	142.468	gbr.35.43.t1	cystathionine gamma-lyase	N	0	0	Intracellular	No	454	20	0	78.96	3	P:GO:0019346; F:GO:0003824; F:GO:0030170	P:transsulfuration; F:catalytic activity; F:pyridoxal phosphate binding			Coil (COILS); IPR015421 (G3DSA:3.40.640.GENE3D); IPR000277 (PIRSF); IPR015422 (G3DSA:3.90.1150.GENE3D); IPR000277 (PFAM); PTHR11808:SF15 (PANTHER); IPR000277 (PANTHER); IPR000277 (CDD); IPR015424 (SUPERFAMILY)	P:GO:0019346; F:GO:0003824; F:GO:0030170	P:transsulfuration; F:catalytic activity; F:pyridoxal phosphate binding
202	gbr.41.2	1589.31	-0.413357	0.129987	-3.17998	0.00147283	0.070237	1869.91	2155.29	1779.1	1756.07	1894.29	1632.82	1484.39	1152.51	1349.81	1334.61	1288.93	1533.69	1429.63	gbr.41.2.t1	voltage-dependent calcium channel type A subunit alpha-1 isoform X8	N	19	19	Intracellular	No	1754	20	0	70.11	3	P:GO:0070588; F:GO:0005245; C:GO:0005891	P:calcium ion transmembrane transport; F:voltage-gated calcium channel activity; C:voltage-gated calcium channel complex			Coil (COILS); IPR002077 (PRINTS); IPR014873 (SMART); IPR005821 (PFAM); IPR014873 (PFAM); G3DSA:1.10.238.10 (GENE3D); G3DSA:1.10.287.70 (GENE3D); G3DSA:1.10.287.70 (GENE3D); IPR031649 (PFAM); IPR027359 (G3DSA:1.20.120.GENE3D); G3DSA:1.10.287.70 (GENE3D); mobidb-lite (MOBIDB_LITE); mobidb-lite (MOBIDB_LITE); mobidb-lite (MOBIDB_LITE); mobidb-lite (MOBIDB_LITE); mobidb-lite (MOBIDB_LITE); PTHR10037:…	P:GO:0006811; P:GO:0055085; P:GO:0070588; F:GO:0005216; F:GO:0005245; F:GO:0005261; C:GO:0005886; C:GO:0005891; C:GO:0016020	P:ion transport; P:transmembrane transport; P:calcium ion transmembrane transport; F:ion channel activity; F:voltage-gated calcium channel activity; F:cation channel activity; C:plasma membrane; C:voltage-gated calcium channel complex; C:membrane
203	gbr.430.11	80.2679	-1.79063	0.563261	-3.17903	0.00147767	0.070237	222.424	44.2112	56.5355	146.577	303.779	31.7824	30.0521	58.7832	16.1654	41.1294	23.7227	53.4798	14.8404	gbr.430.11.t1	uncharacterized protein LOC110987908	N	0	0	Intracellular	No	792	20	0	60.06	1	F:GO:0008270	F:zinc ion binding			IPR000571 (SMART); G3DSA:4.10.1000.10 (GENE3D); IPR008913 (PFAM); G3DSA:4.10.1000.10 (GENE3D); IPR000571 (PFAM); mobidb-lite (MOBIDB_LITE); mobidb-lite (MOBIDB_LITE); mobidb-lite (MOBIDB_LITE); mobidb-lite (MOBIDB_LITE); mobidb-lite (MOBIDB_LITE); mobidb-lite (MOBIDB_LITE); PTHR21319 (PANTHER); PTHR21319:SF6 (PANTHER); IPR008913 (PROSITE_PROFILES); IPR000571 (PROSITE_PROFILES); IPR000571 (PROSITE…	F:GO:0008270; F:GO:0046872	F:zinc ion binding; F:metal ion binding
204	gbr.305.19	11.8877	-2.2062	0.695595	-3.17167	0.00151567	0.071281	7.75897	14.9538	22.9675	51.3973	21.6573	0	10.928	10.6879	3.23308	4.19688	0	1.81287	4.94681	gbr.305.19.t1	excitatory amino acid transporter 3	N	8	7	Transmembrane	No	873	20	0	74.62	2	F:GO:0015293; C:GO:0016021	F:symporter activity; C:integral component of membrane			PR00173 (PRINTS); IPR001991 (PFAM); IPR036458 (G3DSA:1.10.3860.GENE3D); IPR036458 (G3DSA:1.10.3860.GENE3D); PTHR11958 (PANTHER); IPR018107 (PROSITE_PATTERNS); CYTOPLASMIC_DOMAIN (PHOBIUS); TRANSMEMBRANE (PHOBIUS); CYTOPLASMIC_DOMAIN (PHOBIUS); CYTOPLASMIC_DOMAIN (PHOBIUS); NON_CYTOPLASMIC_DOMAIN (PHOBIUS); TRANSMEMBRANE (PHOBIUS); CYTOPLASMIC_DOMAIN (PHOBIUS); NON_CYTOPLASMIC_DOMAIN (PHOBIUS); TR…	F:GO:0015293; C:GO:0016021	F:symporter activity; C:integral component of membrane
205	gbr.429.2	353.389	-1.47276	0.464249	-3.17235	0.00151213	0.071281	690.548	643.012	297.695	523.491	915.092	89.3879	347.876	454.234	111.541	151.088	106.752	149.562	113.777	gbr.429.2.t1	perilipin-2-like isoform X1	N	0	0	Intracellular	No	493	20	0	71.82	4	P:GO:0010890; P:GO:0019915; C:GO:0005811; C:GO:0005829	P:positive regulation of sequestering of triglyceride; P:lipid storage; C:lipid droplet; C:cytosol			G3DSA:1.20.120.340 (GENE3D); IPR004279 (PFAM); mobidb-lite (MOBIDB_LITE); PTHR14024 (PANTHER); SSF109775 (SUPERFAMILY)	no GO terms	no GO terms
206	gbr.162.48	18.096	1.09912	0.34688	3.1686	0.00153176	0.0716085	20.6906	12.3531	6.18357	11.4216	12.1281	11.9184	8.19603	32.0636	14.5489	32.7357	29.6533	23.5674	19.7872	gbr.162.48.t1	cholinephosphotransferase 1	N	8	8	UPS	UPS	395	20	0	75.98	3	P:GO:0008654; F:GO:0016780; C:GO:0016020	P:phospholipid biosynthetic process; F:phosphotransferase activity, for other substituted phosphate groups; C:membrane			IPR043130 (G3DSA:1.20.120.GENE3D); IPR014472 (PIRSF); IPR000462 (PFAM); PTHR10414:SF32 (PANTHER); IPR014472 (PANTHER); IPR000462 (PROSITE_PATTERNS); TRANSMEMBRANE (PHOBIUS); CYTOPLASMIC_DOMAIN (PHOBIUS); TRANSMEMBRANE (PHOBIUS); NON_CYTOPLASMIC_DOMAIN (PHOBIUS); NON_CYTOPLASMIC_DOMAIN (PHOBIUS); CYTOPLASMIC_DOMAIN (PHOBIUS); CYTOPLASMIC_DOMAIN (PHOBIUS); NON_CYTOPLASMIC_DOMAIN (PHOBIUS); NON_CYTO…	P:GO:0008654; F:GO:0016780; C:GO:0016020	P:phospholipid biosynthetic process; F:phosphotransferase activity, for other substituted phosphate groups; C:membrane
207	gbr.234.20	60.113	-0.887107	0.280185	-3.16615	0.00154471	0.0716085	108.626	84.5213	65.3692	54.2527	85.7628	41.7144	91.9777	58.7832	44.4548	26.0207	31.6302	50.7605	37.5958	gbr.234.20.t1	uncharacterized protein LOC110986324 isoform X1	N	0	0	Intracellular	No	228	4	2.30787e-153	83.32						mobidb-lite (MOBIDB_LITE); mobidb-lite (MOBIDB_LITE); mobidb-lite (MOBIDB_LITE); mobidb-lite (MOBIDB_LITE); mobidb-lite (MOBIDB_LITE)	no GO terms	no GO terms
208	gbr.275.3	96.3824	-1.56106	0.49335	-3.1642	0.00155509	0.0716085	234.062	225.607	126.322	193.216	112.907	15.8912	61.0149	90.8467	16.1654	36.9325	41.5147	58.9184	39.5745	gbr.275.3.t1	high mobility group nucleosome-binding domain-containing protein 5-like isoform X1	N	0	0	Intracellular	No	579	2	0	99.82						Coil (COILS); Coil (COILS); Coil (COILS); mobidb-lite (MOBIDB_LITE); mobidb-lite (MOBIDB_LITE); mobidb-lite (MOBIDB_LITE); mobidb-lite (MOBIDB_LITE); mobidb-lite (MOBIDB_LITE); mobidb-lite (MOBIDB_LITE); mobidb-lite (MOBIDB_LITE); mobidb-lite (MOBIDB_LITE); mobidb-lite (MOBIDB_LITE)	no GO terms	no GO terms
209	gbr.375.50	117.59	-1.49054	0.470909	-3.16524	0.00154956	0.0716085	245.701	100.125	109.538	157.047	349.404	15.8912	193.062	57.0019	86.4849	50.3626	57.3298	77.0471	29.6809	gbr.375.50.t1	polyamine oxidase 7-like	N	0	0	UPS	UPS	298	20	3.71229e-73	60.02	2	P:GO:0055114; F:GO:0016491	P:obsolete oxidation-reduction process; F:oxidoreductase activity			G3DSA:3.90.660.10 (GENE3D); IPR002937 (PFAM); IPR036188 (G3DSA:3.50.50.GENE3D); PTHR10742:SF313 (PANTHER); PTHR10742 (PANTHER); PTHR10742:SF313 (PANTHER); PTHR10742 (PANTHER); IPR036188 (SUPERFAMILY); IPR036188 (SUPERFAMILY)	P:GO:0055114; F:GO:0016491	P:obsolete oxidation-reduction process; F:oxidoreductase activity
210	gbr.81.172	81.7237	2.23756	0.707343	3.16333	0.00155978	0.0716085	93.1077	23.4059	23.8509	13.3252	5.19775	5.95919	46.4442	85.5028	210.958	210.683	171.989	1.81287	170.17	gbr.81.172.t1	beta-microseminoprotein-like isoform X1	Y	1	0	Signal peptide	Yes	108	18	6.82477e-66	49.81	8	P:GO:0043122; P:GO:0071277; P:GO:1903265; F:GO:0005544; F:GO:0008194; C:GO:0005576; C:GO:0005886; C:GO:0043231	P:regulation of I-kappaB kinase/NF-kappaB signaling; P:cellular response to calcium ion; P:positive regulation of tumor necrosis factor-mediated signaling pathway; F:calcium-dependent phospholipid binding; F:UDP-glycosyltransferase activity; C:extracellular region; C:plasma membrane; C:intracellular membrane-bounded organelle			IPR008735 (PFAM); G3DSA:2.60.40.1900 (GENE3D); NON_CYTOPLASMIC_DOMAIN (PHOBIUS); SIGNAL_PEPTIDE_C_REGION (PHOBIUS); SIGNAL_PEPTIDE_N_REGION (PHOBIUS); SIGNAL_PEPTIDE (PHOBIUS); SIGNAL_PEPTIDE_H_REGION (PHOBIUS); SignalP-TM (SIGNALP_GRAM_POSITIVE); SignalP-TM (SIGNALP_GRAM_NEGATIVE); SignalP-noTM (SIGNALP_EUK); TMhelix (TMHMM)	no GO terms	no GO terms
211	gbr.172.35	135.419	0.804478	0.255	3.15482	0.00160597	0.073034	130.609	64.3662	103.354	85.6622	146.981	111.238	63.7469	126.473	219.849	147.73	179.897	220.264	160.277	gbr.172.35.t1	F-box DNA helicase 1-like	N	0	0	UPS	UPS	231	3	1.66981e-157	79.1						mobidb-lite (MOBIDB_LITE); mobidb-lite (MOBIDB_LITE); mobidb-lite (MOBIDB_LITE); mobidb-lite (MOBIDB_LITE); mobidb-lite (MOBIDB_LITE); mobidb-lite (MOBIDB_LITE)	no GO terms	no GO terms
212	gbr.382.2	60.7943	-1.362	0.43168	-3.15511	0.00160438	0.073034	75.0034	83.8712	29.1511	186.553	132.543	49.6599	35.5161	44.5327	31.5225	27.6994	19.7689	50.7605	23.7447	gbr.382.2.t1	gamma-aminobutyric acid type B receptor subunit 2-like	Y	7	7	Signal peptide	No	727	20	0	71.23	3	P:GO:0007186; F:GO:0004965; C:GO:0016021	P:G protein-coupled receptor signaling pathway; F:G protein-coupled GABA receptor activity; C:integral component of membrane			PR01177 (PRINTS); PR01176 (PRINTS); G3DSA:3.40.50.2300 (GENE3D); G3DSA:3.40.50.2300 (GENE3D); IPR017978 (PFAM); IPR001828 (PFAM); mobidb-lite (MOBIDB_LITE); PTHR10519:SF20 (PANTHER); IPR002455 (PANTHER); TRANSMEMBRANE (PHOBIUS); TRANSMEMBRANE (PHOBIUS); CYTOPLASMIC_DOMAIN (PHOBIUS); TRANSMEMBRANE (PHOBIUS); SIGNAL_PEPTIDE_C_REGION (PHOBIUS); CYTOPLASMIC_DOMAIN (PHOBIUS); TRANSMEMBRANE (PHOBIUS); …	P:GO:0007186; F:GO:0004930; F:GO:0004965; C:GO:0016021	P:G protein-coupled receptor signaling pathway; F:G protein-coupled receptor activity; F:G protein-coupled GABA receptor activity; C:integral component of membrane
213	gbr.182.36	148.073	1.13833	0.36185	3.14586	0.00165599	0.0749547	90.5213	98.8249	40.6349	211.3	120.703	33.7688	68.3002	236.914	217.425	146.051	209.55	218.451	232.5	gbr.182.36.t1	troponin I-like isoform X1	N	0	0	Intracellular	No	391	20	0	68.59	1	C:GO:0005861	C:troponin complex			Coil (COILS); Coil (COILS); Coil (COILS); IPR038077 (G3DSA:1.20.5.GENE3D); IPR001978 (PFAM); mobidb-lite (MOBIDB_LITE); mobidb-lite (MOBIDB_LITE); mobidb-lite (MOBIDB_LITE); mobidb-lite (MOBIDB_LITE); mobidb-lite (MOBIDB_LITE); PTHR13738:SF12 (PANTHER); PTHR13738 (PANTHER); IPR038077 (SUPERFAMILY)	C:GO:0005861	C:troponin complex
214	gbr.36.57	118.407	-0.886378	0.282	-3.14318	0.00167124	0.0752917	137.075	126.132	195.224	127.541	93.2707	228.436	146.618	46.314	96.1841	51.2019	100.821	113.305	77.1702	gbr.36.57.t1	uncharacterized protein LOC110982144	N	2	1	Transmembrane	No	117	5	4.31809e-79	82.16						mobidb-lite (MOBIDB_LITE); TRANSMEMBRANE (PHOBIUS); CYTOPLASMIC_DOMAIN (PHOBIUS); CYTOPLASMIC_DOMAIN (PHOBIUS); TRANSMEMBRANE (PHOBIUS); NON_CYTOPLASMIC_DOMAIN (PHOBIUS); TMhelix (TMHMM); TMhelix (TMHMM)	no GO terms	no GO terms
215	gbr.108.11	26.6057	-1.70059	0.542512	-3.13465	0.00172059	0.0771544	20.6906	114.429	27.3844	44.7347	38.6943	11.9184	15.4814	21.3757	16.9737	8.39376	1.97689	9.97081	13.8511	gbr.108.11.t1	mannosyl-oligosaccharide glucosidase-like	N	1	1	Intracellular	No	947	20	0	73.48	2	P:GO:0009311; F:GO:0004573	P:oligosaccharide metabolic process; F:mannosyl-oligosaccharide glucosidase activity	EC:3.2.1.106	Mannosyl-oligosaccharide glucosidase	IPR038518 (G3DSA:2.70.98.GENE3D); IPR031631 (PFAM); IPR031335 (PFAM); mobidb-lite (MOBIDB_LITE); mobidb-lite (MOBIDB_LITE); mobidb-lite (MOBIDB_LITE); mobidb-lite (MOBIDB_LITE); mobidb-lite (MOBIDB_LITE); mobidb-lite (MOBIDB_LITE); PTHR10412:SF11 (PANTHER); IPR004888 (PANTHER); NON_CYTOPLASMIC_DOMAIN (PHOBIUS); TRANSMEMBRANE (PHOBIUS); CYTOPLASMIC_DOMAIN (PHOBIUS); IPR008928 (SUPERFAMILY); TMheli…	P:GO:0005975; P:GO:0009311; F:GO:0004573	P:carbohydrate metabolic process; P:oligosaccharide metabolic process; F:mannosyl-oligosaccharide glucosidase activity
216	gbr.486.4	23.0951	-0.961449	0.307022	-3.13153	0.00173897	0.0776176	31.0359	22.1056	41.5183	28.5541	38.4056	15.8912	30.0521	14.2505	18.5902	18.4663	15.8151	12.6901	12.8617	gbr.486.4.t1	sperm acrosome-associated protein 9-like	N	0	0	Intracellular	No	297	20	0	68.58						Coil (COILS); IPR027818 (PFAM); mobidb-lite (MOBIDB_LITE); IPR027818 (PANTHER)	no GO terms	no GO terms
217	gbr.136.8_gbr.136.10	251.687	-0.594111	0.189907	-3.12843	0.00175744	0.0780804	354.326	309.478	300.345	295.059	220.038	343.647	266.826	169.224	134.173	199.771	207.573	242.925	228.543	gbr.136.8.t1_gbr.136.10.t1	transcriptional regulator Erg-like isoform X4	N	0	0	Intracellular	No	563	20	0	77.38	5	P:GO:0006357; P:GO:0030154; F:GO:0000981; F:GO:0043565; C:GO:0005634	P:regulation of transcription by RNA polymerase II; P:cell differentiation; F:DNA-binding transcription factor activity, RNA polymerase II-specific; F:sequence-specific DNA binding; C:nucleus			IPR000418 (PRINTS); IPR013761 (G3DSA:1.10.150.GENE3D); IPR036388 (G3DSA:1.10.10.GENE3D); IPR003118 (PFAM); IPR000418 (PFAM); mobidb-lite (MOBIDB_LITE); mobidb-lite (MOBIDB_LITE); mobidb-lite (MOBIDB_LITE); mobidb-lite (MOBIDB_LITE); mobidb-lite (MOBIDB_LITE); mobidb-lite (MOBIDB_LITE); PTHR11849 (PANTHER); PTHR11849:SF216 (PANTHER); PTHR11849 (PANTHER); IPR003118 (PROSITE_PROFILES); IPR000418 (PR…	P:GO:0006355; F:GO:0003700; F:GO:0043565	P:regulation of transcription, DNA-templated; F:DNA-binding transcription factor activity; F:sequence-specific DNA binding
218	gbr.237.22	16.7996	2.23016	0.714454	3.12149	0.00179939	0.0795774	5.17265	5.85148	3.53347	1.9036	3.1764	23.8368	2.73201	1.78131	8.0827	13.43	47.4453	80.6729	20.7766	gbr.237.22.t1	hairy/enhancer-of-split related with YRPW motif protein 1-like isoform X1	N	0	0	Intracellular	No	332	18	0	59.64	9	P:GO:0000122; P:GO:0006355; P:GO:0009952; P:GO:0030154; P:GO:0050767; F:GO:0000977; F:GO:0001227; F:GO:0003677; C:GO:0005634	P:negative regulation of transcription by RNA polymerase II; P:regulation of transcription, DNA-templated; P:anterior/posterior pattern specification; P:cell differentiation; P:regulation of neurogenesis; F:RNA polymerase II transcription regulatory region sequence-specific DNA binding; F:DNA-binding transcription repressor activity, RNA polymerase II-specific; F:DNA binding; C:nucleus			mobidb-lite (MOBIDB_LITE); mobidb-lite (MOBIDB_LITE); SSF158457 (SUPERFAMILY)	no GO terms	no GO terms
219	gbr.33.86	179.829	-0.770193	0.246861	-3.11994	0.00180888	0.079632	139.661	174.894	189.041	216.059	243.428	333.715	260.452	106.879	123.665	125.067	142.336	90.6437	191.936	gbr.33.86.t1	---NA---	Y	0	0	Signal peptide	Yes	104									SIGNAL_PEPTIDE_N_REGION (PHOBIUS); SIGNAL_PEPTIDE_H_REGION (PHOBIUS); SIGNAL_PEPTIDE_C_REGION (PHOBIUS); NON_CYTOPLASMIC_DOMAIN (PHOBIUS); SIGNAL_PEPTIDE (PHOBIUS); SignalP-noTM (SIGNALP_EUK); SignalP-TM (SIGNALP_GRAM_POSITIVE)	no GO terms	no GO terms
220	gbr.246.17	18.8166	-1.03749	0.33389	-3.10727	0.00188823	0.0825144	32.329	27.3069	23.8509	14.277	26.855	21.8504	27.3201	8.90654	12.9323	20.145	9.88445	9.06437	9.89362	gbr.246.17.t1	uncharacterized protein LOC110981637	N	0	0	Intracellular	No	326	6	0	64.14						mobidb-lite (MOBIDB_LITE); mobidb-lite (MOBIDB_LITE); mobidb-lite (MOBIDB_LITE); mobidb-lite (MOBIDB_LITE); mobidb-lite (MOBIDB_LITE); mobidb-lite (MOBIDB_LITE)	no GO terms	no GO terms
221	gbr.775.2	93.2833	-1.44819	0.466142	-3.10676	0.00189147	0.0825144	116.385	47.462	90.9868	96.132	403.692	39.728	125.672	64.1271	53.3458	34.4144	65.2374	39.8832	35.617	gbr.775.2.t1	Leukocyte receptor cluster member 9	N	0	0	Intracellular	No	538	20	0	60.01	1	F:GO:0005515	F:protein binding			Coil (COILS); IPR006575 (SMART); G3DSA:3.90.1140.10 (GENE3D); IPR040459 (PFAM); IPR019510 (PFAM); IPR016135 (G3DSA:3.10.110.GENE3D); IPR006575 (PFAM); mobidb-lite (MOBIDB_LITE); mobidb-lite (MOBIDB_LITE); mobidb-lite (MOBIDB_LITE); IPR042653 (PANTHER); IPR006575 (PROSITE_PROFILES); IPR009097 (SUPERFAMILY); IPR016135 (SUPERFAMILY)	F:GO:0005515	F:protein binding
222	gbr.111.26	16.8374	1.26056	0.406831	3.09848	0.00194517	0.0827276	9.05213	13.0033	5.3002	10.4698	4.04269	19.864	12.7494	16.0318	16.1654	30.2175	29.6533	33.5382	18.7979	gbr.111.26.t1	paired box protein Pax-6-like isoform X2	N	0	0	UPS	UPS	143	20	7.91796e-39	79.88	5	P:GO:0006357; P:GO:0007275; F:GO:0000981; F:GO:0003677; C:GO:0005634	P:regulation of transcription by RNA polymerase II; P:multicellular organism development; F:DNA-binding transcription factor activity, RNA polymerase II-specific; F:DNA binding; C:nucleus			no IPS match	no IPS match	no IPS match
223	gbr.194.32	34.2816	0.881213	0.28457	3.09665	0.00195724	0.0827276	21.9838	16.9043	26.501	34.2649	15.5932	37.7416	22.7667	48.0953	29.0977	47.8444	51.3991	48.9476	44.5213	gbr.194.32.t1	serine/threonine-protein kinase Nek8-like isoform X3	N	0	0	Intracellular	No	623	20	0	68.97	2	P:GO:0009987; C:GO:0005622	P:cellular process; C:intracellular anatomical structure			IPR000408 (PFAM); IPR009091 (G3DSA:2.130.10.GENE3D); mobidb-lite (MOBIDB_LITE); mobidb-lite (MOBIDB_LITE); mobidb-lite (MOBIDB_LITE); mobidb-lite (MOBIDB_LITE); PTHR22870:SF381 (PANTHER); PTHR22870 (PANTHER); IPR000408 (PROSITE_PROFILES); IPR009091 (SUPERFAMILY)	no GO terms	no GO terms
224	gbr.208.30	52.7887	0.846414	0.273445	3.09537	0.00196566	0.0827276	36.2085	32.5082	41.5183	29.5059	55.4426	53.6327	21.8561	49.8766	88.9097	81.4195	81.0525	58.9184	55.4043	gbr.208.30.t1	mediator of RNA polymerase II transcription subunit 21	N	0	0	UPS	UPS	186	20	9.51905e-92	77.09	1	C:GO:0016592	C:mediator complex			Coil (COILS); Coil (COILS); IPR021384 (PFAM); G3DSA:1.20.58.470 (GENE3D); mobidb-lite (MOBIDB_LITE); mobidb-lite (MOBIDB_LITE); IPR021384 (PANTHER); PTHR13381:SF1 (PANTHER); IPR037212 (SUPERFAMILY)	C:GO:0016592	C:mediator complex
225	gbr.214.12	147.208	0.805065	0.259936	3.09717	0.0019538	0.0827276	102.16	130.683	105.121	91.373	100.49	170.83	69.2109	92.628	208.534	216.559	241.181	172.223	212.713	gbr.214.12.t1	transmembrane and TPR repeat-containing protein 2-like	N	7	7	Intracellular	No	1345	20	0	71.88	1	F:GO:0005515	F:protein binding			IPR019734 (SMART); PF13432 (PFAM); IPR011990 (G3DSA:1.25.40.GENE3D); IPR011990 (G3DSA:1.25.40.GENE3D); IPR036767 (G3DSA:2.60.40.GENE3D); IPR013618 (PFAM); PF13424 (PFAM); IPR019734 (PFAM); IPR007474 (PFAM); IPR011990 (G3DSA:1.25.40.GENE3D); mobidb-lite (MOBIDB_LITE); mobidb-lite (MOBIDB_LITE); mobidb-lite (MOBIDB_LITE); PTHR44216 (PANTHER); NON_CYTOPLASMIC_DOMAIN (PHOBIUS); CYTOPLASMIC_DOMAIN (PH…	F:GO:0005515	F:protein binding
226	gbr.375.47	83.5699	-1.56911	0.506187	-3.09986	0.00193614	0.0827276	104.746	70.2177	85.6866	167.517	213.108	41.7144	159.367	21.3757	33.9473	38.6113	57.3298	88.8308	3.95745	gbr.375.47.t1	group 3 secretory phospholipase A2-like isoform X5	Y	1	0	Signal peptide	Yes	383	20	0	52.84	3	P:GO:0006644; P:GO:0050482; F:GO:0004623	P:phospholipid metabolic process; P:arachidonic acid secretion; F:phospholipase A2 activity	EC:3.1.1.1; EC:3.1.1.4	Carboxylesterase; Phospholipase A(2)	IPR016090 (PFAM); IPR036444 (G3DSA:1.20.90.GENE3D); mobidb-lite (MOBIDB_LITE); PTHR12253 (PANTHER); IPR033113 (PROSITE_PATTERNS); SIGNAL_PEPTIDE_C_REGION (PHOBIUS); SIGNAL_PEPTIDE_H_REGION (PHOBIUS); NON_CYTOPLASMIC_DOMAIN (PHOBIUS); SIGNAL_PEPTIDE_N_REGION (PHOBIUS); SIGNAL_PEPTIDE (PHOBIUS); SignalP-noTM (SIGNALP_EUK); IPR036444 (SUPERFAMILY); TMhelix (TMHMM)	P:GO:0006644; P:GO:0050482; F:GO:0004623	P:phospholipid metabolic process; P:arachidonic acid secretion; F:phospholipase A2 activity
227	gbr.445.5	2177.43	-1.11804	0.360668	-3.0999	0.00193584	0.0827276	3059.62	4058.97	2390.39	4006.13	4096.69	901.825	1776.72	2358.45	935.168	1231.36	834.247	1692.32	964.628	gbr.445.5.t1	neurogenic locus notch homolog protein 1 isoform X1	Y	1	1	Signal peptide	No	1122	20	0	50.22	1	F:GO:0005509	F:calcium ion binding			IPR003645 (SMART); IPR000742 (SMART); IPR001881 (SMART); G3DSA:2.10.25.10 (GENE3D); IPR013032 (PFAM); G3DSA:2.10.25.10 (GENE3D); IPR000742 (PFAM); G3DSA:2.10.25.10 (GENE3D); G3DSA:2.10.25.10 (GENE3D); G3DSA:2.10.25.10 (GENE3D); G3DSA:2.10.25.10 (GENE3D); G3DSA:2.10.25.10 (GENE3D); G3DSA:2.10.25.10 (GENE3D); G3DSA:2.10.25.10 (GENE3D); G3DSA:2.10.25.10 (GENE3D); G3DSA:2.10.25.10 (GENE3D); mobidb-li…	F:GO:0005509	F:calcium ion binding
228	gbr.511.2	62.0972	-0.810196	0.261845	-3.09418	0.00197359	0.0827276	51.7265	65.0164	92.7536	66.6261	113.773	87.4015	62.8362	60.5645	36.3721	55.3988	39.5378	31.7253	43.5319	gbr.511.2.t1	28S ribosomal protein S24, mitochondrial	Y	0	0	UPS	Yes	158	20	5.71123e-114	80.84	1	C:GO:0005739	C:mitochondrion			IPR026146 (PFAM); IPR026146 (PANTHER); SignalP-noTM (SIGNALP_EUK)	C:GO:0005739	C:mitochondrion
229	gbr.866.1	15.3495	2.31863	0.748037	3.09963	0.00193765	0.0827276	3.87949	1.95049	9.71704	1.9036	3.75393	15.8912	2.73201	10.6879	2.42481	104.083	11.8613	21.7545	8.90426	gbr.866.1.t1	tripartite motif-containing protein 3 isoform X1	N	0	0	Intracellular	No	285	20	0	54.24	3	P:GO:0007165; F:GO:0005515; F:GO:0008270	P:signal transduction; F:protein binding; F:zinc ion binding			Coil (COILS); Coil (COILS); IPR000315 (SMART); IPR000488 (PFAM); G3DSA:1.10.533.10 (GENE3D); IPR000315 (PFAM); G3DSA:3.30.40.200 (GENE3D); IPR000488 (PROSITE_PROFILES); IPR000315 (PROSITE_PROFILES); IPR000315 (CDD); SSF57845 (SUPERFAMILY); IPR011029 (SUPERFAMILY)	P:GO:0007165; F:GO:0005515; F:GO:0008270	P:signal transduction; F:protein binding; F:zinc ion binding
230	gbr.88.45	17.997	1.14409	0.369724	3.09444	0.00197185	0.0827276	6.46581	13.0033	8.83367	24.7468	11.5505	3.9728	10.0174	26.7196	16.9737	32.7357	31.6302	23.5674	23.7447	gbr.88.45.t1	jhy protein homolog	N	0	0	Intracellular	No	1772	20	0	59.5	2	P:GO:0032053; P:GO:0035082	P:ciliary basal body organization; P:axoneme assembly			Coil (COILS); IPR027968 (PFAM); mobidb-lite (MOBIDB_LITE); mobidb-lite (MOBIDB_LITE); mobidb-lite (MOBIDB_LITE); mobidb-lite (MOBIDB_LITE); mobidb-lite (MOBIDB_LITE); mobidb-lite (MOBIDB_LITE); mobidb-lite (MOBIDB_LITE); mobidb-lite (MOBIDB_LITE); mobidb-lite (MOBIDB_LITE); mobidb-lite (MOBIDB_LITE); mobidb-lite (MOBIDB_LITE); mobidb-lite (MOBIDB_LITE); mobidb-lite (MOBIDB_LITE); mobidb-lite (MOB…	no GO terms	no GO terms
231	gbr.2.36	11.3906	1.84993	0.598835	3.08922	0.00200683	0.0835276	11.6385	7.80197	0	4.75901	6.93033	1.9864	2.73201	12.4692	15.3571	5.03626	13.8382	29.9124	35.617	gbr.2.36.t1	extracellular matrix protein FRAS1	N	0	0	Intracellular	No	1988	20	0	61.04	1	F:GO:0005515	F:protein binding			IPR000742 (SMART); IPR006212 (SMART); IPR001007 (SMART); IPR001007 (SMART); G3DSA:2.10.220.10 (GENE3D); G3DSA:2.10.220.10 (GENE3D); PF16184 (PFAM); G3DSA:2.10.220.10 (GENE3D); G3DSA:2.10.220.10 (GENE3D); G3DSA:2.10.220.10 (GENE3D); G3DSA:2.10.220.10 (GENE3D); G3DSA:2.10.220.10 (GENE3D); IPR001007 (PFAM); G3DSA:2.10.70.10 (GENE3D); G3DSA:2.10.220.10 (GENE3D); PTHR45739:SF1 (PANTHER); PTHR45739:SF1…	F:GO:0005515	F:protein binding
232	gbr.480.7	80.6466	1.36238	0.441078	3.08875	0.00201	0.0835276	84.0555	76.7194	19.4341	66.6261	19.9247	45.6871	15.4814	183.475	106.692	43.6475	110.706	141.404	134.553	gbr.480.7.t1	methyltransferase-like protein 27	N	0	0	UPS	UPS	115	4	2.70306e-26	94.19						no IPS match	no IPS match	no IPS match
233	gbr.101.20	11.6164	1.529	0.495622	3.08501	0.00203545	0.084138	7.75897	8.45213	5.3002	12.3734	7.50786	0	0.91067	14.2505	14.5489	16.7875	13.8382	34.4446	14.8404	gbr.101.20.t1	exportin-6 isoform X1	N	0	0	Intracellular	No	1159	20	0	79.03	3	P:GO:0006611; F:GO:0005049; F:GO:0031267	P:protein export from nucleus; F:nuclear export signal receptor activity; F:small GTPase binding			Coil (COILS); IPR001494 (SMART); IPR013598 (PFAM); IPR001494 (PFAM); mobidb-lite (MOBIDB_LITE); mobidb-lite (MOBIDB_LITE); IPR040016 (PANTHER); IPR001494 (PROSITE_PROFILES); IPR016024 (SUPERFAMILY)	P:GO:0006611; P:GO:0006886; F:GO:0005049; F:GO:0031267	P:protein export from nucleus; P:intracellular protein transport; F:nuclear export signal receptor activity; F:small GTPase binding
234	gbr.237.8_gbr.237.10	32.0086	0.934728	0.303086	3.08403	0.00204214	0.084138	18.1043	21.4554	33.568	18.0842	18.1921	17.8776	30.9628	17.8131	37.9887	54.5594	49.4222	52.5733	45.5106	gbr.237.8.t1_gbr.237.10.t1	centrosomal protein of 97 kDa	N	0	0	Intracellular	No	1828	20	0	63.5						PF14580 (PFAM); G3DSA:1.20.5.190 (GENE3D); IPR032675 (G3DSA:3.80.10.GENE3D); IPR013783 (G3DSA:2.60.40.GENE3D); IPR032675 (G3DSA:3.80.10.GENE3D); IPR000048 (PFAM); mobidb-lite (MOBIDB_LITE); mobidb-lite (MOBIDB_LITE); mobidb-lite (MOBIDB_LITE); mobidb-lite (MOBIDB_LITE); mobidb-lite (MOBIDB_LITE); mobidb-lite (MOBIDB_LITE); mobidb-lite (MOBIDB_LITE); mobidb-lite (MOBIDB_LITE); mobidb-lite (MOBIDB_…	F:GO:0005515	F:protein binding
235	gbr.399.9	352.9	-0.689973	0.223919	-3.08135	0.00206067	0.0845401	517.265	636.511	366.597	332.179	490.032	333.715	316.913	359.824	287.744	224.953	221.412	271.025	229.532	gbr.399.9.t1	SUN domain-containing ossification factor-like isoform X1	N	1	1	Intracellular	No	1400	20	0	67.79						Coil (COILS); Coil (COILS); IPR012919 (PFAM); mobidb-lite (MOBIDB_LITE); mobidb-lite (MOBIDB_LITE); mobidb-lite (MOBIDB_LITE); mobidb-lite (MOBIDB_LITE); mobidb-lite (MOBIDB_LITE); mobidb-lite (MOBIDB_LITE); mobidb-lite (MOBIDB_LITE); mobidb-lite (MOBIDB_LITE); mobidb-lite (MOBIDB_LITE); mobidb-lite (MOBIDB_LITE); mobidb-lite (MOBIDB_LITE); mobidb-lite (MOBIDB_LITE); mobidb-lite (MOBIDB_LITE); mo…	no GO terms	no GO terms
236	gbr.5.69	99.0038	-0.56208	0.182682	-3.07682	0.00209221	0.0854701	111.212	103.376	93.6369	135.156	105.11	154.939	115.655	65.9084	75.9774	76.3832	75.1218	92.4566	82.117	gbr.5.69.t1	synaptotagmin-10-like	N	0	0	Intracellular	No	392	20	0	74.49	1	C:GO:0016020	C:membrane			IPR001565 (PRINTS); IPR000008 (PRINTS); IPR000008 (SMART); IPR000008 (PFAM); IPR035892 (G3DSA:2.60.40.GENE3D); IPR035892 (G3DSA:2.60.40.GENE3D); mobidb-lite (MOBIDB_LITE); mobidb-lite (MOBIDB_LITE); PTHR10024 (PANTHER); PTHR10024:SF362 (PANTHER); IPR000008 (PROSITE_PROFILES); IPR000008 (PROSITE_PROFILES); cd08403 (CDD); SSF49562 (SUPERFAMILY); SSF49562 (SUPERFAMILY)	C:GO:0016020	C:membrane
237	gbr.56.68	124.091	1.40662	0.457456	3.07486	0.00210599	0.0856701	139.661	79.9702	24.7343	22.8432	77.6774	25.8232	122.03	142.505	286.128	316.445	132.452	113.305	129.606	gbr.56.68.t1	SCO-spondin-like	N	0	0	Intracellular	No	1253	20	0	53.36	1	F:GO:0005515	F:protein binding			IPR002172 (PRINTS); IPR001007 (SMART); IPR014853 (SMART); IPR002172 (SMART); IPR001846 (SMART); G3DSA:2.10.25.10 (GENE3D); IPR002919 (PFAM); IPR014853 (PFAM); IPR002172 (PFAM); IPR001846 (PFAM); mobidb-lite (MOBIDB_LITE); PTHR11339:SF379 (PANTHER); PTHR11339 (PANTHER); PTHR11339:SF379 (PANTHER); PTHR11339 (PANTHER); IPR001007 (PROSITE_PATTERNS); IPR001846 (PROSITE_PROFILES); IPR002172 (PROSITE_PR…	F:GO:0005515	F:protein binding
238	gbr.117.42	171.202	-1.07721	0.351164	-3.06754	0.00215828	0.0856975	327.17	163.191	318.012	312.191	172.392	111.238	179.402	128.254	90.5262	212.362	65.2374	62.5442	83.1064	gbr.117.42.t1	Hypothetical predicted protein	Y	1	1	Signal peptide	No	1603	20	0	55.78	3	P:GO:0006470; F:GO:0004725; F:GO:0005515	P:protein dephosphorylation; F:protein tyrosine phosphatase activity; F:protein binding	EC:3.1.3.48	Protein-tyrosine-phosphatase	IPR000242 (PRINTS); IPR000242 (SMART); IPR003595 (SMART); IPR003961 (SMART); IPR029021 (G3DSA:3.90.190.GENE3D); IPR000242 (PFAM); IPR041201 (PFAM); IPR003961 (PFAM); IPR013783 (G3DSA:2.60.40.GENE3D); IPR013783 (G3DSA:2.60.40.GENE3D); IPR013783 (G3DSA:2.60.40.GENE3D); IPR003410 (PFAM); IPR013783 (G3DSA:2.60.40.GENE3D); mobidb-lite (MOBIDB_LITE); mobidb-lite (MOBIDB_LITE); PTHR46957 (PANTHER); PTHR…	P:GO:0006470; P:GO:0016311; F:GO:0004725; F:GO:0005515; F:GO:0016791	P:protein dephosphorylation; P:dephosphorylation; F:protein tyrosine phosphatase activity; F:protein binding; F:phosphatase activity
239	gbr.157.45	128.496	-1.15893	0.377309	-3.07157	0.00212938	0.0856975	146.127	223.006	86.57	178.939	345.939	79.4559	143.886	149.63	82.4435	72.1863	53.376	42.6025	66.2873	gbr.157.45.t1	60S ribosomal export protein NMD3	N	0	0	Intracellular	No	511	20	0	82.35	1	F:GO:0043023	F:ribosomal large subunit binding			IPR007064 (PFAM); PTHR12746:SF2 (PANTHER); IPR039768 (PANTHER)	F:GO:0043023	F:ribosomal large subunit binding
240	gbr.182.13	165.045	-0.61066	0.199127	-3.06668	0.0021645	0.0856975	205.613	163.191	214.658	221.77	228.412	145.007	192.151	171.006	106.692	163.678	116.636	117.837	98.9362	gbr.182.13.t1	doublecortin domain-containing protein 5-like isoform X1	N	0	0	Intracellular	No	1800	20	0	62.34	3	P:GO:0035556; P:GO:1902412; F:GO:0008017	P:intracellular signal transduction; P:regulation of mitotic cytokinesis; F:microtubule binding			Coil (COILS); IPR003533 (SMART); IPR003609 (SMART); G3DSA:3.50.4.10 (GENE3D); IPR003609 (PFAM); IPR014716 (G3DSA:3.90.215.GENE3D); IPR003533 (PFAM); mobidb-lite (MOBIDB_LITE); mobidb-lite (MOBIDB_LITE); mobidb-lite (MOBIDB_LITE); mobidb-lite (MOBIDB_LITE); mobidb-lite (MOBIDB_LITE); mobidb-lite (MOBIDB_LITE); IPR043188 (PANTHER); IPR003609 (PROSITE_PROFILES); IPR003533 (PROSITE_PROFILES); IPR0021…	P:GO:0035556; P:GO:1902412; F:GO:0008017	P:intracellular signal transduction; P:regulation of mitotic cytokinesis; F:microtubule binding
241	gbr.27.55	210.552	0.784292	0.255797	3.06608	0.00216888	0.0856975	135.782	189.848	196.108	98.9874	140.339	143.021	201.258	135.379	299.06	356.735	342.002	270.118	228.543	gbr.27.55.t1	---NA---	N	0	0	Intracellular	No	55									no IPS match	no IPS match	no IPS match
242	gbr.30.77	14.5295	1.34221	0.437664	3.06677	0.00216388	0.0856975	12.9316	7.80197	5.3002	9.51802	6.93033	7.94559	9.1067	30.2822	37.1804	9.23314	27.6765	8.15793	16.8192	gbr.30.77.t1	deleted in autism protein 1 homolog isoform X1	N	1	0	Transmembrane	No	518	20	0	60.68	2	C:GO:0016020; C:GO:0016021	C:membrane; C:integral component of membrane			IPR022049 (PFAM); PTHR32073:SF7 (PANTHER); IPR020519 (PANTHER); NON_CYTOPLASMIC_DOMAIN (PHOBIUS); SIGNAL_PEPTIDE_N_REGION (PHOBIUS); SIGNAL_PEPTIDE_C_REGION (PHOBIUS); SIGNAL_PEPTIDE_H_REGION (PHOBIUS); SIGNAL_PEPTIDE (PHOBIUS); SignalP-TM (SIGNALP_GRAM_POSITIVE); IPR011009 (SUPERFAMILY); TMhelix (TMHMM)	no GO terms	no GO terms
243	gbr.4.84	27.0641	0.865407	0.281832	3.07065	0.0021359	0.0856975	21.9838	15.6039	15.9006	20.9396	23.1011	13.9048	26.4094	30.2822	34.7556	42.8082	21.7458	50.7605	33.6383	gbr.4.84.t1	neuron navigator 2-like isoform X1	N	0	0	Intracellular	No	794	16	0	60.11						mobidb-lite (MOBIDB_LITE); mobidb-lite (MOBIDB_LITE); mobidb-lite (MOBIDB_LITE); mobidb-lite (MOBIDB_LITE); mobidb-lite (MOBIDB_LITE); mobidb-lite (MOBIDB_LITE); mobidb-lite (MOBIDB_LITE); mobidb-lite (MOBIDB_LITE); mobidb-lite (MOBIDB_LITE); mobidb-lite (MOBIDB_LITE); mobidb-lite (MOBIDB_LITE)	no GO terms	no GO terms
244	gbr.70.20	241.348	-1.5826	0.515007	-3.07296	0.00211948	0.0856975	312.945	200.901	415.183	616.768	424.194	311.864	157.546	169.224	21.015	41.1294	57.3298	326.317	83.1064	gbr.70.20.t1	synaptic vesicular amine transporter	N	10	10	Intracellular	No	640	20	0	56.9	2	P:GO:0055085; F:GO:0022857	P:transmembrane transport; F:transmembrane transporter activity			G3DSA:1.20.1250.20 (GENE3D); IPR011701 (PFAM); mobidb-lite (MOBIDB_LITE); mobidb-lite (MOBIDB_LITE); PTHR23506:SF31 (PANTHER); PTHR23506 (PANTHER); TRANSMEMBRANE (PHOBIUS); NON_CYTOPLASMIC_DOMAIN (PHOBIUS); CYTOPLASMIC_DOMAIN (PHOBIUS); TRANSMEMBRANE (PHOBIUS); CYTOPLASMIC_DOMAIN (PHOBIUS); NON_CYTOPLASMIC_DOMAIN (PHOBIUS); NON_CYTOPLASMIC_DOMAIN (PHOBIUS); TRANSMEMBRANE (PHOBIUS); TRANSMEMBRANE …	P:GO:0055085; F:GO:0022857	P:transmembrane transport; F:transmembrane transporter activity
245	gbr.72.116	104.811	0.859419	0.280581	3.063	0.00219128	0.0862292	58.1923	84.5213	66.2525	83.7586	101.067	53.6327	80.1389	187.037	63.045	103.243	197.689	129.62	154.34	gbr.72.116.t1	constitutive coactivator of peroxisome proliferator-activated receptor gamma-like	N	0	0	Intracellular	No	696	20	0	55.59	2	C:GO:0005634; C:GO:0042025	C:nucleus; C:host cell nucleus			G3DSA:3.40.50.1010 (GENE3D); mobidb-lite (MOBIDB_LITE); mobidb-lite (MOBIDB_LITE); PTHR15976:SF17 (PANTHER); IPR026784 (PANTHER); CYTOPLASMIC_DOMAIN (PHOBIUS); NON_CYTOPLASMIC_DOMAIN (PHOBIUS); TRANSMEMBRANE (PHOBIUS); cd18672 (CDD); IPR029060 (SUPERFAMILY)	no GO terms	no GO terms
246	gbr.130.30	884.73	-1.24779	0.408506	-3.05452	0.00225419	0.0876316	1179.36	1590.95	1798.54	1295.4	1417.25	238.368	929.794	881.748	291.785	768.029	282.695	535.704	291.862	gbr.130.30.t1	dnaJ homolog subfamily A member 2	N	0	0	Intracellular	No	365	20	0	67.7	2	P:GO:0006457; F:GO:0051082	P:protein folding; F:unfolded protein binding			IPR001623 (PRINTS); IPR001623 (SMART); IPR002939 (PFAM); IPR036869 (G3DSA:1.10.287.GENE3D); G3DSA:2.60.260.20 (GENE3D); IPR001623 (PFAM); G3DSA:2.60.260.20 (GENE3D); mobidb-lite (MOBIDB_LITE); mobidb-lite (MOBIDB_LITE); PTHR43888:SF42 (PANTHER); PTHR43888:SF42 (PANTHER); PTHR43888 (PANTHER); PTHR43888 (PANTHER); IPR018253 (PROSITE_PATTERNS); IPR001623 (PROSITE_PROFILES); IPR001623 (CDD); cd10747 …	P:GO:0006457; F:GO:0051082	P:protein folding; F:unfolded protein binding
247	gbr.47.61	3633.19	-1.23145	0.402913	-3.05636	0.00224045	0.0876316	6092.09	6101.79	4748.98	4821.83	7837.34	1390.48	3604.43	4936.01	1842.86	2046.4	1488.6	1053.28	1267.37	gbr.47.61.t1	eukaryotic initiation factor 4A	N	0	0	Intracellular	No	534	20	0	86.71	3	F:GO:0003676; F:GO:0004386; F:GO:0005524	F:nucleic acid binding; F:helicase activity; F:ATP binding	EC:3.6.1.3; EC:3.6.1.15	Deleted entry; Nucleoside-triphosphate phosphatase	IPR014001 (SMART); IPR001650 (SMART); G3DSA:3.40.50.300 (GENE3D); G3DSA:3.40.50.300 (GENE3D); IPR011545 (PFAM); IPR001650 (PFAM); mobidb-lite (MOBIDB_LITE); PTHR24031 (PANTHER); PTHR24031:SF720 (PANTHER); IPR000629 (PROSITE_PATTERNS); IPR014001 (PROSITE_PROFILES); IPR001650 (PROSITE_PROFILES); IPR014014 (PROSITE_PROFILES); cd18046 (CDD); cd18787 (CDD); IPR027417 (SUPERFAMILY)	F:GO:0003676; F:GO:0004386; F:GO:0005524	F:nucleic acid binding; F:helicase activity; F:ATP binding
248	gbr.589.5_gbr.589.7_gbr.589.9	1908.72	-2.6805	0.87728	-3.05547	0.00224708	0.0876316	3023.41	15868.6	670.476	484.467	1066.69	260.218	512.707	951.219	231.165	426.403	278.741	697.956	341.33	gbr.589.5.t1_gbr.589.7.t1_gbr.589.9.t1	protein shisa-5-like isoform X3	N	2	2	Transmembrane	No	238	8	3.36138e-162	83.49						mobidb-lite (MOBIDB_LITE); mobidb-lite (MOBIDB_LITE); mobidb-lite (MOBIDB_LITE); mobidb-lite (MOBIDB_LITE)	no GO terms	no GO terms
249	gbr.24.3	152.949	1.06912	0.350825	3.04746	0.00230785	0.0893575	59.4854	139.785	53.8854	130.397	116.372	45.6871	162.099	261.852	127.707	360.932	162.105	184.007	184.021	gbr.24.3.t1	twitchin-like isoform X3	N	0	0	Intracellular	No	2430	20	0	73.27	1	F:GO:0005515	F:protein binding			PR00014 (PRINTS); IPR003599 (SMART); IPR003598 (SMART); IPR003961 (SMART); IPR013783 (G3DSA:2.60.40.GENE3D); IPR013783 (G3DSA:2.60.40.GENE3D); IPR013783 (G3DSA:2.60.40.GENE3D); IPR013783 (G3DSA:2.60.40.GENE3D); IPR013783 (G3DSA:2.60.40.GENE3D); IPR013783 (G3DSA:2.60.40.GENE3D); IPR013783 (G3DSA:2.60.40.GENE3D); IPR013098 (PFAM); IPR013783 (G3DSA:2.60.40.GENE3D); IPR013783 (G3DSA:2.60.40.GENE3D); …	F:GO:0005515	F:protein binding
250	gbr.356.11	80.6013	-1.51434	0.497487	-3.04398	0.00233469	0.0900348	91.8145	278.92	28.2677	60.9153	236.497	37.7416	70.1216	33.8449	43.6466	36.9325	59.3067	48.0412	21.766	gbr.356.11.t1	SUMO-specific isopeptidase USPL1-like	N	0	0	Intracellular	No	1090	20	0	56.69	3	P:GO:0030576; F:GO:0032183; F:GO:0070140	P:Cajal body organization; F:SUMO binding; F:SUMO-specific isopeptidase activity			IPR028890 (PFAM); mobidb-lite (MOBIDB_LITE); mobidb-lite (MOBIDB_LITE); mobidb-lite (MOBIDB_LITE); mobidb-lite (MOBIDB_LITE); mobidb-lite (MOBIDB_LITE); mobidb-lite (MOBIDB_LITE); mobidb-lite (MOBIDB_LITE); mobidb-lite (MOBIDB_LITE); mobidb-lite (MOBIDB_LITE); mobidb-lite (MOBIDB_LITE); mobidb-lite (MOBIDB_LITE); mobidb-lite (MOBIDB_LITE); IPR033505 (PANTHER); IPR028889 (PROSITE_PROFILES)	P:GO:0030576; F:GO:0032183; F:GO:0070140	P:Cajal body organization; F:SUMO binding; F:SUMO-specific isopeptidase activity
251	gbr.101.32	384.093	-0.493143	0.162909	-3.0271	0.00246911	0.0921711	444.848	496.075	325.962	470.19	466.931	435.021	459.888	345.574	308.759	329.875	367.701	224.796	317.585	gbr.101.32.t1	epsin-2 isoform X1	N	0	0	Intracellular	No	537	20	0	60.57	2	P:GO:0006897; C:GO:0030128	P:endocytosis; C:clathrin coat of endocytic vesicle			Coil (COILS); Coil (COILS); Coil (COILS); IPR003903 (SMART); IPR013809 (SMART); IPR013809 (PFAM); IPR008942 (G3DSA:1.25.40.GENE3D); mobidb-lite (MOBIDB_LITE); mobidb-lite (MOBIDB_LITE); mobidb-lite (MOBIDB_LITE); mobidb-lite (MOBIDB_LITE); mobidb-lite (MOBIDB_LITE); mobidb-lite (MOBIDB_LITE); mobidb-lite (MOBIDB_LITE); mobidb-lite (MOBIDB_LITE); mobidb-lite (MOBIDB_LITE); IPR027319 (PTHR12276:PAN…	P:GO:0006897; C:GO:0030128	P:endocytosis; C:clathrin coat of endocytic vesicle
252	gbr.23.49	570.588	-0.787024	0.26005	-3.02643	0.0024746	0.0921711	702.187	922.583	742.028	715.755	816.046	377.416	677.538	607.426	347.556	585.884	270.834	341.727	310.66	gbr.23.49.t1	ubiquitin-conjugating enzyme E2 A	N	0	0	UPS	UPS	153	20	1.751e-111	96.49	10	P:GO:0000209; P:GO:0006281; P:GO:0016574; P:GO:0043161; F:GO:0005524; F:GO:0016746; F:GO:0016874; F:GO:0061631; C:GO:0000785; C:GO:0033503	P:protein polyubiquitination; P:DNA repair; P:histone ubiquitination; P:proteasome-mediated ubiquitin-dependent protein catabolic process; F:ATP binding; F:acyltransferase activity; F:ligase activity; F:ubiquitin conjugating enzyme activity; C:chromatin; C:HULC complex	EC:2.3.2.23	E2 ubiquitin-conjugating enzyme	Coil (COILS); SM00212 (SMART); IPR000608 (PFAM); IPR016135 (G3DSA:3.10.110.GENE3D); PTHR24067 (PANTHER); PTHR24067:SF260 (PANTHER); IPR023313 (PROSITE_PATTERNS); IPR000608 (PROSITE_PROFILES); IPR000608 (CDD); IPR016135 (SUPERFAMILY)	no GO terms	no GO terms
253	gbr.252.5	48.6046	-0.654954	0.216121	-3.0305	0.0024415	0.0921711	60.7786	50.7128	62.7191	56.1563	61.5067	45.6871	71.0322	33.8449	45.2631	28.5388	37.5609	33.5382	44.5213	gbr.252.5.t1	WD repeat-containing protein 19-like	N	0	0	UPS	UPS	129	20	2.73456e-85	86.81	1	P:GO:0035721	P:intraciliary retrograde transport			IPR040379 (PANTHER)	P:GO:0035721	P:intraciliary retrograde transport
254	gbr.265.24	2011.74	-1.20471	0.398127	-3.02595	0.00247855	0.0921711	5162.3	4174.7	2768.47	1819.85	3083.42	1007.1	1046.36	1932.72	1332.84	1461.35	867.854	867.46	628.245	gbr.265.24.t1	endoplasmic reticulum chaperone BiP	Y	0	0	Signal peptide	Yes	664	20	0	92.73	4	P:GO:0001666; P:GO:0001878; F:GO:0005524; C:GO:0005576	P:response to hypoxia; P:response to yeast; F:ATP binding; C:extracellular region			Coil (COILS); Coil (COILS); PR00301 (PRINTS); G3DSA:3.30.420.40 (GENE3D); IPR029047 (G3DSA:2.60.34.GENE3D); G3DSA:3.30.420.40 (GENE3D); G3DSA:3.90.640.10 (GENE3D); IPR029048 (G3DSA:1.20.1270.GENE3D); IPR013126 (PFAM); mobidb-lite (MOBIDB_LITE); PTHR19375:SF380 (PANTHER); IPR013126 (PANTHER); IPR018181 (PROSITE_PATTERNS); IPR018181 (PROSITE_PATTERNS); IPR018181 (PROSITE_PATTERNS); SIGNAL_PEPTIDE_N…	no GO terms	no GO terms
255	gbr.282.7	542.714	-0.489692	0.161553	-3.03115	0.00243626	0.0921711	634.942	545.488	584.789	496.841	701.118	774.695	642.933	541.518	469.605	360.932	427.008	488.57	386.841	gbr.282.7.t1	GnRH-like tetrapeptide	Y	0	0	Signal peptide	Yes	221	20	2.02201e-155	51.75	3	P:GO:0009755; F:GO:0008437; C:GO:0005576	P:hormone-mediated signaling pathway; F:thyrotropin-releasing hormone activity; C:extracellular region			SIGNAL_PEPTIDE_C_REGION (PHOBIUS); SIGNAL_PEPTIDE_N_REGION (PHOBIUS); NON_CYTOPLASMIC_DOMAIN (PHOBIUS); SIGNAL_PEPTIDE_H_REGION (PHOBIUS); SIGNAL_PEPTIDE (PHOBIUS); SignalP-noTM (SIGNALP_EUK); SignalP-noTM (SIGNALP_GRAM_NEGATIVE)	no GO terms	no GO terms
256	gbr.29.52	109.448	-0.583346	0.192782	-3.02593	0.00247868	0.0921711	133.196	124.832	109.538	148.481	177.59	107.265	100.174	97.972	82.4435	86.4557	88.96	78.86	87.0639	gbr.29.52.t1	coatomer subunit epsilon-like	N	0	0	UPS	UPS	300	20	0	87.57	3	P:GO:0006890; F:GO:0005198; F:GO:0005515	P:retrograde vesicle-mediated transport, Golgi to endoplasmic reticulum; F:structural molecule activity; F:protein binding			IPR019734 (SMART); IPR011990 (G3DSA:1.25.40.GENE3D); IPR006822 (PIRSF); PF04733 (PFAM); PTHR10805:SF0 (PANTHER); IPR006822 (PANTHER); IPR013026 (PROSITE_PROFILES); IPR019734 (PROSITE_PROFILES); IPR011990 (SUPERFAMILY)	P:GO:0006890; F:GO:0005198; F:GO:0005515	P:retrograde vesicle-mediated transport, Golgi to endoplasmic reticulum; F:structural molecule activity; F:protein binding
257	gbr.300.21	89.5197	-2.10007	0.694221	-3.02508	0.00248568	0.0921711	64.6581	346.537	87.4533	240.806	190.007	27.8096	13.66	21.3757	19.3985	49.5232	0	68.8892	33.6383	gbr.300.21.t1	probable DNA polymerase	N	0	0	Intracellular	No	327	20	5.13202e-60	65.09	2	C:GO:0016020; C:GO:0016021	C:membrane; C:integral component of membrane			mobidb-lite (MOBIDB_LITE)	no GO terms	no GO terms
258	gbr.317.20	14.3845	1.35932	0.447903	3.03486	0.00240648	0.0921711	3.87949	11.0528	6.18357	12.3734	8.37415	5.95919	10.0174	17.8131	30.7143	33.575	19.7689	4.53218	22.7553	gbr.317.20.t1	organic solute transporter subunit alpha-like	N	8	8	Transmembrane	No	465	20	0	60.95	2	C:GO:0016020; C:GO:0016021	C:membrane; C:integral component of membrane			IPR005178 (PFAM); PTHR23423:SF21 (PANTHER); IPR005178 (PANTHER); NON_CYTOPLASMIC_DOMAIN (PHOBIUS); TRANSMEMBRANE (PHOBIUS); CYTOPLASMIC_DOMAIN (PHOBIUS); NON_CYTOPLASMIC_DOMAIN (PHOBIUS); NON_CYTOPLASMIC_DOMAIN (PHOBIUS); TRANSMEMBRANE (PHOBIUS); TRANSMEMBRANE (PHOBIUS); TRANSMEMBRANE (PHOBIUS); TRANSMEMBRANE (PHOBIUS); CYTOPLASMIC_DOMAIN (PHOBIUS); CYTOPLASMIC_DOMAIN (PHOBIUS); TRANSMEMBRANE (PH…	no GO terms	no GO terms
259	gbr.54.2	31.0059	-2.07744	0.684621	-3.03444	0.00240981	0.0921711	20.6906	158.64	58.3022	53.3009	12.9944	3.9728	27.3201	12.4692	2.42481	30.2175	5.93067	10.8772	5.93617	gbr.54.2.t1	uncharacterized protein LOC110977193	N	1	0	Transmembrane	No	378	20	0	66.13						PF13385 (PFAM); G3DSA:2.60.120.200 (GENE3D); CYTOPLASMIC_DOMAIN (PHOBIUS); TRANSMEMBRANE (PHOBIUS); NON_CYTOPLASMIC_DOMAIN (PHOBIUS); IPR013320 (SUPERFAMILY); TMhelix (TMHMM)	no GO terms	no GO terms
260	gbr.9.103	690.006	-1.37121	0.453273	-3.02513	0.00248523	0.0921711	1946.21	1845.17	540.621	709.092	799.587	409.198	485.387	878.185	315.225	151.088	256.996	366.201	267.128	gbr.9.103.t1	T-complex protein 1 subunit beta-like	N	0	0	Intracellular	No	577	20	0	89.26	4	P:GO:0006457; F:GO:0005524; F:GO:0051082; C:GO:0005832	P:protein folding; F:ATP binding; F:unfolded protein binding; C:chaperonin-containing T-complex			Coil (COILS); IPR017998 (PRINTS); IPR027409 (G3DSA:3.50.7.GENE3D); IPR027413 (G3DSA:1.10.560.GENE3D); IPR002423 (PFAM); IPR012716 (TIGRFAM); IPR027410 (G3DSA:3.30.260.GENE3D); mobidb-lite (MOBIDB_LITE); IPR012716 (PTHR11353:PANTHER); PTHR11353 (PANTHER); IPR002194 (PROSITE_PATTERNS); IPR002194 (PROSITE_PATTERNS); IPR002194 (PROSITE_PATTERNS); IPR012716 (CDD); IPR027409 (SUPERFAMILY); IPR027413 (S…	P:GO:0006457; F:GO:0005524; F:GO:0051082; C:GO:0005829; C:GO:0005832	P:protein folding; F:ATP binding; F:unfolded protein binding; C:cytosol; C:chaperonin-containing T-complex
261	gbr.368.2	28.6404	0.862889	0.285511	3.02227	0.00250889	0.092675	33.6222	11.703	19.4341	19.9878	15.0157	27.8096	20.9454	42.7514	31.5225	34.4144	41.5147	38.9768	34.6277	gbr.368.2.t1	prolyl 3-hydroxylase 2-like	N	0	0	UPS	UPS	811	20	0	68.15	5	P:GO:0032963; P:GO:0055114; F:GO:0005506; F:GO:0019797; F:GO:0031418	P:collagen metabolic process; P:obsolete oxidation-reduction process; F:iron ion binding; F:procollagen-proline 3-dioxygenase activity; F:L-ascorbic acid binding	EC:1.14.11.7; EC:1.14.11	Procollagen-proline 3-dioxygenase; Acting on paired donors, with incorporation or reduction of molecular oxygen. The oxygen incorporated need not be derived from O(2)	IPR006620 (SMART); IPR005123 (PFAM); G3DSA:2.60.120.620 (GENE3D); mobidb-lite (MOBIDB_LITE); mobidb-lite (MOBIDB_LITE); mobidb-lite (MOBIDB_LITE); IPR039575 (PANTHER); IPR039838 (PTHR14049:PANTHER); IPR039838 (PTHR14049:PANTHER); IPR005123 (PROSITE_PROFILES)	P:GO:0032963; P:GO:0055114; F:GO:0005506; F:GO:0016491; F:GO:0016705; F:GO:0019797; F:GO:0031418	P:collagen metabolic process; P:obsolete oxidation-reduction process; F:iron ion binding; F:oxidoreductase activity; F:oxidoreductase activity, acting on paired donors, with incorporation or reduction of molecular oxygen; F:procollagen-proline 3-dioxygenase activity; F:L-ascorbic acid binding
262	gbr.61.45	173.534	0.861288	0.285241	3.01951	0.00253185	0.0931664	69.8307	101.426	86.57	129.445	142.361	119.184	233.131	260.071	201.259	305.533	142.336	229.329	235.468	gbr.61.45.t1	protein Wnt-7b isoform X1	Y	0	0	Signal peptide	Yes	349	20	0	83.42	4	P:GO:0007275; P:GO:0016055; F:GO:0005102; C:GO:0005576	P:multicellular organism development; P:Wnt signaling pathway; F:signaling receptor binding; C:extracellular region			IPR005817 (PRINTS); IPR005817 (SMART); IPR043158 (G3DSA:3.30.2460.GENE3D); IPR005817 (PFAM); IPR005817 (PANTHER); PTHR12027:SF73 (PANTHER); IPR018161 (PROSITE_PATTERNS); SIGNAL_PEPTIDE_H_REGION (PHOBIUS); SIGNAL_PEPTIDE_C_REGION (PHOBIUS); SIGNAL_PEPTIDE (PHOBIUS); SIGNAL_PEPTIDE_N_REGION (PHOBIUS); NON_CYTOPLASMIC_DOMAIN (PHOBIUS); SignalP-TM (SIGNALP_EUK); SignalP-TM (SIGNALP_GRAM_POSITIVE)	P:GO:0007275; P:GO:0016055; F:GO:0005102; C:GO:0005576	P:multicellular organism development; P:Wnt signaling pathway; F:signaling receptor binding; C:extracellular region
263	gbr.153.36	197.822	-0.46035	0.153038	-3.00807	0.00262912	0.0956505	259.926	196.35	263.243	244.613	205.889	188.708	224.025	195.944	152.763	176.269	156.174	150.469	157.309	gbr.153.36.t1	septin-6 isoform X3	N	0	0	Intracellular	No	428	20	0	90.06	1	F:GO:0005525	F:GTP binding			Coil (COILS); IPR030379 (PFAM); G3DSA:3.40.50.300 (GENE3D); IPR016491 (PIRSF); mobidb-lite (MOBIDB_LITE); mobidb-lite (MOBIDB_LITE); mobidb-lite (MOBIDB_LITE); PTHR18884:SF69 (PANTHER); PTHR18884 (PANTHER); IPR030379 (PROSITE_PROFILES); IPR016491 (CDD); IPR027417 (SUPERFAMILY)	F:GO:0005525	F:GTP binding
264	gbr.219.21	764.4	-0.556473	0.184933	-3.00905	0.00262063	0.0956505	897.454	1278.87	855.983	704.333	1082.29	695.239	762.231	536.174	615.093	731.096	597.021	561.084	620.33	gbr.219.21.t1	protein Smaug homolog 1 isoform X1	N	0	0	Intracellular	No	741	20	0	62.05	5	P:GO:0017148; P:GO:0043488; F:GO:0003723; F:GO:0005515; F:GO:0030371	P:negative regulation of translation; P:regulation of mRNA stability; F:RNA binding; F:protein binding; F:translation repressor activity			IPR001660 (SMART); IPR001660 (PFAM); IPR013761 (G3DSA:1.10.150.GENE3D); mobidb-lite (MOBIDB_LITE); mobidb-lite (MOBIDB_LITE); mobidb-lite (MOBIDB_LITE); mobidb-lite (MOBIDB_LITE); mobidb-lite (MOBIDB_LITE); mobidb-lite (MOBIDB_LITE); mobidb-lite (MOBIDB_LITE); mobidb-lite (MOBIDB_LITE); mobidb-lite (MOBIDB_LITE); mobidb-lite (MOBIDB_LITE); mobidb-lite (MOBIDB_LITE); PTHR12515 (PANTHER); PTHR12515…	P:GO:0017148; P:GO:0043488; F:GO:0003723; F:GO:0005515; F:GO:0030371	P:negative regulation of translation; P:regulation of mRNA stability; F:RNA binding; F:protein binding; F:translation repressor activity
265	gbr.232.34	24.0191	1.60062	0.531794	3.00985	0.0026138	0.0956505	19.3974	4.55115	5.3002	27.6023	15.3045	1.9864	11.8387	8.90654	37.1804	20.9844	61.2836	65.2635	32.6489	gbr.232.34.t1	uncharacterized protein LOC110983015	N	0	0	Intracellular	No	347	1	6.53421e-28	58.18						no IPS match	no IPS match	no IPS match
266	gbr.124.36	10.3451	-2.02492	0.674585	-3.00173	0.00268448	0.0969328	23.2769	7.15181	15.9006	17.1324	10.1067	37.7416	1.82134	1.78131	5.65789	8.39376	0	4.53218	0.989362	gbr.124.36.t1	uncharacterized protein LOC110982700	Y	0	0	Signal peptide	Yes	116	2	3.77272e-81	86.21						SIGNAL_PEPTIDE (PHOBIUS); SIGNAL_PEPTIDE_C_REGION (PHOBIUS); NON_CYTOPLASMIC_DOMAIN (PHOBIUS); SIGNAL_PEPTIDE_H_REGION (PHOBIUS); SIGNAL_PEPTIDE_N_REGION (PHOBIUS); SignalP-noTM (SIGNALP_EUK); SignalP-TM (SIGNALP_GRAM_POSITIVE); SignalP-TM (SIGNALP_GRAM_NEGATIVE)	no GO terms	no GO terms
267	gbr.20.37	67.602	1.22134	0.406806	3.00226	0.00267983	0.0969328	53.0196	55.2639	49.4686	34.2649	30.3202	67.5375	5.46402	69.471	108.308	55.3988	100.821	149.562	99.9256	gbr.20.37.t1	sulfotransferase 1A1-like	N	0	0	UPS	UPS	313	20	0	71.25	1	F:GO:0008146	F:sulfotransferase activity			G3DSA:3.40.50.300 (GENE3D); IPR000863 (PFAM); PTHR11783 (PANTHER); PTHR11783:SF274 (PANTHER); IPR027417 (SUPERFAMILY)	F:GO:0008146	F:sulfotransferase activity
268	gbr.63.50	18.1264	-1.74021	0.579991	-3.00042	0.00269608	0.0969886	40.088	57.8646	11.4838	39.9757	18.4809	9.93199	9.1067	16.0318	2.42481	14.2694	3.95378	9.06437	2.96809	gbr.63.50.t1	mitochondrial 2-oxodicarboxylate carrier isoform X1	N	0	0	UPS	UPS	341	20	0	81.9	1	P:GO:0055085	P:transmembrane transport			IPR002067 (PRINTS); IPR018108 (PFAM); IPR023395 (G3DSA:1.50.40.GENE3D); PTHR46356 (PANTHER); IPR018108 (PROSITE_PROFILES); IPR018108 (PROSITE_PROFILES); IPR018108 (PROSITE_PROFILES); IPR023395 (SUPERFAMILY)	P:GO:0055085	P:transmembrane transport
269	gbr.225.40	469.748	-1.38021	0.460197	-2.99917	0.00270715	0.0970188	928.49	1919.28	426.666	236.047	472.417	222.477	387.945	336.667	170.545	379.398	187.805	241.112	197.872	gbr.225.40.t1	uncharacterized protein LOC110987782 isoform X2	Y	0	0	Signal peptide	Yes	378	2	0	99.21						mobidb-lite (MOBIDB_LITE); mobidb-lite (MOBIDB_LITE); mobidb-lite (MOBIDB_LITE); mobidb-lite (MOBIDB_LITE); mobidb-lite (MOBIDB_LITE); mobidb-lite (MOBIDB_LITE); mobidb-lite (MOBIDB_LITE); mobidb-lite (MOBIDB_LITE); mobidb-lite (MOBIDB_LITE); mobidb-lite (MOBIDB_LITE); SIGNAL_PEPTIDE_N_REGION (PHOBIUS); NON_CYTOPLASMIC_DOMAIN (PHOBIUS); SIGNAL_PEPTIDE_H_REGION (PHOBIUS); SIGNAL_PEPTIDE (PHOBIUS);…	no GO terms	no GO terms
270	gbr.308.24	123.828	-1.13846	0.379732	-2.99806	0.00271705	0.0970188	199.147	138.485	128.088	157.999	355.468	55.6191	120.208	149.63	64.6616	62.9532	59.3067	59.8248	58.3724	gbr.308.24.t1	ATP-binding cassette sub-family F member 3	Y	0	0	Intracellular	Yes	682	20	0	75.88	2	F:GO:0005524; F:GO:0016887	F:ATP binding; F:ATPase	EC:3.6.1.3; EC:3.6.1.15	Deleted entry; Nucleoside-triphosphate phosphatase	Coil (COILS); IPR003593 (SMART); IPR003439 (PFAM); IPR032781 (PFAM); IPR003439 (PFAM); G3DSA:3.40.50.300 (GENE3D); G3DSA:3.40.50.300 (GENE3D); mobidb-lite (MOBIDB_LITE); mobidb-lite (MOBIDB_LITE); PTHR19211:SF45 (PANTHER); PTHR19211 (PANTHER); IPR017871 (PROSITE_PATTERNS); SIGNAL_PEPTIDE_C_REGION (PHOBIUS); SIGNAL_PEPTIDE (PHOBIUS); SIGNAL_PEPTIDE_H_REGION (PHOBIUS); NON_CYTOPLASMIC_DOMAIN (PHOBI…	F:GO:0005524; F:GO:0016887	F:ATP binding; F:ATPase
271	gbr.221.15_gbr.221.14	277.747	0.50226	0.167933	2.99084	0.00278209	0.0971817	204.32	256.815	280.911	199.878	202.712	278.096	213.097	301.041	310.376	408.776	276.765	376.171	301.755	gbr.221.15.t1_gbr.221.14.t1	histone demethylase UTY-like isoform X4	N	0	0	Intracellular	No	1616	20	0	84.46						IPR011990 (G3DSA:1.25.40.GENE3D); G3DSA:1.20.58.1370 (GENE3D); PF13432 (PFAM); IPR011990 (G3DSA:1.25.40.GENE3D); IPR003347 (PFAM); G3DSA:2.10.110.20 (GENE3D); G3DSA:2.60.120.650 (GENE3D); mobidb-lite (MOBIDB_LITE); mobidb-lite (MOBIDB_LITE); mobidb-lite (MOBIDB_LITE); mobidb-lite (MOBIDB_LITE); mobidb-lite (MOBIDB_LITE); mobidb-lite (MOBIDB_LITE); mobidb-lite (MOBIDB_LITE); mobidb-lite (MOBIDB_LI…	F:GO:0005515	F:protein binding
272	gbr.330.9	46.4109	1.02198	0.341688	2.99096	0.00278101	0.0971817	36.2085	23.4059	22.9675	22.8432	34.3629	59.5919	23.6774	33.8449	52.5375	33.575	85.0062	84.2986	91.0213	gbr.330.9.t1	vitamin D3 receptor B-like isoform X3	N	0	0	Intracellular	No	696	20	0	67.03	4	P:GO:0006355; F:GO:0003700; F:GO:0008270; F:GO:0043565	P:regulation of transcription, DNA-templated; F:DNA-binding transcription factor activity; F:zinc ion binding; F:sequence-specific DNA binding			IPR001723 (PRINTS); IPR001628 (PRINTS); IPR000536 (SMART); IPR001628 (SMART); IPR001628 (PFAM); IPR013088 (G3DSA:3.30.50.GENE3D); IPR000536 (PFAM); IPR035500 (G3DSA:1.10.565.GENE3D); mobidb-lite (MOBIDB_LITE); mobidb-lite (MOBIDB_LITE); mobidb-lite (MOBIDB_LITE); mobidb-lite (MOBIDB_LITE); mobidb-lite (MOBIDB_LITE); mobidb-lite (MOBIDB_LITE); PTHR24082 (PANTHER); PTHR24082:SF331 (PANTHER); IPR001…	P:GO:0006355; F:GO:0003700; F:GO:0008270; F:GO:0043565	P:regulation of transcription, DNA-templated; F:DNA-binding transcription factor activity; F:zinc ion binding; F:sequence-specific DNA binding
273	gbr.35.31	358.12	-1.16484	0.389347	-2.99177	0.00277363	0.0971817	790.122	586.448	477.902	391.191	742.411	139.048	239.506	372.293	165.695	209.005	100.821	250.177	190.947	gbr.35.31.t1	cytochrome c-type heme lyase	N	0	0	Intracellular	No	389	20	0	73.41	2	F:GO:0004408; C:GO:0005739	F:holocytochrome-c synthase activity; C:mitochondrion	EC:4.4.1.17	Holocytochrome-c synthase	IPR000511 (PFAM); mobidb-lite (MOBIDB_LITE); mobidb-lite (MOBIDB_LITE); PTHR12743:SF0 (PANTHER); IPR000511 (PANTHER); IPR000511 (PROSITE_PATTERNS); IPR000511 (PROSITE_PATTERNS)	F:GO:0004408; C:GO:0005739	F:holocytochrome-c synthase activity; C:mitochondrion
274	gbr.5.31	113.574	0.837413	0.279488	2.99624	0.0027333	0.0971817	81.4692	78.0197	110.421	120.879	67.8595	53.6327	71.0322	153.193	240.864	138.497	110.706	166.784	83.1064	gbr.5.31.t1	myosin-IIIb-like isoform X4	N	0	0	Intracellular	No	1806	20	0	84.87	6	P:GO:0006468; F:GO:0003774; F:GO:0004672; F:GO:0005515; F:GO:0005524; C:GO:0016459	P:protein phosphorylation; F:motor activity; F:protein kinase activity; F:protein binding; F:ATP binding; C:myosin complex	EC:3.6.1.15	Nucleoside-triphosphate phosphatase	IPR001609 (PRINTS); IPR001609 (SMART); IPR000719 (SMART); IPR000048 (SMART); IPR001609 (PFAM); IPR000048 (PFAM); G3DSA:1.20.120.720 (GENE3D); G3DSA:1.20.58.530 (GENE3D); G3DSA:1.20.5.190 (GENE3D); G3DSA:3.30.70.3240 (GENE3D); IPR036961 (G3DSA:3.40.850.GENE3D); G3DSA:3.30.200.20 (GENE3D); G3DSA:1.20.5.190 (GENE3D); G3DSA:1.10.510.10 (GENE3D); IPR000719 (PFAM); G3DSA:1.10.10.820 (GENE3D); mobidb-li…	P:GO:0006468; F:GO:0003774; F:GO:0004672; F:GO:0005515; F:GO:0005524; C:GO:0016459	P:protein phosphorylation; F:motor activity; F:protein kinase activity; F:protein binding; F:ATP binding; C:myosin complex
275	gbr.56.2	51.8537	-2.05904	0.688378	-2.99115	0.00277929	0.0971817	98.2803	149.538	10.6004	25.6986	248.914	9.93199	14.5707	26.7196	5.65789	11.7513	27.6765	19.0352	25.7234	gbr.56.2.t1	proteinase T-like	Y	0	0	Signal peptide	Yes	298	20	4.18623e-91	71.69	2	P:GO:0006508; F:GO:0004252	P:proteolysis; F:serine-type endopeptidase activity	EC:3.4.21.73; EC:3.4.24.7; EC:3.4.21.71; EC:3.4.24.3; EC:3.4.21.34; EC:3.4.21.78; EC:3.4.21.75; EC:3.4.21.26; EC:3.4.21.27; EC:3.4.21.68; EC:3.4.21.69; EC:3.4.24.34; EC:3.4.21.41; EC:3.4.21.83; EC:3.4.21.88; EC:3.4.21.45; EC:3.4.21.89; EC:3.4.21.42; EC:3.4.19.1; EC:3.4.21.43; EC:3.4.21.87; EC:3.4.21.38; EC:3.4.21.35; EC:3.4.21.79; EC:3.4.21.36; EC:3.4.21.102; EC:3.4.21.39; EC:3.4.21; EC:3.4.21.4;…	U-plasminogen activator; Interstitial collagenase; Pancreatic elastase II; Microbial collagenase; Plasma kallikrein; Granzyme A; Furin; Prolyl oligopeptidase; Coagulation factor XIa; T-plasminogen activator; Protein C (activated); Neutrophil collagenase; Complement subcomponent C1r; Oligopeptidase B; Repressor LexA; Complement factor I; Signal peptidase I; Complement subcomponent C1s; Acylaminoac…	IPR036852 (G3DSA:3.40.50.GENE3D); IPR000209 (PFAM); PTHR43806:SF11 (PANTHER); PTHR43806 (PANTHER); IPR023828 (PROSITE_PATTERNS); SIGNAL_PEPTIDE_C_REGION (PHOBIUS); SIGNAL_PEPTIDE (PHOBIUS); SIGNAL_PEPTIDE_N_REGION (PHOBIUS); NON_CYTOPLASMIC_DOMAIN (PHOBIUS); SIGNAL_PEPTIDE_H_REGION (PHOBIUS); PS51892 (PROSITE_PROFILES); SignalP-noTM (SIGNALP_EUK); SignalP-TM (SIGNALP_GRAM_POSITIVE); IPR036852 (SU…	P:GO:0006508; F:GO:0004252; F:GO:0008236	P:proteolysis; F:serine-type endopeptidase activity; F:serine-type peptidase activity
276	gbr.589.4	23.0184	-2.32553	0.776543	-2.99473	0.00274692	0.0971817	1.29316	25.3564	102.471	3.80721	34.0741	85.4151	2.73201	7.12523	4.84962	3.3575	11.8613	9.97081	6.92553	gbr.589.4.t1	uncharacterized protein LOC110987028	N	0	0	Intracellular	No	166	1	1.21899e-61	96.97						mobidb-lite (MOBIDB_LITE); mobidb-lite (MOBIDB_LITE)	no GO terms	no GO terms
277	gbr.4.26	29.5823	-0.92632	0.31034	-2.98486	0.00283711	0.0973478	24.5701	29.9075	60.069	22.8432	42.737	53.6327	31.8734	19.5944	23.4398	18.4663	19.7689	20.8481	16.8192	gbr.4.26.t1	probable insulin-like peptide 7	Y	0	0	Signal peptide	Yes	145	20	7.67412e-103	52.86	5	P:GO:0007165; F:GO:0005179; C:GO:0005576; C:GO:0016020; C:GO:0016021	P:signal transduction; F:hormone activity; C:extracellular region; C:membrane; C:integral component of membrane			SIGNAL_PEPTIDE (PHOBIUS); NON_CYTOPLASMIC_DOMAIN (PHOBIUS); SIGNAL_PEPTIDE_H_REGION (PHOBIUS); SIGNAL_PEPTIDE_C_REGION (PHOBIUS); SIGNAL_PEPTIDE_N_REGION (PHOBIUS); SignalP-noTM (SIGNALP_EUK); SignalP-TM (SIGNALP_GRAM_POSITIVE); SignalP-noTM (SIGNALP_GRAM_NEGATIVE); IPR036438 (SUPERFAMILY)	no GO terms	no GO terms
278	gbr.43.42_gbr.43.45_gbr.43.48	81.6412	1.0647	0.35663	2.98545	0.00283163	0.0973478	37.5017	46.8118	38.8682	53.3009	35.8067	139.048	33.6948	73.0337	92.951	84.777	164.082	116.024	145.436	gbr.43.42.t1_gbr.43.45.t1_gbr.43.48.t1	sodium- and chloride-dependent GABA transporter 1	N	12	12	Intracellular	No	640	20	0	75.9	3	P:GO:0006810; F:GO:0015293; C:GO:0016021	P:transport; F:symporter activity; C:integral component of membrane			IPR000175 (PRINTS); IPR000175 (PFAM); mobidb-lite (MOBIDB_LITE); mobidb-lite (MOBIDB_LITE); mobidb-lite (MOBIDB_LITE); mobidb-lite (MOBIDB_LITE); IPR000175 (PANTHER); PTHR11616:SF104 (PANTHER); IPR000175 (PROSITE_PROFILES); cd11496 (CDD); IPR037272 (SUPERFAMILY)	C:GO:0016021	C:integral component of membrane
279	gbr.50.21	303.118	0.532054	0.178321	2.98369	0.00284794	0.0973478	166.818	231.458	298.578	242.709	226.68	323.783	271.38	356.262	295.827	371.844	393.401	346.259	415.532	gbr.50.21.t1	homeobox protein Meis1-like isoform X2	N	0	0	Intracellular	No	469	20	0	79.54	2	P:GO:0006355; F:GO:0003677	P:regulation of transcription, DNA-templated; F:DNA binding			IPR001356 (SMART); IPR032453 (PFAM); IPR008422 (PFAM); G3DSA:1.10.10.60 (GENE3D); mobidb-lite (MOBIDB_LITE); mobidb-lite (MOBIDB_LITE); mobidb-lite (MOBIDB_LITE); mobidb-lite (MOBIDB_LITE); PTHR11850 (PANTHER); PTHR11850:SF47 (PANTHER); PTHR11850:SF47 (PANTHER); PTHR11850 (PANTHER); IPR001356 (PROSITE_PROFILES); IPR001356 (CDD); IPR009057 (SUPERFAMILY)	P:GO:0006355; F:GO:0003677	P:regulation of transcription, DNA-templated; F:DNA binding
280	gbr.55.73	348.099	-0.757763	0.254056	-2.98266	0.00285753	0.0973478	384.069	462.267	416.949	414.034	628.061	252.273	440.764	295.697	124.474	324.838	282.695	242.925	256.245	gbr.55.73.t1	charged multivesicular body protein 4b-like	N	0	0	UPS	UPS	152	20	4.69865e-104	79.41	1	P:GO:0007034	P:vacuolar transport			IPR005024 (PFAM); G3DSA:1.10.287.1060 (GENE3D); mobidb-lite (MOBIDB_LITE); mobidb-lite (MOBIDB_LITE); PTHR22761 (PANTHER); PTHR22761:SF14 (PANTHER)	P:GO:0007034	P:vacuolar transport
281	gbr.57.29	38.0072	1.1058	0.37048	2.98477	0.00283796	0.0973478	27.1564	33.1584	15.9006	38.0721	26.5663	9.93199	20.9454	51.6579	19.3985	75.5438	59.3067	78.86	37.5958	gbr.57.29.t1	dipeptidyl aminopeptidase-like protein 6 isoform X2	N	1	0	Transmembrane	No	694	20	0	65.26	2	P:GO:0006508; F:GO:0008236	P:proteolysis; F:serine-type peptidase activity			IPR001375 (PFAM); IPR038554 (G3DSA:2.140.10.GENE3D); IPR002469 (PFAM); IPR029058 (G3DSA:3.40.50.GENE3D); mobidb-lite (MOBIDB_LITE); PTHR11731 (PANTHER); CYTOPLASMIC_DOMAIN (PHOBIUS); TRANSMEMBRANE (PHOBIUS); NON_CYTOPLASMIC_DOMAIN (PHOBIUS); SSF82171 (SUPERFAMILY); IPR029058 (SUPERFAMILY); TMhelix (TMHMM)	P:GO:0006508; F:GO:0008236	P:proteolysis; F:serine-type peptidase activity
282	gbr.58.150_gbr.58.151	166.513	-1.8164	0.608821	-2.98348	0.00284993	0.0973478	650.46	409.603	154.589	91.373	285.299	99.3199	49.1762	199.507	23.4398	71.347	11.8613	54.3862	64.3085	gbr.58.150.t1_gbr.58.151.t1	tumor necrosis factor receptor superfamily member 1B	Y	1	1	Signal peptide	No	357	20	0	50.63	4	P:GO:0048519; P:GO:0050794; P:GO:0050896; P:GO:0051239	P:negative regulation of biological process; P:regulation of cellular process; P:response to stimulus; P:regulation of multicellular organismal process			G3DSA:2.10.50.10 (GENE3D); G3DSA:2.10.50.10 (GENE3D); mobidb-lite (MOBIDB_LITE); mobidb-lite (MOBIDB_LITE); mobidb-lite (MOBIDB_LITE); PTHR23097 (PANTHER); PTHR23097:SF185 (PANTHER); SSF57586 (SUPERFAMILY)	no GO terms	no GO terms
283	gbr.81.77	46.7787	-1.20419	0.403697	-2.98289	0.00285537	0.0973478	81.4692	47.462	33.568	53.3009	129.366	51.6463	45.5335	40.9701	35.5639	12.5906	15.8151	16.3159	44.5213	gbr.81.77.t1	WD repeat-containing protein 73	N	0	0	Intracellular	No	382	20	0	55.42	1	F:GO:0005515	F:protein binding			IPR042795 (PANTHER); IPR036322 (SUPERFAMILY)	F:GO:0005515	F:protein binding
284	gbr.1.53	212.369	0.8396	0.282283	2.97432	0.00293636	0.0996812	200.44	175.544	143.989	154.192	142.072	103.293	169.385	283.228	117.199	316.445	231.296	470.441	253.277	gbr.1.53.t1	cAMP-dependent protein kinase catalytic subunit alpha-like isoform X2	N	0	0	Intracellular	No	392	20	0	95.99	3	P:GO:0006468; F:GO:0004674; F:GO:0005524	P:protein phosphorylation; F:protein serine/threonine kinase activity; F:ATP binding	EC:2.7.11	Transferring phosphorus-containing groups	IPR000961 (SMART); IPR000719 (SMART); IPR000719 (PFAM); G3DSA:3.30.200.20 (GENE3D); G3DSA:1.10.510.10 (GENE3D); PTHR24353:SF116 (PANTHER); PTHR24353 (PANTHER); IPR017441 (PROSITE_PATTERNS); IPR008271 (PROSITE_PATTERNS); TRANSMEMBRANE (PHOBIUS); CYTOPLASMIC_DOMAIN (PHOBIUS); NON_CYTOPLASMIC_DOMAIN (PHOBIUS); IPR000719 (PROSITE_PROFILES); IPR000961 (PROSITE_PROFILES); IPR044109 (CDD); IPR011009 (SU…	P:GO:0006468; F:GO:0004672; F:GO:0004674; F:GO:0005524	P:protein phosphorylation; F:protein kinase activity; F:protein serine/threonine kinase activity; F:ATP binding
285	gbr.225.27	1883.63	1.17088	0.394086	2.97112	0.00296712	0.100021	731.93	1577.95	334.796	1209.74	1911.62	413.171	2174.68	3307.89	2832.99	2706.99	3008.83	2059.42	2217.16	gbr.225.27.t1	cysteine and glycine-rich protein 3	N	0	0	UPS	UPS	94	20	3.82385e-63	73.71	1	F:GO:0046872	F:metal ion binding			IPR001781 (SMART); IPR001781 (PFAM); G3DSA:2.10.110.10 (GENE3D); PTHR24215 (PANTHER); PTHR24215:SF1 (PANTHER); IPR001781 (PROSITE_PATTERNS); IPR001781 (PROSITE_PROFILES); cd09326 (CDD); SSF57716 (SUPERFAMILY); SSF57716 (SUPERFAMILY)	no GO terms	no GO terms
286	gbr.74.14	38.2199	0.795034	0.267537	2.97168	0.00296173	0.100021	21.9838	25.3564	20.3174	24.7468	28.2988	49.6599	30.9628	57.0019	58.1954	33.575	61.2836	38.9768	46.5	gbr.74.14.t1	tRNA (guanine-N(7)-)-methyltransferase non-catalytic subunit wdr4	N	0	0	Intracellular	No	1011	20	0	65.37	2	P:GO:0036265; F:GO:0005515	P:RNA (guanine-N7)-methylation; F:protein binding			Coil (COILS); IPR001680 (SMART); IPR013087 (SMART); IPR015943 (G3DSA:2.130.10.GENE3D); G3DSA:3.30.160.60 (GENE3D); G3DSA:3.30.160.60 (GENE3D); IPR013087 (PFAM); G3DSA:3.30.160.60 (GENE3D); mobidb-lite (MOBIDB_LITE); mobidb-lite (MOBIDB_LITE); mobidb-lite (MOBIDB_LITE); mobidb-lite (MOBIDB_LITE); mobidb-lite (MOBIDB_LITE); mobidb-lite (MOBIDB_LITE); mobidb-lite (MOBIDB_LITE); mobidb-lite (MOBIDB_L…	P:GO:0036265; F:GO:0005515	P:RNA (guanine-N7)-methylation; F:protein binding
287	gbr.189.17	27.9114	-1.11715	0.376458	-2.96753	0.00300198	0.100844	24.5701	59.1649	39.7515	42.8311	24.5449	25.8232	40.0695	16.0318	8.89097	9.23314	33.6071	13.5966	24.734	gbr.189.17.t1	pollen-specific leucine-rich repeat extensin-like protein 1	N	0	0	Intracellular	No	893	20	0	81.27						mobidb-lite (MOBIDB_LITE); mobidb-lite (MOBIDB_LITE); mobidb-lite (MOBIDB_LITE); mobidb-lite (MOBIDB_LITE); mobidb-lite (MOBIDB_LITE); mobidb-lite (MOBIDB_LITE); mobidb-lite (MOBIDB_LITE); mobidb-lite (MOBIDB_LITE); mobidb-lite (MOBIDB_LITE); mobidb-lite (MOBIDB_LITE); mobidb-lite (MOBIDB_LITE); mobidb-lite (MOBIDB_LITE); PTHR35538:SF3 (PANTHER); PTHR35538 (PANTHER)	no GO terms	no GO terms
288	gbr.23.53	1376.87	-0.452665	0.152679	-2.9648	0.00302877	0.101039	1928.1	1513.58	1586.53	1346.8	1385.2	1849.34	1400.61	1120.44	968.307	1061.81	1130.78	1450.3	1157.55	gbr.23.53.t1	amyloid beta A4 precursor protein-binding family B member 2-like isoform X3	N	0	0	Intracellular	No	884	20	0	76.08	2	F:GO:0001540; F:GO:0005515	F:amyloid-beta binding; F:protein binding			Coil (COILS); IPR001202 (SMART); IPR006020 (SMART); IPR011993 (G3DSA:2.30.29.GENE3D); IPR006020 (PFAM); G3DSA:2.20.70.10 (GENE3D); IPR011993 (G3DSA:2.30.29.GENE3D); mobidb-lite (MOBIDB_LITE); mobidb-lite (MOBIDB_LITE); mobidb-lite (MOBIDB_LITE); mobidb-lite (MOBIDB_LITE); mobidb-lite (MOBIDB_LITE); mobidb-lite (MOBIDB_LITE); mobidb-lite (MOBIDB_LITE); mobidb-lite (MOBIDB_LITE); mobidb-lite (MOBID…	F:GO:0001540; F:GO:0005515	F:amyloid-beta binding; F:protein binding
289	gbr.44.103	74.81	-1.77079	0.597209	-2.96512	0.0030257	0.101039	215.958	168.393	22.9675	78.0477	220.615	33.7688	35.5161	76.5963	11.3158	9.23314	29.6533	51.6669	18.7979	gbr.44.103.t1	egg permeability glycoprotein	N	11	11	Intracellular	No	1334	20	0	76.51	5	P:GO:0055085; F:GO:0005524; F:GO:0016887; F:GO:0042626; C:GO:0016021	P:transmembrane transport; F:ATP binding; F:ATPase; F:ATPase-coupled transmembrane transporter activity; C:integral component of membrane	EC:3.6.1.3; EC:3.6.1.15	Deleted entry; Nucleoside-triphosphate phosphatase	IPR003593 (SMART); IPR011527 (PFAM); IPR003439 (PFAM); G3DSA:3.40.50.300 (GENE3D); IPR003439 (PFAM); mobidb-lite (MOBIDB_LITE); mobidb-lite (MOBIDB_LITE); mobidb-lite (MOBIDB_LITE); IPR039421 (PANTHER); PTHR24221:SF294 (PANTHER); IPR017871 (PROSITE_PATTERNS); IPR017871 (PROSITE_PATTERNS); TRANSMEMBRANE (PHOBIUS); TRANSMEMBRANE (PHOBIUS); CYTOPLASMIC_DOMAIN (PHOBIUS); CYTOPLASMIC_DOMAIN (PHOBIUS);…	P:GO:0055085; F:GO:0005524; F:GO:0016887; F:GO:0042626; C:GO:0016021	P:transmembrane transport; F:ATP binding; F:ATPase; F:ATPase-coupled transmembrane transporter activity; C:integral component of membrane
290	gbr.189.7	96.2907	1.76919	0.596951	2.96371	0.00303956	0.10105	19.3974	18.2046	15.9006	14.277	56.8864	51.6463	142.975	64.1271	303.101	191.378	177.92	20.8481	175.117	gbr.189.7.t1	RmlC-like cupin domain-containing protein	N	0	0	Intracellular	No	458	20	0	64.81						IPR014710 (G3DSA:2.60.120.GENE3D); mobidb-lite (MOBIDB_LITE); IPR011051 (SUPERFAMILY)	no GO terms	no GO terms
291	gbr.25.174	18.9916	-1.83374	0.619168	-2.96161	0.00306032	0.10139	25.8632	24.0561	51.2353	28.5541	37.2505	1.9864	28.2308	26.7196	1.61654	10.9119	1.97689	4.53218	3.95745	gbr.25.174.t1	yrdC domain-containing protein, mitochondrial	N	0	0	UPS	UPS	247	20	9.1351e-158	81.96	1	F:GO:0003725	F:double-stranded RNA binding			IPR006070 (TIGRFAM); G3DSA:3.90.870.10 (GENE3D); IPR006070 (PFAM); PTHR17490:SF10 (PANTHER); PTHR17490 (PANTHER); IPR006070 (PROSITE_PROFILES); IPR017945 (SUPERFAMILY)	F:GO:0003725	F:double-stranded RNA binding
292	gbr.134.17	86.0495	-0.968885	0.327386	-2.95946	0.00308179	0.101752	107.332	123.531	115.721	158.951	159.686	51.6463	57.3722	89.0654	51.7293	67.1501	61.2836	32.6317	42.5426	gbr.134.17.t1	dehydrodolichyl diphosphate synthase complex subunit NUS1	N	0	0	Transmembrane	No	254	20	9.27576e-165	66.24	3	P:GO:0019408; F:GO:0016765; C:GO:1904423	P:dolichol biosynthetic process; F:transferase activity, transferring alkyl or aryl (other than methyl) groups; C:dehydrodolichyl diphosphate synthase complex			IPR036424 (G3DSA:3.40.1180.GENE3D); IPR001441 (PFAM); PTHR21528:SF3 (PANTHER); IPR038887 (PANTHER); IPR036424 (SUPERFAMILY)	P:GO:0019408; F:GO:0016765; C:GO:1904423	P:dolichol biosynthetic process; F:transferase activity, transferring alkyl or aryl (other than methyl) groups; C:dehydrodolichyl diphosphate synthase complex
293	gbr.218.37	11.307	-1.53093	0.518416	-2.9531	0.00314601	0.103485	21.9838	21.4554	8.83367	10.4698	20.2135	25.8232	5.46402	1.78131	4.04135	3.3575	5.93067	12.6901	4.94681	gbr.218.37.t1	voltage-dependent calcium channel gamma-7 subunit-like	N	4	3	Transmembrane	No	250	20	2.11007e-175	55.12	2	P:GO:0006816; C:GO:0016021	P:calcium ion transport; C:integral component of membrane			IPR008368 (PRINTS); G3DSA:1.20.140.150 (GENE3D); IPR004031 (PFAM); PTHR12107 (PANTHER); SIGNAL_PEPTIDE_C_REGION (PHOBIUS); TRANSMEMBRANE (PHOBIUS); TRANSMEMBRANE (PHOBIUS); NON_CYTOPLASMIC_DOMAIN (PHOBIUS); SIGNAL_PEPTIDE_N_REGION (PHOBIUS); NON_CYTOPLASMIC_DOMAIN (PHOBIUS); CYTOPLASMIC_DOMAIN (PHOBIUS); SIGNAL_PEPTIDE_H_REGION (PHOBIUS); SIGNAL_PEPTIDE (PHOBIUS); TRANSMEMBRANE (PHOBIUS); CYTOPLA…	P:GO:0006816; C:GO:0016020; C:GO:0016021	P:calcium ion transport; C:membrane; C:integral component of membrane
294	gbr.30.79	179.067	-0.592384	0.200662	-2.95214	0.00315575	0.103485	178.456	170.343	287.094	252.227	177.301	244.327	175.759	167.443	168.928	141.015	124.544	118.743	121.692	gbr.30.79.t1	endoplasmic reticulum aminopeptidase 1-like isoform X2	N	1	1	Transmembrane	No	1018	20	0	63.16	3	P:GO:0006508; F:GO:0008237; F:GO:0008270	P:proteolysis; F:metallopeptidase activity; F:zinc ion binding			IPR001930 (PRINTS); PF17900 (PFAM); IPR024571 (PFAM); G3DSA:1.25.50.20 (GENE3D); IPR014782 (PFAM); G3DSA:1.10.390.60 (GENE3D); G3DSA:2.60.40.1910 (GENE3D); IPR042097 (G3DSA:2.60.40.GENE3D); mobidb-lite (MOBIDB_LITE); mobidb-lite (MOBIDB_LITE); mobidb-lite (MOBIDB_LITE); PTHR11533 (PANTHER); NON_CYTOPLASMIC_DOMAIN (PHOBIUS); CYTOPLASMIC_DOMAIN (PHOBIUS); TRANSMEMBRANE (PHOBIUS); IPR034016 (CDD); I…	P:GO:0006508; F:GO:0008237; F:GO:0008270	P:proteolysis; F:metallopeptidase activity; F:zinc ion binding
295	gbr.328.2	11.9016	-2.98947	1.01394	-2.94838	0.00319447	0.1044	12.9316	14.9538	5.3002	5.71081	94.137	0	5.46402	8.90654	0.80827	0	1.97689	4.53218	0	gbr.328.2.t1	E3 ubiquitin-protein ligase listerin	N	0	0	UPS	UPS	1560	20	0	58.22	3	P:GO:1990116; F:GO:0061630; C:GO:1990112	P:ribosome-associated ubiquitin-dependent protein catabolic process; F:ubiquitin protein ligase activity; C:RQC complex			mobidb-lite (MOBIDB_LITE); mobidb-lite (MOBIDB_LITE); mobidb-lite (MOBIDB_LITE); mobidb-lite (MOBIDB_LITE); PTHR12389:SF0 (PANTHER); IPR039795 (PANTHER); IPR016024 (SUPERFAMILY)	P:GO:1990116; F:GO:0061630; C:GO:1990112	P:ribosome-associated ubiquitin-dependent protein catabolic process; F:ubiquitin protein ligase activity; C:RQC complex
296	gbr.3.105	16.4103	-1.65339	0.561199	-2.94617	0.00321734	0.104792	12.9316	5.20131	45.0517	35.2167	20.5022	23.8368	27.3201	1.78131	11.3158	14.2694	0	9.97081	5.93617	gbr.3.105.t1	testis-expressed sequence 36 protein-like	N	0	0	Intracellular	No	172	20	3.08691e-117	56.52						IPR029369 (PFAM); mobidb-lite (MOBIDB_LITE); mobidb-lite (MOBIDB_LITE); mobidb-lite (MOBIDB_LITE); mobidb-lite (MOBIDB_LITE); mobidb-lite (MOBIDB_LITE); PTHR35440 (PANTHER)	no GO terms	no GO terms
297	gbr.1.56	109.219	-0.776816	0.264118	-2.94116	0.00326981	0.105881	82.7624	103.376	143.989	135.156	161.708	156.925	163.01	103.316	110.733	50.3626	49.4222	67.0763	92.0107	gbr.1.56.t1	phospholipase A-2-activating protein-like	N	0	0	UPS	UPS	794	20	0	72.52	1	F:GO:0005515	F:protein binding			IPR001680 (SMART); IPR038122 (G3DSA:1.10.150.GENE3D); IPR015155 (PFAM); IPR011989 (G3DSA:1.25.10.GENE3D); IPR015943 (G3DSA:2.130.10.GENE3D); IPR001680 (PFAM); IPR013535 (PFAM); mobidb-lite (MOBIDB_LITE); mobidb-lite (MOBIDB_LITE); PTHR19849:SF2 (PANTHER); PTHR19849 (PANTHER); IPR013535 (PROSITE_PROFILES); IPR015155 (PROSITE_PROFILES); IPR017986 (PROSITE_PROFILES); IPR001680 (PROSITE_PROFILES); IP…	F:GO:0005515	F:protein binding
298	gbr.63.22	36.2683	-0.987743	0.335865	-2.94089	0.00327274	0.105881	49.1401	43.561	66.2525	19.036	41.582	71.5103	39.1588	14.2505	17.7819	24.3419	31.6302	34.4446	18.7979	gbr.63.22.t1	glycoprotein hormone beta-5	Y	0	0	Signal peptide	Yes	131	20	8.06865e-92	63.3	2	F:GO:0005179; C:GO:0005576	F:hormone activity; C:extracellular region			IPR001545 (SMART); IPR006208 (PFAM); IPR029034 (G3DSA:2.10.90.GENE3D); PTHR11515:SF13 (PANTHER); IPR001545 (PANTHER); NON_CYTOPLASMIC_DOMAIN (PHOBIUS); SIGNAL_PEPTIDE (PHOBIUS); SIGNAL_PEPTIDE_N_REGION (PHOBIUS); SIGNAL_PEPTIDE_C_REGION (PHOBIUS); SIGNAL_PEPTIDE_H_REGION (PHOBIUS); IPR001545 (CDD); SignalP-noTM (SIGNALP_EUK); IPR029034 (SUPERFAMILY)	F:GO:0005179; C:GO:0005576	F:hormone activity; C:extracellular region
299	gbr.24.45	11562.6	-0.69297	0.236062	-2.93554	0.00332969	0.106267	12052.3	19055.7	18070.2	10026.3	14779.8	11199.3	13041.7	10659.4	6593.86	5444.19	11039	10861.8	7490.46	gbr.24.45.t1	---NA---	Y	0	0	Signal peptide	Yes	79									SIGNAL_PEPTIDE_C_REGION (PHOBIUS); NON_CYTOPLASMIC_DOMAIN (PHOBIUS); SIGNAL_PEPTIDE (PHOBIUS); SIGNAL_PEPTIDE_H_REGION (PHOBIUS); SIGNAL_PEPTIDE_N_REGION (PHOBIUS); SignalP-TM (SIGNALP_GRAM_POSITIVE); SignalP-noTM (SIGNALP_GRAM_NEGATIVE); SignalP-noTM (SIGNALP_EUK)	no GO terms	no GO terms
300	gbr.38.101	49.7339	0.78012	0.265835	2.9346	0.00333979	0.106267	25.8632	21.4554	41.5183	52.3491	30.0314	41.7144	49.1762	57.0019	53.3458	73.0257	85.0062	61.6377	54.4149	gbr.38.101.t1	eukaryotic translation initiation factor 5B-like	N	0	0	Intracellular	No	542	12	0	63.92						Coil (COILS); mobidb-lite (MOBIDB_LITE); mobidb-lite (MOBIDB_LITE); mobidb-lite (MOBIDB_LITE); mobidb-lite (MOBIDB_LITE); mobidb-lite (MOBIDB_LITE); mobidb-lite (MOBIDB_LITE); mobidb-lite (MOBIDB_LITE); mobidb-lite (MOBIDB_LITE); mobidb-lite (MOBIDB_LITE); mobidb-lite (MOBIDB_LITE); mobidb-lite (MOBIDB_LITE); mobidb-lite (MOBIDB_LITE)	no GO terms	no GO terms
301	gbr.493.8	88.6203	-1.88773	0.642546	-2.93789	0.00330457	0.106267	231.476	247.062	46.8185	137.059	231.588	9.93199	30.0521	103.316	19.3985	27.6994	7.90756	38.9768	20.7766	gbr.493.8.t1	probable peptidyl-tRNA hydrolase	N	0	0	Intracellular	No	160	20	9.47085e-115	72.98	1	F:GO:0004045	F:aminoacyl-tRNA hydrolase activity	EC:3.1.1.29; EC:3.1.1.1	Aminoacyl-tRNA hydrolase; Carboxylesterase	IPR001328 (PFAM); IPR036416 (G3DSA:3.40.50.GENE3D); IPR001328 (PANTHER); PTHR17224:SF1 (PANTHER); IPR001328 (CDD); IPR036416 (SUPERFAMILY)	F:GO:0004045	F:aminoacyl-tRNA hydrolase activity
302	gbr.517.13	268.036	-0.59488	0.202626	-2.93585	0.00332636	0.106267	334.929	280.871	357.764	301.721	374.527	212.545	353.34	229.789	148.722	224.953	292.58	175.849	196.883	gbr.517.13.t1	ADP-ribosylation factor-like protein 1	N	0	0	UPS	UPS	181	20	2.29094e-130	93.16	1	F:GO:0005525	F:GTP binding			IPR006689 (PRINTS); SM00177 (SMART); SM00175 (SMART); SM00178 (SMART); G3DSA:3.40.50.300 (GENE3D); IPR006689 (PFAM); IPR005225 (TIGRFAM); PTHR11711:SF372 (PANTHER); PTHR11711 (PANTHER); PS51417 (PROSITE_PROFILES); cd04151 (CDD); IPR027417 (SUPERFAMILY)	F:GO:0005525	F:GTP binding
303	gbr.7.102	27.3208	-1.03386	0.352269	-2.93485	0.00333709	0.106267	37.5017	33.8085	15.9006	38.0721	50.2449	19.864	52.8189	14.2505	21.015	18.4663	27.6765	12.6901	12.8617	gbr.7.102.t1	histone deacetylase complex subunit SAP130-like isoform X1	N	0	0	Intracellular	No	1045	20	0	59.44	1	P:GO:0006355	P:regulation of transcription, DNA-templated			IPR031963 (PFAM); mobidb-lite (MOBIDB_LITE); mobidb-lite (MOBIDB_LITE); mobidb-lite (MOBIDB_LITE); mobidb-lite (MOBIDB_LITE); mobidb-lite (MOBIDB_LITE); mobidb-lite (MOBIDB_LITE); mobidb-lite (MOBIDB_LITE); mobidb-lite (MOBIDB_LITE); mobidb-lite (MOBIDB_LITE); mobidb-lite (MOBIDB_LITE); mobidb-lite (MOBIDB_LITE); mobidb-lite (MOBIDB_LITE); mobidb-lite (MOBIDB_LITE); mobidb-lite (MOBIDB_LITE); IPR…	P:GO:0006355	P:regulation of transcription, DNA-templated
304	gbr.11.80	120.922	-0.602813	0.205872	-2.92809	0.00341054	0.10677	138.368	131.983	102.471	146.577	172.681	186.721	124.762	92.628	90.5262	64.6319	116.636	106.053	97.9468	gbr.11.80.t1	trissin receptor-like	N	15	14	Transmembrane	No	1003	20	0	59.68	3	P:GO:0007186; F:GO:0004930; C:GO:0016021	P:G protein-coupled receptor signaling pathway; F:G protein-coupled receptor activity; C:integral component of membrane			IPR000276 (PRINTS); IPR000276 (SMART); IPR000276 (PFAM); PF13347 (PFAM); G3DSA:1.20.1070.10 (GENE3D); G3DSA:1.20.1250.20 (GENE3D); mobidb-lite (MOBIDB_LITE); mobidb-lite (MOBIDB_LITE); mobidb-lite (MOBIDB_LITE); mobidb-lite (MOBIDB_LITE); PTHR24243 (PANTHER); PTHR24243:SF211 (PANTHER); IPR000276 (PROSITE_PATTERNS); CYTOPLASMIC_DOMAIN (PHOBIUS); TRANSMEMBRANE (PHOBIUS); TRANSMEMBRANE (PHOBIUS); TR…	P:GO:0007186; F:GO:0004930; C:GO:0016021	P:G protein-coupled receptor signaling pathway; F:G protein-coupled receptor activity; C:integral component of membrane
305	gbr.150.17	207.22	0.587957	0.200697	2.92957	0.00339435	0.10677	159.059	102.726	176.673	190.36	165.75	188.708	195.794	247.602	339.473	235.025	268.857	201.229	222.606	gbr.150.17.t1	glia maturation factor gamma-like	N	0	0	UPS	UPS	132	20	8.92549e-56	74.41	3	P:GO:0034316; F:GO:0003779; F:GO:0071933	P:negative regulation of Arp2/3 complex-mediated actin nucleation; F:actin binding; F:Arp2/3 complex binding			IPR002108 (SMART); IPR002108 (PFAM); IPR029006 (G3DSA:3.40.20.GENE3D); IPR011171 (PANTHER); IPR002108 (PROSITE_PROFILES); IPR011171 (CDD); SSF55753 (SUPERFAMILY)	P:GO:0034316; F:GO:0003779; F:GO:0071933	P:negative regulation of Arp2/3 complex-mediated actin nucleation; F:actin binding; F:Arp2/3 complex binding
306	gbr.17.127	250.35	-1.68555	0.576344	-2.92455	0.00344954	0.10677	691.842	1178.1	156.356	178.939	205.022	73.4967	85.603	147.849	55.7706	80.5801	85.0062	201.229	114.766	gbr.17.127.t1	eukaryotic translation initiation factor 2-alpha kinase 3-like	Y	0	0	Signal peptide	Yes	1125	20	0	57.93	4	P:GO:0006468; F:GO:0004672; F:GO:0005515; F:GO:0005524	P:protein phosphorylation; F:protein kinase activity; F:protein binding; F:ATP binding			IPR000719 (SMART); IPR015943 (G3DSA:2.130.10.GENE3D); G3DSA:1.10.510.10 (GENE3D); G3DSA:3.30.200.20 (GENE3D); IPR000719 (PFAM); mobidb-lite (MOBIDB_LITE); mobidb-lite (MOBIDB_LITE); mobidb-lite (MOBIDB_LITE); mobidb-lite (MOBIDB_LITE); PTHR11042 (PANTHER); IPR017441 (PROSITE_PATTERNS); IPR008271 (PROSITE_PATTERNS); CYTOPLASMIC_DOMAIN (PHOBIUS); SIGNAL_PEPTIDE_N_REGION (PHOBIUS); TRANSMEMBRANE (PH…	P:GO:0006468; F:GO:0004672; F:GO:0005515; F:GO:0005524	P:protein phosphorylation; F:protein kinase activity; F:protein binding; F:ATP binding
307	gbr.207.26	144.548	-1.22862	0.420152	-2.92423	0.00345305	0.10677	249.58	390.098	94.5203	193.216	254.69	43.7007	147.529	151.411	46.8796	78.9013	69.1911	96.0823	63.3192	gbr.207.26.t1	pre-rRNA processing protein FTSJ3	N	0	0	Intracellular	No	892	20	0	66.01	3	P:GO:0031167; F:GO:0008649; C:GO:0005634	P:rRNA methylation; F:rRNA methyltransferase activity; C:nucleus			Coil (COILS); Coil (COILS); Coil (COILS); Coil (COILS); IPR024576 (PFAM); G3DSA:3.40.50.150 (GENE3D); IPR002877 (PFAM); IPR012920 (PFAM); mobidb-lite (MOBIDB_LITE); mobidb-lite (MOBIDB_LITE); mobidb-lite (MOBIDB_LITE); mobidb-lite (MOBIDB_LITE); mobidb-lite (MOBIDB_LITE); mobidb-lite (MOBIDB_LITE); mobidb-lite (MOBIDB_LITE); mobidb-lite (MOBIDB_LITE); mobidb-lite (MOBIDB_LITE); mobidb-lite (MOBID…	P:GO:0001510; P:GO:0006364; P:GO:0031167; P:GO:0032259; F:GO:0008168; F:GO:0008649; C:GO:0005634	P:RNA methylation; P:rRNA processing; P:rRNA methylation; P:methylation; F:methyltransferase activity; F:rRNA methyltransferase activity; C:nucleus
308	gbr.32.13	24.4084	1.0731	0.366995	2.92403	0.00345528	0.10677	14.2248	24.7062	17.6673	20.9396	15.0157	9.93199	8.19603	35.6262	29.0977	32.7357	57.3298	38.9768	12.8617	gbr.32.13.t1	uncharacterized protein LOC110982191 isoform X1	N	1	0	Transmembrane	No	310	6	0	78.97						mobidb-lite (MOBIDB_LITE); mobidb-lite (MOBIDB_LITE); mobidb-lite (MOBIDB_LITE); mobidb-lite (MOBIDB_LITE); mobidb-lite (MOBIDB_LITE); TRANSMEMBRANE (PHOBIUS); CYTOPLASMIC_DOMAIN (PHOBIUS); NON_CYTOPLASMIC_DOMAIN (PHOBIUS); TMhelix (TMHMM)	no GO terms	no GO terms
309	gbr.5.30	33.1948	-1.48022	0.505238	-2.92975	0.00339238	0.10677	46.5538	111.178	27.3844	58.0599	56.8864	17.8776	11.8387	26.7196	9.69924	16.7875	3.95378	20.8481	23.7447	gbr.5.30.t1	uncharacterized protein LOC110986683	N	1	0	Transmembrane	No	226	20	6.81068e-165	62.72	2	C:GO:0016020; C:GO:0016021	C:membrane; C:integral component of membrane			mobidb-lite (MOBIDB_LITE); mobidb-lite (MOBIDB_LITE); NON_CYTOPLASMIC_DOMAIN (PHOBIUS); TRANSMEMBRANE (PHOBIUS); CYTOPLASMIC_DOMAIN (PHOBIUS); SignalP-TM (SIGNALP_GRAM_POSITIVE); TMhelix (TMHMM)	no GO terms	no GO terms
310	gbr.51.31	15.5562	-1.38039	0.472012	-2.92447	0.00345042	0.10677	47.847	26.0066	17.6673	16.1806	18.4809	9.93199	17.3027	5.34393	19.3985	5.03626	5.93067	8.15793	4.94681	gbr.51.31.t1	pre-mRNA-splicing factor PRP46-like isoform X1	N	0	0	Intracellular	No	593	20	0	61.94	1	F:GO:0005515	F:protein binding			IPR001680 (SMART); IPR015943 (G3DSA:2.130.10.GENE3D); IPR001680 (PFAM); mobidb-lite (MOBIDB_LITE); mobidb-lite (MOBIDB_LITE); mobidb-lite (MOBIDB_LITE); mobidb-lite (MOBIDB_LITE); mobidb-lite (MOBIDB_LITE); mobidb-lite (MOBIDB_LITE); PTHR19924:SF29 (PANTHER); PTHR19924 (PANTHER); IPR017986 (PROSITE_PROFILES); IPR001680 (PROSITE_PROFILES); IPR001680 (PROSITE_PROFILES); IPR001680 (PROSITE_PROFILES)…	F:GO:0005515	F:protein binding
311	gbr.517.3	130.759	0.790928	0.269829	2.93122	0.00337638	0.10677	59.4854	60.4653	106.004	119.927	91.2493	131.102	118.387	85.5028	187.519	180.466	231.296	173.129	155.33	gbr.517.3.t1	endoplasmic reticulum-Golgi intermediate compartment protein 2	N	1	0	Transmembrane	No	390	20	0	76.19	6	P:GO:0006888; P:GO:0006890; C:GO:0005634; C:GO:0005783; C:GO:0016020; C:GO:0030134	P:endoplasmic reticulum to Golgi vesicle-mediated transport; P:retrograde vesicle-mediated transport, Golgi to endoplasmic reticulum; C:nucleus; C:endoplasmic reticulum; C:membrane; C:COPII-coated ER to Golgi transport vesicle			IPR012936 (PFAM); IPR039542 (PFAM); mobidb-lite (MOBIDB_LITE); mobidb-lite (MOBIDB_LITE); mobidb-lite (MOBIDB_LITE); PTHR10984 (PANTHER); PTHR10984:SF30 (PANTHER); TRANSMEMBRANE (PHOBIUS); NON_CYTOPLASMIC_DOMAIN (PHOBIUS); TRANSMEMBRANE (PHOBIUS); CYTOPLASMIC_DOMAIN (PHOBIUS); NON_CYTOPLASMIC_DOMAIN (PHOBIUS); TMhelix (TMHMM)	no GO terms	no GO terms
312	gbr.566.2	173.184	1.43849	0.491433	2.92713	0.00342109	0.10677	93.1077	120.931	78.6197	58.0599	220.327	39.728	64.6576	137.161	539.924	501.107	185.828	62.5442	149.394	gbr.566.2.t1	perlucin-like protein	Y	0	0	Signal peptide	Yes	251	20	1.08254e-16	40.91						IPR016186 (G3DSA:3.10.100.GENE3D); IPR003609 (PFAM); SIGNAL_PEPTIDE (PHOBIUS); SIGNAL_PEPTIDE_N_REGION (PHOBIUS); SIGNAL_PEPTIDE_C_REGION (PHOBIUS); NON_CYTOPLASMIC_DOMAIN (PHOBIUS); SIGNAL_PEPTIDE_H_REGION (PHOBIUS); IPR001304 (PROSITE_PROFILES); cd00037 (CDD); SignalP-noTM (SIGNALP_EUK); SignalP-noTM (SIGNALP_GRAM_NEGATIVE); IPR016187 (SUPERFAMILY)	no GO terms	no GO terms
313	gbr.474.15	12.4227	2.28251	0.781242	2.92165	0.00348188	0.107248	3.87949	12.3531	0.883367	3.80721	6.64157	1.9864	0.91067	0	53.3458	39.4507	17.792	3.62575	16.8192	gbr.474.15.t1	---NA---	Y	2	1	Transmembrane	No	101									mobidb-lite (MOBIDB_LITE); SIGNAL_PEPTIDE_C_REGION (PHOBIUS); TRANSMEMBRANE (PHOBIUS); SIGNAL_PEPTIDE_N_REGION (PHOBIUS); NON_CYTOPLASMIC_DOMAIN (PHOBIUS); SIGNAL_PEPTIDE_H_REGION (PHOBIUS); CYTOPLASMIC_DOMAIN (PHOBIUS); SIGNAL_PEPTIDE (PHOBIUS); SignalP-TM (SIGNALP_EUK); TMhelix (TMHMM); TMhelix (TMHMM)	no GO terms	no GO terms
314	gbr.216.40	75.6726	-0.971826	0.333735	-2.91197	0.00359153	0.10923	152.593	87.7722	84.8032	77.0959	137.163	65.5511	76.4963	99.7533	54.9623	47.8444	41.5147	23.5674	34.6277	gbr.216.40.t1	protein FAM199X isoform X2	N	0	0	UPS	UPS	313	20	0	55.48	1	F:GO:0005515	F:protein binding			IPR029672 (PFAM); mobidb-lite (MOBIDB_LITE); mobidb-lite (MOBIDB_LITE); mobidb-lite (MOBIDB_LITE); IPR029672 (PANTHER)	no GO terms	no GO terms
315	gbr.25.171	449.224	-0.727898	0.249911	-2.91262	0.00358405	0.10923	315.531	464.217	539.737	420.696	666.467	889.906	550.045	365.168	354.022	262.725	448.754	251.989	310.66	gbr.25.171.t1	tubulin alpha chain	N	0	0	Intracellular	No	451	20	0	98.17	5	P:GO:0007017; F:GO:0003924; F:GO:0005200; F:GO:0005525; C:GO:0005874	P:microtubule-based process; F:GTPase activity; F:structural constituent of cytoskeleton; F:GTP binding; C:microtubule	EC:3.6.1.15	Nucleoside-triphosphate phosphatase	IPR002452 (PRINTS); IPR000217 (PRINTS); IPR018316 (SMART); IPR003008 (SMART); IPR023123 (G3DSA:1.10.287.GENE3D); IPR003008 (PFAM); IPR018316 (PFAM); IPR036525 (G3DSA:3.40.50.GENE3D); IPR037103 (G3DSA:3.30.1330.GENE3D); mobidb-lite (MOBIDB_LITE); mobidb-lite (MOBIDB_LITE); IPR000217 (PANTHER); PTHR11588:SF290 (PANTHER); IPR017975 (PROSITE_PATTERNS); cd02186 (CDD); IPR036525 (SUPERFAMILY); IPR00828…	P:GO:0007017; F:GO:0003924; F:GO:0005200; F:GO:0005525; C:GO:0005874	P:microtubule-based process; F:GTPase activity; F:structural constituent of cytoskeleton; F:GTP binding; C:microtubule
316	gbr.421.5	223.382	-0.771472	0.264731	-2.91417	0.00356633	0.10923	248.287	289.973	222.609	250.324	175.857	355.565	390.677	231.57	178.628	166.196	150.244	165.878	78.1596	gbr.421.5.t1	AT-rich interactive domain-containing protein 1A-like	N	0	0	UPS	UPS	293	18	3.15422e-138	55.36	1	F:GO:0008083	F:growth factor activity			G3DSA:2.80.10.50 (GENE3D); IPR002209 (PFAM); mobidb-lite (MOBIDB_LITE); mobidb-lite (MOBIDB_LITE); IPR008996 (SUPERFAMILY)	F:GO:0008083	F:growth factor activity
317	gbr.81.14	7611.14	0.553515	0.19001	2.91308	0.0035788	0.10923	6833.07	6287.09	6664.12	5136.87	4564.49	6890.81	7448.37	6802.82	9122.94	13171.5	9299.29	8767.96	7955.46	gbr.81.14.t1	muscleblind-like protein 1 isoform X3	N	0	0	Intracellular	No	549	20	0	89.1	1	F:GO:0046872	F:metal ion binding			IPR000571 (SMART); G3DSA:1.10.150.840 (GENE3D); G3DSA:1.10.150.840 (GENE3D); IPR000571 (PFAM); PF14608 (PFAM); PTHR12675:SF7 (PANTHER); PTHR12675 (PANTHER); IPR000571 (PROSITE_PROFILES); IPR000571 (PROSITE_PROFILES); IPR000571 (PROSITE_PROFILES); IPR000571 (PROSITE_PROFILES); IPR000571 (PROSITE_PROFILES); IPR000571 (PROSITE_PROFILES)	F:GO:0046872	F:metal ion binding
318	gbr.69.29	28.4512	1.07722	0.370154	2.91019	0.0036121	0.10951	15.5179	14.3036	18.5507	12.3734	23.6786	31.7824	18.2134	12.4692	31.5225	59.5957	25.6996	61.6377	44.5213	gbr.69.29.t1	uncharacterized protein LOC110987478	N	0	0	UPS	UPS	336	20	0	66.14	3	P:GO:0008152; F:GO:0016740; C:GO:0110165	P:metabolic process; F:transferase activity; C:cellular anatomical entity			G3DSA:3.40.50.300 (GENE3D); mobidb-lite (MOBIDB_LITE); mobidb-lite (MOBIDB_LITE); mobidb-lite (MOBIDB_LITE)	no GO terms	no GO terms
319	gbr.163.49	116.197	0.702535	0.241898	2.90427	0.00368116	0.110297	95.694	109.878	101.587	72.3369	68.437	91.3743	93.799	69.471	131.748	163.678	162.105	203.042	147.415	gbr.163.49.t1	kinesin-like protein KIF16B isoform X1	N	0	0	Intracellular	No	1397	20	0	70.19	5	P:GO:0007018; F:GO:0003777; F:GO:0005524; F:GO:0008017; F:GO:0035091	P:microtubule-based movement; F:microtubule motor activity; F:ATP binding; F:microtubule binding; F:phosphatidylinositol binding	EC:3.6.1.15	Nucleoside-triphosphate phosphatase	Coil (COILS); Coil (COILS); Coil (COILS); Coil (COILS); Coil (COILS); Coil (COILS); Coil (COILS); Coil (COILS); Coil (COILS); Coil (COILS); IPR001752 (PRINTS); IPR000253 (SMART); IPR001752 (SMART); IPR001683 (SMART); IPR036871 (G3DSA:3.30.1520.GENE3D); IPR036961 (G3DSA:3.40.850.GENE3D); G3DSA:2.60.200.20 (GENE3D); IPR001683 (PFAM); IPR001752 (PFAM); mobidb-lite (MOBIDB_LITE); mobidb-lite (MOBIDB_…	P:GO:0007018; F:GO:0003777; F:GO:0005515; F:GO:0005524; F:GO:0008017; F:GO:0035091	P:microtubule-based movement; F:microtubule motor activity; F:protein binding; F:ATP binding; F:microtubule binding; F:phosphatidylinositol binding
320	gbr.219.27	61.4553	-2.18049	0.750359	-2.90593	0.0036616	0.110297	256.046	207.402	20.3174	57.1081	106.843	3.9728	20.0347	46.314	18.5902	12.5906	0	29.9124	19.7872	gbr.219.27.t1	uncharacterized protein LOC110980520	N	0	0	Intracellular	No	286	20	7.15519e-57	69.82						mobidb-lite (MOBIDB_LITE); mobidb-lite (MOBIDB_LITE); mobidb-lite (MOBIDB_LITE)	no GO terms	no GO terms
321	gbr.248.6	353.975	-0.797763	0.274708	-2.90404	0.0036838	0.110297	377.603	444.712	482.318	471.142	700.252	194.667	410.712	210.194	316.033	368.486	209.55	211.2	204.798	gbr.248.6.t1	adiponectin receptor protein-like isoform X1	N	7	7	UPS	UPS	460	20	0	72.1	1	C:GO:0016021	C:integral component of membrane			IPR004254 (PFAM); mobidb-lite (MOBIDB_LITE); mobidb-lite (MOBIDB_LITE); mobidb-lite (MOBIDB_LITE); mobidb-lite (MOBIDB_LITE); mobidb-lite (MOBIDB_LITE); IPR004254 (PANTHER); PTHR20855:SF33 (PANTHER); TRANSMEMBRANE (PHOBIUS); NON_CYTOPLASMIC_DOMAIN (PHOBIUS); TRANSMEMBRANE (PHOBIUS); NON_CYTOPLASMIC_DOMAIN (PHOBIUS); CYTOPLASMIC_DOMAIN (PHOBIUS); NON_CYTOPLASMIC_DOMAIN (PHOBIUS); NON_CYTOPLASMIC_D…	C:GO:0016021	C:integral component of membrane
322	gbr.527.7	16.7118	-1.19127	0.409969	-2.90576	0.00366364	0.110297	18.1043	14.3036	22.9675	15.2288	25.9887	35.7552	26.4094	14.2505	11.3158	2.51813	3.95378	13.5966	12.8617	gbr.527.7.t1	uncharacterized protein LOC110985867 isoform X3	N	0	0	Intracellular	No	426	20	0	53.81						mobidb-lite (MOBIDB_LITE); mobidb-lite (MOBIDB_LITE); mobidb-lite (MOBIDB_LITE); mobidb-lite (MOBIDB_LITE); mobidb-lite (MOBIDB_LITE)	no GO terms	no GO terms
323	gbr.64.79	455.003	-0.671507	0.231423	-2.90164	0.00371212	0.1108	658.219	438.211	527.37	381.673	516.31	782.641	544.581	188.819	318.458	367.647	427.008	342.633	421.468	gbr.64.79.t1	alsin-like isoform X1	N	0	0	UPS	UPS	139	20	1.12904e-79	70.96						IPR037191 (G3DSA:1.20.1050.GENE3D); IPR003123 (PFAM); PTHR46089 (PANTHER); IPR003123 (PROSITE_PROFILES); IPR037191 (SUPERFAMILY)	no GO terms	no GO terms
324	gbr.1.143	203.462	-0.633302	0.218435	-2.89927	0.00374038	0.111171	200.44	230.158	304.762	231.288	333.233	170.83	232.221	169.224	201.259	177.108	114.66	164.065	115.755	gbr.1.143.t1	calcyphosin-like protein	N	0	0	UPS	UPS	209	20	8.5411e-152	83.64	1	F:GO:0005509	F:calcium ion binding			IPR002048 (SMART); G3DSA:1.10.238.10 (GENE3D); G3DSA:1.10.238.10 (GENE3D); IPR002048 (PFAM); IPR029633 (PTHR34524:PANTHER); PTHR34524 (PANTHER); IPR018247 (PROSITE_PATTERNS); IPR018247 (PROSITE_PATTERNS); IPR002048 (PROSITE_PROFILES); IPR002048 (PROSITE_PROFILES); IPR002048 (PROSITE_PROFILES); IPR002048 (PROSITE_PROFILES); IPR002048 (CDD); IPR011992 (SUPERFAMILY)	F:GO:0005509	F:calcium ion binding
325	gbr.46.12_gbr.46.13	2993.91	-0.565316	0.195027	-2.89866	0.00374761	0.111171	3355.75	3266.42	3665.97	3066.71	5256.65	2582.32	3445.97	2714.71	2807.93	2430.83	2484.95	2142.82	1699.72	gbr.46.12.t1_gbr.46.13.t1	ADP-ribosylation factor 1	N	0	0	UPS	UPS	181	20	1.03308e-126	95.9	1	F:GO:0005525	F:GTP binding			IPR006689 (PRINTS); IPR005225 (TIGRFAM); G3DSA:3.40.50.300 (GENE3D); IPR006689 (PFAM); PTHR11711 (PANTHER); PTHR11711:SF388 (PANTHER); PS51417 (PROSITE_PROFILES); cd04150 (CDD); IPR027417 (SUPERFAMILY)	F:GO:0005525	F:GTP binding
326	gbr.357.5	13.4487	1.0942	0.377751	2.89661	0.00377213	0.111214	9.05213	5.20131	8.83367	6.66261	8.08538	13.9048	11.8387	21.3757	31.5225	14.2694	15.8151	15.4094	12.8617	gbr.357.5.t1	nucleolar protein of 40 kDa-like	N	0	0	UPS	UPS	224	20	1.29686e-94	73.86	2	F:GO:0003676; F:GO:0008270	F:nucleic acid binding; F:zinc ion binding			IPR001878 (PFAM); mobidb-lite (MOBIDB_LITE); mobidb-lite (MOBIDB_LITE); IPR037320 (PTHR15838:PANTHER); PTHR15838 (PANTHER); IPR001878 (PROSITE_PROFILES); IPR036875 (SUPERFAMILY)	F:GO:0003676; F:GO:0008270	F:nucleic acid binding; F:zinc ion binding
327	gbr.529.9	22.4419	1.01924	0.351811	2.89711	0.00376613	0.111214	9.05213	13.6534	19.4341	18.0842	8.37415	21.8504	17.3027	32.0636	25.8646	17.6269	39.5378	47.1347	21.766	gbr.529.9.t1	RING-type E3 ubiquitin-protein ligase PPIL2 isoform X3	N	0	0	Intracellular	No	497	20	0	73.57	5	P:GO:0000413; P:GO:0006457; P:GO:0016567; F:GO:0003755; F:GO:0004842	P:protein peptidyl-prolyl isomerization; P:protein folding; P:protein ubiquitination; F:peptidyl-prolyl cis-trans isomerase activity; F:ubiquitin-protein transferase activity	EC:5.2.1.8	Peptidylprolyl isomerase	Coil (COILS); IPR002130 (PRINTS); IPR003613 (SMART); IPR002130 (PFAM); IPR013083 (G3DSA:3.30.40.GENE3D); IPR029000 (G3DSA:2.40.100.GENE3D); mobidb-lite (MOBIDB_LITE); mobidb-lite (MOBIDB_LITE); mobidb-lite (MOBIDB_LITE); PTHR45625:SF1 (PANTHER); PTHR45625 (PANTHER); PTHR45625 (PANTHER); PTHR45625:SF1 (PANTHER); IPR020892 (PROSITE_PATTERNS); IPR002130 (PROSITE_PROFILES); IPR003613 (PROSITE_PROFILE…	P:GO:0000413; P:GO:0006457; P:GO:0016567; F:GO:0003755; F:GO:0004842	P:protein peptidyl-prolyl isomerization; P:protein folding; P:protein ubiquitination; F:peptidyl-prolyl cis-trans isomerase activity; F:ubiquitin-protein transferase activity
328	gbr.28.13	813.53	0.661931	0.228852	2.8924	0.0038231	0.112373	486.229	537.036	655.458	586.31	538.833	810.45	876.975	773.088	1071.77	1489.89	1188.11	707.927	853.819	gbr.28.13.t1	nuclear receptor subfamily 2 group F member 1-A-like isoform X1	N	0	0	Intracellular	No	483	20	0	89.59	4	P:GO:0006355; F:GO:0003700; F:GO:0008270; F:GO:0043565	P:regulation of transcription, DNA-templated; F:DNA-binding transcription factor activity; F:zinc ion binding; F:sequence-specific DNA binding			PR01282 (PRINTS); IPR001723 (PRINTS); IPR001628 (PRINTS); IPR001628 (SMART); IPR000536 (SMART); IPR000536 (PFAM); IPR035500 (G3DSA:1.10.565.GENE3D); IPR001628 (PFAM); IPR013088 (G3DSA:3.30.50.GENE3D); mobidb-lite (MOBIDB_LITE); mobidb-lite (MOBIDB_LITE); mobidb-lite (MOBIDB_LITE); mobidb-lite (MOBIDB_LITE); PTHR24083 (PANTHER); PTHR24083:SF168 (PANTHER); IPR001628 (PROSITE_PATTERNS); IPR000536 (P…	P:GO:0006355; F:GO:0003700; F:GO:0008270; F:GO:0043565	P:regulation of transcription, DNA-templated; F:DNA-binding transcription factor activity; F:zinc ion binding; F:sequence-specific DNA binding
329	gbr.536.8	23.8233	1.80344	0.624977	2.88562	0.00390648	0.114475	2.58632	5.85148	22.0842	12.3734	2.02135	21.8504	12.7494	1.78131	57.3872	73.8651	39.5378	29.9124	27.7021	gbr.536.8.t1	fatty acid-binding protein, brain	N	0	0	Intracellular	No	169	20	1.33495e-110	60.76	1	F:GO:0008289	F:lipid binding			IPR000463 (PRINTS); IPR000566 (PFAM); IPR012674 (G3DSA:2.40.128.GENE3D); IPR031259 (PANTHER); PTHR11955:SF135 (PANTHER); IPR012674 (SUPERFAMILY)	F:GO:0008289	F:lipid binding
330	gbr.7.5	240.772	0.753771	0.261364	2.88399	0.00392668	0.114719	93.1077	140.435	200.524	245.565	123.88	307.892	173.027	293.916	265.921	309.73	312.349	315.44	348.255	gbr.7.5.t1	discoidin domain-containing receptor 2-like isoform X1	N	1	1	Transmembrane	No	907	20	0	74.16	5	P:GO:0006468; P:GO:0007169; F:GO:0005524; F:GO:0038062; C:GO:0005887	P:protein phosphorylation; P:transmembrane receptor protein tyrosine kinase signaling pathway; F:ATP binding; F:protein tyrosine kinase collagen receptor activity; C:integral component of plasma membrane	EC:2.7.10; EC:2.7.10.1	Transferring phosphorus-containing groups; Receptor protein-tyrosine kinase	IPR001245 (PRINTS); IPR020635 (SMART); IPR000421 (SMART); IPR008979 (G3DSA:2.60.120.GENE3D); G3DSA:1.10.510.10 (GENE3D); G3DSA:2.60.120.1190 (GENE3D); IPR001245 (PFAM); G3DSA:3.30.200.20 (GENE3D); IPR000421 (PFAM); mobidb-lite (MOBIDB_LITE); mobidb-lite (MOBIDB_LITE); mobidb-lite (MOBIDB_LITE); mobidb-lite (MOBIDB_LITE); PTHR24416 (PANTHER); IPR034299 (PTHR24416:PANTHER); IPR000421 (PROSITE_PATTE…	P:GO:0006468; P:GO:0007169; F:GO:0004672; F:GO:0004713; F:GO:0004714; F:GO:0005524; F:GO:0038062; C:GO:0005887; C:GO:0016020	P:protein phosphorylation; P:transmembrane receptor protein tyrosine kinase signaling pathway; F:protein kinase activity; F:protein tyrosine kinase activity; F:transmembrane receptor protein tyrosine kinase activity; F:ATP binding; F:protein tyrosine kinase collagen receptor activity; C:integral component of plasma membrane; C:membrane
331	gbr.113.19	23.2334	1.47823	0.513179	2.88054	0.00396996	0.114986	6.46581	8.45213	15.0172	8.56622	9.81797	29.796	13.66	10.6879	99.4172	20.145	37.5609	22.6609	19.7872	gbr.113.19.t1	zygotic DNA replication licensing factor mcm3-like	N	0	0	Intracellular	No	810	20	0	83.61	5	P:GO:0006270; P:GO:0032508; F:GO:0003677; F:GO:0005524; C:GO:0042555	P:DNA replication initiation; P:DNA duplex unwinding; F:DNA binding; F:ATP binding; C:MCM complex			Coil (COILS); IPR008046 (PRINTS); IPR001208 (PRINTS); IPR031327 (SMART); IPR003593 (SMART); G3DSA:3.30.1640.10 (GENE3D); IPR033762 (PFAM); G3DSA:2.40.50.140 (GENE3D); IPR001208 (PFAM); IPR041562 (PFAM); G3DSA:2.20.28.10 (GENE3D); IPR027925 (PFAM); mobidb-lite (MOBIDB_LITE); mobidb-lite (MOBIDB_LITE); mobidb-lite (MOBIDB_LITE); IPR031327 (PANTHER); PTHR11630:SF72 (PANTHER); IPR018525 (PROSITE_PATT…	P:GO:0006260; P:GO:0006270; P:GO:0032508; F:GO:0003677; F:GO:0005524; C:GO:0042555	P:DNA replication; P:DNA replication initiation; P:DNA duplex unwinding; F:DNA binding; F:ATP binding; C:MCM complex
332	gbr.154.45	87.1008	1.01682	0.353013	2.88041	0.00397161	0.114986	49.1401	66.9669	17.6673	46.6383	100.49	67.5375	63.7469	78.3776	127.707	146.051	193.735	74.3278	99.9256	gbr.154.45.t1	leucine-rich repeat transmembrane protein FLRT3	Y	1	1	Signal peptide	No	525	20	4.02181e-115	42.16	1	F:GO:0005515	F:protein binding			IPR003591 (SMART); IPR000372 (SMART); IPR000742 (SMART); IPR032675 (G3DSA:3.80.10.GENE3D); IPR013783 (G3DSA:2.60.40.GENE3D); G3DSA:2.10.25.10 (GENE3D); IPR000742 (PFAM); IPR001611 (PFAM); IPR032675 (G3DSA:3.80.10.GENE3D); mobidb-lite (MOBIDB_LITE); mobidb-lite (MOBIDB_LITE); mobidb-lite (MOBIDB_LITE); mobidb-lite (MOBIDB_LITE); mobidb-lite (MOBIDB_LITE); mobidb-lite (MOBIDB_LITE); PTHR45842 (PANT…	F:GO:0005515	F:protein binding
333	gbr.446.2	1911.69	-1.44564	0.501591	-2.88211	0.00395022	0.114986	4095.44	4566.75	2280.85	2305.26	3798.11	470.776	1383.31	2736.09	631.259	655.553	600.974	964.449	363.096	gbr.446.2.t1	heat shock protein 70	N	0	0	Intracellular	No	655	20	0	91.68	13	P:GO:0016192; P:GO:0034620; P:GO:0042026; P:GO:0051085; F:GO:0005524; F:GO:0016887; F:GO:0031072; F:GO:0044183; F:GO:0051082; F:GO:0051787; C:GO:0005634; C:GO:0005829; C:GO:0005886	P:vesicle-mediated transport; P:cellular response to unfolded protein; P:protein refolding; P:chaperone cofactor-dependent protein refolding; F:ATP binding; F:ATPase; F:heat shock protein binding; F:protein folding chaperone; F:unfolded protein binding; F:misfolded protein binding; C:nucleus; C:cytosol; C:plasma membrane	EC:3.6.1.3; EC:3.6.1.15	Deleted entry; Nucleoside-triphosphate phosphatase	PR00301 (PRINTS); G3DSA:3.90.640.10 (GENE3D); G3DSA:3.30.420.40 (GENE3D); IPR029047 (G3DSA:2.60.34.GENE3D); G3DSA:3.30.420.40 (GENE3D); IPR013126 (PFAM); G3DSA:3.30.30.30 (GENE3D); IPR029048 (G3DSA:1.20.1270.GENE3D); mobidb-lite (MOBIDB_LITE); PTHR19375:SF382 (PANTHER); IPR013126 (PANTHER); IPR018181 (PROSITE_PATTERNS); IPR018181 (PROSITE_PATTERNS); IPR018181 (PROSITE_PATTERNS); cd10233 (CDD); IP…	no GO terms	no GO terms
334	gbr.50.28	11.0667	1.53316	0.532653	2.87835	0.0039976	0.115392	1.29316	12.3531	3.53347	4.75901	4.62022	5.95919	9.1067	5.34393	29.0977	30.2175	7.90756	10.8772	18.7979	gbr.50.28.t1	uncharacterized protein LOC110980840	N	0	0	Intracellular	No	757	6	0	67.06						mobidb-lite (MOBIDB_LITE); mobidb-lite (MOBIDB_LITE); mobidb-lite (MOBIDB_LITE); mobidb-lite (MOBIDB_LITE); mobidb-lite (MOBIDB_LITE)	no GO terms	no GO terms
335	gbr.24.34	118.485	-0.551051	0.191618	-2.87577	0.00403038	0.115991	109.919	125.482	121.021	146.577	146.403	145.007	180.313	74.815	88.9097	119.191	81.0525	88.8308	112.787	gbr.24.34.t1	tripartite motif-containing protein 3-like	N	0	0	Intracellular	No	389	20	0	53.93	1	F:GO:0008270	F:zinc ion binding			Coil (COILS); IPR001841 (SMART); IPR000315 (SMART); IPR027370 (PFAM); IPR013083 (G3DSA:3.30.40.GENE3D); IPR000315 (PFAM); G3DSA:3.30.40.200 (GENE3D); mobidb-lite (MOBIDB_LITE); mobidb-lite (MOBIDB_LITE); mobidb-lite (MOBIDB_LITE); mobidb-lite (MOBIDB_LITE); PTHR25462 (PANTHER); IPR017907 (PROSITE_PATTERNS); IPR001841 (PROSITE_PROFILES); IPR000315 (PROSITE_PROFILES); IPR000315 (CDD); SSF57845 (SUP…	F:GO:0008270	F:zinc ion binding
336	gbr.6.134	77.6827	-0.650085	0.226376	-2.87171	0.00408262	0.116953	91.8145	68.9174	125.438	99.9392	92.1156	89.3879	86.5136	65.9084	76.7856	55.3988	47.4453	38.9768	71.2341	gbr.6.134.t1	dynein light chain 4, axonemal-like	N	0	0	UPS	UPS	108	20	5.32249e-76	91.31	2	P:GO:0007017; C:GO:0030286	P:microtubule-based process; C:dynein complex			IPR001372 (SMART); IPR001372 (PFAM); IPR037177 (G3DSA:3.30.740.GENE3D); IPR001372 (PANTHER); PTHR11886:SF73 (PANTHER); IPR037177 (SUPERFAMILY)	P:GO:0007017; C:GO:0030286	P:microtubule-based process; C:dynein complex
337	gbr.65.37	106.586	0.70748	0.246398	2.87128	0.00408808	0.116953	56.8991	82.5708	83.0365	66.6261	53.1325	135.075	105.638	108.66	130.94	151.088	124.544	167.691	119.713	gbr.65.37.t1	acetyl-coenzyme A synthetase 2-like, mitochondrial isoform X1	N	0	0	Intracellular	No	680	20	0	86.45	3	P:GO:0019427; F:GO:0003987; F:GO:0016208	P:acetyl-CoA biosynthetic process from acetate; F:acetate-CoA ligase activity; F:AMP binding	EC:6.2.1.1	Acetate--CoA ligase	IPR011904 (TIGRFAM); G3DSA:3.30.300.30 (GENE3D); IPR032387 (PFAM); IPR042099 (G3DSA:3.40.50.GENE3D); IPR025110 (PFAM); IPR000873 (PFAM); PTHR24095:SF83 (PANTHER); PTHR24095 (PANTHER); IPR020845 (PROSITE_PATTERNS); cd05966 (CDD); SSF56801 (SUPERFAMILY)	P:GO:0019427; F:GO:0003987; F:GO:0016208	P:acetyl-CoA biosynthetic process from acetate; F:acetate-CoA ligase activity; F:AMP binding
338	gbr.1.123	17.7632	-0.955879	0.333352	-2.86748	0.00413757	0.117372	24.5701	31.858	17.6673	22.8432	20.2135	23.8368	19.1241	17.8131	13.7406	15.1088	7.90756	6.34506	9.89362	gbr.1.123.t1	E3 ubiquitin-protein ligase Topors-like	N	0	0	Intracellular	No	779	20	0	58.58	4	P:GO:0000209; P:GO:0006513; F:GO:0046872; F:GO:0061630	P:protein polyubiquitination; P:protein monoubiquitination; F:metal ion binding; F:ubiquitin protein ligase activity			IPR001841 (SMART); IPR001841 (PFAM); IPR013083 (G3DSA:3.30.40.GENE3D); mobidb-lite (MOBIDB_LITE); mobidb-lite (MOBIDB_LITE); mobidb-lite (MOBIDB_LITE); mobidb-lite (MOBIDB_LITE); mobidb-lite (MOBIDB_LITE); mobidb-lite (MOBIDB_LITE); mobidb-lite (MOBIDB_LITE); mobidb-lite (MOBIDB_LITE); mobidb-lite (MOBIDB_LITE); mobidb-lite (MOBIDB_LITE); mobidb-lite (MOBIDB_LITE); mobidb-lite (MOBIDB_LITE); mobi…	no GO terms	no GO terms
339	gbr.104.63	142.926	-0.632014	0.220418	-2.86735	0.00413925	0.117372	131.903	180.746	181.09	118.975	173.547	198.64	207.633	169.224	88.9097	110.798	114.66	98.8016	83.1064	gbr.104.63.t1	NFX1-type zinc finger-containing protein 1 isoform X1	N	0	0	Intracellular	No	2269	20	0	55.73	6	P:GO:0006355; F:GO:0003700; F:GO:0004386; F:GO:0005515; F:GO:0008270; C:GO:0005634	P:regulation of transcription, DNA-templated; F:DNA-binding transcription factor activity; F:helicase activity; F:protein binding; F:zinc ion binding; C:nucleus	EC:3.6.1.3; EC:3.6.1.15	Deleted entry; Nucleoside-triphosphate phosphatase	IPR002172 (SMART); IPR000967 (SMART); IPR000859 (SMART); IPR041677 (PFAM); IPR041679 (PFAM); IPR035914 (G3DSA:2.60.120.GENE3D); G3DSA:3.40.50.300 (GENE3D); G3DSA:3.40.50.300 (GENE3D); IPR000859 (PFAM); mobidb-lite (MOBIDB_LITE); mobidb-lite (MOBIDB_LITE); mobidb-lite (MOBIDB_LITE); mobidb-lite (MOBIDB_LITE); mobidb-lite (MOBIDB_LITE); mobidb-lite (MOBIDB_LITE); mobidb-lite (MOBIDB_LITE); mobidb-l…	P:GO:0006355; F:GO:0003700; F:GO:0004386; F:GO:0005515; F:GO:0008270; C:GO:0005634	P:regulation of transcription, DNA-templated; F:DNA-binding transcription factor activity; F:helicase activity; F:protein binding; F:zinc ion binding; C:nucleus
340	gbr.614.5	291.715	-0.782119	0.272767	-2.86735	0.00413924	0.117372	503.04	368.643	266.777	299.818	494.075	258.232	337.859	301.041	286.128	205.647	189.781	105.147	176.106	gbr.614.5.t1	lysM and putative peptidoglycan-binding domain-containing protein 3-like	N	1	1	UPS	UPS	309	20	0	59.94	2	C:GO:0016020; C:GO:0016021	C:membrane; C:integral component of membrane			IPR036779 (G3DSA:3.10.350.GENE3D); mobidb-lite (MOBIDB_LITE); mobidb-lite (MOBIDB_LITE); PTHR20932 (PANTHER); PTHR20932:SF13 (PANTHER); CYTOPLASMIC_DOMAIN (PHOBIUS); NON_CYTOPLASMIC_DOMAIN (PHOBIUS); TRANSMEMBRANE (PHOBIUS); IPR018392 (PROSITE_PROFILES); IPR018392 (CDD); TMhelix (TMHMM)	no GO terms	no GO terms
341	gbr.113.23_gbr.113.24	147.248	0.728053	0.254254	2.86348	0.00419013	0.117617	130.609	110.528	127.205	131.349	89.228	121.17	85.603	138.942	169.737	225.792	94.8907	287.341	201.83	gbr.113.23.t1_gbr.113.24.t1	rho GTPase-activating protein 18-like isoform X1	N	0	0	Intracellular	No	669	20	0	72.58	1	P:GO:0007165	P:signal transduction			IPR000198 (PFAM); IPR008936 (G3DSA:1.10.555.GENE3D); mobidb-lite (MOBIDB_LITE); mobidb-lite (MOBIDB_LITE); mobidb-lite (MOBIDB_LITE); PTHR14963 (PANTHER); PTHR14963:SF1 (PANTHER); IPR000198 (PROSITE_PROFILES); IPR008936 (SUPERFAMILY)	P:GO:0007165	P:signal transduction
342	gbr.202.20	1190.15	0.912606	0.318965	2.86115	0.0042211	0.117617	728.05	848.464	1454.91	703.382	657.804	935.593	594.667	659.084	2187.18	2657.46	1099.15	1320.68	1625.52	gbr.202.20.t1	immediate early response gene 5-like protein	N	0	0	Intracellular	No	276	20	0	49.79						IPR008653 (PFAM); mobidb-lite (MOBIDB_LITE); mobidb-lite (MOBIDB_LITE); mobidb-lite (MOBIDB_LITE); mobidb-lite (MOBIDB_LITE); mobidb-lite (MOBIDB_LITE); mobidb-lite (MOBIDB_LITE); mobidb-lite (MOBIDB_LITE); mobidb-lite (MOBIDB_LITE); mobidb-lite (MOBIDB_LITE); PTHR15895:SF13 (PANTHER); IPR008653 (PANTHER)	no GO terms	no GO terms
343	gbr.33.59	9.11996	-1.64493	0.574756	-2.86195	0.00421037	0.117617	12.9316	18.2046	23.8509	16.1806	6.93033	3.9728	10.928	5.34393	0	5.87563	1.97689	5.43862	6.92553	gbr.33.59.t1	synapsin-3-like isoform X1	N	0	0	Intracellular	No	286	20	0	73.67	2	P:GO:0007269; C:GO:0008021	P:neurotransmitter secretion; C:synaptic vesicle			IPR001359 (PRINTS); G3DSA:3.30.470.20 (GENE3D); IPR020898 (PFAM); mobidb-lite (MOBIDB_LITE); mobidb-lite (MOBIDB_LITE); PTHR10841 (PANTHER); IPR028712 (PTHR10841:PANTHER); IPR019735 (PROSITE_PATTERNS); SSF56059 (SUPERFAMILY)	P:GO:0007269; C:GO:0008021	P:neurotransmitter secretion; C:synaptic vesicle
344	gbr.376.13	184.542	0.656343	0.229329	2.86202	0.0042095	0.117617	151.3	153.439	189.041	187.505	87.7842	113.225	137.511	194.163	272.387	222.435	308.395	205.761	176.106	gbr.376.13.t1	Tudor domain-containing protein 1	N	0	0	Intracellular	No	2776	20	0	48.03						IPR002999 (SMART); IPR035437 (G3DSA:2.40.50.GENE3D); IPR035437 (G3DSA:2.40.50.GENE3D); G3DSA:2.30.30.140 (GENE3D); IPR035437 (G3DSA:2.40.50.GENE3D); IPR035437 (G3DSA:2.40.50.GENE3D); IPR035437 (G3DSA:2.40.50.GENE3D); G3DSA:2.30.30.140 (GENE3D); G3DSA:2.40.50.790 (GENE3D); G3DSA:2.30.30.140 (GENE3D); G3DSA:2.40.50.790 (GENE3D); G3DSA:2.30.30.140 (GENE3D); G3DSA:2.40.50.790 (GENE3D); IPR035437 (G3D…	no GO terms	no GO terms
345	gbr.4.71	208.848	-0.70497	0.246162	-2.86385	0.00418526	0.117617	338.808	215.854	319.779	143.722	165.462	280.082	315.092	197.725	130.94	130.103	170.012	164.972	142.468	gbr.4.71.t1	achaete-scute homolog 3-like	N	0	0	Intracellular	No	167	20	2.51722e-120	67.18	3	P:GO:0006357; F:GO:0003700; F:GO:0046983	P:regulation of transcription by RNA polymerase II; F:DNA-binding transcription factor activity; F:protein dimerization activity			IPR011598 (SMART); IPR036638 (G3DSA:4.10.280.GENE3D); IPR011598 (PFAM); mobidb-lite (MOBIDB_LITE); PTHR13935:SF55 (PANTHER); IPR015660 (PANTHER); IPR011598 (PROSITE_PROFILES); IPR011598 (CDD); IPR036638 (SUPERFAMILY)	P:GO:0006357; F:GO:0003700; F:GO:0046983	P:regulation of transcription by RNA polymerase II; F:DNA-binding transcription factor activity; F:protein dimerization activity
346	gbr.51.20	80.0962	0.942432	0.329222	2.8626	0.0042018	0.117617	56.8991	20.8053	73.3195	46.6383	41.2932	73.4967	83.7816	74.815	109.925	67.9894	100.821	123.275	168.192	gbr.51.20.t1	putative methyltransferase DDB_G0268948	N	0	0	UPS	UPS	242	20	0	72.06	1	F:GO:0008168	F:methyltransferase activity			IPR013216 (PFAM); G3DSA:3.40.50.150 (GENE3D); G3DSA:1.10.10.2560 (GENE3D); PTHR44942 (PANTHER); cd02440 (CDD); IPR029063 (SUPERFAMILY)	F:GO:0008168	F:methyltransferase activity
347	gbr.156.46	16.3974	-1.83231	0.641477	-2.85639	0.00428483	0.118707	16.8111	43.561	22.0842	14.277	51.1112	9.93199	12.7494	14.2505	0	15.9481	5.93067	4.53218	1.97872	gbr.156.46.t1	fizzy-related protein homolog	N	0	0	Intracellular	No	511	20	0	87.66	4	P:GO:1904668; F:GO:0005515; F:GO:0010997; F:GO:0097027	P:positive regulation of ubiquitin protein ligase activity; F:protein binding; F:anaphase-promoting complex binding; F:ubiquitin-protein transferase activator activity			IPR001680 (SMART); IPR001680 (PFAM); IPR024977 (PFAM); IPR015943 (G3DSA:2.130.10.GENE3D); mobidb-lite (MOBIDB_LITE); mobidb-lite (MOBIDB_LITE); mobidb-lite (MOBIDB_LITE); mobidb-lite (MOBIDB_LITE); PTHR19918:SF35 (PANTHER); IPR033010 (PANTHER); IPR019775 (PROSITE_PATTERNS); IPR019775 (PROSITE_PATTERNS); IPR019775 (PROSITE_PATTERNS); IPR001680 (PROSITE_PROFILES); IPR001680 (PROSITE_PROFILES); IPR0…	P:GO:1904668; F:GO:0005515; F:GO:0010997; F:GO:0097027	P:positive regulation of ubiquitin protein ligase activity; F:protein binding; F:anaphase-promoting complex binding; F:ubiquitin-protein transferase activator activity
348	gbr.28.36	45.917	-0.649839	0.227458	-2.85696	0.00427717	0.118707	64.6581	70.2177	51.2353	49.4937	49.9561	51.6463	51.9082	28.5009	46.8796	40.29	25.6996	30.8189	35.617	gbr.28.36.t1	uncharacterized protein LOC110977293	N	0	0	Intracellular	No	375	9	1.61794e-83	56.07	2	P:GO:0007165; F:GO:0005515	P:signal transduction; F:protein binding			IPR035897 (G3DSA:3.40.50.GENE3D); IPR000157 (PFAM); mobidb-lite (MOBIDB_LITE); mobidb-lite (MOBIDB_LITE); mobidb-lite (MOBIDB_LITE); mobidb-lite (MOBIDB_LITE); IPR035897 (SUPERFAMILY)	P:GO:0007165; F:GO:0005515	P:signal transduction; F:protein binding
349	gbr.228.41	68.1626	0.761132	0.266608	2.85487	0.00430543	0.118936	40.088	66.9669	53.002	21.8914	49.0898	79.4559	53.7295	67.6897	96.1841	96.5282	77.0987	82.4858	101.904	gbr.228.41.t1	transmembrane and TPR repeat-containing protein 4-like	N	6	6	Intracellular	No	801	20	0	76.23	1	F:GO:0005515	F:protein binding			Coil (COILS); IPR019734 (SMART); PF13432 (PFAM); IPR013618 (PFAM); IPR011990 (G3DSA:1.25.40.GENE3D); IPR011990 (G3DSA:1.25.40.GENE3D); PF13424 (PFAM); mobidb-lite (MOBIDB_LITE); PTHR44227 (PANTHER); NON_CYTOPLASMIC_DOMAIN (PHOBIUS); TRANSMEMBRANE (PHOBIUS); TRANSMEMBRANE (PHOBIUS); TRANSMEMBRANE (PHOBIUS); TRANSMEMBRANE (PHOBIUS); TRANSMEMBRANE (PHOBIUS); CYTOPLASMIC_DOMAIN (PHOBIUS); TRANSMEMBRA…	F:GO:0005515	F:protein binding
350	gbr.108.17	799.733	0.775207	0.271883	2.85125	0.0043548	0.119956	556.06	522.082	706.694	626.286	504.759	846.205	456.246	491.641	834.943	897.293	1105.08	1785.68	1063.56	gbr.108.17.t1	probable JmjC domain-containing histone demethylation protein 2C isoform X3	N	0	0	Intracellular	No	2450	20	0	70.34	2	P:GO:0032259; F:GO:0008168	P:methylation; F:methyltransferase activity			Coil (COILS); Coil (COILS); IPR003347 (SMART); G3DSA:2.60.120.650 (GENE3D); IPR003347 (PFAM); mobidb-lite (MOBIDB_LITE); mobidb-lite (MOBIDB_LITE); mobidb-lite (MOBIDB_LITE); mobidb-lite (MOBIDB_LITE); mobidb-lite (MOBIDB_LITE); mobidb-lite (MOBIDB_LITE); mobidb-lite (MOBIDB_LITE); mobidb-lite (MOBIDB_LITE); mobidb-lite (MOBIDB_LITE); mobidb-lite (MOBIDB_LITE); mobidb-lite (MOBIDB_LITE); mobidb-l…	no GO terms	no GO terms
351	gbr.13.82	96.0122	-1.09001	0.382914	-2.84663	0.00441851	0.120677	157.766	244.462	98.9371	86.614	161.996	39.728	96.531	96.1907	55.7706	61.2744	79.0756	37.1639	32.6489	gbr.13.82.t1	transcription factor MafG	N	0	0	Intracellular	No	167	20	2.0342e-117	69.82	3	P:GO:0006355; F:GO:0003677; F:GO:0003700	P:regulation of transcription, DNA-templated; F:DNA binding; F:DNA-binding transcription factor activity			Coil (COILS); IPR004827 (SMART); IPR004826 (PFAM); G3DSA:1.20.5.170 (GENE3D); mobidb-lite (MOBIDB_LITE); IPR024874 (PANTHER); IPR004827 (PROSITE_PROFILES); IPR008917 (SUPERFAMILY); SSF57959 (SUPERFAMILY)	P:GO:0006355; F:GO:0003677; F:GO:0003700	P:regulation of transcription, DNA-templated; F:DNA binding; F:DNA-binding transcription factor activity
352	gbr.28.7_gbr.28.11	177.733	1.16486	0.409173	2.84686	0.00441534	0.120677	100.867	113.129	97.1704	89.4694	85.1853	220.49	88.335	37.4075	274.003	245.098	235.25	476.786	247.34	gbr.28.7.t1_gbr.28.11.t1	X-linked retinitis pigmentosa GTPase regulator-like isoform X3	N	0	0	Intracellular	No	838	20	0	69.8						IPR000408 (PRINTS); IPR009091 (G3DSA:2.130.10.GENE3D); IPR009091 (G3DSA:2.130.10.GENE3D); IPR000408 (PFAM); mobidb-lite (MOBIDB_LITE); mobidb-lite (MOBIDB_LITE); mobidb-lite (MOBIDB_LITE); mobidb-lite (MOBIDB_LITE); mobidb-lite (MOBIDB_LITE); mobidb-lite (MOBIDB_LITE); PTHR22870:SF408 (PANTHER); PTHR22870 (PANTHER); PTHR22870 (PANTHER); IPR000408 (PROSITE_PROFILES); IPR000408 (PROSITE_PROFILES); …	no GO terms	no GO terms
353	gbr.304.9	1738.37	-2.42307	0.850867	-2.84776	0.00440275	0.120677	5833.45	8045.78	1159.86	1514.32	2322.24	133.089	475.37	1376.95	141.447	345.823	122.567	1005.24	122.681	gbr.304.9.t1	dnaJ homolog subfamily A member 1	N	0	0	Intracellular	No	399	20	0	80.84	5	P:GO:0006457; P:GO:0009408; F:GO:0005524; F:GO:0031072; F:GO:0051082	P:protein folding; P:response to heat; F:ATP binding; F:heat shock protein binding; F:unfolded protein binding			IPR001623 (PRINTS); IPR001623 (SMART); IPR002939 (PFAM); G3DSA:2.60.260.20 (GENE3D); IPR001305 (PFAM); G3DSA:2.10.230.10 (GENE3D); IPR001623 (PFAM); IPR036869 (G3DSA:1.10.287.GENE3D); mobidb-lite (MOBIDB_LITE); mobidb-lite (MOBIDB_LITE); PTHR43888:SF9 (PANTHER); PTHR43888 (PANTHER); IPR018253 (PROSITE_PATTERNS); IPR001623 (PROSITE_PROFILES); IPR001305 (PROSITE_PROFILES); IPR012724 (HAMAP); cd1074…	P:GO:0006457; P:GO:0009408; F:GO:0005524; F:GO:0031072; F:GO:0051082	P:protein folding; P:response to heat; F:ATP binding; F:heat shock protein binding; F:unfolded protein binding
354	gbr.85.22	257.343	1.50164	0.527742	2.84542	0.00443535	0.120794	106.039	365.392	118.371	157.047	42.737	162.885	24.5881	240.477	351.597	659.749	116.636	273.744	726.192	gbr.85.22.t1	fos-related antigen 1-like isoform X1	N	0	0	Intracellular	No	300	20	0	71.2	3	P:GO:0006357; F:GO:0003677; F:GO:0003700	P:regulation of transcription by RNA polymerase II; F:DNA binding; F:DNA-binding transcription factor activity			Coil (COILS); IPR000837 (PRINTS); IPR004827 (SMART); G3DSA:1.20.5.170 (GENE3D); IPR004827 (PFAM); mobidb-lite (MOBIDB_LITE); mobidb-lite (MOBIDB_LITE); mobidb-lite (MOBIDB_LITE); mobidb-lite (MOBIDB_LITE); IPR000837 (PANTHER); IPR004827 (PROSITE_PATTERNS); IPR004827 (PROSITE_PROFILES); cd14721 (CDD); SSF57959 (SUPERFAMILY)	P:GO:0006355; P:GO:0006357; F:GO:0003677; F:GO:0003700	P:regulation of transcription, DNA-templated; P:regulation of transcription by RNA polymerase II; F:DNA binding; F:DNA-binding transcription factor activity
355	gbr.140.15	60.7215	-0.705581	0.248262	-2.84209	0.00448193	0.120852	69.8307	65.0164	114.838	68.5297	70.4583	59.5919	67.3896	67.6897	34.7556	56.2382	35.584	39.8832	39.5745	gbr.140.15.t1	sushi, von Willebrand factor type A, EGF and pentraxin domain-containing protein 1-like	Y	1	1	Signal peptide	No	432	20	0	49.57	2	C:GO:0016020; C:GO:0016021	C:membrane; C:integral component of membrane			IPR011641 (SMART); G3DSA:2.10.50.10 (GENE3D); G3DSA:2.10.50.10 (GENE3D); IPR011641 (PFAM); PTHR46967 (PANTHER); TRANSMEMBRANE (PHOBIUS); NON_CYTOPLASMIC_DOMAIN (PHOBIUS); SIGNAL_PEPTIDE (PHOBIUS); SIGNAL_PEPTIDE_H_REGION (PHOBIUS); SIGNAL_PEPTIDE_N_REGION (PHOBIUS); SIGNAL_PEPTIDE_C_REGION (PHOBIUS); CYTOPLASMIC_DOMAIN (PHOBIUS); SignalP-noTM (SIGNALP_EUK); IPR009030 (SUPERFAMILY); IPR009030 (SUP…	no GO terms	no GO terms
356	gbr.223.21	17.9705	1.0802	0.380365	2.83991	0.00451267	0.120852	7.75897	19.5049	7.9503	10.4698	10.3955	5.95919	18.2134	33.8449	25.0564	24.3419	37.5609	11.7837	20.7766	gbr.223.21.t1	cytochrome P450 10-like	N	0	0	Intracellular	No	553	20	0	61.93	4	P:GO:0055114; F:GO:0005506; F:GO:0016705; F:GO:0020037	P:obsolete oxidation-reduction process; F:iron ion binding; F:oxidoreductase activity, acting on paired donors, with incorporation or reduction of molecular oxygen; F:heme binding			IPR001128 (PRINTS); IPR002401 (PRINTS); IPR036396 (G3DSA:1.10.630.GENE3D); IPR001128 (PFAM); mobidb-lite (MOBIDB_LITE); PTHR24291:SF155 (PANTHER); PTHR24291 (PANTHER); IPR017972 (PROSITE_PATTERNS); SignalP-TM (SIGNALP_GRAM_POSITIVE); IPR036396 (SUPERFAMILY)	P:GO:0055114; F:GO:0005506; F:GO:0016705; F:GO:0020037	P:obsolete oxidation-reduction process; F:iron ion binding; F:oxidoreductase activity, acting on paired donors, with incorporation or reduction of molecular oxygen; F:heme binding
357	gbr.35.34	1189.26	0.583072	0.205267	2.84055	0.00450354	0.120852	1113.41	756.791	1120.11	962.272	629.794	1227.59	966.221	1115.1	1213.21	1654.41	1273.12	1543.66	1884.73	gbr.35.34.t1	polypyrimidine tract-binding protein 1-like isoform X1	N	0	0	Intracellular	No	680	20	0	81.33	1	F:GO:0003676	F:nucleic acid binding			IPR000504 (SMART); IPR012677 (G3DSA:3.30.70.GENE3D); IPR012677 (G3DSA:3.30.70.GENE3D); PF13893 (PFAM); IPR012677 (G3DSA:3.30.70.GENE3D); IPR012677 (G3DSA:3.30.70.GENE3D); IPR000504 (PFAM); IPR021790 (PFAM); PTHR15592:SF27 (PANTHER); PTHR15592:SF27 (PANTHER); PTHR15592 (PANTHER); IPR000504 (PROSITE_PROFILES); IPR000504 (PROSITE_PROFILES); IPR000504 (PROSITE_PROFILES); IPR000504 (PROSITE_PROFILES);…	F:GO:0003676	F:nucleic acid binding
358	gbr.39.3_gbr.39.4	477.341	-1.2571	0.442133	-2.84327	0.00446526	0.120852	594.854	324.432	1335.65	806.176	738.946	105.279	661.146	409.701	189.135	465.014	195.712	211.2	168.192	gbr.39.3.t1_gbr.39.4.t1	myosin-VIIa-like isoform X1	N	0	0	Intracellular	No	616	20	0	72.35	3	F:GO:0000166; F:GO:0005524; C:GO:0005856	F:nucleotide binding; F:ATP binding; C:cytoskeleton			G3DSA:3.10.20.90 (GENE3D); IPR014352 (G3DSA:1.20.80.GENE3D); IPR038185 (G3DSA:1.25.40.GENE3D); IPR011993 (G3DSA:2.30.29.GENE3D); IPR019748 (PFAM); IPR000857 (PFAM); mobidb-lite (MOBIDB_LITE); mobidb-lite (MOBIDB_LITE); mobidb-lite (MOBIDB_LITE); mobidb-lite (MOBIDB_LITE); PTHR22692:SF24 (PANTHER); PTHR22692 (PANTHER); IPR000299 (PROSITE_PROFILES); IPR000857 (PROSITE_PROFILES); IPR019748 (CDD); IP…	C:GO:0005856	C:cytoskeleton
359	gbr.46.47	13.8041	-2.00924	0.707276	-2.84082	0.00449977	0.120852	38.7949	63.7161	4.41684	5.71081	12.9944	15.8912	5.46402	10.6879	0.80827	6.71501	5.93067	6.34506	1.97872	gbr.46.47.t1	adhesion G-protein coupled receptor G6-like	Y	8	7	Transmembrane	No	886	20	0	54.27	4	P:GO:0007166; P:GO:0007186; F:GO:0004930; C:GO:0016021	P:cell surface receptor signaling pathway; P:G protein-coupled receptor signaling pathway; F:G protein-coupled receptor activity; C:integral component of membrane			IPR000832 (PRINTS); G3DSA:1.20.1070.10 (GENE3D); IPR000832 (PFAM); mobidb-lite (MOBIDB_LITE); PTHR12011 (PANTHER); TRANSMEMBRANE (PHOBIUS); TRANSMEMBRANE (PHOBIUS); TRANSMEMBRANE (PHOBIUS); SIGNAL_PEPTIDE_H_REGION (PHOBIUS); SIGNAL_PEPTIDE_C_REGION (PHOBIUS); SIGNAL_PEPTIDE (PHOBIUS); TRANSMEMBRANE (PHOBIUS); TRANSMEMBRANE (PHOBIUS); TRANSMEMBRANE (PHOBIUS); NON_CYTOPLASMIC_DOMAIN (PHOBIUS); NON_…	P:GO:0007166; P:GO:0007186; F:GO:0004888; F:GO:0004930; C:GO:0016021	P:cell surface receptor signaling pathway; P:G protein-coupled receptor signaling pathway; F:transmembrane signaling receptor activity; F:G protein-coupled receptor activity; C:integral component of membrane
360	gbr.839.2	104.023	1.17125	0.411945	2.84322	0.00446606	0.120852	115.091	47.462	78.6197	38.0721	62.9505	57.6055	62.8362	26.7196	248.947	83.9376	185.828	130.527	213.702	gbr.839.2.t1	uncharacterized protein LOC110990248 isoform X1	N	0	0	UPS	UPS	333	20	1.70865e-165	59.58	3	P:GO:0006325; F:GO:0046872; C:GO:0005634	P:chromatin organization; F:metal ion binding; C:nucleus			IPR001965 (SMART); IPR013083 (G3DSA:3.30.40.GENE3D); IPR019787 (PFAM); mobidb-lite (MOBIDB_LITE); mobidb-lite (MOBIDB_LITE); IPR028651 (PANTHER); PTHR10333:SF42 (PANTHER); IPR011011 (SUPERFAMILY)	no GO terms	no GO terms
361	gbr.545.11	119.22	1.20752	0.425386	2.83865	0.00453053	0.120994	21.9838	33.8085	60.9523	98.0356	37.2505	131.102	140.243	83.7215	235.207	245.098	142.336	188.539	131.585	gbr.545.11.t1	adhesion G-protein coupled receptor G2-like	N	7	7	Intracellular	No	602	20	0	84.19	6	P:GO:0007166; P:GO:0007186; F:GO:0003924; F:GO:0004930; F:GO:0005525; C:GO:0016021	P:cell surface receptor signaling pathway; P:G protein-coupled receptor signaling pathway; F:GTPase activity; F:G protein-coupled receptor activity; F:GTP binding; C:integral component of membrane	EC:3.6.1.15	Nucleoside-triphosphate phosphatase	PR00449 (PRINTS); IPR000203 (SMART); SM00173 (SMART); SM00174 (SMART); SM00175 (SMART); SM00176 (SMART); IPR005225 (TIGRFAM); IPR000203 (PFAM); IPR000832 (PFAM); G3DSA:3.40.50.300 (GENE3D); G3DSA:2.60.220.50 (GENE3D); IPR001806 (PFAM); G3DSA:1.20.1070.10 (GENE3D); mobidb-lite (MOBIDB_LITE); PTHR47767 (PANTHER); CYTOPLASMIC_DOMAIN (PHOBIUS); TRANSMEMBRANE (PHOBIUS); TRANSMEMBRANE (PHOBIUS); CYTOPL…	P:GO:0007166; P:GO:0007186; F:GO:0003924; F:GO:0004888; F:GO:0004930; F:GO:0005525; C:GO:0016021	P:cell surface receptor signaling pathway; P:G protein-coupled receptor signaling pathway; F:GTPase activity; F:transmembrane signaling receptor activity; F:G protein-coupled receptor activity; F:GTP binding; C:integral component of membrane
362	gbr.103.24	24.6239	1.39143	0.490951	2.83415	0.00459478	0.122085	15.5179	10.4026	2.6501	10.4698	20.2135	19.864	20.0347	39.1888	59.0037	62.1138	27.6765	7.2515	25.7234	gbr.103.24.t1	protocadherin-11 X-linked-like	Y	1	1	Transmembrane	No	1273	20	0	56.86	3	P:GO:0007156; F:GO:0005509; C:GO:0005886	P:homophilic cell adhesion via plasma membrane adhesion molecules; F:calcium ion binding; C:plasma membrane			IPR002126 (PRINTS); IPR002126 (SMART); G3DSA:2.60.40.60 (GENE3D); G3DSA:2.60.40.60 (GENE3D); G3DSA:2.60.40.60 (GENE3D); IPR002126 (PFAM); G3DSA:2.60.40.60 (GENE3D); G3DSA:2.60.40.60 (GENE3D); IPR013164 (PFAM); mobidb-lite (MOBIDB_LITE); mobidb-lite (MOBIDB_LITE); mobidb-lite (MOBIDB_LITE); PTHR24026 (PANTHER); IPR020894 (PROSITE_PATTERNS); IPR020894 (PROSITE_PATTERNS); IPR020894 (PROSITE_PATTERNS…	P:GO:0007155; P:GO:0007156; F:GO:0005509; C:GO:0005886; C:GO:0016020	P:cell adhesion; P:homophilic cell adhesion via plasma membrane adhesion molecules; F:calcium ion binding; C:plasma membrane; C:membrane
363	gbr.438.1	59.6398	0.965256	0.340597	2.83402	0.00459671	0.122085	31.0359	50.0626	73.3195	38.0721	24.5449	23.8368	47.3548	117.566	61.4285	121.71	83.0294	59.8248	43.5319	gbr.438.1.t1	uncharacterized protein LOC110984979 isoform X2	N	0	0	Intracellular	No	82	7	1.12881e-54	72.07						no IPS match	no IPS match	no IPS match
364	gbr.65.52	253.377	-0.746584	0.263608	-2.83218	0.00462321	0.122451	303.893	412.854	279.144	333.131	427.37	154.939	263.184	292.135	155.188	192.217	183.851	127.808	168.192	gbr.65.52.t1	eukaryotic translation initiation factor 5	N	0	0	Intracellular	No	418	20	0	75.11	3	P:GO:0006413; F:GO:0003743; F:GO:0005515	P:translational initiation; F:translation initiation factor activity; F:protein binding			IPR002735 (SMART); IPR003307 (SMART); IPR003307 (PFAM); G3DSA:3.30.30.50 (GENE3D); IPR002735 (PFAM); IPR016021 (G3DSA:1.25.40.GENE3D); G3DSA:2.20.25.350 (GENE3D); mobidb-lite (MOBIDB_LITE); mobidb-lite (MOBIDB_LITE); mobidb-lite (MOBIDB_LITE); PTHR23001:SF22 (PANTHER); PTHR23001 (PANTHER); IPR003307 (PROSITE_PROFILES); cd11561 (CDD); IPR016190 (SUPERFAMILY); IPR016024 (SUPERFAMILY); IPR016189 (SU…	P:GO:0006413; F:GO:0003743; F:GO:0005515	P:translational initiation; F:translation initiation factor activity; F:protein binding
365	gbr.12.61	12.912	-2.32082	0.82045	-2.82872	0.00467347	0.123444	10.3453	1.95049	83.0365	3.80721	4.90898	13.9048	26.4094	1.78131	9.69924	3.3575	0	2.71931	5.93617	gbr.12.61.t1	exonuclease 1-like	N	0	0	Intracellular	No	1021	20	0	68.01	4	P:GO:0006281; F:GO:0003677; F:GO:0005515; F:GO:0035312	P:DNA repair; F:DNA binding; F:protein binding; F:5'-3' exodeoxyribonuclease activity	EC:3.1.11; EC:3.1.15	Acting on ester bonds; Acting on ester bonds	IPR006084 (PRINTS); IPR006086 (SMART); IPR006085 (SMART); IPR008918 (SMART); IPR006085 (PFAM); G3DSA:1.10.150.20 (GENE3D); G3DSA:3.40.50.1010 (GENE3D); IPR006086 (PFAM); mobidb-lite (MOBIDB_LITE); mobidb-lite (MOBIDB_LITE); mobidb-lite (MOBIDB_LITE); mobidb-lite (MOBIDB_LITE); mobidb-lite (MOBIDB_LITE); mobidb-lite (MOBIDB_LITE); mobidb-lite (MOBIDB_LITE); mobidb-lite (MOBIDB_LITE); mobidb-lite (…	P:GO:0006281; F:GO:0003677; F:GO:0003824; F:GO:0004518; F:GO:0005515; F:GO:0016788; F:GO:0035312	P:DNA repair; F:DNA binding; F:catalytic activity; F:nuclease activity; F:protein binding; F:hydrolase activity, acting on ester bonds; F:5'-3' exodeoxyribonuclease activity
366	gbr.124.42	1544.39	0.967014	0.343075	2.81866	0.0048224	0.126622	909.093	654.065	1436.35	809.032	648.852	1755.98	1294.97	1068.79	3106.99	1011.45	1808.85	2470.04	3102.64	gbr.124.42.t1	complement C1q tumor necrosis factor-related protein 3-like	Y	0	0	Signal peptide	Yes	279	20	0	57.67	1	F:GO:0005515	F:protein binding			IPR001073 (PRINTS); IPR001073 (SMART); IPR001073 (PFAM); IPR008160 (PFAM); IPR008983 (G3DSA:2.60.120.GENE3D); mobidb-lite (MOBIDB_LITE); mobidb-lite (MOBIDB_LITE); PTHR15427:SF38 (PANTHER); PTHR15427 (PANTHER); NON_CYTOPLASMIC_DOMAIN (PHOBIUS); SIGNAL_PEPTIDE (PHOBIUS); SIGNAL_PEPTIDE_N_REGION (PHOBIUS); SIGNAL_PEPTIDE_C_REGION (PHOBIUS); SIGNAL_PEPTIDE_H_REGION (PHOBIUS); IPR001073 (PROSITE_PROF…	F:GO:0005515	F:protein binding
367	gbr.23.12	198.049	-1.18324	0.419893	-2.81795	0.00483319	0.126622	279.323	256.815	202.291	167.517	636.146	139.048	183.955	283.228	102.65	98.207	96.8676	65.2635	63.3192	gbr.23.12.t1	ATP-binding cassette sub-family E member 1-like	N	0	0	Intracellular	No	600	20	0	92.01	1	F:GO:0005524	F:ATP binding			IPR013283 (PRINTS); IPR003593 (SMART); IPR007209 (PFAM); IPR003439 (PFAM); G3DSA:3.40.50.300 (GENE3D); G3DSA:3.40.50.300 (GENE3D); IPR017896 (PFAM); IPR003439 (PFAM); PTHR19248:SF24 (PANTHER); IPR013283 (PANTHER); IPR017900 (PROSITE_PATTERNS); IPR017896 (PROSITE_PROFILES); IPR003439 (PROSITE_PROFILES); IPR017896 (PROSITE_PROFILES); IPR003439 (PROSITE_PROFILES); IPR034348 (CDD); IPR027417 (SUPERFA…	F:GO:0005524	F:ATP binding
368	gbr.50.86	77.0197	-1.32617	0.470549	-2.81833	0.00482735	0.126622	165.525	152.138	62.7191	79.9514	220.904	23.8368	39.1588	76.5963	36.3721	27.6994	31.6302	58.012	26.7128	gbr.50.86.t1	tryptophan--tRNA ligase, cytoplasmic	N	0	0	UPS	UPS	421	20	0	87.28	3	P:GO:0006436; F:GO:0004830; F:GO:0005524	P:tryptophanyl-tRNA aminoacylation; F:tryptophan-tRNA ligase activity; F:ATP binding	EC:6.1.1.2	Tryptophan--tRNA ligase	IPR002306 (PRINTS); IPR002306 (TIGRFAM); IPR002305 (PFAM); IPR014729 (G3DSA:3.40.50.GENE3D); G3DSA:1.10.240.10 (GENE3D); mobidb-lite (MOBIDB_LITE); mobidb-lite (MOBIDB_LITE); PTHR10055:SF1 (PANTHER); PTHR10055 (PANTHER); IPR001412 (PROSITE_PATTERNS); IPR002306 (CDD); SSF52374 (SUPERFAMILY)	P:GO:0006418; P:GO:0006436; F:GO:0000166; F:GO:0004812; F:GO:0004830; F:GO:0005524	P:tRNA aminoacylation for protein translation; P:tryptophanyl-tRNA aminoacylation; F:nucleotide binding; F:aminoacyl-tRNA ligase activity; F:tryptophan-tRNA ligase activity; F:ATP binding
369	gbr.7.136	240.793	-0.485965	0.172507	-2.81707	0.00484636	0.126623	274.15	187.897	309.179	288.396	270.86	284.055	325.109	233.351	207.725	173.751	219.435	192.165	164.234	gbr.7.136.t1	AP-1 complex subunit sigma-2 isoform X5	N	0	0	Intracellular	No	527	20	3.38677e-98	97.03	3	P:GO:0006886; P:GO:0016192; C:GO:0030117	P:intracellular protein transport; P:vesicle-mediated transport; C:membrane coat			G3DSA:3.30.450.60 (GENE3D); IPR022775 (PFAM); IPR032071 (PFAM); mobidb-lite (MOBIDB_LITE); PTHR11753:SF45 (PANTHER); IPR016635 (PANTHER); IPR000804 (PROSITE_PATTERNS); cd14831 (CDD); IPR011012 (SUPERFAMILY)	P:GO:0006886; P:GO:0015031; P:GO:0016192; C:GO:0030117	P:intracellular protein transport; P:protein transport; P:vesicle-mediated transport; C:membrane coat
370	gbr.31.3	124.842	-1.26592	0.450028	-2.81299	0.00490839	0.127063	230.183	427.158	45.9351	157.999	152.756	49.6599	131.136	114.004	47.6879	58.7563	59.3067	87.018	61.3404	gbr.31.3.t1	nucleolar RNA helicase 2-like	N	0	0	UPS	UPS	260	1	2.60368e-45	98.99						mobidb-lite (MOBIDB_LITE); mobidb-lite (MOBIDB_LITE); mobidb-lite (MOBIDB_LITE)	no GO terms	no GO terms
371	gbr.375.10	45.0932	-0.796063	0.283046	-2.81249	0.00491593	0.127063	65.9513	39.0098	73.3195	61.8671	54.5763	41.7144	54.6402	39.1888	48.4962	17.6269	35.584	23.5674	30.6702	gbr.375.10.t1	alpha-ketoglutarate-dependent dioxygenase alkB homolog 4	N	0	0	Intracellular	No	304	20	1.18923e-162	65.75	1	P:GO:0070988	P:demethylation			IPR037151 (G3DSA:2.60.120.GENE3D); IPR032857 (PANTHER); SSF51197 (SUPERFAMILY)	P:GO:0070988	P:demethylation
372	gbr.469.6	12.1042	1.2558	0.446336	2.81357	0.00489944	0.127063	6.46581	3.90098	5.3002	9.51802	4.90898	17.8776	6.37469	21.3757	14.5489	13.43	15.8151	8.15793	29.6809	gbr.469.6.t1	N-alpha-acetyltransferase 35, NatC auxiliary subunit	N	0	0	UPS	UPS	338	20	0	82.56	2	P:GO:0017196; C:GO:0031417	P:N-terminal peptidyl-methionine acetylation; C:NatC complex			IPR007244 (PFAM); mobidb-lite (MOBIDB_LITE); mobidb-lite (MOBIDB_LITE); IPR007244 (PANTHER)	P:GO:0017196; C:GO:0031417	P:N-terminal peptidyl-methionine acetylation; C:NatC complex
373	gbr.54.45	14.0764	1.58201	0.562015	2.81488	0.00487954	0.127063	2.58632	3.90098	8.83367	3.80721	5.19775	11.9184	16.3921	3.56262	54.9623	16.7875	23.7227	14.503	16.8192	gbr.54.45.t1	protein Shroom3-like	N	0	0	Intracellular	No	202	20	3.21751e-46	48.71	1	F:GO:0005515	F:protein binding			IPR001478 (SMART); IPR001478 (PFAM); IPR001478 (PROSITE_PROFILES); cd00992 (CDD); IPR036034 (SUPERFAMILY)	F:GO:0005515	F:protein binding
374	gbr.419.5	61.5251	-0.681506	0.242479	-2.81058	0.00494518	0.127477	85.3487	57.2144	65.3692	57.1081	94.4257	79.4559	80.1389	39.1888	48.4962	50.3626	69.1911	29.006	44.5213	gbr.419.5.t1	SAGA-associated factor 29	N	0	0	UPS	UPS	328	20	0	77.34	1	C:GO:0000124	C:SAGA complex			Coil (COILS); Coil (COILS); IPR010750 (PFAM); G3DSA:2.30.30.140 (GENE3D); G3DSA:2.30.30.140 (GENE3D); mobidb-lite (MOBIDB_LITE); mobidb-lite (MOBIDB_LITE); PTHR21539:SF0 (PANTHER); PTHR21539:SF0 (PANTHER); IPR037802 (PANTHER); IPR037802 (PANTHER); IPR010750 (PROSITE_PROFILES); SignalP-TM (SIGNALP_GRAM_POSITIVE)	C:GO:0000124	C:SAGA complex
375	gbr.58.120	175.092	-0.551075	0.19624	-2.80816	0.00498251	0.128097	245.701	172.293	173.14	183.698	283.277	182.749	189.419	169.224	138.214	115.834	173.966	125.995	122.681	gbr.58.120.t1	coatomer subunit beta'	N	0	0	Intracellular	No	928	20	0	88.27	5	P:GO:0006886; P:GO:0016192; F:GO:0005198; F:GO:0005515; C:GO:0030117	P:intracellular protein transport; P:vesicle-mediated transport; F:structural molecule activity; F:protein binding; C:membrane coat			IPR020472 (PRINTS); IPR001680 (SMART); G3DSA:1.25.40.470 (GENE3D); IPR001680 (PFAM); IPR006692 (PFAM); IPR015943 (G3DSA:2.130.10.GENE3D); IPR016453 (PIRSF); mobidb-lite (MOBIDB_LITE); mobidb-lite (MOBIDB_LITE); mobidb-lite (MOBIDB_LITE); PTHR19876:SF54 (PANTHER); PTHR19876 (PANTHER); IPR001680 (PROSITE_PROFILES); IPR001680 (PROSITE_PROFILES); IPR001680 (PROSITE_PROFILES); IPR001680 (PROSITE_PROFI…	P:GO:0006886; P:GO:0016192; F:GO:0005198; F:GO:0005515; C:GO:0030117	P:intracellular protein transport; P:vesicle-mediated transport; F:structural molecule activity; F:protein binding; C:membrane coat
376	gbr.124.80	47.3135	0.913029	0.325468	2.80528	0.00502728	0.128904	43.9675	37.0594	34.4513	31.4095	41.8707	7.94559	33.6948	112.222	46.0714	55.3988	75.1218	44.4154	51.4468	gbr.124.80.t1	general transcription factor IIH subunit 2-like	N	0	0	Intracellular	No	407	20	0	81.17	4	P:GO:0006289; P:GO:0006351; F:GO:0008270; C:GO:0000439	P:nucleotide-excision repair; P:transcription, DNA-templated; F:zinc ion binding; C:transcription factor TFIIH core complex			IPR002035 (SMART); IPR004595 (SMART); IPR007198 (PFAM); IPR012170 (TIGRFAM); IPR013083 (G3DSA:3.30.40.GENE3D); IPR036465 (G3DSA:3.40.50.GENE3D); IPR004595 (PFAM); IPR012170 (PIRSF); mobidb-lite (MOBIDB_LITE); PTHR12695 (PANTHER); IPR013087 (PROSITE_PATTERNS); IPR001841 (PROSITE_PROFILES); IPR007198 (CDD); IPR036465 (SUPERFAMILY); SSF57889 (SUPERFAMILY)	P:GO:0006281; P:GO:0006289; P:GO:0006351; F:GO:0008270; C:GO:0000439	P:DNA repair; P:nucleotide-excision repair; P:transcription, DNA-templated; F:zinc ion binding; C:transcription factor TFIIH core complex
377	gbr.222.25	72.6134	0.868658	0.309836	2.80361	0.00505344	0.129231	32.329	41.6105	74.2028	59.0117	44.7584	45.6871	71.0322	39.1888	92.951	72.1863	98.8445	128.714	143.457	gbr.222.25.t1	anoctamin-8-like isoform X1	N	8	8	Intracellular	No	834	20	0	73.68	1	C:GO:0016020	C:membrane			Coil (COILS); IPR007632 (PFAM); mobidb-lite (MOBIDB_LITE); mobidb-lite (MOBIDB_LITE); mobidb-lite (MOBIDB_LITE); mobidb-lite (MOBIDB_LITE); mobidb-lite (MOBIDB_LITE); PTHR12308:SF51 (PANTHER); IPR007632 (PANTHER); CYTOPLASMIC_DOMAIN (PHOBIUS); CYTOPLASMIC_DOMAIN (PHOBIUS); TRANSMEMBRANE (PHOBIUS); CYTOPLASMIC_DOMAIN (PHOBIUS); NON_CYTOPLASMIC_DOMAIN (PHOBIUS); TRANSMEMBRANE (PHOBIUS); TRANSMEMBRA…	no GO terms	no GO terms
378	gbr.141.25	579.901	1.20235	0.429215	2.80128	0.00509001	0.129305	332.343	676.821	372.781	391.191	340.164	184.735	237.685	329.542	524.567	1363.15	490.269	1912.58	382.883	gbr.141.25.t1	dual specificity protein phosphatase 4	N	0	0	Intracellular	No	462	20	0	64.94	3	P:GO:0006470; F:GO:0004725; F:GO:0017017	P:protein dephosphorylation; F:protein tyrosine phosphatase activity; F:MAP kinase tyrosine/serine/threonine phosphatase activity	EC:3.1.3.48	Protein-tyrosine-phosphatase	IPR020417 (PRINTS); IPR008343 (PRINTS); IPR020422 (SMART); IPR001763 (SMART); IPR000340 (PFAM); IPR029021 (G3DSA:3.90.190.GENE3D); IPR001763 (PFAM); IPR036873 (G3DSA:3.40.250.GENE3D); PTHR10159 (PANTHER); PTHR10159:SF111 (PANTHER); IPR016130 (PROSITE_PATTERNS); IPR001763 (PROSITE_PROFILES); IPR020422 (PROSITE_PROFILES); IPR000387 (PROSITE_PROFILES); cd14565 (CDD); cd01446 (CDD); IPR036873 (SUPERF…	P:GO:0006470; P:GO:0016311; F:GO:0004725; F:GO:0008138; F:GO:0016791; F:GO:0017017	P:protein dephosphorylation; P:dephosphorylation; F:protein tyrosine phosphatase activity; F:protein tyrosine/serine/threonine phosphatase activity; F:phosphatase activity; F:MAP kinase tyrosine/serine/threonine phosphatase activity
379	gbr.17.87	130.551	-0.9958	0.355374	-2.80211	0.00507689	0.129305	104.746	284.772	281.794	222.722	136.296	71.5103	84.6923	94.4094	69.5112	114.155	59.3067	96.0823	77.1702	gbr.17.87.t1	L-seryl-tRNA(Sec) kinase	N	0	0	Intracellular	No	397	20	0	57.83	3	P:GO:0016310; F:GO:0000049; F:GO:0016301	P:phosphorylation; F:tRNA binding; F:kinase activity			IPR013641 (PFAM); PTHR20873 (PANTHER); SIGNAL_PEPTIDE_H_REGION (PHOBIUS); SIGNAL_PEPTIDE_C_REGION (PHOBIUS); SIGNAL_PEPTIDE_N_REGION (PHOBIUS); SIGNAL_PEPTIDE (PHOBIUS); NON_CYTOPLASMIC_DOMAIN (PHOBIUS); IPR027417 (SUPERFAMILY)	no GO terms	no GO terms
380	gbr.99.59	84.7687	0.759681	0.271231	2.80087	0.00509654	0.129305	54.3128	38.3597	75.0862	78.9996	51.6887	81.4423	72.8536	55.2206	108.308	145.212	126.521	83.3922	130.596	gbr.99.59.t1	UBX domain-containing protein 1	N	0	0	UPS	UPS	319	20	0	71.92	1	F:GO:0005515	F:protein binding			Coil (COILS); Coil (COILS); IPR001012 (SMART); IPR001012 (PFAM); G3DSA:3.10.20.90 (GENE3D); mobidb-lite (MOBIDB_LITE); mobidb-lite (MOBIDB_LITE); mobidb-lite (MOBIDB_LITE); mobidb-lite (MOBIDB_LITE); mobidb-lite (MOBIDB_LITE); mobidb-lite (MOBIDB_LITE); mobidb-lite (MOBIDB_LITE); PTHR46340 (PANTHER); IPR013087 (PROSITE_PATTERNS); IPR001012 (PROSITE_PROFILES); cd01772 (CDD); IPR029071 (SUPERFAMILY)	F:GO:0005515	F:protein binding
381	gbr.124.20	21.3328	-1.32306	0.473005	-2.79713	0.00515583	0.1296	19.3974	47.462	19.4341	28.5541	29.4539	33.7688	28.2308	10.6879	20.2067	0	13.8382	15.4094	10.883	gbr.124.20.t1	2'-5'-oligoadenylate synthase 1A-like	N	0	0	Intracellular	No	335	20	0	67.09	3	P:GO:0051607; F:GO:0001730; F:GO:0003725	P:defense response to virus; F:2'-5'-oligoadenylate synthetase activity; F:double-stranded RNA binding	EC:2.7.7.84	2'-5' oligoadenylate synthase	IPR002934 (PFAM); IPR038121 (G3DSA:1.10.1410.GENE3D); IPR043519 (G3DSA:3.30.460.GENE3D); IPR018952 (PFAM); IPR026774 (PANTHER); PS50152 (PROSITE_PROFILES); SSF81631 (SUPERFAMILY); IPR043519 (SUPERFAMILY)	P:GO:0051607; F:GO:0001730; F:GO:0003725; F:GO:0016779	P:defense response to virus; F:2'-5'-oligoadenylate synthetase activity; F:double-stranded RNA binding; F:nucleotidyltransferase activity
382	gbr.173.30	77.167	-1.81459	0.648721	-2.79719	0.00515493	0.1296	152.593	475.27	27.3844	39.0239	53.71	31.7824	26.4094	28.5009	33.9473	17.6269	39.5378	62.5442	14.8404	gbr.173.30.t1	cell division cycle protein 123 homolog	N	0	0	UPS	UPS	340	20	0	65.54	3	P:GO:0007049; P:GO:0051301; C:GO:0005737	P:cell cycle; P:cell division; C:cytoplasm			IPR009772 (PFAM); mobidb-lite (MOBIDB_LITE); mobidb-lite (MOBIDB_LITE); mobidb-lite (MOBIDB_LITE); IPR009772 (PANTHER); PTHR15323:SF6 (PANTHER)	no GO terms	no GO terms
383	gbr.253.37	4914.87	-3.59545	1.28454	-2.79901	0.00512593	0.1296	17025.8	40725	250.876	223.673	1019.05	77.4695	340.591	1772.4	65.4699	199.771	106.752	1979.66	106.851	gbr.253.37.t1	heat shock 70 kDa protein IV-like	N	0	0	Intracellular	No	637	20	0	89.13	10	P:GO:0034620; P:GO:0042026; P:GO:0051085; F:GO:0005524; F:GO:0016887; F:GO:0031072; F:GO:0044183; F:GO:0051082; F:GO:0051787; C:GO:0005737	P:cellular response to unfolded protein; P:protein refolding; P:chaperone cofactor-dependent protein refolding; F:ATP binding; F:ATPase; F:heat shock protein binding; F:protein folding chaperone; F:unfolded protein binding; F:misfolded protein binding; C:cytoplasm	EC:3.6.1.3; EC:3.6.1.15	Deleted entry; Nucleoside-triphosphate phosphatase	PR00301 (PRINTS); IPR029048 (G3DSA:1.20.1270.GENE3D); G3DSA:3.30.420.40 (GENE3D); IPR013126 (PFAM); IPR029047 (G3DSA:2.60.34.GENE3D); G3DSA:3.30.420.40 (GENE3D); G3DSA:3.30.30.30 (GENE3D); G3DSA:3.90.640.10 (GENE3D); mobidb-lite (MOBIDB_LITE); PTHR19375:SF431 (PANTHER); IPR013126 (PANTHER); IPR018181 (PROSITE_PATTERNS); IPR018181 (PROSITE_PATTERNS); IPR018181 (PROSITE_PATTERNS); cd10233 (CDD); IP…	no GO terms	no GO terms
384	gbr.607.1	1181.63	-0.522288	0.186861	-2.79507	0.00518885	0.1296	1347.47	1289.93	1844.47	998.44	1301.17	1301.09	1541.76	746.368	1290.81	1029.07	806.571	939.975	924.064	gbr.607.1.t1	draxin	Y	1	0	Signal peptide	Yes	271	20	0	56.89	3	P:GO:0007411; P:GO:0016055; C:GO:0005576	P:axon guidance; P:Wnt signaling pathway; C:extracellular region			Coil (COILS); IPR029094 (PFAM); mobidb-lite (MOBIDB_LITE); mobidb-lite (MOBIDB_LITE); mobidb-lite (MOBIDB_LITE); mobidb-lite (MOBIDB_LITE); mobidb-lite (MOBIDB_LITE); mobidb-lite (MOBIDB_LITE); SIGNAL_PEPTIDE (PHOBIUS); SIGNAL_PEPTIDE_H_REGION (PHOBIUS); SIGNAL_PEPTIDE_N_REGION (PHOBIUS); NON_CYTOPLASMIC_DOMAIN (PHOBIUS); SIGNAL_PEPTIDE_C_REGION (PHOBIUS); cd06503 (CDD); SignalP-TM (SIGNALP_GRAM_…	P:GO:0007411; P:GO:0016055; C:GO:0005576	P:axon guidance; P:Wnt signaling pathway; C:extracellular region
385	gbr.9.12	28.6655	0.859983	0.307627	2.79554	0.00518139	0.1296	11.6385	24.0561	24.7343	19.9878	19.9247	13.9048	30.9628	35.6262	37.1804	28.5388	21.7458	48.9476	55.4043	gbr.9.12.t1	ubiquitin-like modifier-activating enzyme ATG7	N	0	0	UPS	UPS	714	20	0	77.24	3	P:GO:0006914; F:GO:0008641; C:GO:0005737	P:autophagy; F:ubiquitin-like modifier activating enzyme activity; C:cytoplasm			Coil (COILS); IPR032197 (PFAM); IPR000594 (PFAM); IPR006285 (TIGRFAM); IPR042522 (G3DSA:3.40.140.GENE3D); IPR042523 (G3DSA:3.40.140.GENE3D); PTHR10953 (PANTHER); IPR006285 (PTHR10953:PANTHER); cd01486 (CDD); IPR035985 (SUPERFAMILY)	P:GO:0006914; F:GO:0008641; C:GO:0005737	P:autophagy; F:ubiquitin-like modifier activating enzyme activity; C:cytoplasm
386	gbr.92.5	122.928	0.802779	0.287088	2.79628	0.00516947	0.1296	90.5213	68.2672	105.121	103.746	84.0302	125.143	67.3896	57.0019	136.598	168.715	164.082	226.609	200.84	gbr.92.5.t1	transducin-like enhancer protein 4 isoform X3	N	0	0	Intracellular	No	539	20	0	91.36	3	P:GO:0006355; F:GO:0005515; C:GO:0005634	P:regulation of transcription, DNA-templated; F:protein binding; C:nucleus			IPR009146 (PRINTS); IPR001680 (SMART); IPR001680 (PFAM); IPR015943 (G3DSA:2.130.10.GENE3D); mobidb-lite (MOBIDB_LITE); mobidb-lite (MOBIDB_LITE); mobidb-lite (MOBIDB_LITE); mobidb-lite (MOBIDB_LITE); mobidb-lite (MOBIDB_LITE); mobidb-lite (MOBIDB_LITE); IPR009146 (PANTHER); PTHR10814:SF31 (PANTHER); IPR019775 (PROSITE_PATTERNS); IPR019775 (PROSITE_PATTERNS); IPR017986 (PROSITE_PROFILES); IPR01798…	P:GO:0006355; F:GO:0005515; C:GO:0005634	P:regulation of transcription, DNA-templated; F:protein binding; C:nucleus
387	gbr.224.18	212.788	1.17802	0.421589	2.79423	0.00520239	0.129603	134.489	118.98	98.9371	98.9874	88.6505	325.769	80.1389	53.4393	440.507	298.818	347.933	347.165	332.426	gbr.224.18.t1	zinc finger protein 2-like	N	0	0	Intracellular	No	2612	20	0	52.61	4	P:GO:0006355; F:GO:0003677; F:GO:0003700; C:GO:0005634	P:regulation of transcription, DNA-templated; F:DNA binding; F:DNA-binding transcription factor activity; C:nucleus			IPR013087 (SMART); G3DSA:3.30.160.60 (GENE3D); G3DSA:3.30.160.60 (GENE3D); mobidb-lite (MOBIDB_LITE); mobidb-lite (MOBIDB_LITE); mobidb-lite (MOBIDB_LITE); mobidb-lite (MOBIDB_LITE); mobidb-lite (MOBIDB_LITE); mobidb-lite (MOBIDB_LITE); mobidb-lite (MOBIDB_LITE); mobidb-lite (MOBIDB_LITE); mobidb-lite (MOBIDB_LITE); mobidb-lite (MOBIDB_LITE); mobidb-lite (MOBIDB_LITE); mobidb-lite (MOBIDB_LITE); …	no GO terms	no GO terms
388	gbr.283.54	25.8772	0.937015	0.335806	2.79035	0.00526518	0.130493	32.329	22.1056	22.0842	12.3734	15.0157	13.9048	10.928	24.9383	28.2894	54.5594	29.6533	43.509	26.7128	gbr.283.54.t1	zinc finger MYM-type protein 4-like isoform X4	N	0	0	Intracellular	No	478	20	0	64.98	1	F:GO:0008270	F:zinc ion binding			IPR011017 (SMART); mobidb-lite (MOBIDB_LITE); mobidb-lite (MOBIDB_LITE); mobidb-lite (MOBIDB_LITE); mobidb-lite (MOBIDB_LITE); PTHR45736 (PANTHER)	no GO terms	no GO terms
389	gbr.56.23	652.092	-0.591814	0.212047	-2.79096	0.00525523	0.130493	836.676	696.976	817.115	552.997	967.936	905.797	627.452	443.546	642.574	324.838	533.76	652.635	474.894	gbr.56.23.t1	cytochrome b561	N	6	5	Transmembrane	No	258	20	0	71.96	4	F:GO:0016491; F:GO:0046872; C:GO:0005765; C:GO:0031902	F:oxidoreductase activity; F:metal ion binding; C:lysosomal membrane; C:late endosome membrane			IPR006593 (SMART); G3DSA:1.20.120.1770 (GENE3D); IPR006593 (PFAM); mobidb-lite (MOBIDB_LITE); IPR043205 (PANTHER); IPR028836 (PTHR10106:PANTHER); NON_CYTOPLASMIC_DOMAIN (PHOBIUS); NON_CYTOPLASMIC_DOMAIN (PHOBIUS); CYTOPLASMIC_DOMAIN (PHOBIUS); CYTOPLASMIC_DOMAIN (PHOBIUS); TRANSMEMBRANE (PHOBIUS); CYTOPLASMIC_DOMAIN (PHOBIUS); TRANSMEMBRANE (PHOBIUS); TRANSMEMBRANE (PHOBIUS); CYTOPLASMIC_DOMAIN (…	F:GO:0016491; F:GO:0046872; C:GO:0005765; C:GO:0031902	F:oxidoreductase activity; F:metal ion binding; C:lysosomal membrane; C:late endosome membrane
390	gbr.142.29	9.81039	1.2718	0.456463	2.78621	0.00533286	0.131494	1.29316	4.55115	5.3002	3.80721	8.08538	7.94559	9.1067	17.8131	15.3571	7.55438	23.7227	8.15793	14.8404	gbr.142.29.t1	3-mercaptopyruvate sulfurtransferase-like	N	0	0	UPS	UPS	295	20	0	70.39	1	F:GO:0004792	F:thiosulfate sulfurtransferase activity	EC:2.8.1.1	Thiosulfate sulfurtransferase	IPR001763 (SMART); IPR036873 (G3DSA:3.40.250.GENE3D); IPR036873 (G3DSA:3.40.250.GENE3D); IPR001763 (PFAM); PTHR11364 (PANTHER); PTHR11364:SF25 (PANTHER); IPR001307 (PROSITE_PATTERNS); IPR001763 (PROSITE_PROFILES); IPR001763 (PROSITE_PROFILES); cd01448 (CDD); cd01449 (CDD); IPR036873 (SUPERFAMILY); IPR036873 (SUPERFAMILY)	F:GO:0004792	F:thiosulfate sulfurtransferase activity
391	gbr.40.139_gbr.40.140	65.8634	1.04867	0.376318	2.78665	0.00532554	0.131494	54.3128	52.0131	57.4189	40.9275	26.5663	29.796	48.2655	40.9701	29.906	125.906	96.8676	162.252	91.0213	gbr.40.139.t1_gbr.40.140.t1	inverted formin-2-like isoform X1	N	0	0	Intracellular	No	568	20	0	73.34	2	P:GO:0016043; F:GO:0005515	P:cellular component organization; F:protein binding			G3DSA:1.10.238.150 (GENE3D); IPR010473 (PFAM); IPR011989 (G3DSA:1.25.10.GENE3D); IPR010472 (PFAM); mobidb-lite (MOBIDB_LITE); mobidb-lite (MOBIDB_LITE); mobidb-lite (MOBIDB_LITE); mobidb-lite (MOBIDB_LITE); mobidb-lite (MOBIDB_LITE); mobidb-lite (MOBIDB_LITE); mobidb-lite (MOBIDB_LITE); mobidb-lite (MOBIDB_LITE); mobidb-lite (MOBIDB_LITE); IPR027649 (PANTHER); IPR014768 (PROSITE_PROFILES); IPR016…	P:GO:0016043; P:GO:0030036; F:GO:0003779; F:GO:0031267	P:cellular component organization; P:actin cytoskeleton organization; F:actin binding; F:small GTPase binding
392	gbr.9.93	16.5754	1.72188	0.618575	2.78363	0.00537545	0.132206	6.46581	2.60066	7.06694	3.80721	7.21909	21.8504	9.1067	14.2505	65.4699	10.9119	51.3991	5.43862	9.89362	gbr.9.93.t1	frizzled-5	N	6	6	Intracellular	No	549	20	0	84.8	4	P:GO:0007166; F:GO:0004888; F:GO:0005515; C:GO:0016021	P:cell surface receptor signaling pathway; F:transmembrane signaling receptor activity; F:protein binding; C:integral component of membrane			IPR000539 (PRINTS); IPR000539 (SMART); IPR020067 (SMART); IPR000539 (PFAM); G3DSA:1.20.1070.10 (GENE3D); IPR036790 (G3DSA:1.10.2000.GENE3D); IPR020067 (PFAM); IPR015526 (PANTHER); PTHR11309:SF141 (PANTHER); NON_CYTOPLASMIC_DOMAIN (PHOBIUS); TRANSMEMBRANE (PHOBIUS); CYTOPLASMIC_DOMAIN (PHOBIUS); TRANSMEMBRANE (PHOBIUS); TRANSMEMBRANE (PHOBIUS); TRANSMEMBRANE (PHOBIUS); NON_CYTOPLASMIC_DOMAIN (PHOB…	P:GO:0007166; F:GO:0004888; F:GO:0005515; C:GO:0016020; C:GO:0016021	P:cell surface receptor signaling pathway; F:transmembrane signaling receptor activity; F:protein binding; C:membrane; C:integral component of membrane
393	gbr.32.70_gbr.32.72	44.5201	-1.23751	0.44507	-2.78048	0.0054278	0.133154	25.8632	35.1089	138.689	83.7586	59.4853	25.8232	56.4615	32.0636	24.2481	36.9325	5.93067	32.6317	21.766	gbr.32.70.t1_gbr.32.72.t1	carbonic anhydrase 1	N	0	0	UPS	UPS	270	20	0	69.73	1	F:GO:0016829	F:lyase activity			IPR001148 (PFAM); IPR036398 (G3DSA:3.10.200.GENE3D); IPR023561 (PANTHER); PTHR18952:SF120 (PANTHER); IPR001148 (PROSITE_PROFILES); IPR036398 (SUPERFAMILY)	F:GO:0004089; F:GO:0008270	F:carbonate dehydratase activity; F:zinc ion binding
394	gbr.436.9	537.77	-0.722009	0.260198	-2.77484	0.0055229	0.134648	814.692	1044.16	538.854	422.6	675.707	490.64	611.97	605.645	459.097	378.559	278.741	372.546	297.798	gbr.436.9.t1	NEDD8-activating enzyme E1 regulatory subunit	N	0	0	Intracellular	No	541	20	0	82.57	2	P:GO:0045116; F:GO:0019781	P:protein neddylation; F:NEDD8 activating enzyme activity			IPR000594 (PFAM); IPR030667 (PIRSF); G3DSA:3.40.50.720 (GENE3D); PTHR10953:SF29 (PANTHER); PTHR10953 (PANTHER); cd01493 (CDD); IPR035985 (SUPERFAMILY)	P:GO:0045116; F:GO:0008641; F:GO:0019781	P:protein neddylation; F:ubiquitin-like modifier activating enzyme activity; F:NEDD8 activating enzyme activity
395	gbr.519.7	14314.8	1.25367	0.451874	2.77439	0.00553059	0.134648	12133.7	15973.9	6538.68	5767.92	10305.1	1207.73	9206.87	19239.9	22169.2	16912.6	42949.9	10096.8	13589.9	gbr.519.7.t1	uncharacterized protein LOC110988726	Y	1	0	Signal peptide	Yes	69	1	7.9557e-07	81.82						SIGNAL_PEPTIDE_N_REGION (PHOBIUS); NON_CYTOPLASMIC_DOMAIN (PHOBIUS); SIGNAL_PEPTIDE_C_REGION (PHOBIUS); SIGNAL_PEPTIDE (PHOBIUS); SIGNAL_PEPTIDE_H_REGION (PHOBIUS); SignalP-noTM (SIGNALP_EUK); TMhelix (TMHMM)	no GO terms	no GO terms
396	gbr.572.1	1226.27	-2.32677	0.838251	-2.77575	0.00550746	0.134648	5166.18	4344.4	483.202	2808.77	423.328	113.225	275.933	814.058	88.1014	503.626	120.59	457.751	342.319	gbr.572.1.t1	neurogenic locus notch homolog protein 1-like isoform X1	N	0	0	Intracellular	No	2055	20	0	57.15	2	P:GO:0007160; F:GO:0005509	P:cell-matrix adhesion; F:calcium ion binding			IPR003886 (SMART); IPR001846 (SMART); IPR000742 (SMART); IPR014853 (SMART); IPR001881 (SMART); IPR024731 (PFAM); G3DSA:2.10.25.10 (GENE3D); G3DSA:2.10.25.10 (GENE3D); IPR001881 (PFAM); G3DSA:2.10.25.10 (GENE3D); IPR013783 (G3DSA:2.60.40.GENE3D); IPR001846 (PFAM); G3DSA:2.10.25.10 (GENE3D); IPR014853 (PFAM); G3DSA:2.10.25.10 (GENE3D); G3DSA:2.10.25.10 (GENE3D); IPR003886 (PFAM); G3DSA:2.10.25.10 (…	P:GO:0007160; F:GO:0005509	P:cell-matrix adhesion; F:calcium ion binding
397	gbr.19.125	14.6611	1.28773	0.465016	2.76923	0.00561897	0.135574	18.1043	12.3531	2.6501	3.80721	6.64157	11.9184	7.28536	12.4692	12.124	26.86	33.6071	29.9124	12.8617	gbr.19.125.t1	zinc finger protein 271-like isoform X1	N	0	0	Intracellular	No	903	20	0	56.66	5	P:GO:0006355; F:GO:0003676; F:GO:0046872; C:GO:0016020; C:GO:0016021	P:regulation of transcription, DNA-templated; F:nucleic acid binding; F:metal ion binding; C:membrane; C:integral component of membrane			IPR013087 (SMART); G3DSA:3.30.160.60 (GENE3D); G3DSA:3.30.160.60 (GENE3D); G3DSA:3.30.160.60 (GENE3D); G3DSA:3.30.160.60 (GENE3D); G3DSA:3.30.160.60 (GENE3D); G3DSA:3.30.160.60 (GENE3D); G3DSA:3.30.160.60 (GENE3D); G3DSA:3.30.160.60 (GENE3D); PF13912 (PFAM); IPR013087 (PFAM); G3DSA:3.30.160.60 (GENE3D); G3DSA:3.30.160.60 (GENE3D); mobidb-lite (MOBIDB_LITE); mobidb-lite (MOBIDB_LITE); mobidb-lite …	no GO terms	no GO terms
398	gbr.193.18	90.2203	0.761846	0.275145	2.76888	0.00562488	0.135574	73.7102	61.7656	78.6197	80.9032	54.5763	59.5919	71.0322	76.5963	79.2104	115.834	86.9831	220.264	113.777	gbr.193.18.t1	eyes absent homolog 1 isoform X1	N	0	0	Intracellular	No	665	20	0	81.07	3	P:GO:0035335; P:GO:0042471; F:GO:0004725	P:peptidyl-tyrosine dephosphorylation; P:ear morphogenesis; F:protein tyrosine phosphatase activity	EC:3.1.3.48	Protein-tyrosine-phosphatase	IPR038102 (G3DSA:3.40.50.GENE3D); IPR006545 (TIGRFAM); mobidb-lite (MOBIDB_LITE); mobidb-lite (MOBIDB_LITE); mobidb-lite (MOBIDB_LITE); mobidb-lite (MOBIDB_LITE); mobidb-lite (MOBIDB_LITE); mobidb-lite (MOBIDB_LITE); mobidb-lite (MOBIDB_LITE); IPR028472 (PANTHER); IPR028471 (PTHR10190:PANTHER); IPR042577 (CDD)	P:GO:0007275; P:GO:0009887; P:GO:0035335; P:GO:0042471; F:GO:0004725	P:multicellular organism development; P:animal organ morphogenesis; P:peptidyl-tyrosine dephosphorylation; P:ear morphogenesis; F:protein tyrosine phosphatase activity
399	gbr.4.107	1294.14	1.44237	0.520644	2.77035	0.00559954	0.135574	1290.58	743.788	265.894	294.107	1056.59	202.613	1198.44	1489.17	2676.18	3564.83	1927.47	261.054	1853.07	gbr.4.107.t1	uncharacterized protein LOC110991038	N	0	0	Intracellular	No	3856	20	0	49.63	1	F:GO:0004867	F:serine-type endopeptidase inhibitor activity			IPR000742 (SMART); IPR003410 (PFAM); IPR004094 (PFAM); G3DSA:2.10.22.10 (GENE3D); G3DSA:2.10.25.10 (GENE3D); mobidb-lite (MOBIDB_LITE); mobidb-lite (MOBIDB_LITE); mobidb-lite (MOBIDB_LITE); mobidb-lite (MOBIDB_LITE); mobidb-lite (MOBIDB_LITE); PTHR24273 (PANTHER); IPR000742 (PROSITE_PATTERNS); IPR000742 (PROSITE_PATTERNS); IPR003410 (PROSITE_PROFILES); IPR003410 (PROSITE_PROFILES); IPR003410 (PRO…	F:GO:0004867	F:serine-type endopeptidase inhibitor activity
400	gbr.6.42	205.167	-0.389855	0.140717	-2.7705	0.00559701	0.135574	244.408	229.508	216.425	214.155	267.395	232.409	205.811	204.85	185.094	150.248	162.105	177.662	177.096	gbr.6.42.t1	serine/arginine-rich splicing factor 2-like	N	0	0	Intracellular	No	184	20	1.17231e-81	82.58	2	P:GO:0000381; F:GO:0003723	P:regulation of alternative mRNA splicing, via spliceosome; F:RNA binding			IPR000504 (SMART); IPR003954 (SMART); IPR000504 (PFAM); IPR012677 (G3DSA:3.30.70.GENE3D); mobidb-lite (MOBIDB_LITE); IPR034893 (PTHR23147:PANTHER); PTHR23147 (PANTHER); IPR000504 (PROSITE_PROFILES); cd12311 (CDD); IPR035979 (SUPERFAMILY)	P:GO:0000381; F:GO:0003676; F:GO:0003723	P:regulation of alternative mRNA splicing, via spliceosome; F:nucleic acid binding; F:RNA binding
401	gbr.90.118	38.5798	1.2228	0.441807	2.76772	0.00564503	0.13572	20.6906	21.4554	13.2505	12.3734	27.4326	31.7824	39.1588	57.0019	32.3308	78.9013	122.567	20.8481	23.7447	gbr.90.118.t1	neuronal acetylcholine receptor subunit alpha-10-like	N	4	4	Intracellular	No	522	20	0	62.67	4	P:GO:0034220; F:GO:0004888; F:GO:0005230; C:GO:0016021	P:ion transmembrane transport; F:transmembrane signaling receptor activity; F:extracellular ligand-gated ion channel activity; C:integral component of membrane			IPR006201 (PRINTS); G3DSA:1.20.58.390 (GENE3D); IPR006029 (PFAM); IPR006202 (PFAM); G3DSA:1.20.58.390 (GENE3D); IPR036734 (G3DSA:2.70.170.GENE3D); PTHR18945:SF847 (PANTHER); IPR006201 (PANTHER); IPR018000 (PROSITE_PATTERNS); NON_CYTOPLASMIC_DOMAIN (PHOBIUS); CYTOPLASMIC_DOMAIN (PHOBIUS); NON_CYTOPLASMIC_DOMAIN (PHOBIUS); NON_CYTOPLASMIC_DOMAIN (PHOBIUS); CYTOPLASMIC_DOMAIN (PHOBIUS); TRANSMEMBRAN…	P:GO:0006811; P:GO:0034220; F:GO:0004888; F:GO:0005216; F:GO:0005230; C:GO:0016021	P:ion transport; P:ion transmembrane transport; F:transmembrane signaling receptor activity; F:ion channel activity; F:extracellular ligand-gated ion channel activity; C:integral component of membrane
402	gbr.93.40	165.616	0.907755	0.328125	2.76649	0.00566632	0.135893	89.2282	221.706	79.503	123.734	100.49	59.5919	148.439	267.196	139.831	295.46	189.781	132.34	305.713	gbr.93.40.t1	protein Tob1-like	N	0	0	Intracellular	No	495	20	0	62.03	5	P:GO:0010468; P:GO:1903507; F:GO:0003714; C:GO:0005634; C:GO:0005737	P:regulation of gene expression; P:negative regulation of nucleic acid-templated transcription; F:transcription corepressor activity; C:nucleus; C:cytoplasm			IPR002087 (PRINTS); IPR002087 (SMART); IPR036054 (G3DSA:1.20.120.GENE3D); IPR002087 (PFAM); mobidb-lite (MOBIDB_LITE); PTHR17537:SF5 (PANTHER); IPR015676 (PANTHER); IPR002087 (PROSITE_PATTERNS); IPR036054 (SUPERFAMILY)	no GO terms	no GO terms
403	gbr.318.33	84.6035	1.6412	0.593781	2.76398	0.00571017	0.136605	68.5376	7.15181	29.1511	6.66261	27.4326	51.6463	110.191	55.2206	221.466	222.435	150.244	29.006	120.702	gbr.318.33.t1	flocculation protein FLO11-like isoform X2	Y	1	1	Signal peptide	No	367	20	3.54734e-32	46.8						IPR003598 (SMART); IPR003599 (SMART); IPR013783 (G3DSA:2.60.40.GENE3D); IPR013151 (PFAM); mobidb-lite (MOBIDB_LITE); mobidb-lite (MOBIDB_LITE); mobidb-lite (MOBIDB_LITE); SIGNAL_PEPTIDE_H_REGION (PHOBIUS); NON_CYTOPLASMIC_DOMAIN (PHOBIUS); SIGNAL_PEPTIDE (PHOBIUS); SIGNAL_PEPTIDE_C_REGION (PHOBIUS); TRANSMEMBRANE (PHOBIUS); CYTOPLASMIC_DOMAIN (PHOBIUS); SIGNAL_PEPTIDE_N_REGION (PHOBIUS); IPR00711…	no GO terms	no GO terms
404	gbr.16.13	10.4253	-2.55763	0.925676	-2.76299	0.00572752	0.136681	7.75897	16.2541	5.3002	1.9036	73.0572	13.9048	0.91067	0	2.42481	9.23314	0	1.81287	2.96809	gbr.16.13.t1	cystatin-A	N	0	0	UPS	UPS	102	20	2.32183e-61	69.9	1	F:GO:0004869	F:cysteine-type endopeptidase inhibitor activity			IPR001713 (PRINTS); G3DSA:3.10.450.10 (GENE3D); IPR000010 (PFAM); mobidb-lite (MOBIDB_LITE); IPR001713 (PANTHER); IPR018073 (PROSITE_PATTERNS); SSF54403 (SUPERFAMILY)	F:GO:0004866; F:GO:0004869	F:endopeptidase inhibitor activity; F:cysteine-type endopeptidase inhibitor activity
405	gbr.272.23	154.124	-0.868048	0.314373	-2.7612	0.00575888	0.13709	205.613	217.805	263.243	196.071	265.951	87.4015	122.94	130.036	139.022	64.6319	150.244	60.7313	99.9256	gbr.272.23.t1	U1 small nuclear ribonucleoprotein A	N	0	0	UPS	UPS	239	20	1.25026e-172	79.22	1	F:GO:0003676	F:nucleic acid binding			IPR000504 (SMART); IPR012677 (G3DSA:3.30.70.GENE3D); IPR000504 (PFAM); IPR012677 (G3DSA:3.30.70.GENE3D); mobidb-lite (MOBIDB_LITE); mobidb-lite (MOBIDB_LITE); PTHR10501 (PANTHER); PTHR10501:SF63 (PANTHER); PTHR10501:SF63 (PANTHER); IPR000504 (PROSITE_PROFILES); IPR000504 (PROSITE_PROFILES); cd12246 (CDD); IPR035979 (SUPERFAMILY)	F:GO:0003676	F:nucleic acid binding
406	gbr.150.31	592.865	-0.549038	0.19896	-2.75953	0.00578838	0.137453	896.161	635.86	704.927	420.696	688.701	818.396	693.02	580.707	476.071	375.201	569.344	418.774	429.383	gbr.150.31.t1	uncharacterized protein LOC117294605	Y	0	0	Signal peptide	Yes	102	1	4.11131e-33	69.9						NON_CYTOPLASMIC_DOMAIN (PHOBIUS); SIGNAL_PEPTIDE (PHOBIUS); SIGNAL_PEPTIDE_N_REGION (PHOBIUS); SIGNAL_PEPTIDE_H_REGION (PHOBIUS); SIGNAL_PEPTIDE_C_REGION (PHOBIUS); SignalP-noTM (SIGNALP_EUK); SignalP-TM (SIGNALP_GRAM_POSITIVE)	no GO terms	no GO terms
407	gbr.45.3	189.788	-2.37577	0.862423	-2.75476	0.00587357	0.138792	315.531	1086.42	365.714	98.9874	91.2493	11.9184	146.618	197.725	25.8646	70.5076	13.8382	18.1287	24.734	gbr.45.3.t1	putative sodium-coupled neutral amino acid transporter 10 isoform X1	N	10	10	Intracellular	No	724	20	1.75341e-160	70.84	2	P:GO:0006508; F:GO:0004197	P:proteolysis; F:cysteine-type endopeptidase activity	EC:3.4.22; EC:3.4.22.1; EC:3.4.99; EC:3.4.22.41; EC:3.4.22.40; EC:3.4.22.34; EC:3.4.22.8; EC:3.4.22.28; EC:3.4.22.16; EC:3.4.22.27; EC:3.4.22.38; EC:3.4.22.15; EC:3.4.22.14	Acting on peptide bonds (peptidases); Cathepsin B; Acting on peptide bonds (peptidases); Cathepsin F; Bleomycin hydrolase; Legumain; Clostripain; Picornain 3C; Cathepsin H; Cathepsin S; Cathepsin K; Cathepsin L; Actinidain	IPR015917 (PRINTS); IPR015917 (SMART); G3DSA:3.40.50.1460 (GENE3D); PF00656 (PFAM); IPR013057 (PFAM); PTHR22950 (PANTHER); PTHR22950 (PANTHER); PTHR22950:SF656 (PANTHER); IPR016129 (PROSITE_PATTERNS); IPR033139 (PROSITE_PATTERNS); TRANSMEMBRANE (PHOBIUS); TRANSMEMBRANE (PHOBIUS); TRANSMEMBRANE (PHOBIUS); NON_CYTOPLASMIC_DOMAIN (PHOBIUS); NON_CYTOPLASMIC_DOMAIN (PHOBIUS); TRANSMEMBRANE (PHOBIUS); …	P:GO:0006508; F:GO:0004197; F:GO:0008234	P:proteolysis; F:cysteine-type endopeptidase activity; F:cysteine-type peptidase activity
408	gbr.564.10	32.2558	1.0406	0.3777	2.75508	0.0058677	0.138792	18.1043	22.1056	23.8509	28.5541	17.3258	25.8232	15.4814	78.3776	12.124	36.0932	45.4685	64.357	31.6596	gbr.564.10.t1	Protein FAM69B	N	1	0	Transmembrane	No	424	20	0	65.73	3	F:GO:0005509; C:GO:0016020; C:GO:0016021	F:calcium ion binding; C:membrane; C:integral component of membrane			IPR029244 (SMART); IPR022049 (PFAM); IPR029244 (PFAM); PTHR21093 (PANTHER); PTHR21093:SF3 (PANTHER); CYTOPLASMIC_DOMAIN (PHOBIUS); NON_CYTOPLASMIC_DOMAIN (PHOBIUS); TRANSMEMBRANE (PHOBIUS); TMhelix (TMHMM)	no GO terms	no GO terms
409	gbr.85.7	1127.26	-0.439606	0.159631	-2.75388	0.00588927	0.138823	1346.18	1342.59	1518.51	1158.34	1218.58	1179.92	1218.48	956.563	838.176	1161.7	731.449	1176.56	807.319	gbr.85.7.t1	kinesin light chain-like isoform X1	N	0	0	Intracellular	No	654	20	0	95.23	2	F:GO:0005515; C:GO:0005871	F:protein binding; C:kinesin complex			Coil (COILS); IPR002151 (PRINTS); IPR019734 (SMART); PF13374 (PFAM); PF13424 (PFAM); IPR011990 (G3DSA:1.25.40.GENE3D); mobidb-lite (MOBIDB_LITE); mobidb-lite (MOBIDB_LITE); mobidb-lite (MOBIDB_LITE); mobidb-lite (MOBIDB_LITE); mobidb-lite (MOBIDB_LITE); mobidb-lite (MOBIDB_LITE); mobidb-lite (MOBIDB_LITE); PTHR45783:SF7 (PANTHER); PTHR45783 (PANTHER); IPR015792 (PROSITE_PATTERNS); IPR015792 (PROS…	F:GO:0005515; C:GO:0005871	F:protein binding; C:kinesin complex
410	gbr.92.19	93.8054	1.17248	0.425934	2.75274	0.00590993	0.13897	45.2607	100.125	37.9848	79.9514	28.8764	69.5239	52.8189	90.8467	80.827	89.8132	367.701	68.8892	106.851	gbr.92.19.t1	stimulated by retinoic acid gene 6 protein-like	N	9	8	Transmembrane	No	752	20	0	53.6	1	C:GO:0016020	C:membrane			PF14752 (PFAM); mobidb-lite (MOBIDB_LITE); mobidb-lite (MOBIDB_LITE); PTHR21444 (PANTHER); PTHR21444:SF15 (PANTHER); CYTOPLASMIC_DOMAIN (PHOBIUS); NON_CYTOPLASMIC_DOMAIN (PHOBIUS); TRANSMEMBRANE (PHOBIUS); TRANSMEMBRANE (PHOBIUS); TRANSMEMBRANE (PHOBIUS); NON_CYTOPLASMIC_DOMAIN (PHOBIUS); CYTOPLASMIC_DOMAIN (PHOBIUS); TRANSMEMBRANE (PHOBIUS); TRANSMEMBRANE (PHOBIUS); TRANSMEMBRANE (PHOBIUS); CYTO…	no GO terms	no GO terms
411	gbr.76.74	22.0768	0.984196	0.35779	2.75077	0.0059456	0.139468	15.5179	9.1023	20.3174	9.51802	7.79662	21.8504	24.5881	23.157	21.015	35.2538	39.5378	32.6317	26.7128	gbr.76.74.t1	protein C19orf12 homolog isoform X1	N	0	0	Intracellular	No	102	7	4.2041e-63	74.75						no IPS match	no IPS match	no IPS match
412	gbr.296.21	29.6835	1.62923	0.593028	2.7473	0.00600878	0.140535	7.75897	5.85148	7.9503	8.56622	8.66291	61.5783	10.0174	8.90654	35.5639	63.7926	27.6765	42.6025	96.9575	gbr.296.21.t1	serine/threonine-protein kinase 17A-like	N	0	0	Intracellular	No	230	20	8.48341e-106	77.11	3	P:GO:0006468; F:GO:0004672; F:GO:0005524	P:protein phosphorylation; F:protein kinase activity; F:ATP binding			G3DSA:3.30.200.20 (GENE3D); IPR000719 (PFAM); G3DSA:1.10.510.10 (GENE3D); PTHR24342 (PANTHER); PTHR24342:SF16 (PANTHER); IPR017441 (PROSITE_PATTERNS); IPR000719 (PROSITE_PROFILES); IPR011009 (SUPERFAMILY)	P:GO:0006468; F:GO:0004672; F:GO:0005524	P:protein phosphorylation; F:protein kinase activity; F:ATP binding
413	gbr.384.9	761.501	-0.934625	0.340373	-2.74588	0.0060348	0.140535	1161.26	825.708	1362.15	884.224	1196.64	331.728	1070.04	917.374	370.188	692.485	391.424	413.335	282.958	gbr.384.9.t1	uncharacterized protein LOC110990381	N	4	3	Transmembrane	No	340	8	0	52.7						mobidb-lite (MOBIDB_LITE); mobidb-lite (MOBIDB_LITE); mobidb-lite (MOBIDB_LITE); TRANSMEMBRANE (PHOBIUS); CYTOPLASMIC_DOMAIN (PHOBIUS); TRANSMEMBRANE (PHOBIUS); NON_CYTOPLASMIC_DOMAIN (PHOBIUS); CYTOPLASMIC_DOMAIN (PHOBIUS); TRANSMEMBRANE (PHOBIUS); TRANSMEMBRANE (PHOBIUS); CYTOPLASMIC_DOMAIN (PHOBIUS); NON_CYTOPLASMIC_DOMAIN (PHOBIUS); TMhelix (TMHMM); TMhelix (TMHMM); TMhelix (TMHMM); TMhelix (…	no GO terms	no GO terms
414	gbr.9.83	554.758	-0.502151	0.182831	-2.74653	0.0060229	0.140535	717.705	817.256	575.072	592.973	755.695	433.035	600.131	441.765	449.398	580.848	381.54	456.844	409.596	gbr.9.83.t1	MAP kinase-activated protein kinase 2-like isoform X2	N	0	0	Intracellular	No	389	20	0	87.72	3	P:GO:0006468; F:GO:0004672; F:GO:0005524	P:protein phosphorylation; F:protein kinase activity; F:ATP binding			Coil (COILS); IPR000719 (SMART); IPR000719 (PFAM); G3DSA:3.30.200.20 (GENE3D); IPR027442 (G3DSA:4.10.1170.GENE3D); G3DSA:1.10.510.10 (GENE3D); mobidb-lite (MOBIDB_LITE); PTHR24349 (PANTHER); PTHR24349:SF64 (PANTHER); IPR008271 (PROSITE_PATTERNS); IPR017441 (PROSITE_PATTERNS); NON_CYTOPLASMIC_DOMAIN (PHOBIUS); TRANSMEMBRANE (PHOBIUS); CYTOPLASMIC_DOMAIN (PHOBIUS); IPR000719 (PROSITE_PROFILES); cd1…	P:GO:0006468; F:GO:0004672; F:GO:0005524	P:protein phosphorylation; F:protein kinase activity; F:ATP binding
415	gbr.239.11	129.73	-0.809589	0.295132	-2.74314	0.00608547	0.141374	199.147	179.445	173.14	112.313	267.106	91.3743	105.638	146.067	96.1841	74.7045	92.9138	64.357	84.0958	gbr.239.11.t1	RNA polymerase II subunit A C-terminal domain phosphatase SSU72	N	0	0	Intracellular	No	111	20	1.15588e-74	87.75	3	P:GO:0006397; F:GO:0004721; C:GO:0005634	P:mRNA processing; F:phosphoprotein phosphatase activity; C:nucleus			Coil (COILS); G3DSA:3.40.50.2300 (GENE3D); IPR006811 (PFAM); IPR006811 (PANTHER); PTHR20383:SF11 (PANTHER)	P:GO:0006397; F:GO:0004721; C:GO:0005634	P:mRNA processing; F:phosphoprotein phosphatase activity; C:nucleus
416	gbr.55.37	239.454	-0.665598	0.24281	-2.74123	0.00612099	0.141404	393.121	308.828	309.179	296.962	296.56	186.721	227.667	286.791	138.214	204.808	114.66	182.194	167.202	gbr.55.37.t1	ran-binding protein 9-like isoform X1	N	0	0	Intracellular	No	628	20	0	74.43	1	F:GO:0005515	F:protein binding			IPR006594 (SMART); IPR003877 (SMART); IPR006595 (SMART); IPR013144 (SMART); IPR003877 (PFAM); IPR043136 (G3DSA:2.60.120.GENE3D); IPR024964 (PFAM); mobidb-lite (MOBIDB_LITE); mobidb-lite (MOBIDB_LITE); mobidb-lite (MOBIDB_LITE); mobidb-lite (MOBIDB_LITE); mobidb-lite (MOBIDB_LITE); mobidb-lite (MOBIDB_LITE); PTHR12864:SF19 (PANTHER); PTHR12864 (PANTHER); IPR006594 (PROSITE_PROFILES); IPR006595 (PR…	F:GO:0005515	F:protein binding
417	gbr.9.102	27.8034	-1.14109	0.416348	-2.7407	0.00613078	0.141404	87.935	19.5049	30.9179	26.6505	28.0101	39.728	30.0521	7.12523	29.906	16.7875	15.8151	18.1287	10.883	gbr.9.102.t1	golgin subfamily A member 6-like protein 22	N	0	0	Intracellular	No	1324	20	0	71.38						Coil (COILS); Coil (COILS); mobidb-lite (MOBIDB_LITE); mobidb-lite (MOBIDB_LITE); mobidb-lite (MOBIDB_LITE); mobidb-lite (MOBIDB_LITE); mobidb-lite (MOBIDB_LITE); mobidb-lite (MOBIDB_LITE); mobidb-lite (MOBIDB_LITE); mobidb-lite (MOBIDB_LITE); mobidb-lite (MOBIDB_LITE); mobidb-lite (MOBIDB_LITE); mobidb-lite (MOBIDB_LITE); mobidb-lite (MOBIDB_LITE); mobidb-lite (MOBIDB_LITE); mobidb-lite (MOBIDB_…	no GO terms	no GO terms
418	gbr.98.67	60.0949	0.624425	0.227815	2.74093	0.0061265	0.141404	45.2607	31.2079	44.1684	52.3491	45.6247	69.5239	50.9975	62.3458	87.2931	59.5957	96.8676	70.7021	65.2979	gbr.98.67.t1	ADP-ribosylation factor-like protein 6-interacting protein 4	N	0	0	Intracellular	No	653	20	0	81.62						Coil (COILS); IPR019532 (PFAM); mobidb-lite (MOBIDB_LITE); mobidb-lite (MOBIDB_LITE); mobidb-lite (MOBIDB_LITE); mobidb-lite (MOBIDB_LITE); mobidb-lite (MOBIDB_LITE); mobidb-lite (MOBIDB_LITE); mobidb-lite (MOBIDB_LITE); mobidb-lite (MOBIDB_LITE); mobidb-lite (MOBIDB_LITE); mobidb-lite (MOBIDB_LITE); mobidb-lite (MOBIDB_LITE); mobidb-lite (MOBIDB_LITE); mobidb-lite (MOBIDB_LITE); PTHR13595:SF1 (P…	no GO terms	no GO terms
419	gbr.163.43	27.4791	0.930488	0.340091	2.736	0.00621919	0.142232	15.5179	29.9075	34.4513	12.3734	17.6146	9.93199	13.66	33.8449	46.8796	40.29	45.4685	22.6609	34.6277	gbr.163.43.t1	putative suppressor protein SRP40-like	N	0	0	Intracellular	No	545	20	0	63.5						IPR031479 (PFAM); mobidb-lite (MOBIDB_LITE); mobidb-lite (MOBIDB_LITE); mobidb-lite (MOBIDB_LITE); mobidb-lite (MOBIDB_LITE); mobidb-lite (MOBIDB_LITE); mobidb-lite (MOBIDB_LITE); IPR031479 (PANTHER)	no GO terms	no GO terms
420	gbr.31.67	218.216	-0.59454	0.217295	-2.7361	0.00621717	0.142232	254.753	269.818	239.392	355.022	295.983	158.912	232.221	199.507	118.007	202.29	168.036	199.416	143.457	gbr.31.67.t1	Golgi-specific brefeldin A-resistance guanine nucleotide exchange factor 1-like	N	0	0	Intracellular	No	1934	20	0	74.98	2	P:GO:0032012; F:GO:0005085	P:regulation of ARF protein signal transduction; F:guanyl-nucleotide exchange factor activity			IPR000904 (SMART); IPR032691 (PFAM); G3DSA:1.10.220.20 (GENE3D); IPR023394 (G3DSA:1.10.1000.GENE3D); IPR000904 (PFAM); mobidb-lite (MOBIDB_LITE); mobidb-lite (MOBIDB_LITE); mobidb-lite (MOBIDB_LITE); mobidb-lite (MOBIDB_LITE); mobidb-lite (MOBIDB_LITE); mobidb-lite (MOBIDB_LITE); mobidb-lite (MOBIDB_LITE); mobidb-lite (MOBIDB_LITE); mobidb-lite (MOBIDB_LITE); mobidb-lite (MOBIDB_LITE); mobidb-lit…	P:GO:0032012; F:GO:0005085	P:regulation of ARF protein signal transduction; F:guanyl-nucleotide exchange factor activity
421	gbr.315.10	65.3582	-1.74789	0.638513	-2.73744	0.00619186	0.142232	140.955	221.056	34.4513	144.674	74.501	39.728	20.0347	85.5028	2.42481	25.1813	9.88445	34.4446	16.8192	gbr.315.10.t1	uncharacterized transcriptional regulatory protein C56F2.05c-like	N	0	0	Intracellular	No	298	4	0	88.33						mobidb-lite (MOBIDB_LITE); mobidb-lite (MOBIDB_LITE); mobidb-lite (MOBIDB_LITE); mobidb-lite (MOBIDB_LITE); mobidb-lite (MOBIDB_LITE)	no GO terms	no GO terms
[truncated: 15,356 more rows]
