# Supplementary material for: Sex-specific expression of pheromones and other signals in gravid starfish
Source: BMC Biol. 2022 Dec 17;20:288. doi: 10.1186/s12915-022-01491-0 (PMC9759900; doi:10.1186/s12915-022-01491-0)
Supplement: Supplementary file 5 — Additional file 5: Table S5.1. Expressed GPCRs. Table S5.2. Expressed GPCRs in the sensory tentacles. Table S5.3. Uniquely expressed GPCRs in the sensory tentacles. [file 12915_2022_1491_MOESM5_ESM.xls]

## Sheet: S5.1 all expressed GPCRs
559 expressed GPCRs. 1 indicates upregulation in that specific tissue/organ (male female comparison m/f).
gene_id	TFm	TFf	STm	STf	RNm	RNf	Skm	Skf	Pam	Paf	Spm	Spf	Com	Cof	Testes	Ovaries	Description	SignalP	Original TMHMM	new TMHMM	Class	Secreted	Length	#Hits	e-Value	sim mean	#GO	GO IDs	GO Names	Enzyme Codes	Enzyme Names	InterPro IDs	InterPro GO IDs	InterPro GO Names
gbr.1.111.t1_gbr.1.112.t1	0	0	0	0	0	0	0	0	0	0	0	0	0	0	0	1	QRFP-like peptide receptor	N	7	6	Transmembrane	No	425	20	0	52.65	1	C:GO:0016020	C:membrane			IPR000276 (PRINTS); IPR000611 (PRINTS); IPR000276 (PFAM); G3DSA:1.20.1070.10 (GENE3D); PTHR45695 (PANTHER); PTHR45695:SF9 (PANTHER); IPR017452 (PROSITE_PROFILES); SSF81321 (SUPERFAMILY)	P:GO:0007186; F:GO:0004930; F:GO:0004983; C:GO:0016021	P:G protein-coupled receptor signaling pathway; F:G protein-coupled receptor activity; F:neuropeptide Y receptor activity; C:integral component of membrane
gbr.1.160.t1	0	0	0	0	0	0	0	0	0	0	0	0	0	0	0	1	gamma-aminobutyric acid type B receptor subunit 2-like	Y	6	6	Signal peptide	No	1044	20	0	66.79	5	P:GO:0007186; P:GO:0055114; F:GO:0004965; F:GO:0016491; C:GO:0016021	P:G protein-coupled receptor signaling pathway; P:obsolete oxidation-reduction process; F:G protein-coupled GABA receptor activity; F:oxidoreductase activity; C:integral component of membrane			PR01176 (PRINTS); PR01177 (PRINTS); IPR017978 (PFAM); G3DSA:3.40.50.2300 (GENE3D); IPR001828 (PFAM); G3DSA:3.40.50.2300 (GENE3D); IPR036812 (G3DSA:3.20.20.GENE3D); IPR023210 (PFAM); mobidb-lite (MOBIDB_LITE); IPR002455 (PANTHER); PTHR10519:SF20 (PANTHER); IPR017979 (PROSITE_PATTERNS); IPR018170 (PROSITE_PATTERNS); NON_CYTOPLASMIC_DOMAIN (PHOBIUS); CYTOPLASMIC_DOMAIN (PHOBIUS); NON_CYTOPLASMIC_DOM…	P:GO:0007186; P:GO:0055114; F:GO:0004930; F:GO:0004965; F:GO:0016491; C:GO:0016021	P:G protein-coupled receptor signaling pathway; P:obsolete oxidation-reduction process; F:G protein-coupled receptor activity; F:G protein-coupled GABA receptor activity; F:oxidoreductase activity; C:integral component of membrane
gbr.101.11.t1	0	0	0	0	0	0	0	0	0	0	0	0	0	0	1	0	melatonin receptor type 1B-B-like	N	7	7	Transmembrane	No	377	20	0	62	3	P:GO:0007186; F:GO:0004930; C:GO:0016021	P:G protein-coupled receptor signaling pathway; F:G protein-coupled receptor activity; C:integral component of membrane			IPR000276 (PRINTS); IPR000276 (PFAM); G3DSA:1.20.1070.10 (GENE3D); mobidb-lite (MOBIDB_LITE); PTHR24240 (PANTHER); PTHR24240:SF78 (PANTHER); IPR000276 (PROSITE_PATTERNS); NON_CYTOPLASMIC_DOMAIN (PHOBIUS); CYTOPLASMIC_DOMAIN (PHOBIUS); TRANSMEMBRANE (PHOBIUS); CYTOPLASMIC_DOMAIN (PHOBIUS); NON_CYTOPLASMIC_DOMAIN (PHOBIUS); CYTOPLASMIC_DOMAIN (PHOBIUS); TRANSMEMBRANE (PHOBIUS); TRANSMEMBRANE (PHOBI…	P:GO:0007186; F:GO:0004930; C:GO:0016021	P:G protein-coupled receptor signaling pathway; F:G protein-coupled receptor activity; C:integral component of membrane
gbr.105.37.t1	0	0	0	0	0	0	0	0	0	0	0	0	0	0	1	0	cadherin EGF LAG seven-pass G-type receptor 1-like	N	7	7	Intracellular	No	1265	20	0	55.23	4	P:GO:0007166; P:GO:0007186; F:GO:0004930; C:GO:0016021	P:cell surface receptor signaling pathway; P:G protein-coupled receptor signaling pathway; F:G protein-coupled receptor activity; C:integral component of membrane			IPR000832 (PRINTS); IPR001759 (SMART); IPR000203 (SMART); G3DSA:2.60.120.200 (GENE3D); G3DSA:2.10.25.10 (GENE3D); IPR000203 (PFAM); G3DSA:2.60.220.50 (GENE3D); IPR000832 (PFAM); IPR032471 (PFAM); IPR036445 (G3DSA:4.10.1240.GENE3D); G3DSA:1.20.1070.10 (GENE3D); PF13385 (PFAM); mobidb-lite (MOBIDB_LITE); mobidb-lite (MOBIDB_LITE); mobidb-lite (MOBIDB_LITE); PTHR12011 (PANTHER); TRANSMEMBRANE (PHOBI…	P:GO:0007166; P:GO:0007186; F:GO:0004888; F:GO:0004930; C:GO:0016020; C:GO:0016021	P:cell surface receptor signaling pathway; P:G protein-coupled receptor signaling pathway; F:transmembrane signaling receptor activity; F:G protein-coupled receptor activity; C:membrane; C:integral component of membrane
gbr.107.17.t1	0	0	0	0	0	0	0	1	0	0	0	0	0	0	0	0	adhesion G-protein coupled receptor G2-like	Y	7	7	Signal peptide	No	1687	20	0	68.52	4	P:GO:0007166; P:GO:0007186; F:GO:0004930; C:GO:0016021	P:cell surface receptor signaling pathway; P:G protein-coupled receptor signaling pathway; F:G protein-coupled receptor activity; C:integral component of membrane			IPR000203 (SMART); G3DSA:2.60.220.50 (GENE3D); IPR000832 (PFAM); G3DSA:2.40.160.110 (GENE3D); G3DSA:1.20.1070.10 (GENE3D); IPR000203 (PFAM); mobidb-lite (MOBIDB_LITE); mobidb-lite (MOBIDB_LITE); mobidb-lite (MOBIDB_LITE); mobidb-lite (MOBIDB_LITE); mobidb-lite (MOBIDB_LITE); PTHR47767 (PANTHER); TRANSMEMBRANE (PHOBIUS); NON_CYTOPLASMIC_DOMAIN (PHOBIUS); CYTOPLASMIC_DOMAIN (PHOBIUS); CYTOPLASMIC_D…	P:GO:0007166; P:GO:0007186; F:GO:0004888; F:GO:0004930; C:GO:0016021	P:cell surface receptor signaling pathway; P:G protein-coupled receptor signaling pathway; F:transmembrane signaling receptor activity; F:G protein-coupled receptor activity; C:integral component of membrane
gbr.119.41.t1	0	0	0	0	0	0	0	0	0	0	0	0	0	0	0	1	alpha-N-acetylneuraminide alpha-2,8-sialyltransferase-like	N	8	8	Intracellular	No	1353	20	0	62.74	6	P:GO:0006486; P:GO:0007166; P:GO:0007186; F:GO:0004930; F:GO:0008373; C:GO:0016021	P:protein glycosylation; P:cell surface receptor signaling pathway; P:G protein-coupled receptor signaling pathway; F:G protein-coupled receptor activity; F:sialyltransferase activity; C:integral component of membrane			IPR001675 (PFAM); G3DSA:1.20.1070.10 (GENE3D); IPR038578 (G3DSA:3.90.1480.GENE3D); IPR000832 (PFAM); mobidb-lite (MOBIDB_LITE); mobidb-lite (MOBIDB_LITE); mobidb-lite (MOBIDB_LITE); mobidb-lite (MOBIDB_LITE); PTHR45902 (PANTHER); CYTOPLASMIC_DOMAIN (PHOBIUS); NON_CYTOPLASMIC_DOMAIN (PHOBIUS); TRANSMEMBRANE (PHOBIUS); TRANSMEMBRANE (PHOBIUS); CYTOPLASMIC_DOMAIN (PHOBIUS); TRANSMEMBRANE (PHOBIUS); …	P:GO:0006486; P:GO:0007166; P:GO:0007186; F:GO:0004888; F:GO:0004930; F:GO:0008373; C:GO:0016021	P:protein glycosylation; P:cell surface receptor signaling pathway; P:G protein-coupled receptor signaling pathway; F:transmembrane signaling receptor activity; F:G protein-coupled receptor activity; F:sialyltransferase activity; C:integral component of membrane
gbr.121.21.t1_gbr.121.26.t1_gbr.121.29.t1	0	0	0	0	0	0	0	0	0	0	0	0	0	0	1	0	nucleoporin NUP188 homolog	N	0	0	Intracellular	No	1855	20	0	61.91	6	P:GO:0006913; P:GO:0015031; P:GO:0051028; F:GO:0017056; C:GO:0005634; C:GO:0005643	P:nucleocytoplasmic transport; P:protein transport; P:mRNA transport; F:structural constituent of nuclear pore; C:nucleus; C:nuclear pore			IPR018864 (PFAM); mobidb-lite (MOBIDB_LITE); mobidb-lite (MOBIDB_LITE); PTHR31431 (PANTHER); IPR016024 (SUPERFAMILY)	F:GO:0017056	F:structural constituent of nuclear pore
gbr.122.42.t1	0	0	0	0	0	0	0	0	0	0	0	0	0	0	0	1	gamma-aminobutyric acid type B receptor subunit 2-like	N	7	7	Intracellular	No	623	20	0	70.2	3	P:GO:0007186; F:GO:0004965; C:GO:0016021	P:G protein-coupled receptor signaling pathway; F:G protein-coupled GABA receptor activity; C:integral component of membrane			PR01176 (PRINTS); PR01177 (PRINTS); G3DSA:3.40.50.2300 (GENE3D); IPR017978 (PFAM); IPR001828 (PFAM); G3DSA:3.40.50.2300 (GENE3D); IPR002455 (PANTHER); PTHR10519:SF20 (PANTHER); CYTOPLASMIC_DOMAIN (PHOBIUS); NON_CYTOPLASMIC_DOMAIN (PHOBIUS); TRANSMEMBRANE (PHOBIUS); TRANSMEMBRANE (PHOBIUS); TRANSMEMBRANE (PHOBIUS); CYTOPLASMIC_DOMAIN (PHOBIUS); CYTOPLASMIC_DOMAIN (PHOBIUS); NON_CYTOPLASMIC_DOMAIN …	P:GO:0007186; F:GO:0004930; F:GO:0004965; C:GO:0016021	P:G protein-coupled receptor signaling pathway; F:G protein-coupled receptor activity; F:G protein-coupled GABA receptor activity; C:integral component of membrane
gbr.122.45.t1	0	0	0	0	0	0	0	0	0	0	0	0	0	0	0	1	gamma-aminobutyric acid type B receptor subunit 2-like	N	7	6	Signal peptide	No	740	20	0	70.5	3	P:GO:0007186; F:GO:0004965; C:GO:0016021	P:G protein-coupled receptor signaling pathway; F:G protein-coupled GABA receptor activity; C:integral component of membrane			PR01177 (PRINTS); PR01176 (PRINTS); IPR017978 (PFAM); IPR001828 (PFAM); G3DSA:3.40.50.2300 (GENE3D); G3DSA:3.40.50.2300 (GENE3D); PTHR10519:SF20 (PANTHER); IPR002455 (PANTHER); NON_CYTOPLASMIC_DOMAIN (PHOBIUS); NON_CYTOPLASMIC_DOMAIN (PHOBIUS); SIGNAL_PEPTIDE_C_REGION (PHOBIUS); TRANSMEMBRANE (PHOBIUS); TRANSMEMBRANE (PHOBIUS); SIGNAL_PEPTIDE_H_REGION (PHOBIUS); TRANSMEMBRANE (PHOBIUS); TRANSMEMB…	P:GO:0007186; F:GO:0004930; F:GO:0004965; C:GO:0016021	P:G protein-coupled receptor signaling pathway; F:G protein-coupled receptor activity; F:G protein-coupled GABA receptor activity; C:integral component of membrane
gbr.124.73.t1	0	0	0	0	0	0	0	0	0	0	0	0	0	0	0	1	metabotropic glutamate receptor 2-like	Y	7	7	Signal peptide	No	914	20	0	68.94	3	P:GO:0007186; F:GO:0004930; C:GO:0016021	P:G protein-coupled receptor signaling pathway; F:G protein-coupled receptor activity; C:integral component of membrane			IPR000162 (PRINTS); IPR000337 (PRINTS); IPR038550 (G3DSA:2.10.50.GENE3D); G3DSA:3.40.50.2300 (GENE3D); IPR001828 (PFAM); IPR017978 (PFAM); G3DSA:3.40.50.2300 (GENE3D); mobidb-lite (MOBIDB_LITE); PTHR24060 (PANTHER); PTHR24060:SF155 (PANTHER); IPR017979 (PROSITE_PATTERNS); NON_CYTOPLASMIC_DOMAIN (PHOBIUS); NON_CYTOPLASMIC_DOMAIN (PHOBIUS); SIGNAL_PEPTIDE (PHOBIUS); TRANSMEMBRANE (PHOBIUS); SIGNAL_…	P:GO:0007186; F:GO:0004930; C:GO:0016021	P:G protein-coupled receptor signaling pathway; F:G protein-coupled receptor activity; C:integral component of membrane
gbr.127.18.t1	0	0	0	0	0	0	0	0	0	0	0	0	0	0	1	0	adhesion G-protein coupled receptor G6-like	Y	7	7	Signal peptide	No	1021	20	0	54.62	5	P:GO:0007166; P:GO:0007186; F:GO:0004930; F:GO:0005509; C:GO:0016021	P:cell surface receptor signaling pathway; P:G protein-coupled receptor signaling pathway; F:G protein-coupled receptor activity; F:calcium ion binding; C:integral component of membrane			IPR000832 (PRINTS); IPR000742 (SMART); IPR000203 (SMART); IPR001881 (SMART); G3DSA:2.60.220.50 (GENE3D); IPR000742 (PFAM); G3DSA:2.10.25.10 (GENE3D); G3DSA:2.10.25.10 (GENE3D); G3DSA:1.20.1070.10 (GENE3D); IPR000832 (PFAM); G3DSA:2.10.25.10 (GENE3D); IPR000203 (PFAM); PTHR47767 (PANTHER); IPR000742 (PROSITE_PATTERNS); IPR018097 (PROSITE_PATTERNS); IPR000152 (PROSITE_PATTERNS); IPR000742 (PROSITE_…	P:GO:0007166; P:GO:0007186; F:GO:0004888; F:GO:0004930; F:GO:0005509; C:GO:0016021	P:cell surface receptor signaling pathway; P:G protein-coupled receptor signaling pathway; F:transmembrane signaling receptor activity; F:G protein-coupled receptor activity; F:calcium ion binding; C:integral component of membrane
gbr.130.19.t1	0	0	0	0	0	0	0	0	0	0	0	0	0	0	0	1	probable G-protein coupled receptor CG31760	N	7	7	Intracellular	No	793	20	0	57.89	3	P:GO:0007186; F:GO:0004930; C:GO:0016021	P:G protein-coupled receptor signaling pathway; F:G protein-coupled receptor activity; C:integral component of membrane			G3DSA:3.30.450.20 (GENE3D); IPR017978 (PFAM); mobidb-lite (MOBIDB_LITE); IPR043458 (PANTHER); PTHR32546:SF26 (PANTHER); TRANSMEMBRANE (PHOBIUS); TRANSMEMBRANE (PHOBIUS); CYTOPLASMIC_DOMAIN (PHOBIUS); NON_CYTOPLASMIC_DOMAIN (PHOBIUS); TRANSMEMBRANE (PHOBIUS); NON_CYTOPLASMIC_DOMAIN (PHOBIUS); CYTOPLASMIC_DOMAIN (PHOBIUS); CYTOPLASMIC_DOMAIN (PHOBIUS); TRANSMEMBRANE (PHOBIUS); NON_CYTOPLASMIC_DOMAI…	P:GO:0007186; F:GO:0004930; C:GO:0016021	P:G protein-coupled receptor signaling pathway; F:G protein-coupled receptor activity; C:integral component of membrane
gbr.130.25.t1	0	0	0	0	0	0	0	0	0	0	0	0	0	0	0	1	adhesion G-protein coupled receptor D1-like	N	13	13	UPS	UPS	3421	20	0	63.45	5	P:GO:0007166; P:GO:0007186; F:GO:0004930; F:GO:0005509; C:GO:0016021	P:cell surface receptor signaling pathway; P:G protein-coupled receptor signaling pathway; F:G protein-coupled receptor activity; F:calcium ion binding; C:integral component of membrane			IPR000832 (PRINTS); IPR000742 (SMART); IPR000203 (SMART); IPR001881 (SMART); G3DSA:2.10.25.10 (GENE3D); G3DSA:2.60.220.50 (GENE3D); G3DSA:2.60.120.200 (GENE3D); G3DSA:2.10.25.10 (GENE3D); IPR000203 (PFAM); G3DSA:2.60.120.200 (GENE3D); IPR024731 (PFAM); G3DSA:2.10.25.10 (GENE3D); G3DSA:2.10.25.10 (GENE3D); G3DSA:2.60.120.200 (GENE3D); G3DSA:2.10.25.10 (GENE3D); IPR001881 (PFAM); G3DSA:2.10.25.10 (…	P:GO:0007166; P:GO:0007186; F:GO:0004888; F:GO:0004930; F:GO:0005509; C:GO:0016021	P:cell surface receptor signaling pathway; P:G protein-coupled receptor signaling pathway; F:transmembrane signaling receptor activity; F:G protein-coupled receptor activity; F:calcium ion binding; C:integral component of membrane
gbr.136.37.t1	0	0	0	0	0	0	0	0	0	0	0	0	0	0	1	0	proprotein convertase subtilisin/kexin type 7-like	N	1	0	Transmembrane	No	1223	20	0	76.3	4	P:GO:0006508; P:GO:0007186; P:GO:0019236; F:GO:0004252	P:proteolysis; P:G protein-coupled receptor signaling pathway; P:response to pheromone; F:serine-type endopeptidase activity	EC:3.4.21.73; EC:3.4.24.7; EC:3.4.21.71; EC:3.4.24.3; EC:3.4.21.34; EC:3.4.21.78; EC:3.4.21.75; EC:3.4.21.26; EC:3.4.21.27; EC:3.4.21.68; EC:3.4.21.69; EC:3.4.24.34; EC:3.4.21.41; EC:3.4.21.83; EC:3.4.21.88; EC:3.4.21.45; EC:3.4.21.89; EC:3.4.21.42; EC:3.4.19.1; EC:3.4.21.43; EC:3.4.21.87; EC:3.4.21.38; EC:3.4.21.35; EC:3.4.21.79; EC:3.4.21.36; EC:3.4.21.102; EC:3.4.21.39; EC:3.4.21; EC:3.4.21.4;…	U-plasminogen activator; Interstitial collagenase; Pancreatic elastase II; Microbial collagenase; Plasma kallikrein; Granzyme A; Furin; Prolyl oligopeptidase; Coagulation factor XIa; T-plasminogen activator; Protein C (activated); Neutrophil collagenase; Complement subcomponent C1r; Oligopeptidase B; Repressor LexA; Complement factor I; Signal peptidase I; Complement subcomponent C1s; Acylaminoac…	IPR015500 (PRINTS); IPR008979 (G3DSA:2.60.120.GENE3D); IPR019336 (PFAM); IPR038466 (G3DSA:3.30.70.GENE3D); IPR032815 (PFAM); IPR036852 (G3DSA:3.40.50.GENE3D); IPR000209 (PFAM); IPR002884 (PFAM); mobidb-lite (MOBIDB_LITE); mobidb-lite (MOBIDB_LITE); mobidb-lite (MOBIDB_LITE); mobidb-lite (MOBIDB_LITE); mobidb-lite (MOBIDB_LITE); mobidb-lite (MOBIDB_LITE); mobidb-lite (MOBIDB_LITE); PTHR42884 (PANT…	P:GO:0006508; P:GO:0007186; P:GO:0019236; F:GO:0004252; F:GO:0008236	P:proteolysis; P:G protein-coupled receptor signaling pathway; P:response to pheromone; F:serine-type endopeptidase activity; F:serine-type peptidase activity
gbr.139.24.t1	0	0	0	0	0	0	0	0	0	0	0	0	0	0	1	0	gamma-aminobutyric acid type B receptor subunit 1-like	Y	7	7	Signal peptide	No	816	20	0	74.61	3	P:GO:0007186; F:GO:0004965; C:GO:0016021	P:G protein-coupled receptor signaling pathway; F:G protein-coupled GABA receptor activity; C:integral component of membrane			IPR000337 (PRINTS); PR01177 (PRINTS); PR01176 (PRINTS); IPR017978 (PFAM); G3DSA:3.40.50.2300 (GENE3D); IPR001828 (PFAM); G3DSA:3.40.50.2300 (GENE3D); mobidb-lite (MOBIDB_LITE); mobidb-lite (MOBIDB_LITE); IPR002455 (PANTHER); IPR017979 (PROSITE_PATTERNS); NON_CYTOPLASMIC_DOMAIN (PHOBIUS); SIGNAL_PEPTIDE_N_REGION (PHOBIUS); TRANSMEMBRANE (PHOBIUS); NON_CYTOPLASMIC_DOMAIN (PHOBIUS); TRANSMEMBRANE (P…	P:GO:0007186; F:GO:0004930; F:GO:0004965; C:GO:0016021	P:G protein-coupled receptor signaling pathway; F:G protein-coupled receptor activity; F:G protein-coupled GABA receptor activity; C:integral component of membrane
gbr.14.126.t1	0	0	0	0	0	0	0	0	0	0	0	0	0	0	0	1	bombesin receptor subtype-3-like	N	5	4	Transmembrane	No	359	20	0	56.78	3	P:GO:0007186; F:GO:0004930; C:GO:0016021	P:G protein-coupled receptor signaling pathway; F:G protein-coupled receptor activity; C:integral component of membrane			IPR000276 (PRINTS); G3DSA:1.20.1070.10 (GENE3D); IPR000276 (PFAM); PTHR45695 (PANTHER); PTHR45695:SF12 (PANTHER); TRANSMEMBRANE (PHOBIUS); NON_CYTOPLASMIC_DOMAIN (PHOBIUS); TRANSMEMBRANE (PHOBIUS); TRANSMEMBRANE (PHOBIUS); NON_CYTOPLASMIC_DOMAIN (PHOBIUS); NON_CYTOPLASMIC_DOMAIN (PHOBIUS); NON_CYTOPLASMIC_DOMAIN (PHOBIUS); TRANSMEMBRANE (PHOBIUS); TRANSMEMBRANE (PHOBIUS); TRANSMEMBRANE (PHOBIUS);…	P:GO:0007186; F:GO:0004930; C:GO:0016021	P:G protein-coupled receptor signaling pathway; F:G protein-coupled receptor activity; C:integral component of membrane
gbr.140.30.t1	0	0	0	0	0	0	0	0	0	0	0	0	0	0	0	1	predicted protein	Y	7	7	Signal peptide	No	501	20	0	55.77	1	C:GO:0016021	C:integral component of membrane			IPR009637 (PFAM); PTHR21229:SF27 (PANTHER); IPR009637 (PANTHER); TRANSMEMBRANE (PHOBIUS); SIGNAL_PEPTIDE_N_REGION (PHOBIUS); CYTOPLASMIC_DOMAIN (PHOBIUS); NON_CYTOPLASMIC_DOMAIN (PHOBIUS); TRANSMEMBRANE (PHOBIUS); TRANSMEMBRANE (PHOBIUS); NON_CYTOPLASMIC_DOMAIN (PHOBIUS); SIGNAL_PEPTIDE_H_REGION (PHOBIUS); TRANSMEMBRANE (PHOBIUS); TRANSMEMBRANE (PHOBIUS); NON_CYTOPLASMIC_DOMAIN (PHOBIUS); CYTOPLA…	C:GO:0016021	C:integral component of membrane
gbr.140.49.t1	0	0	0	0	0	0	0	0	0	0	0	0	0	0	0	1	parathyroid hormone/parathyroid hormone-related peptide receptor-like isoform X1	Y	7	7	Signal peptide	No	496	20	0	63.51	4	P:GO:0007166; P:GO:0007186; F:GO:0004930; C:GO:0016021	P:cell surface receptor signaling pathway; P:G protein-coupled receptor signaling pathway; F:G protein-coupled receptor activity; C:integral component of membrane			IPR000832 (PRINTS); IPR000832 (PFAM); G3DSA:1.20.1070.10 (GENE3D); mobidb-lite (MOBIDB_LITE); mobidb-lite (MOBIDB_LITE); PTHR45620 (PANTHER); PTHR45620:SF15 (PANTHER); TRANSMEMBRANE (PHOBIUS); TRANSMEMBRANE (PHOBIUS); CYTOPLASMIC_DOMAIN (PHOBIUS); NON_CYTOPLASMIC_DOMAIN (PHOBIUS); NON_CYTOPLASMIC_DOMAIN (PHOBIUS); CYTOPLASMIC_DOMAIN (PHOBIUS); SIGNAL_PEPTIDE_H_REGION (PHOBIUS); NON_CYTOPLASMIC_DO…	P:GO:0007166; P:GO:0007186; F:GO:0004888; F:GO:0004930; C:GO:0016021	P:cell surface receptor signaling pathway; P:G protein-coupled receptor signaling pathway; F:transmembrane signaling receptor activity; F:G protein-coupled receptor activity; C:integral component of membrane
gbr.147.13.t1	0	0	0	0	0	0	0	0	0	0	0	0	0	0	1	0	protein GPR107 isoform X1	N	6	6	Signal peptide	No	557	20	0	66.35	1	C:GO:0016021	C:integral component of membrane			IPR009637 (PFAM); mobidb-lite (MOBIDB_LITE); mobidb-lite (MOBIDB_LITE); IPR009637 (PANTHER); PTHR21229:SF12 (PANTHER); TRANSMEMBRANE (PHOBIUS); TRANSMEMBRANE (PHOBIUS); TRANSMEMBRANE (PHOBIUS); CYTOPLASMIC_DOMAIN (PHOBIUS); TRANSMEMBRANE (PHOBIUS); TRANSMEMBRANE (PHOBIUS); TRANSMEMBRANE (PHOBIUS); TRANSMEMBRANE (PHOBIUS); NON_CYTOPLASMIC_DOMAIN (PHOBIUS); CYTOPLASMIC_DOMAIN (PHOBIUS); NON_CYTOPLA…	C:GO:0016021	C:integral component of membrane
gbr.152.19.t1	0	0	0	0	0	0	0	0	0	0	0	0	0	0	1	0	relaxin receptor 1 isoform X4	N	4	4	Intracellular	No	740	20	0	57.49	4	P:GO:0007186; F:GO:0004930; F:GO:0005515; C:GO:0016021	P:G protein-coupled receptor signaling pathway; F:G protein-coupled receptor activity; F:protein binding; C:integral component of membrane			IPR003591 (SMART); IPR002172 (SMART); IPR036055 (G3DSA:4.10.400.GENE3D); IPR001611 (PFAM); IPR002172 (PFAM); IPR000276 (PFAM); IPR032675 (G3DSA:3.80.10.GENE3D); G3DSA:1.20.1070.10 (GENE3D); mobidb-lite (MOBIDB_LITE); PTHR24372:SF72 (PANTHER); PTHR24372 (PANTHER); PTHR24372:SF72 (PANTHER); PTHR24372 (PANTHER); IPR000276 (PROSITE_PATTERNS); IPR023415 (PROSITE_PATTERNS); CYTOPLASMIC_DOMAIN (PHOBIUS)…	P:GO:0007186; F:GO:0004930; F:GO:0005515; C:GO:0016021	P:G protein-coupled receptor signaling pathway; F:G protein-coupled receptor activity; F:protein binding; C:integral component of membrane
gbr.155.22.t1_gbr.155.23.t1_gbr.155.24.t1	0	0	0	0	0	0	0	0	0	0	0	0	0	0	0	1	G-protein coupled receptor GRL101-like	Y	7	7	Signal peptide	No	1204	20	0	62.34	7	P:GO:0007165; P:GO:0007186; P:GO:0007218; F:GO:0004930; C:GO:0005886; C:GO:0016020; C:GO:0016021	P:signal transduction; P:G protein-coupled receptor signaling pathway; P:neuropeptide signaling pathway; F:G protein-coupled receptor activity; C:plasma membrane; C:membrane; C:integral component of membrane			IPR002172 (PRINTS); G3DSA:1.20.1070.10 (GENE3D); IPR032675 (G3DSA:3.80.10.GENE3D); IPR002172 (PFAM); IPR036055 (G3DSA:4.10.400.GENE3D); IPR000276 (PFAM); IPR036055 (G3DSA:4.10.400.GENE3D); IPR036055 (G3DSA:4.10.400.GENE3D); IPR036055 (G3DSA:4.10.400.GENE3D); IPR026906 (PFAM); IPR036055 (G3DSA:4.10.400.GENE3D); IPR036055 (G3DSA:4.10.400.GENE3D); IPR032675 (G3DSA:3.80.10.GENE3D); IPR036055 (G3DSA:4…	P:GO:0007186; F:GO:0004930; F:GO:0005515; C:GO:0016021	P:G protein-coupled receptor signaling pathway; F:G protein-coupled receptor activity; F:protein binding; C:integral component of membrane
gbr.155.26.t1	0	0	0	0	0	0	0	0	0	0	0	0	0	0	0	1	muscarinic acetylcholine receptor M1	N	6	5	Transmembrane	No	442	20	0	56.93	3	P:GO:0007186; F:GO:0016907; C:GO:0005887	P:G protein-coupled receptor signaling pathway; F:G protein-coupled acetylcholine receptor activity; C:integral component of plasma membrane			IPR000276 (PRINTS); IPR000995 (PRINTS); IPR000276 (PFAM); G3DSA:1.20.1070.10 (GENE3D); G3DSA:1.20.1070.10 (GENE3D); mobidb-lite (MOBIDB_LITE); mobidb-lite (MOBIDB_LITE); PTHR24247:SF195 (PANTHER); PTHR24247 (PANTHER); IPR000276 (PROSITE_PATTERNS); NON_CYTOPLASMIC_DOMAIN (PHOBIUS); CYTOPLASMIC_DOMAIN (PHOBIUS); TRANSMEMBRANE (PHOBIUS); TRANSMEMBRANE (PHOBIUS); CYTOPLASMIC_DOMAIN (PHOBIUS); TRANSME…	P:GO:0007186; F:GO:0004930; F:GO:0016907; C:GO:0005887; C:GO:0016021	P:G protein-coupled receptor signaling pathway; F:G protein-coupled receptor activity; F:G protein-coupled acetylcholine receptor activity; C:integral component of plasma membrane; C:integral component of membrane
gbr.156.3.t1	0	0	0	0	0	0	0	0	0	0	0	0	0	0	0	1	adhesion G protein-coupled receptor L2-like isoform X1	Y	7	7	Signal peptide	No	1128	20	0	76.15	5	P:GO:0007166; P:GO:0007186; F:GO:0004930; F:GO:0030246; C:GO:0016021	P:cell surface receptor signaling pathway; P:G protein-coupled receptor signaling pathway; F:G protein-coupled receptor activity; F:carbohydrate binding; C:integral component of membrane			IPR000832 (PRINTS); IPR000203 (SMART); IPR001879 (SMART); IPR036445 (G3DSA:4.10.1240.GENE3D); IPR043159 (G3DSA:2.60.120.GENE3D); IPR000922 (PFAM); G3DSA:1.20.1070.10 (GENE3D); G3DSA:2.60.220.50 (GENE3D); IPR032471 (PFAM); IPR000203 (PFAM); IPR000832 (PFAM); mobidb-lite (MOBIDB_LITE); mobidb-lite (MOBIDB_LITE); mobidb-lite (MOBIDB_LITE); mobidb-lite (MOBIDB_LITE); mobidb-lite (MOBIDB_LITE); mobidb…	P:GO:0007166; P:GO:0007186; F:GO:0004888; F:GO:0004930; F:GO:0030246; C:GO:0016020; C:GO:0016021	P:cell surface receptor signaling pathway; P:G protein-coupled receptor signaling pathway; F:transmembrane signaling receptor activity; F:G protein-coupled receptor activity; F:carbohydrate binding; C:membrane; C:integral component of membrane
gbr.160.38.t1_gbr.160.40.t1	0	0	0	0	0	0	0	0	0	0	0	0	0	0	1	0	uncharacterized protein LOC110988203	Y	7	7	Signal peptide	No	2712	20	0	58.37	7	P:GO:0007165; P:GO:0007186; F:GO:0004930; F:GO:0005509; C:GO:0005886; C:GO:0016020; C:GO:0016021	P:signal transduction; P:G protein-coupled receptor signaling pathway; F:G protein-coupled receptor activity; F:calcium ion binding; C:plasma membrane; C:membrane; C:integral component of membrane			IPR002172 (PRINTS); PR00018 (PRINTS); IPR001611 (PFAM); IPR001304 (PFAM); IPR001881 (PFAM); IPR016186 (G3DSA:3.10.100.GENE3D); IPR008979 (G3DSA:2.60.120.GENE3D); IPR016186 (G3DSA:3.10.100.GENE3D); G3DSA:1.20.1070.10 (GENE3D); IPR035914 (G3DSA:2.60.120.GENE3D); IPR000421 (PFAM); IPR000276 (PFAM); IPR008979 (G3DSA:2.60.120.GENE3D); IPR000001 (PFAM); IPR036055 (G3DSA:4.10.400.GENE3D); IPR035914 (G3D…	P:GO:0007186; F:GO:0004930; F:GO:0005509; F:GO:0005515; C:GO:0016021	P:G protein-coupled receptor signaling pathway; F:G protein-coupled receptor activity; F:calcium ion binding; F:protein binding; C:integral component of membrane
gbr.165.21.t1	0	0	0	0	0	0	0	0	0	0	0	0	0	0	1	0	prokineticin receptor 2-like	N	7	7	Intracellular	No	431	20	0	65.63	3	P:GO:0007186; F:GO:0004983; C:GO:0016021	P:G protein-coupled receptor signaling pathway; F:neuropeptide Y receptor activity; C:integral component of membrane			IPR000611 (PRINTS); IPR000276 (PRINTS); IPR000276 (SMART); G3DSA:1.20.1070.10 (GENE3D); IPR000276 (PFAM); mobidb-lite (MOBIDB_LITE); PTHR24238 (PANTHER); PTHR24238:SF47 (PANTHER); IPR000276 (PROSITE_PATTERNS); NON_CYTOPLASMIC_DOMAIN (PHOBIUS); TRANSMEMBRANE (PHOBIUS); TRANSMEMBRANE (PHOBIUS); NON_CYTOPLASMIC_DOMAIN (PHOBIUS); TRANSMEMBRANE (PHOBIUS); TRANSMEMBRANE (PHOBIUS); NON_CYTOPLASMIC_DOMAI…	P:GO:0007186; F:GO:0004930; F:GO:0004983; C:GO:0016021	P:G protein-coupled receptor signaling pathway; F:G protein-coupled receptor activity; F:neuropeptide Y receptor activity; C:integral component of membrane
gbr.165.7.t1_gbr.165.8.t1	0	0	0	0	0	0	0	0	0	0	0	0	0	0	1	0	prokineticin receptor 2-like	N	7	7	Transmembrane	No	503	20	0	65.63	2	P:GO:0007165; C:GO:0016020	P:signal transduction; C:membrane			IPR000611 (PRINTS); IPR000276 (PRINTS); G3DSA:1.20.1070.10 (GENE3D); IPR000276 (PFAM); mobidb-lite (MOBIDB_LITE); mobidb-lite (MOBIDB_LITE); mobidb-lite (MOBIDB_LITE); PTHR24238 (PANTHER); PTHR24238:SF47 (PANTHER); IPR017452 (PROSITE_PROFILES); SSF81321 (SUPERFAMILY)	P:GO:0007186; F:GO:0004930; F:GO:0004983; C:GO:0016021	P:G protein-coupled receptor signaling pathway; F:G protein-coupled receptor activity; F:neuropeptide Y receptor activity; C:integral component of membrane
gbr.17.6.t1	0	0	0	0	0	0	0	0	0	0	0	0	0	0	0	1	histamine H2 receptor	N	7	6	Transmembrane	No	529	20	0	51.99	3	P:GO:0007186; F:GO:0004930; C:GO:0016021	P:G protein-coupled receptor signaling pathway; F:G protein-coupled receptor activity; C:integral component of membrane			IPR000276 (PRINTS); IPR000276 (PFAM); G3DSA:1.20.1070.10 (GENE3D); mobidb-lite (MOBIDB_LITE); mobidb-lite (MOBIDB_LITE); mobidb-lite (MOBIDB_LITE); mobidb-lite (MOBIDB_LITE); PTHR22752 (PANTHER); NON_CYTOPLASMIC_DOMAIN (PHOBIUS); CYTOPLASMIC_DOMAIN (PHOBIUS); TRANSMEMBRANE (PHOBIUS); NON_CYTOPLASMIC_DOMAIN (PHOBIUS); TRANSMEMBRANE (PHOBIUS); NON_CYTOPLASMIC_DOMAIN (PHOBIUS); CYTOPLASMIC_DOMAIN (P…	P:GO:0007186; F:GO:0004930; C:GO:0016021	P:G protein-coupled receptor signaling pathway; F:G protein-coupled receptor activity; C:integral component of membrane
gbr.170.10.t1	0	0	0	0	0	0	0	0	0	0	0	0	0	0	0	1	deleted in malignant brain tumors 1 protein-like	N	6	6	Intracellular	No	1347	20	0	67.24	4	P:GO:0007166; P:GO:0007186; F:GO:0004930; C:GO:0016021	P:cell surface receptor signaling pathway; P:G protein-coupled receptor signaling pathway; F:G protein-coupled receptor activity; C:integral component of membrane			IPR000832 (PRINTS); IPR000203 (SMART); IPR000421 (SMART); IPR008979 (G3DSA:2.60.120.GENE3D); G3DSA:2.60.220.50 (GENE3D); IPR003410 (PFAM); IPR000203 (PFAM); IPR000421 (PFAM); IPR000832 (PFAM); G3DSA:1.20.1070.10 (GENE3D); mobidb-lite (MOBIDB_LITE); mobidb-lite (MOBIDB_LITE); mobidb-lite (MOBIDB_LITE); mobidb-lite (MOBIDB_LITE); PTHR47767 (PANTHER); IPR000421 (PROSITE_PATTERNS); IPR000421 (PROSITE…	P:GO:0007166; P:GO:0007186; F:GO:0004888; F:GO:0004930; C:GO:0016021	P:cell surface receptor signaling pathway; P:G protein-coupled receptor signaling pathway; F:transmembrane signaling receptor activity; F:G protein-coupled receptor activity; C:integral component of membrane
gbr.170.13.t1	0	0	0	0	0	0	0	0	0	0	0	0	0	0	0	1	adhesion G-protein coupled receptor G4-like isoform X1	N	14	13	Signal peptide	No	2553	20	0	70.5	5	P:GO:0007166; P:GO:0007186; F:GO:0004930; F:GO:0005509; C:GO:0016021	P:cell surface receptor signaling pathway; P:G protein-coupled receptor signaling pathway; F:G protein-coupled receptor activity; F:calcium ion binding; C:integral component of membrane			IPR000832 (PRINTS); IPR001881 (SMART); IPR000203 (SMART); IPR000742 (SMART); IPR000033 (SMART); IPR000832 (PFAM); IPR011042 (G3DSA:2.120.10.GENE3D); G3DSA:2.10.25.10 (GENE3D); G3DSA:2.60.220.50 (GENE3D); IPR000203 (PFAM); IPR000033 (PFAM); G3DSA:1.20.1070.10 (GENE3D); IPR000742 (PFAM); IPR003410 (PFAM); mobidb-lite (MOBIDB_LITE); mobidb-lite (MOBIDB_LITE); mobidb-lite (MOBIDB_LITE); PTHR47767 (PA…	P:GO:0007166; P:GO:0007186; F:GO:0004888; F:GO:0004930; F:GO:0005509; C:GO:0016021	P:cell surface receptor signaling pathway; P:G protein-coupled receptor signaling pathway; F:transmembrane signaling receptor activity; F:G protein-coupled receptor activity; F:calcium ion binding; C:integral component of membrane
gbr.170.21.t1	0	0	0	0	0	0	0	0	0	0	0	0	0	0	0	1	deleted in malignant brain tumors 1 protein-like	N	7	7	Intracellular	No	2370	20	0	63.07	5	P:GO:0007166; P:GO:0007186; F:GO:0004930; F:GO:0005044; C:GO:0016021	P:cell surface receptor signaling pathway; P:G protein-coupled receptor signaling pathway; F:G protein-coupled receptor activity; F:scavenger receptor activity; C:integral component of membrane			IPR001190 (PRINTS); IPR000832 (PRINTS); IPR017448 (SMART); IPR000203 (SMART); G3DSA:1.20.1070.10 (GENE3D); IPR036772 (G3DSA:3.10.250.GENE3D); IPR003410 (PFAM); IPR001190 (PFAM); G3DSA:2.60.220.50 (GENE3D); IPR000203 (PFAM); IPR000832 (PFAM); IPR036772 (G3DSA:3.10.250.GENE3D); mobidb-lite (MOBIDB_LITE); PTHR19331:SF462 (PANTHER); PTHR19331 (PANTHER); PTHR19331 (PANTHER); PTHR19331:SF462 (PANTHER);…	P:GO:0007166; P:GO:0007186; F:GO:0004888; F:GO:0004930; F:GO:0005044; C:GO:0016020; C:GO:0016021	P:cell surface receptor signaling pathway; P:G protein-coupled receptor signaling pathway; F:transmembrane signaling receptor activity; F:G protein-coupled receptor activity; F:scavenger receptor activity; C:membrane; C:integral component of membrane
gbr.170.26.t1	0	0	0	0	0	0	0	0	0	0	0	0	0	0	1	0	adhesion G protein-coupled receptor F5-like	Y	7	7	Signal peptide	No	1106	20	0	56.49	5	P:GO:0007166; P:GO:0007186; F:GO:0004930; F:GO:0005044; C:GO:0016021	P:cell surface receptor signaling pathway; P:G protein-coupled receptor signaling pathway; F:G protein-coupled receptor activity; F:scavenger receptor activity; C:integral component of membrane			IPR000832 (PRINTS); IPR017448 (SMART); G3DSA:1.20.1070.10 (GENE3D); IPR036772 (G3DSA:3.10.250.GENE3D); IPR001190 (PFAM); IPR036772 (G3DSA:3.10.250.GENE3D); IPR000832 (PFAM); mobidb-lite (MOBIDB_LITE); PTHR45902 (PANTHER); IPR001212 (PROSITE_PATTERNS); TRANSMEMBRANE (PHOBIUS); TRANSMEMBRANE (PHOBIUS); TRANSMEMBRANE (PHOBIUS); TRANSMEMBRANE (PHOBIUS); CYTOPLASMIC_DOMAIN (PHOBIUS); TRANSMEMBRANE (PH…	P:GO:0007166; P:GO:0007186; F:GO:0004888; F:GO:0004930; F:GO:0005044; C:GO:0016020; C:GO:0016021	P:cell surface receptor signaling pathway; P:G protein-coupled receptor signaling pathway; F:transmembrane signaling receptor activity; F:G protein-coupled receptor activity; F:scavenger receptor activity; C:membrane; C:integral component of membrane
gbr.170.34.t1	0	0	0	0	0	0	0	0	0	0	0	0	0	0	1	0	G-protein coupled receptor 161-like	N	5	4	Transmembrane	No	318	20	1.42305e-179	53.49	3	P:GO:0007186; F:GO:0004930; C:GO:0016021	P:G protein-coupled receptor signaling pathway; F:G protein-coupled receptor activity; C:integral component of membrane			IPR000276 (PRINTS); IPR000276 (PFAM); G3DSA:1.20.1070.10 (GENE3D); PTHR24228 (PANTHER); PTHR24228:SF29 (PANTHER); IPR000276 (PROSITE_PATTERNS); NON_CYTOPLASMIC_DOMAIN (PHOBIUS); NON_CYTOPLASMIC_DOMAIN (PHOBIUS); TRANSMEMBRANE (PHOBIUS); NON_CYTOPLASMIC_DOMAIN (PHOBIUS); TRANSMEMBRANE (PHOBIUS); CYTOPLASMIC_DOMAIN (PHOBIUS); CYTOPLASMIC_DOMAIN (PHOBIUS); TRANSMEMBRANE (PHOBIUS); CYTOPLASMIC_DOMAIN…	P:GO:0007186; F:GO:0004930; C:GO:0016021	P:G protein-coupled receptor signaling pathway; F:G protein-coupled receptor activity; C:integral component of membrane
gbr.172.16.t1	0	0	0	0	0	0	0	0	0	0	0	0	0	0	1	0	gastrin/cholecystokinin type B receptor-like	N	6	5	Transmembrane	No	382	20	1.43065e-87	49.49	3	P:GO:0007186; F:GO:0004930; C:GO:0016021	P:G protein-coupled receptor signaling pathway; F:G protein-coupled receptor activity; C:integral component of membrane			IPR000276 (PRINTS); IPR000276 (PFAM); mobidb-lite (MOBIDB_LITE); mobidb-lite (MOBIDB_LITE); mobidb-lite (MOBIDB_LITE); PTHR24230:SF139 (PANTHER); PTHR24230 (PANTHER); TRANSMEMBRANE (PHOBIUS); CYTOPLASMIC_DOMAIN (PHOBIUS); NON_CYTOPLASMIC_DOMAIN (PHOBIUS); TRANSMEMBRANE (PHOBIUS); NON_CYTOPLASMIC_DOMAIN (PHOBIUS); NON_CYTOPLASMIC_DOMAIN (PHOBIUS); TRANSMEMBRANE (PHOBIUS); TRANSMEMBRANE (PHOBIUS); …	P:GO:0007186; F:GO:0004930; C:GO:0016021	P:G protein-coupled receptor signaling pathway; F:G protein-coupled receptor activity; C:integral component of membrane
gbr.18.33.t1	0	0	0	0	0	0	0	0	0	0	0	0	0	0	0	1	gamma-aminobutyric acid type B receptor subunit 1-like	Y	6	6	Signal peptide	No	1047	20	0	60.53	3	P:GO:0007186; F:GO:0004965; C:GO:0016021	P:G protein-coupled receptor signaling pathway; F:G protein-coupled GABA receptor activity; C:integral component of membrane			Coil (COILS); PR01177 (PRINTS); PR01176 (PRINTS); IPR017978 (PFAM); G3DSA:3.40.50.2300 (GENE3D); IPR001828 (PFAM); G3DSA:3.40.50.2300 (GENE3D); mobidb-lite (MOBIDB_LITE); mobidb-lite (MOBIDB_LITE); PTHR10519:SF20 (PANTHER); IPR002455 (PANTHER); NON_CYTOPLASMIC_DOMAIN (PHOBIUS); CYTOPLASMIC_DOMAIN (PHOBIUS); CYTOPLASMIC_DOMAIN (PHOBIUS); SIGNAL_PEPTIDE (PHOBIUS); NON_CYTOPLASMIC_DOMAIN (PHOBIUS); …	P:GO:0007186; F:GO:0004930; F:GO:0004965; C:GO:0016021	P:G protein-coupled receptor signaling pathway; F:G protein-coupled receptor activity; F:G protein-coupled GABA receptor activity; C:integral component of membrane
gbr.184.10.t1	0	0	0	0	0	0	0	0	0	0	0	0	0	0	0	1	integral membrane protein GPR180-like	N	7	6	Transmembrane	No	465	20	0	66.75	2	P:GO:0007186; P:GO:0019236	P:G protein-coupled receptor signaling pathway; P:response to pheromone			IPR019336 (PFAM); PTHR23252:SF29 (PANTHER); PTHR23252 (PANTHER); NON_CYTOPLASMIC_DOMAIN (PHOBIUS); NON_CYTOPLASMIC_DOMAIN (PHOBIUS); TRANSMEMBRANE (PHOBIUS); TRANSMEMBRANE (PHOBIUS); CYTOPLASMIC_DOMAIN (PHOBIUS); TRANSMEMBRANE (PHOBIUS); NON_CYTOPLASMIC_DOMAIN (PHOBIUS); TRANSMEMBRANE (PHOBIUS); CYTOPLASMIC_DOMAIN (PHOBIUS); TRANSMEMBRANE (PHOBIUS); TRANSMEMBRANE (PHOBIUS); TRANSMEMBRANE (PHOBIUS…	P:GO:0007186; P:GO:0019236	P:G protein-coupled receptor signaling pathway; P:response to pheromone
gbr.186.5.t1	0	0	0	1	0	0	0	0	0	0	0	0	0	0	0	0	G-protein coupled receptor 54-like	N	9	8	Transmembrane	No	673	20	1.4227e-97	53.89	6	P:GO:0007186; P:GO:0030001; P:GO:0055085; F:GO:0004930; F:GO:0046873; C:GO:0016021	P:G protein-coupled receptor signaling pathway; P:metal ion transport; P:transmembrane transport; F:G protein-coupled receptor activity; F:metal ion transmembrane transporter activity; C:integral component of membrane			IPR000276 (PRINTS); IPR000276 (PFAM); G3DSA:1.20.1070.10 (GENE3D); IPR003689 (PFAM); mobidb-lite (MOBIDB_LITE); mobidb-lite (MOBIDB_LITE); mobidb-lite (MOBIDB_LITE); mobidb-lite (MOBIDB_LITE); PTHR24235 (PANTHER); IPR000276 (PROSITE_PATTERNS); CYTOPLASMIC_DOMAIN (PHOBIUS); TRANSMEMBRANE (PHOBIUS); TRANSMEMBRANE (PHOBIUS); TRANSMEMBRANE (PHOBIUS); CYTOPLASMIC_DOMAIN (PHOBIUS); NON_CYTOPLASMIC_DOMA…	P:GO:0007186; P:GO:0030001; P:GO:0055085; F:GO:0004930; F:GO:0046873; C:GO:0016020; C:GO:0016021	P:G protein-coupled receptor signaling pathway; P:metal ion transport; P:transmembrane transport; F:G protein-coupled receptor activity; F:metal ion transmembrane transporter activity; C:membrane; C:integral component of membrane
gbr.187.11.t1	0	0	0	1	0	0	0	0	0	0	0	0	0	0	0	0	somatostatin receptor type 2	N	7	7	Intracellular	No	434	20	0	62.3	3	P:GO:0007186; F:GO:0004930; C:GO:0016021	P:G protein-coupled receptor signaling pathway; F:G protein-coupled receptor activity; C:integral component of membrane			IPR000276 (PRINTS); IPR000276 (SMART); IPR000276 (PFAM); G3DSA:1.20.1070.10 (GENE3D); PTHR24229 (PANTHER); IPR000276 (PROSITE_PATTERNS); CYTOPLASMIC_DOMAIN (PHOBIUS); NON_CYTOPLASMIC_DOMAIN (PHOBIUS); TRANSMEMBRANE (PHOBIUS); NON_CYTOPLASMIC_DOMAIN (PHOBIUS); TRANSMEMBRANE (PHOBIUS); TRANSMEMBRANE (PHOBIUS); CYTOPLASMIC_DOMAIN (PHOBIUS); NON_CYTOPLASMIC_DOMAIN (PHOBIUS); TRANSMEMBRANE (PHOBIUS); …	P:GO:0007186; F:GO:0004930; C:GO:0016021	P:G protein-coupled receptor signaling pathway; F:G protein-coupled receptor activity; C:integral component of membrane
gbr.187.13.t1	0	0	0	0	0	0	0	0	0	0	0	0	0	0	0	1	G-protein coupled receptor 54-like	N	6	5	Transmembrane	No	325	20	6.10966e-144	64.35	3	P:GO:0007186; F:GO:0004930; C:GO:0016021	P:G protein-coupled receptor signaling pathway; F:G protein-coupled receptor activity; C:integral component of membrane			IPR000276 (PRINTS); G3DSA:1.20.1070.10 (GENE3D); IPR000276 (PFAM); IPR000276 (PFAM); PTHR24230 (PANTHER); PTHR24230:SF139 (PANTHER); PTHR24230 (PANTHER); PTHR24230:SF139 (PANTHER); IPR000276 (PROSITE_PATTERNS); SIGNAL_PEPTIDE_H_REGION (PHOBIUS); TRANSMEMBRANE (PHOBIUS); NON_CYTOPLASMIC_DOMAIN (PHOBIUS); TRANSMEMBRANE (PHOBIUS); SIGNAL_PEPTIDE_N_REGION (PHOBIUS); SIGNAL_PEPTIDE (PHOBIUS); SIGNAL_P…	P:GO:0007186; F:GO:0004930; C:GO:0016021	P:G protein-coupled receptor signaling pathway; F:G protein-coupled receptor activity; C:integral component of membrane
gbr.19.78.t1	0	0	0	0	0	0	0	0	0	0	0	0	0	0	1	0	G-protein coupled receptor GRL101-like	Y	8	7	Signal peptide	No	1118	20	0	58.71	4	P:GO:0007186; F:GO:0004930; F:GO:0005515; C:GO:0016021	P:G protein-coupled receptor signaling pathway; F:G protein-coupled receptor activity; F:protein binding; C:integral component of membrane			IPR000276 (PRINTS); IPR000276 (SMART); IPR003591 (SMART); IPR002172 (SMART); G3DSA:1.20.1070.10 (GENE3D); IPR000859 (PFAM); IPR000276 (PFAM); IPR032675 (G3DSA:3.80.10.GENE3D); IPR035914 (G3DSA:2.60.120.GENE3D); IPR003410 (PFAM); IPR002172 (PFAM); IPR036055 (G3DSA:4.10.400.GENE3D); IPR036055 (G3DSA:4.10.400.GENE3D); IPR001611 (PFAM); mobidb-lite (MOBIDB_LITE); PTHR24372 (PANTHER); PTHR24372:SF69 (…	P:GO:0007186; F:GO:0004930; F:GO:0005515; C:GO:0016021	P:G protein-coupled receptor signaling pathway; F:G protein-coupled receptor activity; F:protein binding; C:integral component of membrane
gbr.19.83.t1	0	0	0	0	0	0	0	0	0	0	0	0	0	0	0	1	adenosine receptor A1-like	N	7	6	Transmembrane	No	363	20	0	72.02	3	P:GO:0001973; F:GO:0001609; C:GO:0016021	P:G protein-coupled adenosine receptor signaling pathway; F:G protein-coupled adenosine receptor activity; C:integral component of membrane			IPR001634 (PRINTS); IPR000276 (PRINTS); IPR000276 (SMART); G3DSA:1.20.1070.10 (GENE3D); IPR000276 (PFAM); mobidb-lite (MOBIDB_LITE); mobidb-lite (MOBIDB_LITE); PTHR24246 (PANTHER); PTHR24246:SF47 (PANTHER); IPR000276 (PROSITE_PATTERNS); CYTOPLASMIC_DOMAIN (PHOBIUS); CYTOPLASMIC_DOMAIN (PHOBIUS); TRANSMEMBRANE (PHOBIUS); NON_CYTOPLASMIC_DOMAIN (PHOBIUS); NON_CYTOPLASMIC_DOMAIN (PHOBIUS); TRANSMEMB…	P:GO:0001973; P:GO:0007186; F:GO:0001609; F:GO:0004930; C:GO:0016021	P:G protein-coupled adenosine receptor signaling pathway; P:G protein-coupled receptor signaling pathway; F:G protein-coupled adenosine receptor activity; F:G protein-coupled receptor activity; C:integral component of membrane
gbr.190.1.t1	0	0	0	0	0	0	0	0	0	0	0	0	0	0	1	0	adhesion G-protein coupled receptor D1-like	N	6	6	UPS	UPS	477	20	0	62.18	4	P:GO:0007166; P:GO:0007186; F:GO:0004930; C:GO:0016021	P:cell surface receptor signaling pathway; P:G protein-coupled receptor signaling pathway; F:G protein-coupled receptor activity; C:integral component of membrane			IPR000832 (PRINTS); IPR000203 (SMART); G3DSA:2.60.220.50 (GENE3D); IPR000203 (PFAM); G3DSA:1.20.1070.10 (GENE3D); IPR000832 (PFAM); PTHR12011 (PANTHER); CYTOPLASMIC_DOMAIN (PHOBIUS); NON_CYTOPLASMIC_DOMAIN (PHOBIUS); TRANSMEMBRANE (PHOBIUS); TRANSMEMBRANE (PHOBIUS); TRANSMEMBRANE (PHOBIUS); TRANSMEMBRANE (PHOBIUS); NON_CYTOPLASMIC_DOMAIN (PHOBIUS); TRANSMEMBRANE (PHOBIUS); NON_CYTOPLASMIC_DOMAIN …	P:GO:0007166; P:GO:0007186; F:GO:0004888; F:GO:0004930; C:GO:0016021	P:cell surface receptor signaling pathway; P:G protein-coupled receptor signaling pathway; F:transmembrane signaling receptor activity; F:G protein-coupled receptor activity; C:integral component of membrane
gbr.2.154.t1	0	0	0	0	0	0	0	0	0	0	0	0	0	0	1	0	RYamide receptor-like	N	7	6	Transmembrane	No	354	20	0	70.53	4	P:GO:0007186; F:GO:0004995; C:GO:0005886; C:GO:0016021	P:G protein-coupled receptor signaling pathway; F:tachykinin receptor activity; C:plasma membrane; C:integral component of membrane			IPR001681 (PRINTS); IPR000276 (PRINTS); IPR000276 (SMART); IPR000276 (PFAM); G3DSA:1.20.1070.10 (GENE3D); mobidb-lite (MOBIDB_LITE); PTHR24238 (PANTHER); PTHR24238:SF29 (PANTHER); IPR000276 (PROSITE_PATTERNS); NON_CYTOPLASMIC_DOMAIN (PHOBIUS); TRANSMEMBRANE (PHOBIUS); TRANSMEMBRANE (PHOBIUS); TRANSMEMBRANE (PHOBIUS); CYTOPLASMIC_DOMAIN (PHOBIUS); TRANSMEMBRANE (PHOBIUS); TRANSMEMBRANE (PHOBIUS); …	P:GO:0007186; F:GO:0004930; F:GO:0004995; C:GO:0005886; C:GO:0016021	P:G protein-coupled receptor signaling pathway; F:G protein-coupled receptor activity; F:tachykinin receptor activity; C:plasma membrane; C:integral component of membrane
gbr.2.40.t1	0	0	0	0	0	0	0	0	0	0	0	0	0	0	1	0	transmembrane protein 145	Y	7	7	Signal peptide	No	643	20	0	62.7	2	P:GO:0007186; P:GO:0019236	P:G protein-coupled receptor signaling pathway; P:response to pheromone			IPR019336 (PFAM); mobidb-lite (MOBIDB_LITE); mobidb-lite (MOBIDB_LITE); PTHR23252:SF24 (PANTHER); PTHR23252 (PANTHER); SIGNAL_PEPTIDE (PHOBIUS); NON_CYTOPLASMIC_DOMAIN (PHOBIUS); TRANSMEMBRANE (PHOBIUS); NON_CYTOPLASMIC_DOMAIN (PHOBIUS); TRANSMEMBRANE (PHOBIUS); CYTOPLASMIC_DOMAIN (PHOBIUS); NON_CYTOPLASMIC_DOMAIN (PHOBIUS); TRANSMEMBRANE (PHOBIUS); NON_CYTOPLASMIC_DOMAIN (PHOBIUS); CYTOPLASMIC_D…	P:GO:0007186; P:GO:0019236	P:G protein-coupled receptor signaling pathway; P:response to pheromone
gbr.2.52.t1	0	0	0	0	0	0	0	0	0	0	0	0	0	0	0	1	Metabotropic glutamate receptor 3	Y	7	7	Signal peptide	No	2317	20	0	47.29	3	P:GO:0007186; F:GO:0004930; C:GO:0016021	P:G protein-coupled receptor signaling pathway; F:G protein-coupled receptor activity; C:integral component of membrane			IPR000337 (PRINTS); IPR017978 (PFAM); G3DSA:3.40.50.2300 (GENE3D); G3DSA:3.40.50.2300 (GENE3D); G3DSA:3.40.50.2300 (GENE3D); IPR001828 (PFAM); G3DSA:3.40.50.2300 (GENE3D); G3DSA:3.40.50.2300 (GENE3D); G3DSA:3.40.50.2300 (GENE3D); G3DSA:3.40.50.2300 (GENE3D); G3DSA:3.40.50.2300 (GENE3D); mobidb-lite (MOBIDB_LITE); mobidb-lite (MOBIDB_LITE); PTHR24060 (PANTHER); SIGNAL_PEPTIDE_H_REGION (PHOBIUS); T…	P:GO:0007186; F:GO:0004930; C:GO:0016021	P:G protein-coupled receptor signaling pathway; F:G protein-coupled receptor activity; C:integral component of membrane
gbr.208.49.t1	0	0	0	0	0	0	0	0	0	0	0	0	0	0	1	0	pre-mRNA-processing factor 19	Y	7	7	Signal peptide	No	2581	20	0	86.78	9	P:GO:0000398; P:GO:0006281; P:GO:0007186; P:GO:0016567; F:GO:0004930; F:GO:0005515; F:GO:0061630; C:GO:0000974; C:GO:0016021	P:mRNA splicing, via spliceosome; P:DNA repair; P:G protein-coupled receptor signaling pathway; P:protein ubiquitination; F:G protein-coupled receptor activity; F:protein binding; F:ubiquitin protein ligase activity; C:Prp19 complex; C:integral component of membrane			Coil (COILS); IPR001680 (SMART); IPR003613 (SMART); IPR001828 (PFAM); IPR013915 (PFAM); G3DSA:3.40.50.2300 (GENE3D); G3DSA:3.40.50.2300 (GENE3D); G3DSA:3.40.50.2300 (GENE3D); IPR013083 (G3DSA:3.30.40.GENE3D); IPR001680 (PFAM); G3DSA:3.40.50.2300 (GENE3D); G3DSA:3.40.50.2300 (GENE3D); G3DSA:3.40.50.2300 (GENE3D); IPR015943 (G3DSA:2.130.10.GENE3D); IPR017978 (PFAM); G3DSA:3.40.50.2300 (GENE3D); G3D…	P:GO:0000398; P:GO:0006281; P:GO:0007186; P:GO:0016567; F:GO:0004842; F:GO:0004930; F:GO:0005515; F:GO:0061630; C:GO:0000974; C:GO:0016021	P:mRNA splicing, via spliceosome; P:DNA repair; P:G protein-coupled receptor signaling pathway; P:protein ubiquitination; F:ubiquitin-protein transferase activity; F:G protein-coupled receptor activity; F:protein binding; F:ubiquitin protein ligase activity; C:Prp19 complex; C:integral component of membrane
gbr.208.50.t1	0	0	1	0	0	0	0	0	0	0	0	0	0	0	0	0	metabotropic glutamate receptor 8-like	Y	7	7	Signal peptide	No	2207	20	0	48.37	3	P:GO:0007186; F:GO:0004930; C:GO:0016021	P:G protein-coupled receptor signaling pathway; F:G protein-coupled receptor activity; C:integral component of membrane			IPR000337 (PRINTS); G3DSA:3.40.50.2300 (GENE3D); G3DSA:3.40.50.2300 (GENE3D); IPR001828 (PFAM); G3DSA:3.40.50.2300 (GENE3D); G3DSA:3.40.50.2300 (GENE3D); G3DSA:3.40.50.2300 (GENE3D); G3DSA:3.40.50.2300 (GENE3D); G3DSA:3.40.50.2300 (GENE3D); G3DSA:3.40.50.2300 (GENE3D); G3DSA:3.40.50.2300 (GENE3D); IPR017978 (PFAM); PTHR24060:SF158 (PANTHER); PTHR24060 (PANTHER); PTHR24060:SF158 (PANTHER); PTHR240…	P:GO:0007186; F:GO:0004930; C:GO:0016021	P:G protein-coupled receptor signaling pathway; F:G protein-coupled receptor activity; C:integral component of membrane
gbr.21.30.t1	0	0	0	0	0	0	0	0	0	0	0	0	0	0	0	1	metabotropic glutamate receptor-like	N	7	7	Intracellular	No	834	20	0	61.18	3	P:GO:0007186; F:GO:0004930; C:GO:0016021	P:G protein-coupled receptor signaling pathway; F:G protein-coupled receptor activity; C:integral component of membrane			IPR000337 (PRINTS); PR01176 (PRINTS); G3DSA:3.40.50.2300 (GENE3D); G3DSA:3.40.50.2300 (GENE3D); IPR001828 (PFAM); IPR017978 (PFAM); IPR011500 (PFAM); IPR038550 (G3DSA:2.10.50.GENE3D); PTHR24060 (PANTHER); PTHR24060:SF158 (PANTHER); TRANSMEMBRANE (PHOBIUS); TRANSMEMBRANE (PHOBIUS); TRANSMEMBRANE (PHOBIUS); CYTOPLASMIC_DOMAIN (PHOBIUS); CYTOPLASMIC_DOMAIN (PHOBIUS); NON_CYTOPLASMIC_DOMAIN (PHOBIUS)…	P:GO:0007186; F:GO:0004930; C:GO:0016021	P:G protein-coupled receptor signaling pathway; F:G protein-coupled receptor activity; C:integral component of membrane
gbr.217.29.t1	0	0	0	0	0	0	0	0	0	0	0	0	0	0	0	1	putative G-protein coupled receptor	Y	7	7	Signal peptide	No	2469	20	0	51.12	5	P:GO:0007186; F:GO:0004930; F:GO:0005509; F:GO:0005515; C:GO:0016021	P:G protein-coupled receptor signaling pathway; F:G protein-coupled receptor activity; F:calcium ion binding; F:protein binding; C:integral component of membrane			IPR002172 (PRINTS); IPR000421 (SMART); IPR000859 (SMART); IPR001304 (SMART); IPR000742 (SMART); IPR002172 (SMART); IPR001881 (SMART); IPR003609 (SMART); IPR001611 (PFAM); IPR001304 (PFAM); IPR008979 (G3DSA:2.60.120.GENE3D); IPR032675 (G3DSA:3.80.10.GENE3D); IPR000276 (PFAM); IPR035914 (G3DSA:2.60.120.GENE3D); IPR002172 (PFAM); IPR008979 (G3DSA:2.60.120.GENE3D); IPR000421 (PFAM); IPR016186 (G3DSA:…	P:GO:0007186; F:GO:0004930; F:GO:0005509; F:GO:0005515; C:GO:0016021	P:G protein-coupled receptor signaling pathway; F:G protein-coupled receptor activity; F:calcium ion binding; F:protein binding; C:integral component of membrane
gbr.235.2.t1	0	0	0	0	0	0	0	0	0	0	0	0	0	0	1	0	peroxisomal membrane protein PEX16-like	N	7	6	Transmembrane	No	637	20	0	68.29	3	P:GO:0007186; F:GO:0004930; C:GO:0016021	P:G protein-coupled receptor signaling pathway; F:G protein-coupled receptor activity; C:integral component of membrane			IPR000276 (PRINTS); G3DSA:1.20.1070.10 (GENE3D); IPR000276 (PFAM); IPR013919 (PFAM); mobidb-lite (MOBIDB_LITE); PTHR13299:SF0 (PANTHER); IPR013919 (PANTHER); TRANSMEMBRANE (PHOBIUS); TRANSMEMBRANE (PHOBIUS); NON_CYTOPLASMIC_DOMAIN (PHOBIUS); TRANSMEMBRANE (PHOBIUS); TRANSMEMBRANE (PHOBIUS); CYTOPLASMIC_DOMAIN (PHOBIUS); NON_CYTOPLASMIC_DOMAIN (PHOBIUS); NON_CYTOPLASMIC_DOMAIN (PHOBIUS); CYTOPLASM…	P:GO:0007186; F:GO:0004930; C:GO:0016021	P:G protein-coupled receptor signaling pathway; F:G protein-coupled receptor activity; C:integral component of membrane
gbr.24.1.t1	0	0	0	0	0	0	0	0	0	0	0	0	0	0	1	0	bombesin receptor subtype-3-like	N	5	4	Transmembrane	No	355	20	0	54.33	3	P:GO:0007186; F:GO:0004930; C:GO:0016021	P:G protein-coupled receptor signaling pathway; F:G protein-coupled receptor activity; C:integral component of membrane			IPR000276 (PRINTS); G3DSA:1.20.1070.10 (GENE3D); IPR000276 (PFAM); mobidb-lite (MOBIDB_LITE); PTHR45695:SF12 (PANTHER); PTHR45695 (PANTHER); IPR000276 (PROSITE_PATTERNS); NON_CYTOPLASMIC_DOMAIN (PHOBIUS); TRANSMEMBRANE (PHOBIUS); CYTOPLASMIC_DOMAIN (PHOBIUS); TRANSMEMBRANE (PHOBIUS); TRANSMEMBRANE (PHOBIUS); CYTOPLASMIC_DOMAIN (PHOBIUS); TRANSMEMBRANE (PHOBIUS); TRANSMEMBRANE (PHOBIUS); NON_CYTOP…	P:GO:0007186; F:GO:0004930; C:GO:0016021	P:G protein-coupled receptor signaling pathway; F:G protein-coupled receptor activity; C:integral component of membrane
gbr.24.92.t1	0	0	0	0	0	0	0	0	0	0	0	0	0	0	1	0	probable G-protein coupled receptor 153	N	7	6	Transmembrane	No	956	20	0	55.74	3	P:GO:0007186; F:GO:0004930; C:GO:0016021	P:G protein-coupled receptor signaling pathway; F:G protein-coupled receptor activity; C:integral component of membrane			IPR022347 (PRINTS); IPR000276 (PFAM); G3DSA:1.20.1070.10 (GENE3D); mobidb-lite (MOBIDB_LITE); mobidb-lite (MOBIDB_LITE); mobidb-lite (MOBIDB_LITE); mobidb-lite (MOBIDB_LITE); mobidb-lite (MOBIDB_LITE); mobidb-lite (MOBIDB_LITE); mobidb-lite (MOBIDB_LITE); mobidb-lite (MOBIDB_LITE); mobidb-lite (MOBIDB_LITE); mobidb-lite (MOBIDB_LITE); mobidb-lite (MOBIDB_LITE); IPR022347 (PANTHER); PTHR16518:SF4 …	P:GO:0007186; F:GO:0004930; C:GO:0016021	P:G protein-coupled receptor signaling pathway; F:G protein-coupled receptor activity; C:integral component of membrane
gbr.240.2.t1	0	0	0	0	0	0	0	0	0	0	0	0	0	0	0	1	contactin-associated protein-like 2	N	4	4	Intracellular	No	849	20	0	50.82	4	P:GO:0007166; P:GO:0007186; F:GO:0004930; C:GO:0016021	P:cell surface receptor signaling pathway; P:G protein-coupled receptor signaling pathway; F:G protein-coupled receptor activity; C:integral component of membrane			G3DSA:1.20.1070.10 (GENE3D); IPR000832 (PFAM); G3DSA:2.60.120.1000 (GENE3D); mobidb-lite (MOBIDB_LITE); mobidb-lite (MOBIDB_LITE); mobidb-lite (MOBIDB_LITE); mobidb-lite (MOBIDB_LITE); mobidb-lite (MOBIDB_LITE); PTHR12011 (PANTHER); PTHR12011:SF347 (PANTHER); NON_CYTOPLASMIC_DOMAIN (PHOBIUS); CYTOPLASMIC_DOMAIN (PHOBIUS); CYTOPLASMIC_DOMAIN (PHOBIUS); TRANSMEMBRANE (PHOBIUS); TRANSMEMBRANE (PHOBI…	P:GO:0007166; P:GO:0007186; F:GO:0004888; F:GO:0004930; C:GO:0016021	P:cell surface receptor signaling pathway; P:G protein-coupled receptor signaling pathway; F:transmembrane signaling receptor activity; F:G protein-coupled receptor activity; C:integral component of membrane
gbr.242.27.t1	0	0	0	0	0	0	0	0	0	0	0	0	0	0	1	0	growth hormone secretagogue receptor type 1-like	N	7	7	Intracellular	No	574	20	0	71.34	3	P:GO:0007186; F:GO:0004997; C:GO:0016021	P:G protein-coupled receptor signaling pathway; F:thyrotropin-releasing hormone receptor activity; C:integral component of membrane			IPR002120 (PRINTS); IPR000276 (PRINTS); G3DSA:1.20.1070.10 (GENE3D); IPR000276 (PFAM); mobidb-lite (MOBIDB_LITE); mobidb-lite (MOBIDB_LITE); mobidb-lite (MOBIDB_LITE); PTHR24243:SF148 (PANTHER); PTHR24243 (PANTHER); IPR000276 (PROSITE_PATTERNS); TRANSMEMBRANE (PHOBIUS); TRANSMEMBRANE (PHOBIUS); NON_CYTOPLASMIC_DOMAIN (PHOBIUS); TRANSMEMBRANE (PHOBIUS); NON_CYTOPLASMIC_DOMAIN (PHOBIUS); CYTOPLASMI…	P:GO:0007186; F:GO:0004930; F:GO:0004997; C:GO:0016021	P:G protein-coupled receptor signaling pathway; F:G protein-coupled receptor activity; F:thyrotropin-releasing hormone receptor activity; C:integral component of membrane
gbr.254.1.t1	0	0	0	0	0	0	0	0	0	0	0	0	0	0	1	0	adhesion G-protein coupled receptor V1-like	Y	4	3	Signal peptide	No	5933	20	0	64.55	5	P:GO:0007166; P:GO:0007186; P:GO:0007194; F:GO:0004930; C:GO:0016021	P:cell surface receptor signaling pathway; P:G protein-coupled receptor signaling pathway; P:negative regulation of adenylate cyclase activity; F:G protein-coupled receptor activity; C:integral component of membrane			IPR003644 (SMART); IPR038081 (G3DSA:2.60.40.GENE3D); IPR038081 (G3DSA:2.60.40.GENE3D); G3DSA:2.60.220.50 (GENE3D); IPR038081 (G3DSA:2.60.40.GENE3D); IPR038081 (G3DSA:2.60.40.GENE3D); IPR005492 (PFAM); IPR003644 (PFAM); IPR038081 (G3DSA:2.60.40.GENE3D); IPR038081 (G3DSA:2.60.40.GENE3D); IPR038081 (G3DSA:2.60.40.GENE3D); PF13385 (PFAM); IPR000832 (PFAM); G3DSA:2.60.120.200 (GENE3D); G3DSA:1.20.1070…	P:GO:0007154; P:GO:0007166; P:GO:0007186; P:GO:0007194; F:GO:0004888; F:GO:0004930; C:GO:0016021	P:cell communication; P:cell surface receptor signaling pathway; P:G protein-coupled receptor signaling pathway; P:negative regulation of adenylate cyclase activity; F:transmembrane signaling receptor activity; F:G protein-coupled receptor activity; C:integral component of membrane
gbr.256.17.t1	0	0	0	0	0	0	0	0	0	0	0	0	0	0	1	0	protein FAM47E-like	N	8	7	Transmembrane	No	814	20	0	73.75	3	P:GO:0007186; F:GO:0004930; C:GO:0016021	P:G protein-coupled receptor signaling pathway; F:G protein-coupled receptor activity; C:integral component of membrane			IPR000276 (PRINTS); IPR032743 (PFAM); G3DSA:1.20.1070.10 (GENE3D); IPR000276 (PFAM); mobidb-lite (MOBIDB_LITE); mobidb-lite (MOBIDB_LITE); mobidb-lite (MOBIDB_LITE); mobidb-lite (MOBIDB_LITE); PTHR46449:SF5 (PANTHER); IPR032743 (PANTHER); NON_CYTOPLASMIC_DOMAIN (PHOBIUS); TRANSMEMBRANE (PHOBIUS); TRANSMEMBRANE (PHOBIUS); CYTOPLASMIC_DOMAIN (PHOBIUS); NON_CYTOPLASMIC_DOMAIN (PHOBIUS); TRANSMEMBRAN…	P:GO:0007186; F:GO:0004930; C:GO:0016021	P:G protein-coupled receptor signaling pathway; F:G protein-coupled receptor activity; C:integral component of membrane
gbr.259.5.t1_gbr.259.8.t1_gbr.259.10.t1	0	0	0	0	0	0	0	0	0	0	0	0	0	0	1	0	gamma-aminobutyric acid type B receptor subunit 1-like	Y	7	7	Signal peptide	No	892	20	0	73.94	2	F:GO:0004930; C:GO:0016020	F:G protein-coupled receptor activity; C:membrane			PR01176 (PRINTS); PR01177 (PRINTS); G3DSA:3.40.50.2300 (GENE3D); G3DSA:3.40.50.2300 (GENE3D); IPR001828 (PFAM); IPR017978 (PFAM); mobidb-lite (MOBIDB_LITE); mobidb-lite (MOBIDB_LITE); mobidb-lite (MOBIDB_LITE); mobidb-lite (MOBIDB_LITE); IPR002455 (PANTHER); PTHR10519:SF42 (PANTHER); IPR017978 (PROSITE_PROFILES); cd06366 (CDD); IPR028082 (SUPERFAMILY)	P:GO:0007186; F:GO:0004930; F:GO:0004965; C:GO:0016021	P:G protein-coupled receptor signaling pathway; F:G protein-coupled receptor activity; F:G protein-coupled GABA receptor activity; C:integral component of membrane
gbr.265.4.t1	0	0	0	0	0	0	0	0	0	0	0	0	0	0	1	0	muscarinic acetylcholine receptor M2-like	N	11	10	Transmembrane	No	484	20	8.36628e-114	61.46	3	P:GO:0007186; F:GO:0004930; C:GO:0016021	P:G protein-coupled receptor signaling pathway; F:G protein-coupled receptor activity; C:integral component of membrane			IPR000276 (PRINTS); IPR000276 (SMART); G3DSA:1.20.1070.10 (GENE3D); IPR000276 (PFAM); IPR000276 (PFAM); IPR000276 (PFAM); G3DSA:1.20.1070.10 (GENE3D); mobidb-lite (MOBIDB_LITE); mobidb-lite (MOBIDB_LITE); PTHR24243 (PANTHER); TRANSMEMBRANE (PHOBIUS); TRANSMEMBRANE (PHOBIUS); TRANSMEMBRANE (PHOBIUS); CYTOPLASMIC_DOMAIN (PHOBIUS); CYTOPLASMIC_DOMAIN (PHOBIUS); CYTOPLASMIC_DOMAIN (PHOBIUS); TRANSMEM…	P:GO:0007186; F:GO:0004930; C:GO:0016021	P:G protein-coupled receptor signaling pathway; F:G protein-coupled receptor activity; C:integral component of membrane
gbr.273.2.t1	0	0	0	0	0	0	0	0	0	0	0	0	0	0	0	1	RUS1 family protein C16orf58 homolog	N	11	10	Transmembrane	No	747	20	0	79.24	7	P:GO:0007166; P:GO:0007186; F:GO:0004930; F:GO:0035240; F:GO:0072544; F:GO:0072545; C:GO:0016021	P:cell surface receptor signaling pathway; P:G protein-coupled receptor signaling pathway; F:G protein-coupled receptor activity; F:dopamine binding; F:L-DOPA binding; F:tyrosine binding; C:integral component of membrane			IPR001414 (PRINTS); G3DSA:1.20.1070.10 (GENE3D); IPR001414 (PFAM); IPR006968 (PFAM); IPR006968 (PANTHER); PTHR12770:SF22 (PANTHER); NON_CYTOPLASMIC_DOMAIN (PHOBIUS); CYTOPLASMIC_DOMAIN (PHOBIUS); TRANSMEMBRANE (PHOBIUS); TRANSMEMBRANE (PHOBIUS); CYTOPLASMIC_DOMAIN (PHOBIUS); NON_CYTOPLASMIC_DOMAIN (PHOBIUS); TRANSMEMBRANE (PHOBIUS); TRANSMEMBRANE (PHOBIUS); CYTOPLASMIC_DOMAIN (PHOBIUS); TRANSMEMB…	P:GO:0007166; P:GO:0007186; F:GO:0004888; F:GO:0004930; F:GO:0035240; F:GO:0072544; F:GO:0072545; C:GO:0016020; C:GO:0016021	P:cell surface receptor signaling pathway; P:G protein-coupled receptor signaling pathway; F:transmembrane signaling receptor activity; F:G protein-coupled receptor activity; F:dopamine binding; F:L-DOPA binding; F:tyrosine binding; C:membrane; C:integral component of membrane
gbr.274.28.t1	0	0	0	0	0	0	0	0	0	0	0	0	0	0	1	0	adhesion G-protein coupled receptor D1 isoform X1	Y	7	7	Signal peptide	No	922	20	0	57.67	4	P:GO:0007166; P:GO:0007186; F:GO:0004930; C:GO:0016021	P:cell surface receptor signaling pathway; P:G protein-coupled receptor signaling pathway; F:G protein-coupled receptor activity; C:integral component of membrane			IPR000832 (PRINTS); IPR000203 (SMART); G3DSA:1.20.1070.10 (GENE3D); G3DSA:2.60.220.50 (GENE3D); IPR000832 (PFAM); G3DSA:2.60.120.200 (GENE3D); mobidb-lite (MOBIDB_LITE); mobidb-lite (MOBIDB_LITE); mobidb-lite (MOBIDB_LITE); mobidb-lite (MOBIDB_LITE); PTHR12011 (PANTHER); TRANSMEMBRANE (PHOBIUS); NON_CYTOPLASMIC_DOMAIN (PHOBIUS); CYTOPLASMIC_DOMAIN (PHOBIUS); TRANSMEMBRANE (PHOBIUS); CYTOPLASMIC_D…	P:GO:0007166; P:GO:0007186; F:GO:0004888; F:GO:0004930; C:GO:0016021	P:cell surface receptor signaling pathway; P:G protein-coupled receptor signaling pathway; F:transmembrane signaling receptor activity; F:G protein-coupled receptor activity; C:integral component of membrane
gbr.276.15.t1	0	0	0	0	0	0	0	0	0	0	0	0	0	0	0	1	metabotropic glutamate receptor-like	N	7	7	Intracellular	No	925	20	0	58.81	3	P:GO:0007186; F:GO:0004930; C:GO:0016021	P:G protein-coupled receptor signaling pathway; F:G protein-coupled receptor activity; C:integral component of membrane			PR01176 (PRINTS); IPR000337 (PRINTS); IPR038550 (G3DSA:2.10.50.GENE3D); G3DSA:3.40.50.2300 (GENE3D); IPR017978 (PFAM); G3DSA:3.40.50.2300 (GENE3D); IPR001828 (PFAM); PTHR24060:SF158 (PANTHER); PTHR24060:SF158 (PANTHER); PTHR24060 (PANTHER); NON_CYTOPLASMIC_DOMAIN (PHOBIUS); TRANSMEMBRANE (PHOBIUS); CYTOPLASMIC_DOMAIN (PHOBIUS); CYTOPLASMIC_DOMAIN (PHOBIUS); TRANSMEMBRANE (PHOBIUS); CYTOPLASMIC_DO…	P:GO:0007186; F:GO:0004930; C:GO:0016021	P:G protein-coupled receptor signaling pathway; F:G protein-coupled receptor activity; C:integral component of membrane
gbr.279.11.t1	0	0	0	0	0	0	0	0	0	0	0	0	0	0	0	1	neuropeptides capa receptor-like	N	6	5	Transmembrane	No	385	20	0	57.86	3	P:GO:0007186; F:GO:0004930; C:GO:0016021	P:G protein-coupled receptor signaling pathway; F:G protein-coupled receptor activity; C:integral component of membrane			IPR000276 (PRINTS); G3DSA:1.20.1070.10 (GENE3D); IPR000276 (PFAM); PTHR24243 (PANTHER); PTHR24243:SF214 (PANTHER); IPR000276 (PROSITE_PATTERNS); TRANSMEMBRANE (PHOBIUS); NON_CYTOPLASMIC_DOMAIN (PHOBIUS); NON_CYTOPLASMIC_DOMAIN (PHOBIUS); TRANSMEMBRANE (PHOBIUS); TRANSMEMBRANE (PHOBIUS); NON_CYTOPLASMIC_DOMAIN (PHOBIUS); CYTOPLASMIC_DOMAIN (PHOBIUS); TRANSMEMBRANE (PHOBIUS); CYTOPLASMIC_DOMAIN (PH…	P:GO:0007186; F:GO:0004930; C:GO:0016021	P:G protein-coupled receptor signaling pathway; F:G protein-coupled receptor activity; C:integral component of membrane
gbr.282.22.t1	0	0	0	0	0	0	0	0	0	0	0	0	0	0	0	1	adhesion G-protein coupled receptor G4	N	7	7	Intracellular	No	1569	20	0	57.35	5	P:GO:0007166; P:GO:0007186; F:GO:0004930; F:GO:0005509; C:GO:0016021	P:cell surface receptor signaling pathway; P:G protein-coupled receptor signaling pathway; F:G protein-coupled receptor activity; F:calcium ion binding; C:integral component of membrane			IPR000832 (PRINTS); IPR001881 (SMART); IPR000742 (SMART); IPR000203 (SMART); G3DSA:1.20.1070.10 (GENE3D); G3DSA:2.10.25.10 (GENE3D); IPR000742 (PFAM); IPR000832 (PFAM); IPR001881 (PFAM); G3DSA:2.10.25.10 (GENE3D); IPR042307 (G3DSA:2.60.40.GENE3D); G3DSA:2.10.25.10 (GENE3D); IPR002861 (PFAM); G3DSA:2.10.25.10 (GENE3D); G3DSA:2.10.25.10 (GENE3D); G3DSA:2.60.220.50 (GENE3D); G3DSA:2.10.25.10 (GENE3D…	P:GO:0007166; P:GO:0007186; F:GO:0004888; F:GO:0004930; F:GO:0005509; C:GO:0016021	P:cell surface receptor signaling pathway; P:G protein-coupled receptor signaling pathway; F:transmembrane signaling receptor activity; F:G protein-coupled receptor activity; F:calcium ion binding; C:integral component of membrane
gbr.3.165.t1	0	0	0	0	0	0	0	0	0	0	0	0	0	0	1	0	adhesion G protein-coupled receptor A3-like	Y	8	7	Signal peptide	No	1397	20	0	60.38	5	P:GO:0007166; P:GO:0007186; F:GO:0004930; F:GO:0005515; C:GO:0016021	P:cell surface receptor signaling pathway; P:G protein-coupled receptor signaling pathway; F:G protein-coupled receptor activity; F:protein binding; C:integral component of membrane			IPR000203 (SMART); IPR003591 (SMART); IPR000483 (SMART); G3DSA:2.60.220.50 (GENE3D); IPR036445 (G3DSA:4.10.1240.GENE3D); IPR001611 (PFAM); IPR000203 (PFAM); IPR000832 (PFAM); IPR032675 (G3DSA:3.80.10.GENE3D); mobidb-lite (MOBIDB_LITE); mobidb-lite (MOBIDB_LITE); mobidb-lite (MOBIDB_LITE); mobidb-lite (MOBIDB_LITE); mobidb-lite (MOBIDB_LITE); mobidb-lite (MOBIDB_LITE); mobidb-lite (MOBIDB_LITE); P…	P:GO:0007166; P:GO:0007186; F:GO:0004888; F:GO:0004930; F:GO:0005515; C:GO:0016020; C:GO:0016021	P:cell surface receptor signaling pathway; P:G protein-coupled receptor signaling pathway; F:transmembrane signaling receptor activity; F:G protein-coupled receptor activity; F:protein binding; C:membrane; C:integral component of membrane
gbr.3.29.t1	0	0	0	0	0	0	0	0	0	0	0	0	0	0	0	1	histamine H2 receptor-like	N	7	6	Transmembrane	No	430	20	0	66.85	3	P:GO:0007186; F:GO:0004935; C:GO:0016021	P:G protein-coupled receptor signaling pathway; F:adrenergic receptor activity; C:integral component of membrane			IPR002233 (PRINTS); IPR000276 (PRINTS); IPR000276 (SMART); G3DSA:1.20.1070.10 (GENE3D); IPR000276 (PFAM); mobidb-lite (MOBIDB_LITE); PTHR24247 (PANTHER); PTHR24247 (PANTHER); PTHR24247:SF210 (PANTHER); IPR000276 (PROSITE_PATTERNS); TRANSMEMBRANE (PHOBIUS); CYTOPLASMIC_DOMAIN (PHOBIUS); TRANSMEMBRANE (PHOBIUS); CYTOPLASMIC_DOMAIN (PHOBIUS); CYTOPLASMIC_DOMAIN (PHOBIUS); NON_CYTOPLASMIC_DOMAIN (PHO…	P:GO:0007186; F:GO:0004930; F:GO:0004935; C:GO:0016021	P:G protein-coupled receptor signaling pathway; F:G protein-coupled receptor activity; F:adrenergic receptor activity; C:integral component of membrane
gbr.315.5.t1	0	0	0	0	0	0	0	0	0	0	0	0	0	0	1	0	metabotropic glutamate receptor 4-like	Y	6	6	Signal peptide	No	1758	20	0	71.53	3	P:GO:0007186; F:GO:0004930; C:GO:0016021	P:G protein-coupled receptor signaling pathway; F:G protein-coupled receptor activity; C:integral component of membrane			Coil (COILS); Coil (COILS); Coil (COILS); IPR000337 (PRINTS); G3DSA:3.40.50.2300 (GENE3D); IPR038550 (G3DSA:2.10.50.GENE3D); IPR001828 (PFAM); G3DSA:3.40.50.2300 (GENE3D); IPR017978 (PFAM); mobidb-lite (MOBIDB_LITE); mobidb-lite (MOBIDB_LITE); mobidb-lite (MOBIDB_LITE); mobidb-lite (MOBIDB_LITE); mobidb-lite (MOBIDB_LITE); mobidb-lite (MOBIDB_LITE); PTHR24060:SF158 (PANTHER); PTHR24060 (PANTHER);…	P:GO:0007186; F:GO:0004930; C:GO:0016021	P:G protein-coupled receptor signaling pathway; F:G protein-coupled receptor activity; C:integral component of membrane
gbr.32.103.t1_gbr.32.105.t1	0	0	0	0	0	0	0	0	0	0	0	0	0	0	1	0	fatty acid amide hydrolase-like	N	1	0	Transmembrane	No	621	20	0	65.87	3	F:GO:0016787; C:GO:0016020; C:GO:0016021	F:hydrolase activity; C:membrane; C:integral component of membrane			IPR036928 (G3DSA:3.90.1300.GENE3D); IPR023631 (PFAM); IPR000120 (PANTHER); PTHR11895:SF156 (PANTHER); IPR036928 (SUPERFAMILY)	F:GO:0016787	F:hydrolase activity
gbr.32.67.t1	0	0	0	0	0	0	0	0	0	0	0	0	0	0	0	1	VPS9 domain-containing protein 1-like	N	6	6	Intracellular	No	1221	20	0	61.55	3	P:GO:0007186; F:GO:0004930; C:GO:0016021	P:G protein-coupled receptor signaling pathway; F:G protein-coupled receptor activity; C:integral component of membrane			Coil (COILS); IPR003123 (SMART); G3DSA:1.20.1070.10 (GENE3D); IPR037191 (G3DSA:1.20.1050.GENE3D); IPR000276 (PFAM); IPR003123 (PFAM); mobidb-lite (MOBIDB_LITE); mobidb-lite (MOBIDB_LITE); mobidb-lite (MOBIDB_LITE); mobidb-lite (MOBIDB_LITE); mobidb-lite (MOBIDB_LITE); mobidb-lite (MOBIDB_LITE); mobidb-lite (MOBIDB_LITE); PTHR23101 (PANTHER); PTHR23101 (PANTHER); PTHR23101:SF98 (PANTHER); PTHR2310…	P:GO:0007186; F:GO:0004930; C:GO:0016021	P:G protein-coupled receptor signaling pathway; F:G protein-coupled receptor activity; C:integral component of membrane
gbr.321.20.t1	0	0	0	0	0	0	0	0	0	0	0	0	0	0	0	1	adhesion G-protein coupled receptor G2-like	N	7	7	Intracellular	No	1279	20	0	68.78	5	P:GO:0007166; P:GO:0007186; F:GO:0004930; F:GO:0005515; C:GO:0016021	P:cell surface receptor signaling pathway; P:G protein-coupled receptor signaling pathway; F:G protein-coupled receptor activity; F:protein binding; C:integral component of membrane			IPR000832 (PRINTS); IPR000859 (SMART); IPR001627 (SMART); IPR000203 (SMART); IPR015943 (G3DSA:2.130.10.GENE3D); IPR001627 (PFAM); G3DSA:1.20.1070.10 (GENE3D); IPR035914 (G3DSA:2.60.120.GENE3D); G3DSA:2.60.220.50 (GENE3D); IPR000832 (PFAM); IPR000203 (PFAM); PTHR47767 (PANTHER); IPR017983 (PROSITE_PATTERNS); TRANSMEMBRANE (PHOBIUS); TRANSMEMBRANE (PHOBIUS); CYTOPLASMIC_DOMAIN (PHOBIUS); TRANSMEMBR…	P:GO:0007166; P:GO:0007186; F:GO:0004888; F:GO:0004930; F:GO:0005515; C:GO:0016021	P:cell surface receptor signaling pathway; P:G protein-coupled receptor signaling pathway; F:transmembrane signaling receptor activity; F:G protein-coupled receptor activity; F:protein binding; C:integral component of membrane
gbr.326.6.t1_gbr.326.7.t1	0	0	0	0	0	0	0	0	0	0	0	0	0	0	1	0	adhesion G-protein coupled receptor G4-like isoform X2	Y	7	7	Signal peptide	No	1963	20	0	72.9						IPR000832 (PRINTS); PR00010 (PRINTS); IPR001190 (PRINTS); G3DSA:2.10.25.10 (GENE3D); IPR001190 (PFAM); G3DSA:1.20.1070.10 (GENE3D); IPR000742 (PFAM); IPR003410 (PFAM); IPR002172 (PFAM); IPR036055 (G3DSA:4.10.400.GENE3D); IPR036772 (G3DSA:3.10.250.GENE3D); IPR036772 (G3DSA:3.10.250.GENE3D); G3DSA:2.10.25.10 (GENE3D); IPR000832 (PFAM); IPR000203 (PFAM); G3DSA:2.60.220.50 (GENE3D); mobidb-lite (MOBI…	P:GO:0007166; P:GO:0007186; F:GO:0004888; F:GO:0004930; F:GO:0005044; F:GO:0005515; C:GO:0016020; C:GO:0016021	P:cell surface receptor signaling pathway; P:G protein-coupled receptor signaling pathway; F:transmembrane signaling receptor activity; F:G protein-coupled receptor activity; F:scavenger receptor activity; F:protein binding; C:membrane; C:integral component of membrane
gbr.33.20.t1	0	0	0	0	0	0	0	0	0	0	0	0	0	0	0	1	adhesion G-protein coupled receptor G6-like	Y	8	7	Signal peptide	No	1576	20	0	65.85	5	P:GO:0007166; P:GO:0007186; F:GO:0004930; F:GO:0005515; C:GO:0016021	P:cell surface receptor signaling pathway; P:G protein-coupled receptor signaling pathway; F:G protein-coupled receptor activity; F:protein binding; C:integral component of membrane			IPR000832 (PRINTS); IPR000539 (SMART); IPR000203 (SMART); IPR000832 (PFAM); G3DSA:1.20.1070.10 (GENE3D); IPR036055 (G3DSA:4.10.400.GENE3D); IPR000203 (PFAM); IPR003410 (PFAM); G3DSA:2.60.220.50 (GENE3D); mobidb-lite (MOBIDB_LITE); mobidb-lite (MOBIDB_LITE); PTHR47767 (PANTHER); IPR017983 (PROSITE_PATTERNS); TRANSMEMBRANE (PHOBIUS); SIGNAL_PEPTIDE_N_REGION (PHOBIUS); TRANSMEMBRANE (PHOBIUS); SIGNA…	P:GO:0007166; P:GO:0007186; F:GO:0004888; F:GO:0004930; F:GO:0005515; C:GO:0016020; C:GO:0016021	P:cell surface receptor signaling pathway; P:G protein-coupled receptor signaling pathway; F:transmembrane signaling receptor activity; F:G protein-coupled receptor activity; F:protein binding; C:membrane; C:integral component of membrane
gbr.33.22.t1	0	0	0	0	0	0	0	0	0	0	0	0	0	0	0	1	molybdate-anion transporter-like isoform X2	N	19	18	Signal peptide	No	1558	20	0	80.07	6	P:GO:0007166; P:GO:0007186; P:GO:0015689; F:GO:0004930; F:GO:0015098; C:GO:0016021	P:cell surface receptor signaling pathway; P:G protein-coupled receptor signaling pathway; P:molybdate ion transport; F:G protein-coupled receptor activity; F:molybdate ion transmembrane transporter activity; C:integral component of membrane			IPR000832 (PRINTS); IPR000203 (SMART); IPR008509 (PFAM); IPR003410 (PFAM); G3DSA:1.20.1250.20 (GENE3D); IPR000203 (PFAM); G3DSA:2.60.220.50 (GENE3D); IPR000832 (PFAM); G3DSA:1.20.1070.10 (GENE3D); IPR008509 (PANTHER); PTHR23516:SF1 (PANTHER); TRANSMEMBRANE (PHOBIUS); TRANSMEMBRANE (PHOBIUS); NON_CYTOPLASMIC_DOMAIN (PHOBIUS); TRANSMEMBRANE (PHOBIUS); TRANSMEMBRANE (PHOBIUS); CYTOPLASMIC_DOMAIN (PH…	P:GO:0007166; P:GO:0007186; P:GO:0015689; F:GO:0004888; F:GO:0004930; F:GO:0015098; C:GO:0016021	P:cell surface receptor signaling pathway; P:G protein-coupled receptor signaling pathway; P:molybdate ion transport; F:transmembrane signaling receptor activity; F:G protein-coupled receptor activity; F:molybdate ion transmembrane transporter activity; C:integral component of membrane
gbr.33.61.t1	0	0	0	0	0	0	0	0	0	0	0	0	0	0	1	0	galanin receptor type 1-like	N	7	6	Transmembrane	No	370	20	0	71.8	3	P:GO:0007186; F:GO:0004930; C:GO:0016021	P:G protein-coupled receptor signaling pathway; F:G protein-coupled receptor activity; C:integral component of membrane			IPR000276 (PRINTS); IPR000276 (SMART); G3DSA:1.20.1070.10 (GENE3D); IPR000276 (PFAM); mobidb-lite (MOBIDB_LITE); mobidb-lite (MOBIDB_LITE); PTHR45698 (PANTHER); PTHR45698:SF1 (PANTHER); IPR000276 (PROSITE_PATTERNS); CYTOPLASMIC_DOMAIN (PHOBIUS); CYTOPLASMIC_DOMAIN (PHOBIUS); CYTOPLASMIC_DOMAIN (PHOBIUS); TRANSMEMBRANE (PHOBIUS); TRANSMEMBRANE (PHOBIUS); TRANSMEMBRANE (PHOBIUS); NON_CYTOPLASMIC_DO…	P:GO:0007186; F:GO:0004930; C:GO:0016021	P:G protein-coupled receptor signaling pathway; F:G protein-coupled receptor activity; C:integral component of membrane
gbr.33.62.t1	0	0	0	0	0	0	0	0	0	0	0	0	0	0	1	0	galanin receptor type 1-like	N	7	6	Transmembrane	No	357	20	0	71.37	3	P:GO:0007186; F:GO:0004930; C:GO:0016021	P:G protein-coupled receptor signaling pathway; F:G protein-coupled receptor activity; C:integral component of membrane			IPR000276 (PRINTS); IPR000276 (SMART); G3DSA:1.20.1070.10 (GENE3D); IPR000276 (PFAM); mobidb-lite (MOBIDB_LITE); PTHR45698 (PANTHER); PTHR45698:SF1 (PANTHER); IPR000276 (PROSITE_PATTERNS); CYTOPLASMIC_DOMAIN (PHOBIUS); TRANSMEMBRANE (PHOBIUS); NON_CYTOPLASMIC_DOMAIN (PHOBIUS); CYTOPLASMIC_DOMAIN (PHOBIUS); NON_CYTOPLASMIC_DOMAIN (PHOBIUS); TRANSMEMBRANE (PHOBIUS); TRANSMEMBRANE (PHOBIUS); CYTOPLA…	P:GO:0007186; F:GO:0004930; C:GO:0016021	P:G protein-coupled receptor signaling pathway; F:G protein-coupled receptor activity; C:integral component of membrane
gbr.34.11.t1	0	0	0	0	0	0	0	0	0	0	0	0	0	0	1	0	probable ubiquitin carboxyl-terminal hydrolase MINDY-4	N	5	5	Intracellular	No	816	20	0	65.08	6	P:GO:0007186; P:GO:0071108; F:GO:0004843; F:GO:0004930; F:GO:1990380; C:GO:0016021	P:G protein-coupled receptor signaling pathway; P:protein K48-linked deubiquitination; F:thiol-dependent deubiquitinase; F:G protein-coupled receptor activity; F:Lys48-specific deubiquitinase activity; C:integral component of membrane	EC:3.4.19.9; EC:3.4.19; EC:3.4.19.2; EC:3.4.19.12	Folate gamma-glutamyl hydrolase; Acting on peptide bonds (peptidases); Peptidyl-glycinamidase; Ubiquitinyl hydrolase 1	IPR000276 (PRINTS); IPR025257 (SMART); G3DSA:1.20.1070.10 (GENE3D); IPR000276 (PFAM); IPR000276 (PFAM); G3DSA:1.20.1070.10 (GENE3D); IPR025257 (PFAM); mobidb-lite (MOBIDB_LITE); mobidb-lite (MOBIDB_LITE); mobidb-lite (MOBIDB_LITE); mobidb-lite (MOBIDB_LITE); mobidb-lite (MOBIDB_LITE); mobidb-lite (MOBIDB_LITE); IPR039785 (PANTHER); PTHR12473:SF13 (PANTHER); NON_CYTOPLASMIC_DOMAIN (PHOBIUS); NON_C…	P:GO:0007186; P:GO:0071108; F:GO:0004843; F:GO:0004930; F:GO:1990380; C:GO:0016021	P:G protein-coupled receptor signaling pathway; P:protein K48-linked deubiquitination; F:thiol-dependent deubiquitinase; F:G protein-coupled receptor activity; F:Lys48-specific deubiquitinase activity; C:integral component of membrane
gbr.34.29.t1	0	0	0	0	0	0	0	0	0	0	0	0	0	0	0	1	melanocortin receptor 3-like isoform X1	N	7	6	Transmembrane	No	295	20	0	54.77	3	P:GO:0007186; F:GO:0004930; C:GO:0016021	P:G protein-coupled receptor signaling pathway; F:G protein-coupled receptor activity; C:integral component of membrane			IPR000276 (PRINTS); IPR000276 (PFAM); G3DSA:1.20.1070.10 (GENE3D); PTHR24246:SF27 (PANTHER); PTHR24246 (PANTHER); NON_CYTOPLASMIC_DOMAIN (PHOBIUS); TRANSMEMBRANE (PHOBIUS); CYTOPLASMIC_DOMAIN (PHOBIUS); TRANSMEMBRANE (PHOBIUS); NON_CYTOPLASMIC_DOMAIN (PHOBIUS); CYTOPLASMIC_DOMAIN (PHOBIUS); NON_CYTOPLASMIC_DOMAIN (PHOBIUS); CYTOPLASMIC_DOMAIN (PHOBIUS); TRANSMEMBRANE (PHOBIUS); CYTOPLASMIC_DOMAIN…	P:GO:0007186; F:GO:0004930; C:GO:0016021	P:G protein-coupled receptor signaling pathway; F:G protein-coupled receptor activity; C:integral component of membrane
gbr.35.57.t1	0	0	0	0	0	0	0	0	0	0	0	0	0	0	1	0	fukutin isoform X1	N	6	5	Transmembrane	No	872	20	0	68.3	3	P:GO:0007186; F:GO:0004930; C:GO:0016021	P:G protein-coupled receptor signaling pathway; F:G protein-coupled receptor activity; C:integral component of membrane			IPR000276 (PRINTS); G3DSA:1.20.1070.10 (GENE3D); IPR000276 (PFAM); IPR009644 (PANTHER); IPR027430 (PROSITE_PATTERNS); TRANSMEMBRANE (PHOBIUS); NON_CYTOPLASMIC_DOMAIN (PHOBIUS); CYTOPLASMIC_DOMAIN (PHOBIUS); TRANSMEMBRANE (PHOBIUS); TRANSMEMBRANE (PHOBIUS); CYTOPLASMIC_DOMAIN (PHOBIUS); CYTOPLASMIC_DOMAIN (PHOBIUS); NON_CYTOPLASMIC_DOMAIN (PHOBIUS); TRANSMEMBRANE (PHOBIUS); NON_CYTOPLASMIC_DOMAIN …	P:GO:0007186; F:GO:0004930; C:GO:0016021	P:G protein-coupled receptor signaling pathway; F:G protein-coupled receptor activity; C:integral component of membrane
gbr.35.74.t1	0	0	0	0	0	0	0	0	0	0	0	0	0	0	0	1	galanin receptor type 3-like	Y	6	6	Signal peptide	No	384	20	0	60.43	3	P:GO:0007186; F:GO:0004930; C:GO:0016021	P:G protein-coupled receptor signaling pathway; F:G protein-coupled receptor activity; C:integral component of membrane			IPR000276 (PRINTS); G3DSA:1.20.1070.10 (GENE3D); IPR000276 (PFAM); mobidb-lite (MOBIDB_LITE); PTHR45698:SF1 (PANTHER); PTHR45698 (PANTHER); IPR000276 (PROSITE_PATTERNS); NON_CYTOPLASMIC_DOMAIN (PHOBIUS); CYTOPLASMIC_DOMAIN (PHOBIUS); TRANSMEMBRANE (PHOBIUS); NON_CYTOPLASMIC_DOMAIN (PHOBIUS); SIGNAL_PEPTIDE_C_REGION (PHOBIUS); TRANSMEMBRANE (PHOBIUS); CYTOPLASMIC_DOMAIN (PHOBIUS); CYTOPLASMIC_DOMA…	P:GO:0007186; F:GO:0004930; C:GO:0016021	P:G protein-coupled receptor signaling pathway; F:G protein-coupled receptor activity; C:integral component of membrane
gbr.36.3.t1	0	0	0	0	0	0	0	0	0	0	0	0	0	0	0	1	prostaglandin E2 receptor EP4 subtype-like	N	7	6	Transmembrane	No	492	20	0	58.78	3	P:GO:0007186; F:GO:0004930; C:GO:0016021	P:G protein-coupled receptor signaling pathway; F:G protein-coupled receptor activity; C:integral component of membrane			IPR000276 (PRINTS); G3DSA:1.20.1070.10 (GENE3D); IPR000276 (PFAM); IPR008365 (PANTHER); PTHR11866:SF16 (PANTHER); IPR000276 (PROSITE_PATTERNS); TRANSMEMBRANE (PHOBIUS); TRANSMEMBRANE (PHOBIUS); TRANSMEMBRANE (PHOBIUS); NON_CYTOPLASMIC_DOMAIN (PHOBIUS); TRANSMEMBRANE (PHOBIUS); NON_CYTOPLASMIC_DOMAIN (PHOBIUS); TRANSMEMBRANE (PHOBIUS); NON_CYTOPLASMIC_DOMAIN (PHOBIUS); CYTOPLASMIC_DOMAIN (PHOBIUS)…	P:GO:0007186; F:GO:0004930; C:GO:0016021	P:G protein-coupled receptor signaling pathway; F:G protein-coupled receptor activity; C:integral component of membrane
gbr.38.43.t1	0	0	0	0	0	0	0	0	0	0	0	0	0	0	1	0	zinc finger MYND domain-containing protein 12-like	N	5	5	Intracellular	No	619	20	0	83.32	4	P:GO:0007186; F:GO:0004930; F:GO:0005515; C:GO:0016021	P:G protein-coupled receptor signaling pathway; F:G protein-coupled receptor activity; F:protein binding; C:integral component of membrane			Coil (COILS); IPR000276 (PRINTS); G3DSA:1.20.1070.10 (GENE3D); G3DSA:3.30.60.180 (GENE3D); IPR000276 (PFAM); IPR002893 (PFAM); IPR011990 (G3DSA:1.25.40.GENE3D); PTHR46533 (PANTHER); IPR002893 (PROSITE_PATTERNS); IPR000276 (PROSITE_PATTERNS); NON_CYTOPLASMIC_DOMAIN (PHOBIUS); CYTOPLASMIC_DOMAIN (PHOBIUS); NON_CYTOPLASMIC_DOMAIN (PHOBIUS); CYTOPLASMIC_DOMAIN (PHOBIUS); NON_CYTOPLASMIC_DOMAIN (PHOBI…	P:GO:0007186; F:GO:0004930; F:GO:0005515; C:GO:0016021	P:G protein-coupled receptor signaling pathway; F:G protein-coupled receptor activity; F:protein binding; C:integral component of membrane
gbr.38.72.t1	0	0	0	0	0	0	0	0	0	0	0	0	0	0	0	1	G-protein coupled receptor moody-like	N	7	6	Transmembrane	No	364	20	0	66.8	3	P:GO:0007186; F:GO:0004930; C:GO:0016021	P:G protein-coupled receptor signaling pathway; F:G protein-coupled receptor activity; C:integral component of membrane			IPR000276 (PRINTS); G3DSA:1.20.1070.10 (GENE3D); IPR000276 (PFAM); mobidb-lite (MOBIDB_LITE); mobidb-lite (MOBIDB_LITE); PTHR24228 (PANTHER); PTHR24228:SF29 (PANTHER); CYTOPLASMIC_DOMAIN (PHOBIUS); TRANSMEMBRANE (PHOBIUS); TRANSMEMBRANE (PHOBIUS); TRANSMEMBRANE (PHOBIUS); CYTOPLASMIC_DOMAIN (PHOBIUS); TRANSMEMBRANE (PHOBIUS); TRANSMEMBRANE (PHOBIUS); NON_CYTOPLASMIC_DOMAIN (PHOBIUS); TRANSMEMBRAN…	P:GO:0007186; F:GO:0004930; C:GO:0016021	P:G protein-coupled receptor signaling pathway; F:G protein-coupled receptor activity; C:integral component of membrane
gbr.38.73.t1	0	0	0	0	0	0	0	0	0	0	0	0	0	0	0	1	G-protein coupled receptor moody-like	N	7	6	Transmembrane	No	366	20	0	64.5	3	P:GO:0007186; F:GO:0004930; C:GO:0016021	P:G protein-coupled receptor signaling pathway; F:G protein-coupled receptor activity; C:integral component of membrane			IPR000276 (PRINTS); IPR000276 (PFAM); G3DSA:1.20.1070.10 (GENE3D); PTHR24228:SF29 (PANTHER); PTHR24228 (PANTHER); TRANSMEMBRANE (PHOBIUS); NON_CYTOPLASMIC_DOMAIN (PHOBIUS); CYTOPLASMIC_DOMAIN (PHOBIUS); NON_CYTOPLASMIC_DOMAIN (PHOBIUS); TRANSMEMBRANE (PHOBIUS); TRANSMEMBRANE (PHOBIUS); CYTOPLASMIC_DOMAIN (PHOBIUS); CYTOPLASMIC_DOMAIN (PHOBIUS); TRANSMEMBRANE (PHOBIUS); NON_CYTOPLASMIC_DOMAIN (PHO…	P:GO:0007186; F:GO:0004930; C:GO:0016021	P:G protein-coupled receptor signaling pathway; F:G protein-coupled receptor activity; C:integral component of membrane
gbr.382.2.t1	0	0	0	0	0	0	0	0	0	0	0	0	0	0	0	1	gamma-aminobutyric acid type B receptor subunit 2-like	Y	7	7	Signal peptide	No	727	20	0	71.23	3	P:GO:0007186; F:GO:0004965; C:GO:0016021	P:G protein-coupled receptor signaling pathway; F:G protein-coupled GABA receptor activity; C:integral component of membrane			PR01177 (PRINTS); PR01176 (PRINTS); G3DSA:3.40.50.2300 (GENE3D); G3DSA:3.40.50.2300 (GENE3D); IPR017978 (PFAM); IPR001828 (PFAM); mobidb-lite (MOBIDB_LITE); PTHR10519:SF20 (PANTHER); IPR002455 (PANTHER); TRANSMEMBRANE (PHOBIUS); TRANSMEMBRANE (PHOBIUS); CYTOPLASMIC_DOMAIN (PHOBIUS); TRANSMEMBRANE (PHOBIUS); SIGNAL_PEPTIDE_C_REGION (PHOBIUS); CYTOPLASMIC_DOMAIN (PHOBIUS); TRANSMEMBRANE (PHOBIUS); …	P:GO:0007186; F:GO:0004930; F:GO:0004965; C:GO:0016021	P:G protein-coupled receptor signaling pathway; F:G protein-coupled receptor activity; F:G protein-coupled GABA receptor activity; C:integral component of membrane
gbr.4.81.t1	0	0	0	0	0	0	0	0	0	0	0	0	0	0	1	0	adhesion G-protein coupled receptor D1-like	Y	6	5	Signal peptide	No	1206	20	0	60.81	4	P:GO:0007166; P:GO:0007186; F:GO:0004930; C:GO:0016021	P:cell surface receptor signaling pathway; P:G protein-coupled receptor signaling pathway; F:G protein-coupled receptor activity; C:integral component of membrane			IPR000832 (PRINTS); G3DSA:1.20.1070.10 (GENE3D); IPR016186 (G3DSA:3.10.100.GENE3D); IPR000832 (PFAM); IPR032471 (PFAM); PF13385 (PFAM); G3DSA:2.60.120.200 (GENE3D); mobidb-lite (MOBIDB_LITE); mobidb-lite (MOBIDB_LITE); mobidb-lite (MOBIDB_LITE); mobidb-lite (MOBIDB_LITE); mobidb-lite (MOBIDB_LITE); PTHR12011 (PANTHER); PTHR12011:SF347 (PANTHER); SIGNAL_PEPTIDE (PHOBIUS); TRANSMEMBRANE (PHOBIUS); …	P:GO:0007166; P:GO:0007186; F:GO:0004888; F:GO:0004930; C:GO:0016021	P:cell surface receptor signaling pathway; P:G protein-coupled receptor signaling pathway; F:transmembrane signaling receptor activity; F:G protein-coupled receptor activity; C:integral component of membrane
gbr.4.97.t1	0	0	0	0	0	0	0	0	0	0	0	0	0	0	1	0	arginine vasopressin receptor 1A	N	7	7	Transmembrane	No	434	20	0	59.86	3	P:GO:0007186; F:GO:0005000; C:GO:0016021	P:G protein-coupled receptor signaling pathway; F:vasopressin receptor activity; C:integral component of membrane			IPR000276 (PRINTS); IPR001817 (PRINTS); IPR000276 (PFAM); G3DSA:1.20.1070.10 (GENE3D); mobidb-lite (MOBIDB_LITE); PTHR24241 (PANTHER); PTHR24241:SF161 (PANTHER); IPR000276 (PROSITE_PATTERNS); CYTOPLASMIC_DOMAIN (PHOBIUS); TRANSMEMBRANE (PHOBIUS); NON_CYTOPLASMIC_DOMAIN (PHOBIUS); TRANSMEMBRANE (PHOBIUS); TRANSMEMBRANE (PHOBIUS); NON_CYTOPLASMIC_DOMAIN (PHOBIUS); TRANSMEMBRANE (PHOBIUS); NON_CYTOP…	P:GO:0007186; F:GO:0004930; F:GO:0005000; C:GO:0016021	P:G protein-coupled receptor signaling pathway; F:G protein-coupled receptor activity; F:vasopressin receptor activity; C:integral component of membrane
gbr.40.120.t1	0	0	0	0	0	0	0	0	0	0	0	0	0	0	1	0	neuropeptides capa receptor-like	N	6	6	Transmembrane	No	414	20	0	60.54	3	P:GO:0007186; F:GO:0004930; C:GO:0016021	P:G protein-coupled receptor signaling pathway; F:G protein-coupled receptor activity; C:integral component of membrane			IPR000276 (PRINTS); IPR000276 (PFAM); G3DSA:1.20.1070.10 (GENE3D); mobidb-lite (MOBIDB_LITE); mobidb-lite (MOBIDB_LITE); PTHR24243 (PANTHER); PTHR24243:SF214 (PANTHER); TRANSMEMBRANE (PHOBIUS); NON_CYTOPLASMIC_DOMAIN (PHOBIUS); TRANSMEMBRANE (PHOBIUS); TRANSMEMBRANE (PHOBIUS); NON_CYTOPLASMIC_DOMAIN (PHOBIUS); NON_CYTOPLASMIC_DOMAIN (PHOBIUS); TRANSMEMBRANE (PHOBIUS); TRANSMEMBRANE (PHOBIUS); NON…	P:GO:0007186; F:GO:0004930; C:GO:0016021	P:G protein-coupled receptor signaling pathway; F:G protein-coupled receptor activity; C:integral component of membrane
gbr.40.59.t1	0	0	0	0	0	0	0	0	0	0	0	0	0	0	1	0	cholecystokinin receptor type A-like	N	7	7	Transmembrane	No	425	20	0	64.79	3	P:GO:0007186; F:GO:0015054; C:GO:0016021	P:G protein-coupled receptor signaling pathway; F:gastrin receptor activity; C:integral component of membrane			IPR000276 (PRINTS); IPR009126 (PRINTS); IPR000314 (PRINTS); IPR000276 (SMART); G3DSA:1.20.1070.10 (GENE3D); IPR000276 (PFAM); mobidb-lite (MOBIDB_LITE); PTHR24241 (PANTHER); PTHR24241:SF150 (PANTHER); IPR000276 (PROSITE_PATTERNS); TRANSMEMBRANE (PHOBIUS); TRANSMEMBRANE (PHOBIUS); CYTOPLASMIC_DOMAIN (PHOBIUS); TRANSMEMBRANE (PHOBIUS); NON_CYTOPLASMIC_DOMAIN (PHOBIUS); TRANSMEMBRANE (PHOBIUS); TRAN…	P:GO:0007186; F:GO:0004930; F:GO:0015054; C:GO:0016021	P:G protein-coupled receptor signaling pathway; F:G protein-coupled receptor activity; F:gastrin receptor activity; C:integral component of membrane
gbr.40.7.t1	0	0	0	0	0	0	0	0	0	0	0	0	0	0	1	0	neuropeptide CCHamide-1 receptor	N	3	3	Intracellular	No	348	20	9.68858e-142	53.35	3	P:GO:0007186; F:GO:0004930; C:GO:0016021	P:G protein-coupled receptor signaling pathway; F:G protein-coupled receptor activity; C:integral component of membrane			IPR000276 (PRINTS); G3DSA:1.20.1070.10 (GENE3D); IPR000276 (PFAM); PTHR45695 (PANTHER); IPR000276 (PROSITE_PATTERNS); NON_CYTOPLASMIC_DOMAIN (PHOBIUS); TRANSMEMBRANE (PHOBIUS); CYTOPLASMIC_DOMAIN (PHOBIUS); TRANSMEMBRANE (PHOBIUS); CYTOPLASMIC_DOMAIN (PHOBIUS); TRANSMEMBRANE (PHOBIUS); NON_CYTOPLASMIC_DOMAIN (PHOBIUS); NON_CYTOPLASMIC_DOMAIN (PHOBIUS); TRANSMEMBRANE (PHOBIUS); IPR017452 (PROSITE_…	P:GO:0007186; F:GO:0004930; C:GO:0016021	P:G protein-coupled receptor signaling pathway; F:G protein-coupled receptor activity; C:integral component of membrane
gbr.412.17.t1	0	0	0	0	0	0	0	0	0	0	0	0	0	0	0	1	deleted in malignant brain tumors 1 protein-like	N	5	5	Intracellular	No	1722	20	0	56.56	5	P:GO:0007166; P:GO:0007186; F:GO:0004930; F:GO:0005044; C:GO:0016021	P:cell surface receptor signaling pathway; P:G protein-coupled receptor signaling pathway; F:G protein-coupled receptor activity; F:scavenger receptor activity; C:integral component of membrane			IPR001190 (PRINTS); IPR000203 (SMART); IPR017448 (SMART); IPR002181 (SMART); IPR000832 (PFAM); IPR036772 (G3DSA:3.10.250.GENE3D); G3DSA:1.20.1070.10 (GENE3D); IPR036772 (G3DSA:3.10.250.GENE3D); IPR001190 (PFAM); IPR014716 (G3DSA:3.90.215.GENE3D); IPR000203 (PFAM); IPR002181 (PFAM); PTHR48071 (PANTHER); IPR001190 (PROSITE_PATTERNS); CYTOPLASMIC_DOMAIN (PHOBIUS); CYTOPLASMIC_DOMAIN (PHOBIUS); CYTOP…	P:GO:0007166; P:GO:0007186; F:GO:0004888; F:GO:0004930; F:GO:0005044; C:GO:0016020; C:GO:0016021	P:cell surface receptor signaling pathway; P:G protein-coupled receptor signaling pathway; F:transmembrane signaling receptor activity; F:G protein-coupled receptor activity; F:scavenger receptor activity; C:membrane; C:integral component of membrane
gbr.412.2.t1	0	0	0	0	0	0	0	0	0	0	0	0	0	0	0	1	dual specificity mitogen-activated protein kinase kinase 5 isoform X1	N	6	6	Transmembrane	No	858	20	0	82.48	7	P:GO:0006468; P:GO:0007186; F:GO:0004672; F:GO:0004930; F:GO:0005515; F:GO:0005524; C:GO:0016021	P:protein phosphorylation; P:G protein-coupled receptor signaling pathway; F:protein kinase activity; F:G protein-coupled receptor activity; F:protein binding; F:ATP binding; C:integral component of membrane			IPR000276 (PRINTS); IPR000719 (SMART); IPR000276 (SMART); G3DSA:3.30.200.20 (GENE3D); G3DSA:3.10.20.90 (GENE3D); IPR000719 (PFAM); G3DSA:1.20.1070.10 (GENE3D); IPR000276 (PFAM); IPR000270 (PFAM); G3DSA:1.10.510.10 (GENE3D); PTHR47238 (PANTHER); PTHR47238:SF4 (PANTHER); IPR008271 (PROSITE_PATTERNS); IPR017441 (PROSITE_PATTERNS); CYTOPLASMIC_DOMAIN (PHOBIUS); TRANSMEMBRANE (PHOBIUS); NON_CYTOPLASMI…	P:GO:0006468; P:GO:0007186; F:GO:0004672; F:GO:0004930; F:GO:0005515; F:GO:0005524; C:GO:0016021	P:protein phosphorylation; P:G protein-coupled receptor signaling pathway; F:protein kinase activity; F:G protein-coupled receptor activity; F:protein binding; F:ATP binding; C:integral component of membrane
gbr.44.22.t1	0	0	0	0	0	0	0	0	0	0	0	0	0	0	0	1	alpha-1D adrenergic receptor-like	N	7	7	Transmembrane	No	376	20	0	63.14	3	P:GO:0007186; F:GO:0004930; C:GO:0016021	P:G protein-coupled receptor signaling pathway; F:G protein-coupled receptor activity; C:integral component of membrane			IPR000276 (PRINTS); IPR000276 (SMART); G3DSA:1.20.1070.10 (GENE3D); IPR000276 (PFAM); mobidb-lite (MOBIDB_LITE); mobidb-lite (MOBIDB_LITE); PTHR24228 (PANTHER); PTHR24228:SF29 (PANTHER); CYTOPLASMIC_DOMAIN (PHOBIUS); NON_CYTOPLASMIC_DOMAIN (PHOBIUS); TRANSMEMBRANE (PHOBIUS); TRANSMEMBRANE (PHOBIUS); TRANSMEMBRANE (PHOBIUS); TRANSMEMBRANE (PHOBIUS); CYTOPLASMIC_DOMAIN (PHOBIUS); CYTOPLASMIC_DOMAIN…	P:GO:0007186; F:GO:0004930; C:GO:0016021	P:G protein-coupled receptor signaling pathway; F:G protein-coupled receptor activity; C:integral component of membrane
gbr.444.19.t1_gbr.444.21.t1	0	0	0	0	0	0	0	0	0	0	0	0	0	0	1	0	gamma-aminobutyric acid type B receptor subunit 1-like	N	8	7	Transmembrane	No	806	20	0	61.75	5	P:GO:0007186; F:GO:0004930; F:GO:0004965; C:GO:0016020; C:GO:0016021	P:G protein-coupled receptor signaling pathway; F:G protein-coupled receptor activity; F:G protein-coupled GABA receptor activity; C:membrane; C:integral component of membrane			PR01177 (PRINTS); PR01176 (PRINTS); G3DSA:3.40.50.2300 (GENE3D); IPR001828 (PFAM); IPR017978 (PFAM); G3DSA:3.40.50.2300 (GENE3D); PTHR10519:SF20 (PANTHER); IPR002455 (PANTHER); IPR017978 (PROSITE_PROFILES); cd06366 (CDD); cd15047 (CDD); IPR028082 (SUPERFAMILY)	P:GO:0007186; F:GO:0004930; F:GO:0004965; C:GO:0016021	P:G protein-coupled receptor signaling pathway; F:G protein-coupled receptor activity; F:G protein-coupled GABA receptor activity; C:integral component of membrane
gbr.45.51.t1	0	0	0	0	0	0	0	0	0	0	0	0	0	0	0	1	prostacyclin receptor-like	N	7	6	Transmembrane	No	420	20	0	49.48	3	P:GO:0007186; F:GO:0004930; C:GO:0016021	P:G protein-coupled receptor signaling pathway; F:G protein-coupled receptor activity; C:integral component of membrane			IPR000276 (PRINTS); G3DSA:1.20.1070.10 (GENE3D); IPR000276 (PFAM); mobidb-lite (MOBIDB_LITE); mobidb-lite (MOBIDB_LITE); mobidb-lite (MOBIDB_LITE); IPR008365 (PANTHER); IPR000276 (PROSITE_PATTERNS); TRANSMEMBRANE (PHOBIUS); TRANSMEMBRANE (PHOBIUS); TRANSMEMBRANE (PHOBIUS); CYTOPLASMIC_DOMAIN (PHOBIUS); NON_CYTOPLASMIC_DOMAIN (PHOBIUS); NON_CYTOPLASMIC_DOMAIN (PHOBIUS); CYTOPLASMIC_DOMAIN (PHOBIUS…	P:GO:0007186; F:GO:0004930; C:GO:0016021	P:G protein-coupled receptor signaling pathway; F:G protein-coupled receptor activity; C:integral component of membrane
gbr.45.52.t1	0	0	0	0	0	0	0	0	0	0	0	0	0	0	0	1	probable arginine--tRNA ligase, mitochondrial isoform X2	N	6	5	Transmembrane	No	1149	20	0	75.59	7	P:GO:0006420; P:GO:0007186; F:GO:0004814; F:GO:0004930; F:GO:0005524; C:GO:0005737; C:GO:0016021	P:arginyl-tRNA aminoacylation; P:G protein-coupled receptor signaling pathway; F:arginine-tRNA ligase activity; F:G protein-coupled receptor activity; F:ATP binding; C:cytoplasm; C:integral component of membrane	EC:6.1.1.19	Arginine--tRNA ligase	IPR001278 (PRINTS); IPR008909 (SMART); IPR000276 (SMART); IPR035684 (PFAM); IPR008909 (PFAM); IPR000276 (PFAM); IPR014729 (G3DSA:3.40.50.GENE3D); IPR004911 (PFAM); G3DSA:1.20.1070.10 (GENE3D); G3DSA:1.10.730.10 (GENE3D); IPR001278 (TIGRFAM); IPR036695 (G3DSA:3.30.1360.GENE3D); PTHR11956:SF5 (PANTHER); IPR001278 (PANTHER); IPR001412 (PROSITE_PATTERNS); NON_CYTOPLASMIC_DOMAIN (PHOBIUS); NON_CYTOPLA…	P:GO:0006418; P:GO:0006420; P:GO:0007186; F:GO:0000166; F:GO:0004812; F:GO:0004814; F:GO:0004930; F:GO:0005524; C:GO:0005737; C:GO:0016021	P:tRNA aminoacylation for protein translation; P:arginyl-tRNA aminoacylation; P:G protein-coupled receptor signaling pathway; F:nucleotide binding; F:aminoacyl-tRNA ligase activity; F:arginine-tRNA ligase activity; F:G protein-coupled receptor activity; F:ATP binding; C:cytoplasm; C:integral component of membrane
gbr.46.22.t1	0	0	0	0	0	0	0	0	0	0	0	0	0	0	0	1	parathyroid hormone/parathyroid hormone-related peptide receptor-like isoform X1	N	7	7	Signal peptide	No	794	20	0	68.52	4	P:GO:0007166; P:GO:0007186; F:GO:0004930; C:GO:0016021	P:cell surface receptor signaling pathway; P:G protein-coupled receptor signaling pathway; F:G protein-coupled receptor activity; C:integral component of membrane			IPR000832 (PRINTS); IPR003051 (PRINTS); IPR001879 (SMART); IPR001879 (PFAM); G3DSA:1.20.1070.10 (GENE3D); IPR036445 (G3DSA:4.10.1240.GENE3D); IPR000832 (PFAM); mobidb-lite (MOBIDB_LITE); mobidb-lite (MOBIDB_LITE); mobidb-lite (MOBIDB_LITE); mobidb-lite (MOBIDB_LITE); mobidb-lite (MOBIDB_LITE); PTHR45620 (PANTHER); PTHR45620:SF15 (PANTHER); IPR017983 (PROSITE_PATTERNS); NON_CYTOPLASMIC_DOMAIN (PHO…	P:GO:0007166; P:GO:0007186; F:GO:0004888; F:GO:0004930; C:GO:0016020; C:GO:0016021	P:cell surface receptor signaling pathway; P:G protein-coupled receptor signaling pathway; F:transmembrane signaling receptor activity; F:G protein-coupled receptor activity; C:membrane; C:integral component of membrane
gbr.46.47.t1	0	0	0	0	0	0	0	0	0	0	0	0	0	0	1	0	adhesion G-protein coupled receptor G6-like	Y	8	7	Transmembrane	No	886	20	0	54.27	4	P:GO:0007166; P:GO:0007186; F:GO:0004930; C:GO:0016021	P:cell surface receptor signaling pathway; P:G protein-coupled receptor signaling pathway; F:G protein-coupled receptor activity; C:integral component of membrane			IPR000832 (PRINTS); G3DSA:1.20.1070.10 (GENE3D); IPR000832 (PFAM); mobidb-lite (MOBIDB_LITE); PTHR12011 (PANTHER); TRANSMEMBRANE (PHOBIUS); TRANSMEMBRANE (PHOBIUS); TRANSMEMBRANE (PHOBIUS); SIGNAL_PEPTIDE_H_REGION (PHOBIUS); SIGNAL_PEPTIDE_C_REGION (PHOBIUS); SIGNAL_PEPTIDE (PHOBIUS); TRANSMEMBRANE (PHOBIUS); TRANSMEMBRANE (PHOBIUS); TRANSMEMBRANE (PHOBIUS); NON_CYTOPLASMIC_DOMAIN (PHOBIUS); NON_…	P:GO:0007166; P:GO:0007186; F:GO:0004888; F:GO:0004930; C:GO:0016021	P:cell surface receptor signaling pathway; P:G protein-coupled receptor signaling pathway; F:transmembrane signaling receptor activity; F:G protein-coupled receptor activity; C:integral component of membrane
gbr.46.74.t1	0	0	0	0	0	0	0	0	0	0	0	0	0	0	1	0	SCO-spondin	N	4	3	Transmembrane	No	2458	20	0	57.46	6	P:GO:0007186; P:GO:0007399; P:GO:0030154; F:GO:0004930; F:GO:0005515; C:GO:0016021	P:G protein-coupled receptor signaling pathway; P:nervous system development; P:cell differentiation; F:G protein-coupled receptor activity; F:protein binding; C:integral component of membrane			IPR002172 (PRINTS); IPR001007 (SMART); IPR001007 (SMART); IPR000884 (SMART); IPR000742 (SMART); IPR014853 (SMART); IPR002172 (SMART); IPR001846 (SMART); IPR036055 (G3DSA:4.10.400.GENE3D); IPR036055 (G3DSA:4.10.400.GENE3D); IPR002172 (PFAM); IPR000276 (PFAM); IPR036055 (G3DSA:4.10.400.GENE3D); IPR014853 (PFAM); G3DSA:2.10.25.10 (GENE3D); G3DSA:2.10.25.10 (GENE3D); IPR036383 (G3DSA:2.20.100.GENE3D)…	P:GO:0007186; P:GO:0007399; P:GO:0030154; F:GO:0004930; F:GO:0005515; C:GO:0016021	P:G protein-coupled receptor signaling pathway; P:nervous system development; P:cell differentiation; F:G protein-coupled receptor activity; F:protein binding; C:integral component of membrane
gbr.480.1.t1	0	0	0	0	0	0	0	0	0	0	0	0	0	0	1	0	alpha-1D adrenergic receptor-like	N	7	6	Transmembrane	No	346	20	0	64.3	3	P:GO:0007186; F:GO:0004930; C:GO:0016021	P:G protein-coupled receptor signaling pathway; F:G protein-coupled receptor activity; C:integral component of membrane			IPR000276 (PRINTS); IPR000276 (SMART); G3DSA:1.20.1070.10 (GENE3D); IPR000276 (PFAM); PTHR24228 (PANTHER); PTHR24228:SF29 (PANTHER); TRANSMEMBRANE (PHOBIUS); TRANSMEMBRANE (PHOBIUS); NON_CYTOPLASMIC_DOMAIN (PHOBIUS); TRANSMEMBRANE (PHOBIUS); TRANSMEMBRANE (PHOBIUS); CYTOPLASMIC_DOMAIN (PHOBIUS); TRANSMEMBRANE (PHOBIUS); NON_CYTOPLASMIC_DOMAIN (PHOBIUS); CYTOPLASMIC_DOMAIN (PHOBIUS); CYTOPLASMIC_D…	P:GO:0007186; F:GO:0004930; C:GO:0016021	P:G protein-coupled receptor signaling pathway; F:G protein-coupled receptor activity; C:integral component of membrane
gbr.481.5.t1	0	0	0	0	0	0	0	0	0	0	0	0	0	0	0	1	neuromedin-U receptor 2-like	N	7	7	Transmembrane	No	412	20	0	64.02	3	P:GO:0007186; F:GO:0004930; C:GO:0016021	P:G protein-coupled receptor signaling pathway; F:G protein-coupled receptor activity; C:integral component of membrane			IPR000276 (PRINTS); IPR000276 (SMART); IPR000276 (PFAM); G3DSA:1.20.1070.10 (GENE3D); PTHR24243 (PANTHER); CYTOPLASMIC_DOMAIN (PHOBIUS); NON_CYTOPLASMIC_DOMAIN (PHOBIUS); CYTOPLASMIC_DOMAIN (PHOBIUS); TRANSMEMBRANE (PHOBIUS); CYTOPLASMIC_DOMAIN (PHOBIUS); NON_CYTOPLASMIC_DOMAIN (PHOBIUS); TRANSMEMBRANE (PHOBIUS); TRANSMEMBRANE (PHOBIUS); CYTOPLASMIC_DOMAIN (PHOBIUS); TRANSMEMBRANE (PHOBIUS); TRAN…	P:GO:0007186; F:GO:0004930; C:GO:0016021	P:G protein-coupled receptor signaling pathway; F:G protein-coupled receptor activity; C:integral component of membrane
gbr.5.8.t1	0	0	0	0	0	0	0	0	0	0	0	0	0	0	0	1	uncharacterized protein LOC110985037	Y	7	7	Signal peptide	No	972	20	0	52.05	4	P:GO:0007166; P:GO:0007186; F:GO:0004930; C:GO:0016021	P:cell surface receptor signaling pathway; P:G protein-coupled receptor signaling pathway; F:G protein-coupled receptor activity; C:integral component of membrane			IPR000832 (PFAM); G3DSA:1.20.1070.10 (GENE3D); mobidb-lite (MOBIDB_LITE); mobidb-lite (MOBIDB_LITE); PTHR45902 (PANTHER); IPR001212 (PROSITE_PATTERNS); CYTOPLASMIC_DOMAIN (PHOBIUS); CYTOPLASMIC_DOMAIN (PHOBIUS); TRANSMEMBRANE (PHOBIUS); TRANSMEMBRANE (PHOBIUS); TRANSMEMBRANE (PHOBIUS); CYTOPLASMIC_DOMAIN (PHOBIUS); TRANSMEMBRANE (PHOBIUS); NON_CYTOPLASMIC_DOMAIN (PHOBIUS); NON_CYTOPLASMIC_DOMAIN …	P:GO:0007166; P:GO:0007186; F:GO:0004888; F:GO:0004930; C:GO:0016021	P:cell surface receptor signaling pathway; P:G protein-coupled receptor signaling pathway; F:transmembrane signaling receptor activity; F:G protein-coupled receptor activity; C:integral component of membrane
gbr.538.9.t1	0	0	0	0	0	0	0	0	0	0	0	0	0	0	1	0	adhesion G-protein coupled receptor D1-like	N	6	6	UPS	UPS	355	20	0	54.76	4	P:GO:0007166; P:GO:0007186; F:GO:0004930; C:GO:0016021	P:cell surface receptor signaling pathway; P:G protein-coupled receptor signaling pathway; F:G protein-coupled receptor activity; C:integral component of membrane			IPR000832 (PRINTS); IPR000203 (SMART); IPR000203 (PFAM); G3DSA:2.60.220.50 (GENE3D); G3DSA:1.20.1070.10 (GENE3D); IPR000832 (PFAM); G3DSA:1.20.1070.10 (GENE3D); PTHR12011 (PANTHER); NON_CYTOPLASMIC_DOMAIN (PHOBIUS); TRANSMEMBRANE (PHOBIUS); CYTOPLASMIC_DOMAIN (PHOBIUS); TRANSMEMBRANE (PHOBIUS); CYTOPLASMIC_DOMAIN (PHOBIUS); TRANSMEMBRANE (PHOBIUS); CYTOPLASMIC_DOMAIN (PHOBIUS); TRANSMEMBRANE (PHO…	P:GO:0007166; P:GO:0007186; F:GO:0004888; F:GO:0004930; C:GO:0016021	P:cell surface receptor signaling pathway; P:G protein-coupled receptor signaling pathway; F:transmembrane signaling receptor activity; F:G protein-coupled receptor activity; C:integral component of membrane
gbr.540.2.t1	0	0	0	0	0	0	0	0	0	0	0	0	0	0	0	1	adhesion G protein-coupled receptor L1-like	Y	6	6	Signal peptide	No	1317	20	0	56.58	4	P:GO:0007166; P:GO:0007186; F:GO:0004930; C:GO:0016021	P:cell surface receptor signaling pathway; P:G protein-coupled receptor signaling pathway; F:G protein-coupled receptor activity; C:integral component of membrane			IPR000203 (SMART); IPR001879 (SMART); IPR001304 (SMART); IPR001304 (PFAM); IPR000203 (PFAM); IPR032471 (PFAM); G3DSA:2.60.220.50 (GENE3D); IPR036445 (G3DSA:4.10.1240.GENE3D); G3DSA:1.20.1070.10 (GENE3D); IPR000832 (PFAM); IPR016186 (G3DSA:3.10.100.GENE3D); mobidb-lite (MOBIDB_LITE); mobidb-lite (MOBIDB_LITE); mobidb-lite (MOBIDB_LITE); mobidb-lite (MOBIDB_LITE); mobidb-lite (MOBIDB_LITE); mobidb-…	P:GO:0007166; P:GO:0007186; F:GO:0004888; F:GO:0004930; C:GO:0016020; C:GO:0016021	P:cell surface receptor signaling pathway; P:G protein-coupled receptor signaling pathway; F:transmembrane signaling receptor activity; F:G protein-coupled receptor activity; C:membrane; C:integral component of membrane
gbr.545.11.t1	0	0	0	0	0	0	0	0	0	0	0	0	0	0	1	0	adhesion G-protein coupled receptor G2-like	N	7	7	Intracellular	No	602	20	0	84.19	6	P:GO:0007166; P:GO:0007186; F:GO:0003924; F:GO:0004930; F:GO:0005525; C:GO:0016021	P:cell surface receptor signaling pathway; P:G protein-coupled receptor signaling pathway; F:GTPase activity; F:G protein-coupled receptor activity; F:GTP binding; C:integral component of membrane	EC:3.6.1.15	Nucleoside-triphosphate phosphatase	PR00449 (PRINTS); IPR000203 (SMART); SM00173 (SMART); SM00174 (SMART); SM00175 (SMART); SM00176 (SMART); IPR005225 (TIGRFAM); IPR000203 (PFAM); IPR000832 (PFAM); G3DSA:3.40.50.300 (GENE3D); G3DSA:2.60.220.50 (GENE3D); IPR001806 (PFAM); G3DSA:1.20.1070.10 (GENE3D); mobidb-lite (MOBIDB_LITE); PTHR47767 (PANTHER); CYTOPLASMIC_DOMAIN (PHOBIUS); TRANSMEMBRANE (PHOBIUS); TRANSMEMBRANE (PHOBIUS); CYTOPL…	P:GO:0007166; P:GO:0007186; F:GO:0003924; F:GO:0004888; F:GO:0004930; F:GO:0005525; C:GO:0016021	P:cell surface receptor signaling pathway; P:G protein-coupled receptor signaling pathway; F:GTPase activity; F:transmembrane signaling receptor activity; F:G protein-coupled receptor activity; F:GTP binding; C:integral component of membrane
gbr.56.119.t1	0	0	0	0	0	0	0	0	0	0	0	0	1	0	0	0	G-protein coupled receptor moody-like	N	7	6	Transmembrane	No	378	20	0	71.13	3	P:GO:0007186; F:GO:0004930; C:GO:0016021	P:G protein-coupled receptor signaling pathway; F:G protein-coupled receptor activity; C:integral component of membrane			IPR000276 (PRINTS); G3DSA:1.20.1070.10 (GENE3D); IPR000276 (PFAM); mobidb-lite (MOBIDB_LITE); mobidb-lite (MOBIDB_LITE); PTHR24228 (PANTHER); PTHR24228:SF29 (PANTHER); CYTOPLASMIC_DOMAIN (PHOBIUS); TRANSMEMBRANE (PHOBIUS); CYTOPLASMIC_DOMAIN (PHOBIUS); NON_CYTOPLASMIC_DOMAIN (PHOBIUS); TRANSMEMBRANE (PHOBIUS); CYTOPLASMIC_DOMAIN (PHOBIUS); TRANSMEMBRANE (PHOBIUS); TRANSMEMBRANE (PHOBIUS); TRANSME…	P:GO:0007186; F:GO:0004930; C:GO:0016021	P:G protein-coupled receptor signaling pathway; F:G protein-coupled receptor activity; C:integral component of membrane
gbr.58.230.t1	0	0	0	0	0	0	0	0	0	0	0	0	0	0	1	0	28S ribosomal protein S22, mitochondrial	N	5	4	Transmembrane	No	654	20	0	78.03	3	P:GO:0007186; F:GO:0004930; C:GO:0016021	P:G protein-coupled receptor signaling pathway; F:G protein-coupled receptor activity; C:integral component of membrane			IPR000276 (PRINTS); G3DSA:1.20.1070.10 (GENE3D); IPR000276 (PFAM); IPR019374 (PFAM); IPR019374 (PANTHER); TRANSMEMBRANE (PHOBIUS); NON_CYTOPLASMIC_DOMAIN (PHOBIUS); TRANSMEMBRANE (PHOBIUS); CYTOPLASMIC_DOMAIN (PHOBIUS); CYTOPLASMIC_DOMAIN (PHOBIUS); NON_CYTOPLASMIC_DOMAIN (PHOBIUS); NON_CYTOPLASMIC_DOMAIN (PHOBIUS); CYTOPLASMIC_DOMAIN (PHOBIUS); NON_CYTOPLASMIC_DOMAIN (PHOBIUS); TRANSMEMBRANE (PH…	P:GO:0007186; F:GO:0004930; C:GO:0016021	P:G protein-coupled receptor signaling pathway; F:G protein-coupled receptor activity; C:integral component of membrane
gbr.599.2.t1	0	0	0	0	0	0	0	0	0	0	0	0	0	0	1	0	thyrotropin-releasing hormone receptor-like	N	6	5	Transmembrane	No	393	20	0	62.45	3	P:GO:0007186; F:GO:0004930; C:GO:0016021	P:G protein-coupled receptor signaling pathway; F:G protein-coupled receptor activity; C:integral component of membrane			IPR000276 (PRINTS); IPR000276 (SMART); IPR000276 (PFAM); G3DSA:1.20.1070.10 (GENE3D); PTHR24243:SF214 (PANTHER); PTHR24243 (PANTHER); NON_CYTOPLASMIC_DOMAIN (PHOBIUS); TRANSMEMBRANE (PHOBIUS); CYTOPLASMIC_DOMAIN (PHOBIUS); NON_CYTOPLASMIC_DOMAIN (PHOBIUS); CYTOPLASMIC_DOMAIN (PHOBIUS); TRANSMEMBRANE (PHOBIUS); TRANSMEMBRANE (PHOBIUS); TRANSMEMBRANE (PHOBIUS); NON_CYTOPLASMIC_DOMAIN (PHOBIUS); TRA…	P:GO:0007186; F:GO:0004930; C:GO:0016021	P:G protein-coupled receptor signaling pathway; F:G protein-coupled receptor activity; C:integral component of membrane
gbr.6.113.t1	0	0	0	0	0	0	0	0	0	0	0	0	0	0	1	0	adhesion G-protein coupled receptor G6-like	Y	7	7	Signal peptide	No	929	20	0	48.14	4	P:GO:0007166; P:GO:0007186; F:GO:0004930; C:GO:0016021	P:cell surface receptor signaling pathway; P:G protein-coupled receptor signaling pathway; F:G protein-coupled receptor activity; C:integral component of membrane			IPR000203 (PFAM); IPR000832 (PFAM); G3DSA:1.20.1070.10 (GENE3D); G3DSA:2.60.220.50 (GENE3D); PTHR47767 (PANTHER); TRANSMEMBRANE (PHOBIUS); TRANSMEMBRANE (PHOBIUS); NON_CYTOPLASMIC_DOMAIN (PHOBIUS); NON_CYTOPLASMIC_DOMAIN (PHOBIUS); SIGNAL_PEPTIDE (PHOBIUS); SIGNAL_PEPTIDE_C_REGION (PHOBIUS); CYTOPLASMIC_DOMAIN (PHOBIUS); TRANSMEMBRANE (PHOBIUS); TRANSMEMBRANE (PHOBIUS); SIGNAL_PEPTIDE_H_REGION (P…	P:GO:0007166; P:GO:0007186; F:GO:0004888; F:GO:0004930; C:GO:0016021	P:cell surface receptor signaling pathway; P:G protein-coupled receptor signaling pathway; F:transmembrane signaling receptor activity; F:G protein-coupled receptor activity; C:integral component of membrane
gbr.62.14.t1	0	0	0	0	0	0	0	0	0	0	0	0	0	0	0	1	cadherin EGF LAG seven-pass G-type receptor 1-like isoform X4	N	7	7	Intracellular	No	906	20	0	75.89	4	P:GO:0007166; P:GO:0007186; F:GO:0004930; C:GO:0016021	P:cell surface receptor signaling pathway; P:G protein-coupled receptor signaling pathway; F:G protein-coupled receptor activity; C:integral component of membrane			IPR000832 (PRINTS); IPR000742 (SMART); IPR000203 (SMART); G3DSA:2.10.25.10 (GENE3D); G3DSA:2.60.220.50 (GENE3D); IPR000832 (PFAM); IPR032471 (PFAM); IPR001791 (PFAM); G3DSA:1.20.1070.10 (GENE3D); G3DSA:2.60.120.200 (GENE3D); IPR000203 (PFAM); mobidb-lite (MOBIDB_LITE); mobidb-lite (MOBIDB_LITE); mobidb-lite (MOBIDB_LITE); mobidb-lite (MOBIDB_LITE); mobidb-lite (MOBIDB_LITE); mobidb-lite (MOBIDB_L…	P:GO:0007166; P:GO:0007186; F:GO:0004888; F:GO:0004930; C:GO:0016021	P:cell surface receptor signaling pathway; P:G protein-coupled receptor signaling pathway; F:transmembrane signaling receptor activity; F:G protein-coupled receptor activity; C:integral component of membrane
gbr.64.85.t1	0	0	0	0	0	0	0	0	0	0	0	0	0	0	1	0	G-protein coupled receptor GRL101-like	N	7	7	Intracellular	No	1348	20	0	56.65	4	P:GO:0007186; F:GO:0004930; F:GO:0005515; C:GO:0016021	P:G protein-coupled receptor signaling pathway; F:G protein-coupled receptor activity; F:protein binding; C:integral component of membrane			IPR002172 (PRINTS); IPR002172 (SMART); IPR036055 (G3DSA:4.10.400.GENE3D); IPR000859 (PFAM); IPR036055 (G3DSA:4.10.400.GENE3D); IPR036055 (G3DSA:4.10.400.GENE3D); IPR032675 (G3DSA:3.80.10.GENE3D); IPR036055 (G3DSA:4.10.400.GENE3D); IPR035914 (G3DSA:2.60.120.GENE3D); IPR001611 (PFAM); IPR000276 (PFAM); PTHR24372 (PANTHER); PTHR24372:SF69 (PANTHER); NON_CYTOPLASMIC_DOMAIN (PHOBIUS); CYTOPLASMIC_DOMA…	P:GO:0007186; F:GO:0004930; F:GO:0005515; C:GO:0016021	P:G protein-coupled receptor signaling pathway; F:G protein-coupled receptor activity; F:protein binding; C:integral component of membrane
gbr.64.99.t1	0	0	0	0	0	0	0	0	0	0	0	0	0	0	1	0	galanin receptor type 2-like	N	7	6	Transmembrane	No	357	20	0	58.51	3	P:GO:0007186; F:GO:0004930; C:GO:0016021	P:G protein-coupled receptor signaling pathway; F:G protein-coupled receptor activity; C:integral component of membrane			IPR000276 (PRINTS); G3DSA:1.20.1070.10 (GENE3D); IPR000276 (PFAM); PTHR45695:SF12 (PANTHER); PTHR45695 (PANTHER); IPR000276 (PROSITE_PATTERNS); TRANSMEMBRANE (PHOBIUS); TRANSMEMBRANE (PHOBIUS); CYTOPLASMIC_DOMAIN (PHOBIUS); TRANSMEMBRANE (PHOBIUS); NON_CYTOPLASMIC_DOMAIN (PHOBIUS); TRANSMEMBRANE (PHOBIUS); TRANSMEMBRANE (PHOBIUS); CYTOPLASMIC_DOMAIN (PHOBIUS); TRANSMEMBRANE (PHOBIUS); CYTOPLASMIC…	P:GO:0007186; F:GO:0004930; C:GO:0016021	P:G protein-coupled receptor signaling pathway; F:G protein-coupled receptor activity; C:integral component of membrane
gbr.67.49.t1	0	0	0	0	0	0	0	0	0	0	0	0	0	0	0	1	cholecystokinin receptor type A-like	N	6	5	Transmembrane	No	423	20	0	51.42	3	P:GO:0007186; F:GO:0004930; C:GO:0016021	P:G protein-coupled receptor signaling pathway; F:G protein-coupled receptor activity; C:integral component of membrane			IPR000276 (PRINTS); IPR000276 (PFAM); G3DSA:1.20.1070.10 (GENE3D); mobidb-lite (MOBIDB_LITE); mobidb-lite (MOBIDB_LITE); PTHR24230:SF139 (PANTHER); PTHR24230 (PANTHER); TRANSMEMBRANE (PHOBIUS); CYTOPLASMIC_DOMAIN (PHOBIUS); TRANSMEMBRANE (PHOBIUS); NON_CYTOPLASMIC_DOMAIN (PHOBIUS); NON_CYTOPLASMIC_DOMAIN (PHOBIUS); TRANSMEMBRANE (PHOBIUS); CYTOPLASMIC_DOMAIN (PHOBIUS); NON_CYTOPLASMIC_DOMAIN (PHO…	P:GO:0007186; F:GO:0004930; C:GO:0016021	P:G protein-coupled receptor signaling pathway; F:G protein-coupled receptor activity; C:integral component of membrane
gbr.671.1.t1	0	0	0	0	0	0	0	0	0	0	0	0	0	0	1	0	G-protein coupled receptor GRL101-like	N	7	7	Intracellular	No	1647	20	0	61.41	4	P:GO:0007186; F:GO:0004930; F:GO:0005515; C:GO:0016021	P:G protein-coupled receptor signaling pathway; F:G protein-coupled receptor activity; F:protein binding; C:integral component of membrane			IPR000276 (PRINTS); IPR003591 (SMART); IPR000859 (SMART); IPR002172 (SMART); IPR036055 (G3DSA:4.10.400.GENE3D); IPR036055 (G3DSA:4.10.400.GENE3D); IPR036055 (G3DSA:4.10.400.GENE3D); IPR000276 (PFAM); IPR002172 (PFAM); IPR036055 (G3DSA:4.10.400.GENE3D); IPR000859 (PFAM); IPR035914 (G3DSA:2.60.120.GENE3D); IPR032675 (G3DSA:3.80.10.GENE3D); IPR001611 (PFAM); G3DSA:1.20.1070.10 (GENE3D); IPR036055 (G…	P:GO:0007186; F:GO:0004930; F:GO:0005515; C:GO:0016021	P:G protein-coupled receptor signaling pathway; F:G protein-coupled receptor activity; F:protein binding; C:integral component of membrane
gbr.7.151.t1	0	0	0	0	0	0	0	0	0	0	0	0	0	0	0	1	alpha-1A adrenergic receptor	N	7	6	Transmembrane	No	332	20	0	54.08	3	P:GO:0007186; F:GO:0004930; C:GO:0016021	P:G protein-coupled receptor signaling pathway; F:G protein-coupled receptor activity; C:integral component of membrane			IPR000276 (PRINTS); IPR000276 (PFAM); G3DSA:1.20.1070.10 (GENE3D); PTHR24247:SF239 (PANTHER); PTHR24247 (PANTHER); IPR000276 (PROSITE_PATTERNS); TRANSMEMBRANE (PHOBIUS); NON_CYTOPLASMIC_DOMAIN (PHOBIUS); TRANSMEMBRANE (PHOBIUS); CYTOPLASMIC_DOMAIN (PHOBIUS); NON_CYTOPLASMIC_DOMAIN (PHOBIUS); CYTOPLASMIC_DOMAIN (PHOBIUS); TRANSMEMBRANE (PHOBIUS); TRANSMEMBRANE (PHOBIUS); NON_CYTOPLASMIC_DOMAIN (PH…	P:GO:0007186; F:GO:0004930; C:GO:0016021	P:G protein-coupled receptor signaling pathway; F:G protein-coupled receptor activity; C:integral component of membrane
gbr.7.39.t1_gbr.7.41.t1	0	0	0	0	0	0	0	0	0	0	0	0	0	0	1	0	gamma-aminobutyric acid type B receptor subunit 2-like	Y	7	7	Transmembrane	No	810	20	0	62.9						PR01176 (PRINTS); PR01177 (PRINTS); IPR001828 (PFAM); IPR017978 (PFAM); G3DSA:3.40.50.2300 (GENE3D); G3DSA:3.40.50.2300 (GENE3D); IPR002455 (PANTHER); PTHR10519:SF20 (PANTHER); IPR017978 (PROSITE_PROFILES); cd06366 (CDD); cd15047 (CDD); IPR028082 (SUPERFAMILY)	P:GO:0007186; F:GO:0004930; F:GO:0004965; C:GO:0016021	P:G protein-coupled receptor signaling pathway; F:G protein-coupled receptor activity; F:G protein-coupled GABA receptor activity; C:integral component of membrane
gbr.7.79.t1	0	0	0	0	0	0	0	0	0	0	0	0	0	0	0	1	cyclic AMP receptor-like protein A isoform X2	N	7	6	Transmembrane	No	430	20	0	79.94	3	P:GO:0007166; F:GO:0004888; C:GO:0016021	P:cell surface receptor signaling pathway; F:transmembrane signaling receptor activity; C:integral component of membrane			IPR022343 (PRINTS); IPR022340 (PRINTS); PF05462 (PFAM); G3DSA:1.20.1070.10 (GENE3D); mobidb-lite (MOBIDB_LITE); mobidb-lite (MOBIDB_LITE); PTHR23112:SF43 (PANTHER); PTHR23112 (PANTHER); NON_CYTOPLASMIC_DOMAIN (PHOBIUS); TRANSMEMBRANE (PHOBIUS); NON_CYTOPLASMIC_DOMAIN (PHOBIUS); TRANSMEMBRANE (PHOBIUS); CYTOPLASMIC_DOMAIN (PHOBIUS); CYTOPLASMIC_DOMAIN (PHOBIUS); TRANSMEMBRANE (PHOBIUS); NON_CYTOPL…	P:GO:0007166; F:GO:0004888; C:GO:0016021	P:cell surface receptor signaling pathway; F:transmembrane signaling receptor activity; C:integral component of membrane
gbr.70.62.t1	0	0	0	0	0	0	0	0	0	0	0	0	0	0	0	1	corticotropin-releasing factor receptor 2-like	N	7	7	Intracellular	No	514	20	0	66.29	4	P:GO:0007166; P:GO:0007186; F:GO:0004930; C:GO:0016021	P:cell surface receptor signaling pathway; P:G protein-coupled receptor signaling pathway; F:G protein-coupled receptor activity; C:integral component of membrane			IPR000832 (PRINTS); IPR001879 (SMART); IPR001879 (PFAM); IPR036445 (G3DSA:4.10.1240.GENE3D); G3DSA:1.20.1070.10 (GENE3D); IPR000832 (PFAM); mobidb-lite (MOBIDB_LITE); PTHR45620 (PANTHER); PTHR45620:SF17 (PANTHER); IPR017983 (PROSITE_PATTERNS); CYTOPLASMIC_DOMAIN (PHOBIUS); CYTOPLASMIC_DOMAIN (PHOBIUS); NON_CYTOPLASMIC_DOMAIN (PHOBIUS); NON_CYTOPLASMIC_DOMAIN (PHOBIUS); TRANSMEMBRANE (PHOBIUS); TR…	P:GO:0007166; P:GO:0007186; F:GO:0004888; F:GO:0004930; C:GO:0016020; C:GO:0016021	P:cell surface receptor signaling pathway; P:G protein-coupled receptor signaling pathway; F:transmembrane signaling receptor activity; F:G protein-coupled receptor activity; C:membrane; C:integral component of membrane
gbr.75.34.t1	0	0	0	0	0	0	0	0	0	0	0	0	0	0	1	0	neuropeptide FF receptor 2	N	7	7	Transmembrane	No	383	20	0	63.41	3	P:GO:0007186; F:GO:0004983; C:GO:0016021	P:G protein-coupled receptor signaling pathway; F:neuropeptide Y receptor activity; C:integral component of membrane			IPR000611 (PRINTS); IPR000276 (PRINTS); G3DSA:1.20.1070.10 (GENE3D); IPR000276 (PFAM); PTHR24238 (PANTHER); CYTOPLASMIC_DOMAIN (PHOBIUS); TRANSMEMBRANE (PHOBIUS); TRANSMEMBRANE (PHOBIUS); TRANSMEMBRANE (PHOBIUS); NON_CYTOPLASMIC_DOMAIN (PHOBIUS); TRANSMEMBRANE (PHOBIUS); NON_CYTOPLASMIC_DOMAIN (PHOBIUS); TRANSMEMBRANE (PHOBIUS); CYTOPLASMIC_DOMAIN (PHOBIUS); NON_CYTOPLASMIC_DOMAIN (PHOBIUS); NON_…	P:GO:0007186; F:GO:0004930; F:GO:0004983; C:GO:0016021	P:G protein-coupled receptor signaling pathway; F:G protein-coupled receptor activity; F:neuropeptide Y receptor activity; C:integral component of membrane
gbr.8.16.t1	0	0	0	0	0	0	0	0	0	0	0	0	0	0	0	1	gamma-aminobutyric acid type B receptor subunit 2	N	7	7	Intracellular	No	910	20	0	72.26	3	P:GO:0007186; F:GO:0004965; C:GO:0016021	P:G protein-coupled receptor signaling pathway; F:G protein-coupled GABA receptor activity; C:integral component of membrane			Coil (COILS); PR01177 (PRINTS); PR01176 (PRINTS); IPR000337 (PRINTS); G3DSA:3.40.50.2300 (GENE3D); IPR001828 (PFAM); IPR017978 (PFAM); G3DSA:3.40.50.2300 (GENE3D); mobidb-lite (MOBIDB_LITE); mobidb-lite (MOBIDB_LITE); mobidb-lite (MOBIDB_LITE); mobidb-lite (MOBIDB_LITE); mobidb-lite (MOBIDB_LITE); mobidb-lite (MOBIDB_LITE); mobidb-lite (MOBIDB_LITE); IPR002455 (PANTHER); PTHR10519:SF20 (PANTHER);…	P:GO:0007186; F:GO:0004930; F:GO:0004965; C:GO:0016021	P:G protein-coupled receptor signaling pathway; F:G protein-coupled receptor activity; F:G protein-coupled GABA receptor activity; C:integral component of membrane
gbr.8.26.t1	0	0	0	0	0	0	0	0	0	0	0	0	0	0	1	0	G-protein coupled receptor GRL101-like isoform X1	N	7	7	Intracellular	No	634	20	0	57.89	4	P:GO:0007186; F:GO:0004930; F:GO:0005515; C:GO:0016021	P:G protein-coupled receptor signaling pathway; F:G protein-coupled receptor activity; F:protein binding; C:integral component of membrane			IPR000276 (PRINTS); IPR003591 (SMART); IPR002172 (SMART); G3DSA:1.20.1070.10 (GENE3D); IPR000276 (PFAM); IPR036055 (G3DSA:4.10.400.GENE3D); IPR001611 (PFAM); IPR036055 (G3DSA:4.10.400.GENE3D); IPR032675 (G3DSA:3.80.10.GENE3D); PTHR24372 (PANTHER); PTHR24372:SF69 (PANTHER); IPR023415 (PROSITE_PATTERNS); IPR000276 (PROSITE_PATTERNS); CYTOPLASMIC_DOMAIN (PHOBIUS); CYTOPLASMIC_DOMAIN (PHOBIUS); NON_C…	P:GO:0007186; F:GO:0004930; F:GO:0005515; C:GO:0016021	P:G protein-coupled receptor signaling pathway; F:G protein-coupled receptor activity; F:protein binding; C:integral component of membrane
gbr.86.40.t1	0	0	0	0	0	0	0	0	0	0	0	0	0	0	0	1	melanocortin receptor 3-like isoform X1	N	7	6	Transmembrane	No	292	20	0	51.84	3	P:GO:0007186; F:GO:0004930; C:GO:0016021	P:G protein-coupled receptor signaling pathway; F:G protein-coupled receptor activity; C:integral component of membrane			PF13917 (PFAM); mobidb-lite (MOBIDB_LITE); mobidb-lite (MOBIDB_LITE); mobidb-lite (MOBIDB_LITE); mobidb-lite (MOBIDB_LITE); mobidb-lite (MOBIDB_LITE); PTHR31437 (PANTHER); IPR001878 (PROSITE_PROFILES)	F:GO:0003676; F:GO:0008270	F:nucleic acid binding; F:zinc ion binding
gbr.9.39.t1	0	0	0	0	0	0	0	0	0	0	0	0	0	0	0	1	gastrin/cholecystokinin type B receptor-like	N	3	3	UPS	UPS	286	20	5.76124e-32	69.41	3	P:GO:0007186; F:GO:0004930; C:GO:0016021	P:G protein-coupled receptor signaling pathway; F:G protein-coupled receptor activity; C:integral component of membrane			mobidb-lite (MOBIDB_LITE); mobidb-lite (MOBIDB_LITE); mobidb-lite (MOBIDB_LITE); mobidb-lite (MOBIDB_LITE); mobidb-lite (MOBIDB_LITE)	no GO terms	no GO terms
gbr.9.93.t1	0	0	0	0	0	0	0	0	0	0	0	0	0	0	0	1	frizzled-5	N	6	6	Intracellular	No	549	20	0	84.8	4	P:GO:0007166; F:GO:0004888; F:GO:0005515; C:GO:0016021	P:cell surface receptor signaling pathway; F:transmembrane signaling receptor activity; F:protein binding; C:integral component of membrane			mobidb-lite (MOBIDB_LITE); mobidb-lite (MOBIDB_LITE); mobidb-lite (MOBIDB_LITE); mobidb-lite (MOBIDB_LITE)	no GO terms	no GO terms
gbr.9.96.t1	0	0	0	0	0	0	0	0	0	0	0	0	0	0	0	1	frizzled 1/2/7	Y	7	7	Transmembrane	No	556	20	0	78.35	4	P:GO:0016055; F:GO:0005515; F:GO:0042813; C:GO:0016021	P:Wnt signaling pathway; F:protein binding; F:Wnt-activated receptor activity; C:integral component of membrane			IPR016137 (PRINTS); G3DSA:3.10.20.90 (GENE3D); G3DSA:1.10.167.10 (GENE3D); IPR036034 (G3DSA:2.30.42.GENE3D); IPR016137 (PFAM); IPR003109 (PFAM); IPR024066 (G3DSA:1.10.196.GENE3D); IPR003116 (PFAM); IPR011993 (G3DSA:2.30.29.GENE3D); IPR001478 (PFAM); G3DSA:3.10.20.90 (GENE3D); mobidb-lite (MOBIDB_LITE); mobidb-lite (MOBIDB_LITE); mobidb-lite (MOBIDB_LITE); mobidb-lite (MOBIDB_LITE); mobidb-lite (M…	P:GO:0007165; F:GO:0005515; F:GO:0030695	P:signal transduction; F:protein binding; F:GTPase regulator activity
gbr.93.21.t1	0	0	0	0	0	0	0	0	0	0	0	0	0	0	0	1	neuromedin-U receptor 2-like	N	5	4	Transmembrane	No	348	20	1.14155e-34	47.62	3	P:GO:0007186; F:GO:0004930; C:GO:0016021	P:G protein-coupled receptor signaling pathway; F:G protein-coupled receptor activity; C:integral component of membrane			IPR027846 (PFAM); mobidb-lite (MOBIDB_LITE); IPR027846 (PANTHER); CYTOPLASMIC_DOMAIN (PHOBIUS); TRANSMEMBRANE (PHOBIUS); NON_CYTOPLASMIC_DOMAIN (PHOBIUS); TRANSMEMBRANE (PHOBIUS); CYTOPLASMIC_DOMAIN (PHOBIUS); TMhelix (TMHMM); TMhelix (TMHMM)	no GO terms	no GO terms
gbr.98.83.t1	0	0	0	0	0	0	0	0	0	0	0	0	0	0	0	1	transmembrane protein 116-like	N	7	6	Transmembrane	No	391	20	0	61.36	3	P:GO:0007186; F:GO:0004930; C:GO:0016021	P:G protein-coupled receptor signaling pathway; F:G protein-coupled receptor activity; C:integral component of membrane			no IPS match	no IPS match	no IPS match
gbr.98.95.t1	0	0	0	0	0	0	0	0	0	0	0	0	0	0	0	1	histamine H2 receptor-like isoform X1	N	7	7	Transmembrane	No	597	20	0	67.87	3	P:GO:0007186; F:GO:0004930; C:GO:0016021	P:G protein-coupled receptor signaling pathway; F:G protein-coupled receptor activity; C:integral component of membrane	EC:4.2.1.1	Carbonic anhydrase	IPR001148 (SMART); G3DSA:1.20.1250.20 (GENE3D); IPR036398 (G3DSA:3.10.200.GENE3D); IPR001148 (PFAM); IPR018426 (PTHR18952:PANTHER); IPR023561 (PANTHER); IPR018338 (PROSITE_PATTERNS); NON_CYTOPLASMIC_DOMAIN (PHOBIUS); TRANSMEMBRANE (PHOBIUS); NON_CYTOPLASMIC_DOMAIN (PHOBIUS); CYTOPLASMIC_DOMAIN (PHOBIUS); NON_CYTOPLASMIC_DOMAIN (PHOBIUS); TRANSMEMBRANE (PHOBIUS); TRANSMEMBRANE (PHOBIUS); TRANSMEMB…	F:GO:0004089; F:GO:0008270	F:carbonate dehydratase activity; F:zinc ion binding
gbr.1.109.t1	0	0	0	0	0	0	0	0	0	0	0	0	0	0	0	0	allatostatin-A receptor-like	N	7	7	Intracellular	No	647	20	0	54.71	3	P:GO:0007186; F:GO:0004930; C:GO:0016021	P:G protein-coupled receptor signaling pathway; F:G protein-coupled receptor activity; C:integral component of membrane			IPR000276 (PRINTS); IPR000276 (SMART); IPR000276 (PFAM); G3DSA:1.20.1070.10 (GENE3D); mobidb-lite (MOBIDB_LITE); mobidb-lite (MOBIDB_LITE); PTHR24241:SF144 (PANTHER); PTHR24241 (PANTHER); IPR000276 (PROSITE_PATTERNS); NON_CYTOPLASMIC_DOMAIN (PHOBIUS); TRANSMEMBRANE (PHOBIUS); TRANSMEMBRANE (PHOBIUS); TRANSMEMBRANE (PHOBIUS); TRANSMEMBRANE (PHOBIUS); TRANSMEMBRANE (PHOBIUS); TRANSMEMBRANE (PHOBIUS…	P:GO:0007186; F:GO:0004930; C:GO:0016021	P:G protein-coupled receptor signaling pathway; F:G protein-coupled receptor activity; C:integral component of membrane
gbr.1.3.t1	0	0	0	0	0	0	0	0	0	0	0	0	0	0	0	0	prostaglandin E2 receptor EP4 subtype-like	N	4	3	Transmembrane	No	328	20	5.12489e-124	60.88	3	P:GO:0007186; F:GO:0004930; C:GO:0016021	P:G protein-coupled receptor signaling pathway; F:G protein-coupled receptor activity; C:integral component of membrane			IPR000276 (PFAM); G3DSA:1.20.1070.10 (GENE3D); mobidb-lite (MOBIDB_LITE); mobidb-lite (MOBIDB_LITE); mobidb-lite (MOBIDB_LITE); mobidb-lite (MOBIDB_LITE); IPR008365 (PANTHER); IPR000276 (PROSITE_PATTERNS); TRANSMEMBRANE (PHOBIUS); TRANSMEMBRANE (PHOBIUS); CYTOPLASMIC_DOMAIN (PHOBIUS); NON_CYTOPLASMIC_DOMAIN (PHOBIUS); CYTOPLASMIC_DOMAIN (PHOBIUS); TRANSMEMBRANE (PHOBIUS); NON_CYTOPLASMIC_DOMAIN (…	P:GO:0007186; F:GO:0004930; C:GO:0016021	P:G protein-coupled receptor signaling pathway; F:G protein-coupled receptor activity; C:integral component of membrane
gbr.10.50.t1	0	0	0	0	0	0	0	0	0	0	0	0	0	0	0	0	melatonin receptor type 1B-A-like	N	7	6	Transmembrane	No	384	20	0	65.59	3	P:GO:0007186; F:GO:0004930; C:GO:0016021	P:G protein-coupled receptor signaling pathway; F:G protein-coupled receptor activity; C:integral component of membrane			IPR000276 (PRINTS); IPR000276 (SMART); IPR000276 (PFAM); G3DSA:1.20.1070.10 (GENE3D); mobidb-lite (MOBIDB_LITE); mobidb-lite (MOBIDB_LITE); PTHR24228 (PANTHER); PTHR24228:SF29 (PANTHER); TRANSMEMBRANE (PHOBIUS); CYTOPLASMIC_DOMAIN (PHOBIUS); TRANSMEMBRANE (PHOBIUS); TRANSMEMBRANE (PHOBIUS); CYTOPLASMIC_DOMAIN (PHOBIUS); CYTOPLASMIC_DOMAIN (PHOBIUS); NON_CYTOPLASMIC_DOMAIN (PHOBIUS); NON_CYTOPLASM…	P:GO:0007186; F:GO:0004930; C:GO:0016021	P:G protein-coupled receptor signaling pathway; F:G protein-coupled receptor activity; C:integral component of membrane
gbr.100.31.t1	0	0	0	0	0	0	0	0	0	0	0	0	0	0	0	0	G-protein coupled receptor GRL101-like isoform X2	N	7	7	Intracellular	No	798	20	0	59.58	5	P:GO:0007186; F:GO:0004930; F:GO:0005515; F:GO:0016500; C:GO:0016021	P:G protein-coupled receptor signaling pathway; F:G protein-coupled receptor activity; F:protein binding; F:protein-hormone receptor activity; C:integral component of membrane			IPR002131 (PRINTS); IPR000276 (PRINTS); IPR003591 (SMART); IPR032675 (G3DSA:3.80.10.GENE3D); IPR001611 (PFAM); IPR032675 (G3DSA:3.80.10.GENE3D); IPR000276 (PFAM); G3DSA:1.20.1070.10 (GENE3D); PTHR24372 (PANTHER); PTHR24372 (PANTHER); PTHR24372:SF69 (PANTHER); PTHR24372:SF69 (PANTHER); PTHR24372 (PANTHER); IPR000276 (PROSITE_PATTERNS); TRANSMEMBRANE (PHOBIUS); CYTOPLASMIC_DOMAIN (PHOBIUS); CYTOPLA…	P:GO:0007186; F:GO:0004930; F:GO:0005515; F:GO:0016500; C:GO:0016021	P:G protein-coupled receptor signaling pathway; F:G protein-coupled receptor activity; F:protein binding; F:protein-hormone receptor activity; C:integral component of membrane
gbr.100.50.t1	0	0	0	0	0	0	0	0	0	0	0	0	0	0	0	0	adhesion G protein-coupled receptor L4-like	Y	7	7	Signal peptide	No	984	20	0	52.56	4	P:GO:0007166; P:GO:0007186; F:GO:0004930; C:GO:0016021	P:cell surface receptor signaling pathway; P:G protein-coupled receptor signaling pathway; F:G protein-coupled receptor activity; C:integral component of membrane			IPR000832 (PRINTS); IPR000539 (SMART); IPR001212 (PFAM); IPR000832 (PFAM); G3DSA:1.20.1070.10 (GENE3D); PTHR45902 (PANTHER); IPR001212 (PROSITE_PATTERNS); TRANSMEMBRANE (PHOBIUS); NON_CYTOPLASMIC_DOMAIN (PHOBIUS); SIGNAL_PEPTIDE (PHOBIUS); CYTOPLASMIC_DOMAIN (PHOBIUS); TRANSMEMBRANE (PHOBIUS); TRANSMEMBRANE (PHOBIUS); SIGNAL_PEPTIDE_H_REGION (PHOBIUS); CYTOPLASMIC_DOMAIN (PHOBIUS); SIGNAL_PEPTIDE…	P:GO:0007166; P:GO:0007186; F:GO:0004888; F:GO:0004930; C:GO:0016020; C:GO:0016021	P:cell surface receptor signaling pathway; P:G protein-coupled receptor signaling pathway; F:transmembrane signaling receptor activity; F:G protein-coupled receptor activity; C:membrane; C:integral component of membrane
gbr.101.42.t1	0	0	0	0	0	0	0	0	0	0	0	0	0	0	0	0	muscarinic acetylcholine receptor M3-like	N	9	8	Transmembrane	No	719	20	0	58.99	3	P:GO:0007186; F:GO:0004930; C:GO:0016021	P:G protein-coupled receptor signaling pathway; F:G protein-coupled receptor activity; C:integral component of membrane			IPR000276 (PRINTS); IPR000276 (PFAM); G3DSA:1.20.1070.10 (GENE3D); IPR000276 (PFAM); G3DSA:1.20.1070.10 (GENE3D); IPR000276 (PFAM); G3DSA:1.20.1070.10 (GENE3D); mobidb-lite (MOBIDB_LITE); mobidb-lite (MOBIDB_LITE); mobidb-lite (MOBIDB_LITE); mobidb-lite (MOBIDB_LITE); PTHR24248 (PANTHER); TRANSMEMBRANE (PHOBIUS); CYTOPLASMIC_DOMAIN (PHOBIUS); TRANSMEMBRANE (PHOBIUS); NON_CYTOPLASMIC_DOMAIN (PHOBI…	P:GO:0007186; F:GO:0004930; C:GO:0016021	P:G protein-coupled receptor signaling pathway; F:G protein-coupled receptor activity; C:integral component of membrane
gbr.101.43.t1	0	0	0	0	0	0	0	0	0	0	0	0	0	0	0	0	muscarinic acetylcholine receptor M3-like	N	7	7	Transmembrane	No	443	20	0	53.78	3	P:GO:0007186; F:GO:0004930; C:GO:0016021	P:G protein-coupled receptor signaling pathway; F:G protein-coupled receptor activity; C:integral component of membrane			IPR000276 (PRINTS); IPR000276 (SMART); IPR000276 (PFAM); G3DSA:1.20.1070.10 (GENE3D); G3DSA:1.20.120.10 (GENE3D); PTHR24248 (PANTHER); NON_CYTOPLASMIC_DOMAIN (PHOBIUS); TRANSMEMBRANE (PHOBIUS); CYTOPLASMIC_DOMAIN (PHOBIUS); TRANSMEMBRANE (PHOBIUS); TRANSMEMBRANE (PHOBIUS); NON_CYTOPLASMIC_DOMAIN (PHOBIUS); TRANSMEMBRANE (PHOBIUS); NON_CYTOPLASMIC_DOMAIN (PHOBIUS); CYTOPLASMIC_DOMAIN (PHOBIUS); CY…	P:GO:0007186; F:GO:0004930; C:GO:0016021	P:G protein-coupled receptor signaling pathway; F:G protein-coupled receptor activity; C:integral component of membrane
gbr.103.29.t1	0	0	0	0	0	0	0	0	0	0	0	0	0	0	0	0	adhesion G-protein coupled receptor D1-like	N	7	7	UPS	UPS	868	20	0	58.69	4	P:GO:0007166; P:GO:0007186; F:GO:0004930; C:GO:0016021	P:cell surface receptor signaling pathway; P:G protein-coupled receptor signaling pathway; F:G protein-coupled receptor activity; C:integral component of membrane			IPR000832 (PRINTS); IPR000203 (SMART); IPR001304 (PFAM); G3DSA:2.60.220.50 (GENE3D); IPR000203 (PFAM); G3DSA:1.20.1070.10 (GENE3D); IPR000832 (PFAM); IPR016186 (G3DSA:3.10.100.GENE3D); PTHR12011:SF347 (PANTHER); PTHR12011 (PANTHER); IPR017983 (PROSITE_PATTERNS); NON_CYTOPLASMIC_DOMAIN (PHOBIUS); CYTOPLASMIC_DOMAIN (PHOBIUS); CYTOPLASMIC_DOMAIN (PHOBIUS); CYTOPLASMIC_DOMAIN (PHOBIUS); TRANSMEMBRAN…	P:GO:0007166; P:GO:0007186; F:GO:0004888; F:GO:0004930; C:GO:0016021	P:cell surface receptor signaling pathway; P:G protein-coupled receptor signaling pathway; F:transmembrane signaling receptor activity; F:G protein-coupled receptor activity; C:integral component of membrane
gbr.103.34.t1	0	0	0	0	0	0	0	0	0	0	0	0	0	0	0	0	adhesion G-protein coupled receptor D1-like	Y	6	6	Intracellular	No	735	20	0	57.01	4	P:GO:0007166; P:GO:0007186; F:GO:0004930; C:GO:0016021	P:cell surface receptor signaling pathway; P:G protein-coupled receptor signaling pathway; F:G protein-coupled receptor activity; C:integral component of membrane			IPR000832 (PRINTS); IPR000203 (SMART); IPR000203 (PFAM); G3DSA:1.20.1070.10 (GENE3D); G3DSA:2.60.220.50 (GENE3D); IPR000832 (PFAM); IPR032471 (PFAM); PTHR12011 (PANTHER); IPR017983 (PROSITE_PATTERNS); TRANSMEMBRANE (PHOBIUS); CYTOPLASMIC_DOMAIN (PHOBIUS); NON_CYTOPLASMIC_DOMAIN (PHOBIUS); CYTOPLASMIC_DOMAIN (PHOBIUS); TRANSMEMBRANE (PHOBIUS); TRANSMEMBRANE (PHOBIUS); NON_CYTOPLASMIC_DOMAIN (PHOBI…	P:GO:0007166; P:GO:0007186; F:GO:0004888; F:GO:0004930; C:GO:0016021	P:cell surface receptor signaling pathway; P:G protein-coupled receptor signaling pathway; F:transmembrane signaling receptor activity; F:G protein-coupled receptor activity; C:integral component of membrane
gbr.105.21.t1	0	0	0	0	0	0	0	0	0	0	0	0	0	0	0	0	muscarinic acetylcholine receptor M3-like	N	6	5	Transmembrane	No	554	20	0	52.56	3	P:GO:0007186; F:GO:0004930; C:GO:0016021	P:G protein-coupled receptor signaling pathway; F:G protein-coupled receptor activity; C:integral component of membrane			IPR000276 (PRINTS); IPR000276 (PFAM); G3DSA:1.20.1070.10 (GENE3D); G3DSA:1.10.530.40 (GENE3D); mobidb-lite (MOBIDB_LITE); mobidb-lite (MOBIDB_LITE); mobidb-lite (MOBIDB_LITE); mobidb-lite (MOBIDB_LITE); mobidb-lite (MOBIDB_LITE); PTHR24247 (PANTHER); PTHR24247:SF195 (PANTHER); IPR000276 (PROSITE_PATTERNS); NON_CYTOPLASMIC_DOMAIN (PHOBIUS); TRANSMEMBRANE (PHOBIUS); CYTOPLASMIC_DOMAIN (PHOBIUS); NO…	P:GO:0007186; F:GO:0004930; C:GO:0016021	P:G protein-coupled receptor signaling pathway; F:G protein-coupled receptor activity; C:integral component of membrane
gbr.106.54.t1	0	0	0	0	0	0	0	0	0	0	0	0	0	0	0	0	adhesion G-protein coupled receptor D1-like	N	7	7	Intracellular	No	547	20	0	61.7	4	P:GO:0007166; P:GO:0007186; F:GO:0004930; C:GO:0016021	P:cell surface receptor signaling pathway; P:G protein-coupled receptor signaling pathway; F:G protein-coupled receptor activity; C:integral component of membrane			IPR000832 (PRINTS); IPR000203 (SMART); IPR000832 (PFAM); IPR000203 (PFAM); G3DSA:2.60.220.50 (GENE3D); G3DSA:1.20.1070.10 (GENE3D); PTHR12011 (PANTHER); TRANSMEMBRANE (PHOBIUS); CYTOPLASMIC_DOMAIN (PHOBIUS); CYTOPLASMIC_DOMAIN (PHOBIUS); TRANSMEMBRANE (PHOBIUS); CYTOPLASMIC_DOMAIN (PHOBIUS); TRANSMEMBRANE (PHOBIUS); NON_CYTOPLASMIC_DOMAIN (PHOBIUS); NON_CYTOPLASMIC_DOMAIN (PHOBIUS); TRANSMEMBRANE…	P:GO:0007166; P:GO:0007186; F:GO:0004888; F:GO:0004930; C:GO:0016021	P:cell surface receptor signaling pathway; P:G protein-coupled receptor signaling pathway; F:transmembrane signaling receptor activity; F:G protein-coupled receptor activity; C:integral component of membrane
gbr.107.15.t1	0	0	0	0	0	0	0	0	0	0	0	0	0	0	0	0	uncharacterized protein LOC110977874 isoform X1	Y	7	7	Signal peptide	No	1403	20	0	70.86	4	P:GO:0007166; P:GO:0007186; F:GO:0004930; C:GO:0016021	P:cell surface receptor signaling pathway; P:G protein-coupled receptor signaling pathway; F:G protein-coupled receptor activity; C:integral component of membrane			IPR000832 (PRINTS); IPR000203 (SMART); IPR000832 (PFAM); G3DSA:1.20.1070.10 (GENE3D); G3DSA:2.60.220.50 (GENE3D); IPR000203 (PFAM); mobidb-lite (MOBIDB_LITE); mobidb-lite (MOBIDB_LITE); PTHR47767 (PANTHER); SIGNAL_PEPTIDE_C_REGION (PHOBIUS); TRANSMEMBRANE (PHOBIUS); SIGNAL_PEPTIDE_H_REGION (PHOBIUS); SIGNAL_PEPTIDE_N_REGION (PHOBIUS); TRANSMEMBRANE (PHOBIUS); NON_CYTOPLASMIC_DOMAIN (PHOBIUS); TRA…	P:GO:0007166; P:GO:0007186; F:GO:0004888; F:GO:0004930; C:GO:0016021	P:cell surface receptor signaling pathway; P:G protein-coupled receptor signaling pathway; F:transmembrane signaling receptor activity; F:G protein-coupled receptor activity; C:integral component of membrane
gbr.11.124.t1	0	0	0	0	0	0	0	0	0	0	0	0	0	0	0	0	tyramine receptor 1-like	N	7	6	Transmembrane	No	371	20	0	55.47	3	P:GO:0007186; F:GO:0004930; C:GO:0016021	P:G protein-coupled receptor signaling pathway; F:G protein-coupled receptor activity; C:integral component of membrane			IPR000276 (PRINTS); G3DSA:1.20.1070.10 (GENE3D); G3DSA:1.20.1070.10 (GENE3D); IPR000276 (PFAM); PTHR22752 (PANTHER); IPR000276 (PROSITE_PATTERNS); TRANSMEMBRANE (PHOBIUS); TRANSMEMBRANE (PHOBIUS); NON_CYTOPLASMIC_DOMAIN (PHOBIUS); CYTOPLASMIC_DOMAIN (PHOBIUS); TRANSMEMBRANE (PHOBIUS); NON_CYTOPLASMIC_DOMAIN (PHOBIUS); CYTOPLASMIC_DOMAIN (PHOBIUS); TRANSMEMBRANE (PHOBIUS); CYTOPLASMIC_DOMAIN (PHOB…	P:GO:0007186; F:GO:0004930; C:GO:0016021	P:G protein-coupled receptor signaling pathway; F:G protein-coupled receptor activity; C:integral component of membrane
gbr.11.33.t1	0	0	0	0	0	0	0	0	0	0	0	0	0	0	0	0	beta-1 adrenergic receptor-like	N	7	6	Transmembrane	No	336	20	0	58.28	3	P:GO:0007186; F:GO:0004930; C:GO:0016021	P:G protein-coupled receptor signaling pathway; F:G protein-coupled receptor activity; C:integral component of membrane			IPR000276 (PRINTS); IPR000276 (SMART); G3DSA:1.20.1070.10 (GENE3D); IPR000276 (PFAM); PTHR24247:SF239 (PANTHER); PTHR24247 (PANTHER); IPR000276 (PROSITE_PATTERNS); TRANSMEMBRANE (PHOBIUS); TRANSMEMBRANE (PHOBIUS); NON_CYTOPLASMIC_DOMAIN (PHOBIUS); TRANSMEMBRANE (PHOBIUS); NON_CYTOPLASMIC_DOMAIN (PHOBIUS); CYTOPLASMIC_DOMAIN (PHOBIUS); CYTOPLASMIC_DOMAIN (PHOBIUS); NON_CYTOPLASMIC_DOMAIN (PHOBIUS)…	P:GO:0007186; F:GO:0004930; C:GO:0016021	P:G protein-coupled receptor signaling pathway; F:G protein-coupled receptor activity; C:integral component of membrane
gbr.11.39.t1	0	0	0	0	0	0	0	0	0	0	0	0	0	0	0	0	gamma-aminobutyric acid type B receptor subunit 2-like	Y	7	7	Signal peptide	No	772	20	0	63.51	3	P:GO:0007186; F:GO:0004965; C:GO:0016021	P:G protein-coupled receptor signaling pathway; F:G protein-coupled GABA receptor activity; C:integral component of membrane			PR01176 (PRINTS); PR01177 (PRINTS); G3DSA:3.40.50.2300 (GENE3D); IPR001828 (PFAM); IPR017978 (PFAM); G3DSA:3.40.50.2300 (GENE3D); IPR002455 (PANTHER); PTHR10519:SF20 (PANTHER); SIGNAL_PEPTIDE_N_REGION (PHOBIUS); CYTOPLASMIC_DOMAIN (PHOBIUS); TRANSMEMBRANE (PHOBIUS); NON_CYTOPLASMIC_DOMAIN (PHOBIUS); TRANSMEMBRANE (PHOBIUS); SIGNAL_PEPTIDE_C_REGION (PHOBIUS); TRANSMEMBRANE (PHOBIUS); SIGNAL_PEPTID…	P:GO:0007186; F:GO:0004930; F:GO:0004965; C:GO:0016021	P:G protein-coupled receptor signaling pathway; F:G protein-coupled receptor activity; F:G protein-coupled GABA receptor activity; C:integral component of membrane
gbr.11.80.t1	0	0	0	0	0	0	0	0	0	0	0	0	0	0	0	0	trissin receptor-like	N	15	14	Transmembrane	No	1003	20	0	59.68	3	P:GO:0007186; F:GO:0004930; C:GO:0016021	P:G protein-coupled receptor signaling pathway; F:G protein-coupled receptor activity; C:integral component of membrane			IPR000276 (PRINTS); IPR000276 (SMART); IPR000276 (PFAM); PF13347 (PFAM); G3DSA:1.20.1070.10 (GENE3D); G3DSA:1.20.1250.20 (GENE3D); mobidb-lite (MOBIDB_LITE); mobidb-lite (MOBIDB_LITE); mobidb-lite (MOBIDB_LITE); mobidb-lite (MOBIDB_LITE); PTHR24243 (PANTHER); PTHR24243:SF211 (PANTHER); IPR000276 (PROSITE_PATTERNS); CYTOPLASMIC_DOMAIN (PHOBIUS); TRANSMEMBRANE (PHOBIUS); TRANSMEMBRANE (PHOBIUS); TR…	P:GO:0007186; F:GO:0004930; C:GO:0016021	P:G protein-coupled receptor signaling pathway; F:G protein-coupled receptor activity; C:integral component of membrane
gbr.11.91.t1	0	0	0	0	0	0	0	0	0	0	0	0	0	0	0	0	prostaglandin D2 receptor	N	5	4	Transmembrane	No	628	20	0	51.6	3	P:GO:0007186; F:GO:0004930; C:GO:0016021	P:G protein-coupled receptor signaling pathway; F:G protein-coupled receptor activity; C:integral component of membrane			IPR000276 (PRINTS); IPR000276 (PFAM); mobidb-lite (MOBIDB_LITE); PTHR11866:SF16 (PANTHER); IPR008365 (PANTHER); IPR000276 (PROSITE_PATTERNS); TRANSMEMBRANE (PHOBIUS); TRANSMEMBRANE (PHOBIUS); TRANSMEMBRANE (PHOBIUS); TRANSMEMBRANE (PHOBIUS); NON_CYTOPLASMIC_DOMAIN (PHOBIUS); NON_CYTOPLASMIC_DOMAIN (PHOBIUS); CYTOPLASMIC_DOMAIN (PHOBIUS); NON_CYTOPLASMIC_DOMAIN (PHOBIUS); NON_CYTOPLASMIC_DOMAIN (P…	P:GO:0007186; F:GO:0004930; C:GO:0016021	P:G protein-coupled receptor signaling pathway; F:G protein-coupled receptor activity; C:integral component of membrane
gbr.110.54.t1	0	0	0	0	0	0	0	0	0	0	0	0	0	0	0	0	protein trapped in endoderm-1	N	7	6	Transmembrane	No	360	20	0	53.26	3	P:GO:0007186; F:GO:0004930; C:GO:0016021	P:G protein-coupled receptor signaling pathway; F:G protein-coupled receptor activity; C:integral component of membrane			IPR000276 (PRINTS); IPR000276 (SMART); IPR000276 (PFAM); G3DSA:1.20.1070.10 (GENE3D); mobidb-lite (MOBIDB_LITE); PTHR24228 (PANTHER); PTHR24228:SF29 (PANTHER); IPR000276 (PROSITE_PATTERNS); TRANSMEMBRANE (PHOBIUS); TRANSMEMBRANE (PHOBIUS); TRANSMEMBRANE (PHOBIUS); CYTOPLASMIC_DOMAIN (PHOBIUS); NON_CYTOPLASMIC_DOMAIN (PHOBIUS); NON_CYTOPLASMIC_DOMAIN (PHOBIUS); TRANSMEMBRANE (PHOBIUS); CYTOPLASMIC…	P:GO:0007186; F:GO:0004930; C:GO:0016021	P:G protein-coupled receptor signaling pathway; F:G protein-coupled receptor activity; C:integral component of membrane
gbr.110.56.t1	0	0	0	0	0	0	0	0	0	0	0	0	0	0	0	0	G-protein coupled receptor Mth-like	Y	7	7	Signal peptide	No	1025	20	8.73026e-142	45.23	4	P:GO:0007166; P:GO:0007186; F:GO:0004930; C:GO:0016021	P:cell surface receptor signaling pathway; P:G protein-coupled receptor signaling pathway; F:G protein-coupled receptor activity; C:integral component of membrane			IPR000832 (PFAM); G3DSA:1.20.1070.10 (GENE3D); mobidb-lite (MOBIDB_LITE); mobidb-lite (MOBIDB_LITE); PTHR45902 (PANTHER); TRANSMEMBRANE (PHOBIUS); NON_CYTOPLASMIC_DOMAIN (PHOBIUS); NON_CYTOPLASMIC_DOMAIN (PHOBIUS); SIGNAL_PEPTIDE_H_REGION (PHOBIUS); NON_CYTOPLASMIC_DOMAIN (PHOBIUS); TRANSMEMBRANE (PHOBIUS); TRANSMEMBRANE (PHOBIUS); TRANSMEMBRANE (PHOBIUS); SIGNAL_PEPTIDE_C_REGION (PHOBIUS); SIGNA…	P:GO:0007166; P:GO:0007186; F:GO:0004888; F:GO:0004930; C:GO:0016021	P:cell surface receptor signaling pathway; P:G protein-coupled receptor signaling pathway; F:transmembrane signaling receptor activity; F:G protein-coupled receptor activity; C:integral component of membrane
gbr.111.42.t1	0	0	0	0	0	0	0	0	0	0	0	0	0	0	0	0	elongator complex protein 4-like	N	6	5	Transmembrane	No	735	20	0	69.63	5	P:GO:0002098; P:GO:0007186; F:GO:0004930; C:GO:0016021; C:GO:0033588	P:tRNA wobble uridine modification; P:G protein-coupled receptor signaling pathway; F:G protein-coupled receptor activity; C:integral component of membrane; C:elongator holoenzyme complex			IPR000276 (PRINTS); IPR000276 (PFAM); G3DSA:3.40.50.300 (GENE3D); IPR008728 (PFAM); mobidb-lite (MOBIDB_LITE); IPR008728 (PANTHER); IPR000276 (PROSITE_PATTERNS); TRANSMEMBRANE (PHOBIUS); TRANSMEMBRANE (PHOBIUS); TRANSMEMBRANE (PHOBIUS); TRANSMEMBRANE (PHOBIUS); NON_CYTOPLASMIC_DOMAIN (PHOBIUS); CYTOPLASMIC_DOMAIN (PHOBIUS); TRANSMEMBRANE (PHOBIUS); CYTOPLASMIC_DOMAIN (PHOBIUS); CYTOPLASMIC_DOMAIN…	P:GO:0002098; P:GO:0007186; F:GO:0004930; C:GO:0016021; C:GO:0033588	P:tRNA wobble uridine modification; P:G protein-coupled receptor signaling pathway; F:G protein-coupled receptor activity; C:integral component of membrane; C:elongator holoenzyme complex
gbr.111.60.t1	0	0	0	0	0	0	0	0	0	0	0	0	0	0	0	0	adhesion G-protein coupled receptor D1-like isoform X1	N	7	7	Intracellular	No	730	20	0	70.91	5	P:GO:0007166; P:GO:0007186; F:GO:0004930; F:GO:0005525; C:GO:0016021	P:cell surface receptor signaling pathway; P:G protein-coupled receptor signaling pathway; F:G protein-coupled receptor activity; F:GTP binding; C:integral component of membrane			IPR000832 (PRINTS); SM00173 (SMART); IPR000203 (SMART); G3DSA:3.40.50.300 (GENE3D); G3DSA:3.40.50.300 (GENE3D); G3DSA:2.60.220.50 (GENE3D); G3DSA:1.20.1070.10 (GENE3D); IPR000203 (PFAM); IPR000832 (PFAM); PTHR12011 (PANTHER); IPR017983 (PROSITE_PATTERNS); CYTOPLASMIC_DOMAIN (PHOBIUS); CYTOPLASMIC_DOMAIN (PHOBIUS); TRANSMEMBRANE (PHOBIUS); CYTOPLASMIC_DOMAIN (PHOBIUS); NON_CYTOPLASMIC_DOMAIN (PHOB…	P:GO:0007165; P:GO:0007166; P:GO:0007186; F:GO:0004888; F:GO:0004930; F:GO:0005525; C:GO:0016020; C:GO:0016021	P:signal transduction; P:cell surface receptor signaling pathway; P:G protein-coupled receptor signaling pathway; F:transmembrane signaling receptor activity; F:G protein-coupled receptor activity; F:GTP binding; C:membrane; C:integral component of membrane
gbr.112.6.t1	0	0	0	0	0	0	0	0	0	0	0	0	0	0	0	0	neuromedin-U receptor 2-like	N	7	7	Transmembrane	No	406	20	0	66.15	3	P:GO:0007186; F:GO:0004930; C:GO:0016021	P:G protein-coupled receptor signaling pathway; F:G protein-coupled receptor activity; C:integral component of membrane			IPR000276 (PRINTS); IPR000276 (SMART); G3DSA:1.20.1070.10 (GENE3D); IPR000276 (PFAM); PTHR24243:SF214 (PANTHER); PTHR24243 (PANTHER); IPR000276 (PROSITE_PATTERNS); TRANSMEMBRANE (PHOBIUS); CYTOPLASMIC_DOMAIN (PHOBIUS); NON_CYTOPLASMIC_DOMAIN (PHOBIUS); TRANSMEMBRANE (PHOBIUS); NON_CYTOPLASMIC_DOMAIN (PHOBIUS); NON_CYTOPLASMIC_DOMAIN (PHOBIUS); TRANSMEMBRANE (PHOBIUS); NON_CYTOPLASMIC_DOMAIN (PHOB…	P:GO:0007186; F:GO:0004930; C:GO:0016021	P:G protein-coupled receptor signaling pathway; F:G protein-coupled receptor activity; C:integral component of membrane
gbr.114.25.t1	0	0	0	0	0	0	0	0	0	0	0	0	0	0	0	0	galanin receptor type 2-like	N	4	4	Transmembrane	No	797	20	0	67.06	3	P:GO:0007186; F:GO:0004930; C:GO:0016021	P:G protein-coupled receptor signaling pathway; F:G protein-coupled receptor activity; C:integral component of membrane			IPR000276 (PRINTS); IPR008979 (G3DSA:2.60.120.GENE3D); IPR000276 (PFAM); G3DSA:1.20.1070.10 (GENE3D); mobidb-lite (MOBIDB_LITE); mobidb-lite (MOBIDB_LITE); PTHR45698:SF1 (PANTHER); PTHR45698 (PANTHER); IPR000276 (PROSITE_PATTERNS); SIGNAL_PEPTIDE_C_REGION (PHOBIUS); CYTOPLASMIC_DOMAIN (PHOBIUS); CYTOPLASMIC_DOMAIN (PHOBIUS); NON_CYTOPLASMIC_DOMAIN (PHOBIUS); SIGNAL_PEPTIDE (PHOBIUS); SIGNAL_PEPTI…	P:GO:0007186; F:GO:0004930; C:GO:0016021	P:G protein-coupled receptor signaling pathway; F:G protein-coupled receptor activity; C:integral component of membrane
gbr.115.11.t1	0	0	0	0	0	0	0	0	0	0	0	0	0	0	0	0	adhesion G-protein coupled receptor D1-like	N	8	8	Intracellular	No	878	20	0	62.44	4	P:GO:0007166; P:GO:0007186; F:GO:0004930; C:GO:0016021	P:cell surface receptor signaling pathway; P:G protein-coupled receptor signaling pathway; F:G protein-coupled receptor activity; C:integral component of membrane			IPR000832 (PRINTS); IPR000203 (SMART); IPR001304 (SMART); IPR000203 (PFAM); IPR000832 (PFAM); IPR001304 (PFAM); G3DSA:2.60.220.50 (GENE3D); G3DSA:1.20.1070.10 (GENE3D); IPR016186 (G3DSA:3.10.100.GENE3D); mobidb-lite (MOBIDB_LITE); mobidb-lite (MOBIDB_LITE); PTHR12011 (PANTHER); CYTOPLASMIC_DOMAIN (PHOBIUS); NON_CYTOPLASMIC_DOMAIN (PHOBIUS); TRANSMEMBRANE (PHOBIUS); NON_CYTOPLASMIC_DOMAIN (PHOBIUS…	P:GO:0007166; P:GO:0007186; F:GO:0004888; F:GO:0004930; C:GO:0016021	P:cell surface receptor signaling pathway; P:G protein-coupled receptor signaling pathway; F:transmembrane signaling receptor activity; F:G protein-coupled receptor activity; C:integral component of membrane
gbr.117.13.t1	0	0	0	0	0	0	0	0	0	0	0	0	0	0	0	0	muscarinic acetylcholine receptor M2-like	N	7	6	Transmembrane	No	338	20	0	62.42	3	P:GO:0007186; F:GO:0004930; C:GO:0016021	P:G protein-coupled receptor signaling pathway; F:G protein-coupled receptor activity; C:integral component of membrane			IPR000276 (PRINTS); IPR000276 (PFAM); G3DSA:1.20.1070.10 (GENE3D); PTHR45698 (PANTHER); PTHR45698:SF1 (PANTHER); IPR000276 (PROSITE_PATTERNS); CYTOPLASMIC_DOMAIN (PHOBIUS); TRANSMEMBRANE (PHOBIUS); NON_CYTOPLASMIC_DOMAIN (PHOBIUS); TRANSMEMBRANE (PHOBIUS); CYTOPLASMIC_DOMAIN (PHOBIUS); NON_CYTOPLASMIC_DOMAIN (PHOBIUS); TRANSMEMBRANE (PHOBIUS); CYTOPLASMIC_DOMAIN (PHOBIUS); TRANSMEMBRANE (PHOBIUS)…	P:GO:0007186; F:GO:0004930; C:GO:0016021	P:G protein-coupled receptor signaling pathway; F:G protein-coupled receptor activity; C:integral component of membrane
gbr.119.43.t1	0	0	0	0	0	0	0	0	0	0	0	0	0	0	0	0	putative adenosine receptor A3-like	N	6	5	Transmembrane	No	363	20	0	58.73	3	P:GO:0007186; F:GO:0004930; C:GO:0016021	P:G protein-coupled receptor signaling pathway; F:G protein-coupled receptor activity; C:integral component of membrane			IPR000276 (PRINTS); IPR000276 (SMART); G3DSA:1.20.1070.10 (GENE3D); IPR000276 (PFAM); PTHR24247:SF104 (PANTHER); PTHR24247 (PANTHER); NON_CYTOPLASMIC_DOMAIN (PHOBIUS); CYTOPLASMIC_DOMAIN (PHOBIUS); NON_CYTOPLASMIC_DOMAIN (PHOBIUS); CYTOPLASMIC_DOMAIN (PHOBIUS); TRANSMEMBRANE (PHOBIUS); NON_CYTOPLASMIC_DOMAIN (PHOBIUS); CYTOPLASMIC_DOMAIN (PHOBIUS); NON_CYTOPLASMIC_DOMAIN (PHOBIUS); TRANSMEMBRANE …	P:GO:0007186; F:GO:0004930; C:GO:0016021	P:G protein-coupled receptor signaling pathway; F:G protein-coupled receptor activity; C:integral component of membrane
gbr.12.54.t1	0	0	0	0	0	0	0	0	0	0	0	0	0	0	0	0	muscarinic acetylcholine receptor M3	N	7	6	Transmembrane	No	574	20	0	60.58	3	P:GO:0007186; F:GO:0016907; C:GO:0005887	P:G protein-coupled receptor signaling pathway; F:G protein-coupled acetylcholine receptor activity; C:integral component of plasma membrane			IPR000995 (PRINTS); IPR000276 (PRINTS); G3DSA:1.20.1070.10 (GENE3D); IPR000276 (PFAM); G3DSA:1.20.1070.10 (GENE3D); mobidb-lite (MOBIDB_LITE); mobidb-lite (MOBIDB_LITE); mobidb-lite (MOBIDB_LITE); mobidb-lite (MOBIDB_LITE); PTHR24247:SF183 (PANTHER); PTHR24247 (PANTHER); IPR000276 (PROSITE_PATTERNS); TRANSMEMBRANE (PHOBIUS); TRANSMEMBRANE (PHOBIUS); TRANSMEMBRANE (PHOBIUS); NON_CYTOPLASMIC_DOMAIN…	P:GO:0007186; F:GO:0004930; F:GO:0016907; C:GO:0005887; C:GO:0016021	P:G protein-coupled receptor signaling pathway; F:G protein-coupled receptor activity; F:G protein-coupled acetylcholine receptor activity; C:integral component of plasma membrane; C:integral component of membrane
gbr.120.52.t1	0	0	0	0	0	0	0	0	0	0	0	0	0	0	0	0	dimethylglycine dehydrogenase, mitochondrial-like	N	7	7	Intracellular	No	886	20	0	76.06	5	P:GO:0007166; P:GO:0007186; F:GO:0004930; F:GO:0005515; C:GO:0016021	P:cell surface receptor signaling pathway; P:G protein-coupled receptor signaling pathway; F:G protein-coupled receptor activity; F:protein binding; C:integral component of membrane			IPR000203 (SMART); G3DSA:2.40.30.110 (GENE3D); IPR027266 (G3DSA:3.30.1360.GENE3D); IPR000203 (PFAM); IPR013977 (PFAM); G3DSA:3.30.70.1400 (GENE3D); IPR006222 (PFAM); IPR000832 (PFAM); G3DSA:2.60.220.50 (GENE3D); G3DSA:1.20.1070.10 (GENE3D); PTHR43757:SF4 (PANTHER); PTHR43757 (PANTHER); TRANSMEMBRANE (PHOBIUS); NON_CYTOPLASMIC_DOMAIN (PHOBIUS); NON_CYTOPLASMIC_DOMAIN (PHOBIUS); NON_CYTOPLASMIC_DOM…	P:GO:0007166; P:GO:0007186; F:GO:0004888; F:GO:0004930; F:GO:0005515; C:GO:0016021	P:cell surface receptor signaling pathway; P:G protein-coupled receptor signaling pathway; F:transmembrane signaling receptor activity; F:G protein-coupled receptor activity; F:protein binding; C:integral component of membrane
gbr.122.44.t1	0	0	0	0	0	0	0	0	0	0	0	0	0	0	0	0	gamma-aminobutyric acid type B receptor subunit 2-like	Y	7	7	Signal peptide	No	757	20	0	74.23	3	P:GO:0007186; F:GO:0004965; C:GO:0016021	P:G protein-coupled receptor signaling pathway; F:G protein-coupled GABA receptor activity; C:integral component of membrane			PR01176 (PRINTS); PR01177 (PRINTS); IPR017978 (PFAM); G3DSA:3.40.50.2300 (GENE3D); IPR001828 (PFAM); G3DSA:3.40.50.2300 (GENE3D); G3DSA:3.40.50.2300 (GENE3D); PTHR10519:SF20 (PANTHER); IPR002455 (PANTHER); TRANSMEMBRANE (PHOBIUS); TRANSMEMBRANE (PHOBIUS); CYTOPLASMIC_DOMAIN (PHOBIUS); TRANSMEMBRANE (PHOBIUS); TRANSMEMBRANE (PHOBIUS); CYTOPLASMIC_DOMAIN (PHOBIUS); SIGNAL_PEPTIDE_H_REGION (PHOBIUS)…	P:GO:0007186; F:GO:0004930; F:GO:0004965; C:GO:0016021	P:G protein-coupled receptor signaling pathway; F:G protein-coupled receptor activity; F:G protein-coupled GABA receptor activity; C:integral component of membrane
gbr.125.2.t1	0	0	0	0	0	0	0	0	0	0	0	0	0	0	0	0	adhesion G protein-coupled receptor E3-like	N	13	13	Intracellular	No	2098	20	0	57.76	4	P:GO:0007166; P:GO:0007186; F:GO:0004930; C:GO:0016021	P:cell surface receptor signaling pathway; P:G protein-coupled receptor signaling pathway; F:G protein-coupled receptor activity; C:integral component of membrane			IPR000832 (PRINTS); IPR000203 (SMART); G3DSA:2.60.220.50 (GENE3D); G3DSA:1.20.1070.10 (GENE3D); IPR000203 (PFAM); IPR000832 (PFAM); mobidb-lite (MOBIDB_LITE); mobidb-lite (MOBIDB_LITE); mobidb-lite (MOBIDB_LITE); mobidb-lite (MOBIDB_LITE); mobidb-lite (MOBIDB_LITE); mobidb-lite (MOBIDB_LITE); mobidb-lite (MOBIDB_LITE); PTHR12011 (PANTHER); IPR017983 (PROSITE_PATTERNS); NON_CYTOPLASMIC_DOMAIN (PHO…	P:GO:0007166; P:GO:0007186; F:GO:0004888; F:GO:0004930; C:GO:0016021	P:cell surface receptor signaling pathway; P:G protein-coupled receptor signaling pathway; F:transmembrane signaling receptor activity; F:G protein-coupled receptor activity; C:integral component of membrane
gbr.126.30.t1	0	0	0	0	0	0	0	0	0	0	0	0	0	0	0	0	adhesion G-protein coupled receptor D1-like isoform X1	N	7	7	Intracellular	No	713	20	0	69.19	4	P:GO:0007166; P:GO:0007186; F:GO:0004930; C:GO:0016021	P:cell surface receptor signaling pathway; P:G protein-coupled receptor signaling pathway; F:G protein-coupled receptor activity; C:integral component of membrane			IPR000832 (PRINTS); IPR000203 (SMART); IPR000203 (PFAM); IPR000832 (PFAM); G3DSA:1.20.1070.10 (GENE3D); G3DSA:2.60.220.50 (GENE3D); mobidb-lite (MOBIDB_LITE); mobidb-lite (MOBIDB_LITE); mobidb-lite (MOBIDB_LITE); mobidb-lite (MOBIDB_LITE); mobidb-lite (MOBIDB_LITE); PTHR12011 (PANTHER); CYTOPLASMIC_DOMAIN (PHOBIUS); TRANSMEMBRANE (PHOBIUS); TRANSMEMBRANE (PHOBIUS); TRANSMEMBRANE (PHOBIUS); TRANSM…	P:GO:0007166; P:GO:0007186; F:GO:0004888; F:GO:0004930; C:GO:0016021	P:cell surface receptor signaling pathway; P:G protein-coupled receptor signaling pathway; F:transmembrane signaling receptor activity; F:G protein-coupled receptor activity; C:integral component of membrane
gbr.126.39.t1	0	0	0	0	0	0	0	0	0	0	0	0	0	0	0	0	adhesion G-protein coupled receptor D1-like isoform X1	N	7	6	Transmembrane	No	794	20	0	62.92	4	P:GO:0007166; P:GO:0007186; F:GO:0004930; C:GO:0016021	P:cell surface receptor signaling pathway; P:G protein-coupled receptor signaling pathway; F:G protein-coupled receptor activity; C:integral component of membrane			IPR000832 (PRINTS); IPR000203 (SMART); IPR013783 (G3DSA:2.60.40.GENE3D); G3DSA:2.60.220.50 (GENE3D); IPR000832 (PFAM); G3DSA:1.20.1070.10 (GENE3D); IPR000203 (PFAM); PTHR12011 (PANTHER); TRANSMEMBRANE (PHOBIUS); TRANSMEMBRANE (PHOBIUS); NON_CYTOPLASMIC_DOMAIN (PHOBIUS); TRANSMEMBRANE (PHOBIUS); NON_CYTOPLASMIC_DOMAIN (PHOBIUS); TRANSMEMBRANE (PHOBIUS); TRANSMEMBRANE (PHOBIUS); NON_CYTOPLASMIC_DOM…	P:GO:0007166; P:GO:0007186; F:GO:0004888; F:GO:0004930; C:GO:0016021	P:cell surface receptor signaling pathway; P:G protein-coupled receptor signaling pathway; F:transmembrane signaling receptor activity; F:G protein-coupled receptor activity; C:integral component of membrane
gbr.127.23.t1	0	0	0	0	0	0	0	0	0	0	0	0	0	0	0	0	PDF receptor-like isoform X1	N	7	7	Intracellular	No	423	20	0	67.8	4	P:GO:0007166; P:GO:0007186; F:GO:0004930; C:GO:0016021	P:cell surface receptor signaling pathway; P:G protein-coupled receptor signaling pathway; F:G protein-coupled receptor activity; C:integral component of membrane			IPR000832 (PRINTS); IPR001879 (SMART); IPR001879 (PFAM); G3DSA:1.20.1070.10 (GENE3D); IPR000832 (PFAM); IPR036445 (G3DSA:4.10.1240.GENE3D); PTHR45620:SF17 (PANTHER); PTHR45620 (PANTHER); IPR017983 (PROSITE_PATTERNS); TRANSMEMBRANE (PHOBIUS); NON_CYTOPLASMIC_DOMAIN (PHOBIUS); CYTOPLASMIC_DOMAIN (PHOBIUS); TRANSMEMBRANE (PHOBIUS); CYTOPLASMIC_DOMAIN (PHOBIUS); TRANSMEMBRANE (PHOBIUS); TRANSMEMBRANE…	P:GO:0007166; P:GO:0007186; F:GO:0004888; F:GO:0004930; C:GO:0016020; C:GO:0016021	P:cell surface receptor signaling pathway; P:G protein-coupled receptor signaling pathway; F:transmembrane signaling receptor activity; F:G protein-coupled receptor activity; C:membrane; C:integral component of membrane
gbr.127.24.t1	0	0	0	0	0	0	0	0	0	0	0	0	0	0	0	0	PDF receptor-like isoform X1	N	3	3	UPS	UPS	231	20	1.69871e-171	70.31	4	P:GO:0007166; P:GO:0007186; F:GO:0004930; C:GO:0016021	P:cell surface receptor signaling pathway; P:G protein-coupled receptor signaling pathway; F:G protein-coupled receptor activity; C:integral component of membrane			IPR000832 (PRINTS); IPR001879 (SMART); IPR000832 (PFAM); IPR001879 (PFAM); G3DSA:1.20.1070.10 (GENE3D); IPR036445 (G3DSA:4.10.1240.GENE3D); PTHR45620 (PANTHER); IPR017983 (PROSITE_PATTERNS); NON_CYTOPLASMIC_DOMAIN (PHOBIUS); TRANSMEMBRANE (PHOBIUS); NON_CYTOPLASMIC_DOMAIN (PHOBIUS); CYTOPLASMIC_DOMAIN (PHOBIUS); TRANSMEMBRANE (PHOBIUS); TRANSMEMBRANE (PHOBIUS); CYTOPLASMIC_DOMAIN (PHOBIUS); IPR01…	P:GO:0007166; P:GO:0007186; F:GO:0004888; F:GO:0004930; C:GO:0016020; C:GO:0016021	P:cell surface receptor signaling pathway; P:G protein-coupled receptor signaling pathway; F:transmembrane signaling receptor activity; F:G protein-coupled receptor activity; C:membrane; C:integral component of membrane
gbr.129.6.t1	0	0	0	0	0	0	0	0	0	0	0	0	0	0	0	0	muscarinic acetylcholine receptor M5-like	N	5	4	Transmembrane	No	410	20	0	61.56	3	P:GO:0007186; F:GO:0004930; C:GO:0016021	P:G protein-coupled receptor signaling pathway; F:G protein-coupled receptor activity; C:integral component of membrane			IPR000276 (PRINTS); G3DSA:1.20.1070.10 (GENE3D); IPR000276 (PFAM); G3DSA:1.20.120.10 (GENE3D); mobidb-lite (MOBIDB_LITE); mobidb-lite (MOBIDB_LITE); mobidb-lite (MOBIDB_LITE); mobidb-lite (MOBIDB_LITE); PTHR24247:SF215 (PANTHER); PTHR24247 (PANTHER); IPR000276 (PROSITE_PATTERNS); CYTOPLASMIC_DOMAIN (PHOBIUS); CYTOPLASMIC_DOMAIN (PHOBIUS); TRANSMEMBRANE (PHOBIUS); NON_CYTOPLASMIC_DOMAIN (PHOBIUS);…	P:GO:0007186; F:GO:0004930; C:GO:0016021	P:G protein-coupled receptor signaling pathway; F:G protein-coupled receptor activity; C:integral component of membrane
gbr.13.61.t1	0	0	0	0	0	0	0	0	0	0	0	0	0	0	0	0	muscarinic acetylcholine receptor M3-like	N	7	6	Transmembrane	No	447	20	0	57.18	3	P:GO:0007186; F:GO:0016907; C:GO:0005887	P:G protein-coupled receptor signaling pathway; F:G protein-coupled acetylcholine receptor activity; C:integral component of plasma membrane			IPR000995 (PRINTS); IPR000276 (PRINTS); IPR000276 (SMART); IPR000276 (PFAM); G3DSA:1.20.1070.10 (GENE3D); G3DSA:1.20.1070.10 (GENE3D); mobidb-lite (MOBIDB_LITE); mobidb-lite (MOBIDB_LITE); mobidb-lite (MOBIDB_LITE); mobidb-lite (MOBIDB_LITE); PTHR24247:SF195 (PANTHER); PTHR24247 (PANTHER); IPR000276 (PROSITE_PATTERNS); NON_CYTOPLASMIC_DOMAIN (PHOBIUS); CYTOPLASMIC_DOMAIN (PHOBIUS); TRANSMEMBRANE …	P:GO:0007186; F:GO:0004930; F:GO:0016907; C:GO:0005887; C:GO:0016021	P:G protein-coupled receptor signaling pathway; F:G protein-coupled receptor activity; F:G protein-coupled acetylcholine receptor activity; C:integral component of plasma membrane; C:integral component of membrane
gbr.13.70.t1	0	0	0	0	0	0	0	0	0	0	0	0	0	0	0	0	beta-2 adrenergic receptor-like	N	7	6	Transmembrane	No	386	20	0	65.39	3	P:GO:0007186; F:GO:0004930; C:GO:0016021	P:G protein-coupled receptor signaling pathway; F:G protein-coupled receptor activity; C:integral component of membrane			IPR000276 (PRINTS); IPR000276 (SMART); G3DSA:1.20.1070.10 (GENE3D); IPR000276 (PFAM); PTHR24240 (PANTHER); NON_CYTOPLASMIC_DOMAIN (PHOBIUS); TRANSMEMBRANE (PHOBIUS); TRANSMEMBRANE (PHOBIUS); CYTOPLASMIC_DOMAIN (PHOBIUS); NON_CYTOPLASMIC_DOMAIN (PHOBIUS); NON_CYTOPLASMIC_DOMAIN (PHOBIUS); TRANSMEMBRANE (PHOBIUS); TRANSMEMBRANE (PHOBIUS); TRANSMEMBRANE (PHOBIUS); CYTOPLASMIC_DOMAIN (PHOBIUS); CYTOP…	P:GO:0007186; F:GO:0004930; C:GO:0016021	P:G protein-coupled receptor signaling pathway; F:G protein-coupled receptor activity; C:integral component of membrane
gbr.130.24.t1	0	0	0	0	0	0	0	0	0	0	0	0	0	0	0	0	adhesion G-protein coupled receptor D2	N	6	6	Intracellular	No	978	20	0	48.68	4	P:GO:0007166; P:GO:0007186; F:GO:0004930; C:GO:0016021	P:cell surface receptor signaling pathway; P:G protein-coupled receptor signaling pathway; F:G protein-coupled receptor activity; C:integral component of membrane			IPR000203 (SMART); IPR000832 (PFAM); G3DSA:1.20.1070.10 (GENE3D); G3DSA:2.60.220.50 (GENE3D); IPR000203 (PFAM); mobidb-lite (MOBIDB_LITE); mobidb-lite (MOBIDB_LITE); mobidb-lite (MOBIDB_LITE); mobidb-lite (MOBIDB_LITE); mobidb-lite (MOBIDB_LITE); mobidb-lite (MOBIDB_LITE); mobidb-lite (MOBIDB_LITE); mobidb-lite (MOBIDB_LITE); PTHR12011 (PANTHER); CYTOPLASMIC_DOMAIN (PHOBIUS); TRANSMEMBRANE (PHOBI…	P:GO:0007166; P:GO:0007186; F:GO:0004888; F:GO:0004930; C:GO:0016021	P:cell surface receptor signaling pathway; P:G protein-coupled receptor signaling pathway; F:transmembrane signaling receptor activity; F:G protein-coupled receptor activity; C:integral component of membrane
gbr.134.30.t1	0	0	0	0	0	0	0	0	0	0	0	0	0	0	0	0	metabotropic glutamate receptor 1 isoform X1	N	7	7	Intracellular	No	714	20	0	70.76	3	P:GO:0007186; F:GO:0004930; C:GO:0016021	P:G protein-coupled receptor signaling pathway; F:G protein-coupled receptor activity; C:integral component of membrane			IPR000162 (PRINTS); IPR001828 (PFAM); G3DSA:3.40.50.2300 (GENE3D); IPR011500 (PFAM); IPR017978 (PFAM); IPR038550 (G3DSA:2.10.50.GENE3D); mobidb-lite (MOBIDB_LITE); mobidb-lite (MOBIDB_LITE); PTHR24060:SF30 (PANTHER); PTHR24060 (PANTHER); IPR017979 (PROSITE_PATTERNS); TRANSMEMBRANE (PHOBIUS); CYTOPLASMIC_DOMAIN (PHOBIUS); CYTOPLASMIC_DOMAIN (PHOBIUS); NON_CYTOPLASMIC_DOMAIN (PHOBIUS); NON_CYTOPLAS…	P:GO:0007186; F:GO:0004930; C:GO:0016021	P:G protein-coupled receptor signaling pathway; F:G protein-coupled receptor activity; C:integral component of membrane
gbr.134.45.t1	0	0	0	0	0	0	0	0	0	0	0	0	0	0	0	0	allatostatin-A receptor-like	N	7	6	Transmembrane	No	365	20	0	66.26	3	P:GO:0007186; F:GO:0004983; C:GO:0016021	P:G protein-coupled receptor signaling pathway; F:neuropeptide Y receptor activity; C:integral component of membrane			IPR000611 (PRINTS); IPR000276 (PRINTS); IPR000276 (SMART); G3DSA:1.20.1070.10 (GENE3D); IPR000276 (PFAM); PTHR45698 (PANTHER); PTHR45698:SF1 (PANTHER); IPR000276 (PROSITE_PATTERNS); TRANSMEMBRANE (PHOBIUS); TRANSMEMBRANE (PHOBIUS); CYTOPLASMIC_DOMAIN (PHOBIUS); TRANSMEMBRANE (PHOBIUS); TRANSMEMBRANE (PHOBIUS); TRANSMEMBRANE (PHOBIUS); NON_CYTOPLASMIC_DOMAIN (PHOBIUS); TRANSMEMBRANE (PHOBIUS); NON…	P:GO:0007186; F:GO:0004930; F:GO:0004983; C:GO:0016021	P:G protein-coupled receptor signaling pathway; F:G protein-coupled receptor activity; F:neuropeptide Y receptor activity; C:integral component of membrane
gbr.136.39.t1	0	0	0	0	0	0	0	0	0	0	0	0	0	0	0	0	gamma-aminobutyric acid type B receptor subunit 2 isoform X2	N	2	2	UPS	UPS	148	20	1.5814e-50	61.88	3	P:GO:0007186; F:GO:0004965; C:GO:0016021	P:G protein-coupled receptor signaling pathway; F:G protein-coupled GABA receptor activity; C:integral component of membrane			IPR017978 (PFAM); PTHR10519:SF20 (PANTHER); IPR002455 (PANTHER); NON_CYTOPLASMIC_DOMAIN (PHOBIUS); TRANSMEMBRANE (PHOBIUS); TRANSMEMBRANE (PHOBIUS); CYTOPLASMIC_DOMAIN (PHOBIUS); CYTOPLASMIC_DOMAIN (PHOBIUS); cd15047 (CDD); TMhelix (TMHMM); TMhelix (TMHMM)	P:GO:0007186; F:GO:0004930; F:GO:0004965; C:GO:0016021	P:G protein-coupled receptor signaling pathway; F:G protein-coupled receptor activity; F:G protein-coupled GABA receptor activity; C:integral component of membrane
gbr.137.51.t1	0	0	0	0	0	0	0	0	0	0	0	0	0	0	0	0	heterogeneous nuclear ribonucleoprotein U-like protein 1	N	6	6	Intracellular	No	1311	20	0	68.48	4	P:GO:0007186; F:GO:0004996; F:GO:0005515; C:GO:0016021	P:G protein-coupled receptor signaling pathway; F:thyroid-stimulating hormone receptor activity; F:protein binding; C:integral component of membrane			IPR000276 (PRINTS); IPR002131 (PRINTS); IPR003877 (SMART); G3DSA:3.40.50.300 (GENE3D); IPR003877 (PFAM); PF13671 (PFAM); IPR000276 (PFAM); G3DSA:1.20.1070.10 (GENE3D); IPR043136 (G3DSA:2.60.120.GENE3D); IPR001611 (PFAM); mobidb-lite (MOBIDB_LITE); mobidb-lite (MOBIDB_LITE); mobidb-lite (MOBIDB_LITE); PTHR24372 (PANTHER); IPR002274 (PTHR24372:PANTHER); IPR000276 (PROSITE_PATTERNS); TRANSMEMBRANE (…	P:GO:0007186; F:GO:0004930; F:GO:0004996; F:GO:0005515; F:GO:0016500; C:GO:0016021	P:G protein-coupled receptor signaling pathway; F:G protein-coupled receptor activity; F:thyroid-stimulating hormone receptor activity; F:protein binding; F:protein-hormone receptor activity; C:integral component of membrane
gbr.138.24.t1	0	0	0	0	0	0	0	0	0	0	0	0	0	0	0	0	adhesion G-protein coupled receptor G2-like isoform X1	Y	7	7	Signal peptide	No	1222	20	0	59.69	5	P:GO:0007166; P:GO:0007186; F:GO:0004930; F:GO:0030246; C:GO:0016021	P:cell surface receptor signaling pathway; P:G protein-coupled receptor signaling pathway; F:G protein-coupled receptor activity; F:carbohydrate binding; C:integral component of membrane			IPR000832 (PRINTS); IPR000203 (SMART); IPR000483 (SMART); IPR032675 (G3DSA:3.80.10.GENE3D); G3DSA:1.20.1070.10 (GENE3D); IPR032675 (G3DSA:3.80.10.GENE3D); IPR000832 (PFAM); IPR036445 (G3DSA:4.10.1240.GENE3D); IPR000203 (PFAM); IPR043159 (G3DSA:2.60.120.GENE3D); IPR000922 (PFAM); G3DSA:2.60.220.50 (GENE3D); mobidb-lite (MOBIDB_LITE); mobidb-lite (MOBIDB_LITE); mobidb-lite (MOBIDB_LITE); mobidb-lit…	P:GO:0007166; P:GO:0007186; F:GO:0004888; F:GO:0004930; F:GO:0030246; C:GO:0016020; C:GO:0016021	P:cell surface receptor signaling pathway; P:G protein-coupled receptor signaling pathway; F:transmembrane signaling receptor activity; F:G protein-coupled receptor activity; F:carbohydrate binding; C:membrane; C:integral component of membrane
gbr.138.25.t1	0	0	0	0	0	0	0	0	0	0	0	0	0	0	0	0	adhesion G-protein coupled receptor G4-like isoform X1	Y	7	7	Signal peptide	No	1467	20	0	66.59	5	P:GO:0007166; P:GO:0007186; F:GO:0004930; F:GO:0008146; C:GO:0016021	P:cell surface receptor signaling pathway; P:G protein-coupled receptor signaling pathway; F:G protein-coupled receptor activity; F:sulfotransferase activity; C:integral component of membrane			IPR000203 (SMART); G3DSA:2.60.220.50 (GENE3D); G3DSA:1.20.1070.10 (GENE3D); IPR000832 (PFAM); G3DSA:3.40.50.300 (GENE3D); IPR000203 (PFAM); IPR000863 (PFAM); mobidb-lite (MOBIDB_LITE); mobidb-lite (MOBIDB_LITE); mobidb-lite (MOBIDB_LITE); mobidb-lite (MOBIDB_LITE); PTHR12011 (PANTHER); PTHR12011:SF277 (PANTHER); TRANSMEMBRANE (PHOBIUS); SIGNAL_PEPTIDE_N_REGION (PHOBIUS); TRANSMEMBRANE (PHOBIUS); …	P:GO:0007166; P:GO:0007186; F:GO:0004888; F:GO:0004930; F:GO:0008146; C:GO:0016020; C:GO:0016021	P:cell surface receptor signaling pathway; P:G protein-coupled receptor signaling pathway; F:transmembrane signaling receptor activity; F:G protein-coupled receptor activity; F:sulfotransferase activity; C:membrane; C:integral component of membrane
gbr.138.26.t1	0	0	0	0	0	0	0	0	0	0	0	0	0	0	0	0	G-protein coupled receptor 84	N	7	6	Transmembrane	No	351	20	0	49.69	3	P:GO:0007186; F:GO:0004930; C:GO:0016021	P:G protein-coupled receptor signaling pathway; F:G protein-coupled receptor activity; C:integral component of membrane			IPR000276 (PRINTS); G3DSA:1.20.1070.10 (GENE3D); IPR000276 (PFAM); mobidb-lite (MOBIDB_LITE); mobidb-lite (MOBIDB_LITE); PTHR24228:SF29 (PANTHER); PTHR24228 (PANTHER); NON_CYTOPLASMIC_DOMAIN (PHOBIUS); CYTOPLASMIC_DOMAIN (PHOBIUS); NON_CYTOPLASMIC_DOMAIN (PHOBIUS); TRANSMEMBRANE (PHOBIUS); TRANSMEMBRANE (PHOBIUS); TRANSMEMBRANE (PHOBIUS); TRANSMEMBRANE (PHOBIUS); TRANSMEMBRANE (PHOBIUS); TRANSMEM…	P:GO:0007186; F:GO:0004930; C:GO:0016021	P:G protein-coupled receptor signaling pathway; F:G protein-coupled receptor activity; C:integral component of membrane
gbr.138.27.t1	0	0	0	0	0	0	0	0	0	0	0	0	0	0	0	0	metabotropic glutamate receptor isoform X1	Y	8	7	Signal peptide	No	915	20	0	57.81	3	P:GO:0007186; F:GO:0004930; C:GO:0016021	P:G protein-coupled receptor signaling pathway; F:G protein-coupled receptor activity; C:integral component of membrane			PR01176 (PRINTS); IPR000337 (PRINTS); IPR011500 (PFAM); IPR017978 (PFAM); IPR001828 (PFAM); G3DSA:3.40.50.2300 (GENE3D); G3DSA:3.40.50.2300 (GENE3D); IPR038550 (G3DSA:2.10.50.GENE3D); PTHR24060:SF158 (PANTHER); PTHR24060 (PANTHER); TRANSMEMBRANE (PHOBIUS); TRANSMEMBRANE (PHOBIUS); CYTOPLASMIC_DOMAIN (PHOBIUS); TRANSMEMBRANE (PHOBIUS); CYTOPLASMIC_DOMAIN (PHOBIUS); SIGNAL_PEPTIDE_H_REGION (PHOBIUS…	P:GO:0007186; F:GO:0004930; C:GO:0016021	P:G protein-coupled receptor signaling pathway; F:G protein-coupled receptor activity; C:integral component of membrane
gbr.138.28.t1	0	0	0	0	0	0	0	0	0	0	0	0	0	0	0	0	metabotropic glutamate receptor 8 isoform X1	N	8	7	Transmembrane	No	975	20	0	53.51	3	P:GO:0007186; F:GO:0004930; C:GO:0016021	P:G protein-coupled receptor signaling pathway; F:G protein-coupled receptor activity; C:integral component of membrane			Coil (COILS); IPR000337 (PRINTS); IPR001828 (PFAM); G3DSA:3.40.50.2300 (GENE3D); G3DSA:3.40.50.2300 (GENE3D); IPR011500 (PFAM); IPR038550 (G3DSA:2.10.50.GENE3D); IPR017978 (PFAM); PTHR24060 (PANTHER); IPR017979 (PROSITE_PATTERNS); TRANSMEMBRANE (PHOBIUS); CYTOPLASMIC_DOMAIN (PHOBIUS); NON_CYTOPLASMIC_DOMAIN (PHOBIUS); CYTOPLASMIC_DOMAIN (PHOBIUS); TRANSMEMBRANE (PHOBIUS); TRANSMEMBRANE (PHOBIUS);…	P:GO:0007186; F:GO:0004930; C:GO:0016021	P:G protein-coupled receptor signaling pathway; F:G protein-coupled receptor activity; C:integral component of membrane
gbr.138.43.t1	0	0	0	0	0	0	0	0	0	0	0	0	0	0	0	0	beta-1 adrenergic receptor-like	N	5	4	Transmembrane	No	233	20	2.89492e-45	66.92	3	P:GO:0007186; F:GO:0004930; C:GO:0016021	P:G protein-coupled receptor signaling pathway; F:G protein-coupled receptor activity; C:integral component of membrane			IPR000276 (PRINTS); IPR000276 (PFAM); G3DSA:1.20.1070.10 (GENE3D); G3DSA:1.20.1070.10 (GENE3D); PTHR24248 (PANTHER); IPR000276 (PROSITE_PATTERNS); NON_CYTOPLASMIC_DOMAIN (PHOBIUS); CYTOPLASMIC_DOMAIN (PHOBIUS); TRANSMEMBRANE (PHOBIUS); TRANSMEMBRANE (PHOBIUS); TRANSMEMBRANE (PHOBIUS); CYTOPLASMIC_DOMAIN (PHOBIUS); NON_CYTOPLASMIC_DOMAIN (PHOBIUS); CYTOPLASMIC_DOMAIN (PHOBIUS); NON_CYTOPLASMIC_DOM…	P:GO:0007186; F:GO:0004930; C:GO:0016021	P:G protein-coupled receptor signaling pathway; F:G protein-coupled receptor activity; C:integral component of membrane
gbr.139.63.t1	0	0	0	0	0	0	0	0	0	0	0	0	0	0	0	0	bombesin receptor subtype-3-like	N	7	6	Transmembrane	No	369	20	0	56.73	3	P:GO:0007186; F:GO:0004930; C:GO:0016021	P:G protein-coupled receptor signaling pathway; F:G protein-coupled receptor activity; C:integral component of membrane			IPR000276 (PRINTS); IPR000276 (PFAM); G3DSA:1.20.1070.10 (GENE3D); mobidb-lite (MOBIDB_LITE); PTHR45695:SF12 (PANTHER); PTHR45695 (PANTHER); TRANSMEMBRANE (PHOBIUS); TRANSMEMBRANE (PHOBIUS); TRANSMEMBRANE (PHOBIUS); CYTOPLASMIC_DOMAIN (PHOBIUS); NON_CYTOPLASMIC_DOMAIN (PHOBIUS); NON_CYTOPLASMIC_DOMAIN (PHOBIUS); TRANSMEMBRANE (PHOBIUS); NON_CYTOPLASMIC_DOMAIN (PHOBIUS); CYTOPLASMIC_DOMAIN (PHOBIU…	P:GO:0007186; F:GO:0004930; C:GO:0016021	P:G protein-coupled receptor signaling pathway; F:G protein-coupled receptor activity; C:integral component of membrane
gbr.139.64.t1	0	0	0	0	0	0	0	0	0	0	0	0	0	0	0	0	smoothened homolog	Y	8	7	Signal peptide	No	778	20	0	77.11	4	P:GO:0007224; F:GO:0004888; F:GO:0005515; C:GO:0016021	P:smoothened signaling pathway; F:transmembrane signaling receptor activity; F:protein binding; C:integral component of membrane			IPR000539 (PRINTS); IPR000539 (SMART); IPR020067 (SMART); IPR000539 (PFAM); IPR036790 (G3DSA:1.10.2000.GENE3D); IPR020067 (PFAM); G3DSA:1.20.1070.10 (GENE3D); mobidb-lite (MOBIDB_LITE); mobidb-lite (MOBIDB_LITE); mobidb-lite (MOBIDB_LITE); IPR015526 (PANTHER); IPR026544 (PTHR11309:PANTHER); CYTOPLASMIC_DOMAIN (PHOBIUS); SIGNAL_PEPTIDE_H_REGION (PHOBIUS); TRANSMEMBRANE (PHOBIUS); TRANSMEMBRANE (PH…	P:GO:0007166; P:GO:0007224; F:GO:0004888; F:GO:0005515; C:GO:0016020; C:GO:0016021	P:cell surface receptor signaling pathway; P:smoothened signaling pathway; F:transmembrane signaling receptor activity; F:protein binding; C:membrane; C:integral component of membrane
gbr.14.129.t1	0	0	0	0	0	0	0	0	0	0	0	0	0	0	0	0	gamma-aminobutyric acid type B receptor subunit 1-like	N	3	3	UPS	UPS	324	20	1.0531e-119	61.11	3	P:GO:0007186; F:GO:0004965; C:GO:0016021	P:G protein-coupled receptor signaling pathway; F:G protein-coupled GABA receptor activity; C:integral component of membrane			IPR017978 (PFAM); G3DSA:3.40.50.2300 (GENE3D); IPR002455 (PANTHER); NON_CYTOPLASMIC_DOMAIN (PHOBIUS); CYTOPLASMIC_DOMAIN (PHOBIUS); CYTOPLASMIC_DOMAIN (PHOBIUS); TRANSMEMBRANE (PHOBIUS); NON_CYTOPLASMIC_DOMAIN (PHOBIUS); TRANSMEMBRANE (PHOBIUS); TRANSMEMBRANE (PHOBIUS); IPR017978 (PROSITE_PROFILES); cd15047 (CDD); IPR028082 (SUPERFAMILY); TMhelix (TMHMM); TMhelix (TMHMM); TMhelix (TMHMM)	P:GO:0007186; F:GO:0004930; F:GO:0004965; C:GO:0016021	P:G protein-coupled receptor signaling pathway; F:G protein-coupled receptor activity; F:G protein-coupled GABA receptor activity; C:integral component of membrane
gbr.14.131.t1	0	0	0	0	0	0	0	0	0	0	0	0	0	0	0	0	gamma-aminobutyric acid type B receptor subunit 1-like	N	4	4	Intracellular	No	570	20	0	62.25	3	P:GO:0007186; F:GO:0004965; C:GO:0016021	P:G protein-coupled receptor signaling pathway; F:G protein-coupled GABA receptor activity; C:integral component of membrane			Coil (COILS); PR01176 (PRINTS); PR01177 (PRINTS); G3DSA:3.40.50.2300 (GENE3D); IPR017978 (PFAM); IPR001828 (PFAM); PTHR10519:SF20 (PANTHER); IPR002455 (PANTHER); IPR002455 (PANTHER); PTHR10519:SF20 (PANTHER); IPR002455 (PANTHER); PTHR10519:SF20 (PANTHER); CYTOPLASMIC_DOMAIN (PHOBIUS); NON_CYTOPLASMIC_DOMAIN (PHOBIUS); CYTOPLASMIC_DOMAIN (PHOBIUS); CYTOPLASMIC_DOMAIN (PHOBIUS); TRANSMEMBRANE (PHOB…	P:GO:0007186; F:GO:0004930; F:GO:0004965; C:GO:0016021	P:G protein-coupled receptor signaling pathway; F:G protein-coupled receptor activity; F:G protein-coupled GABA receptor activity; C:integral component of membrane
gbr.14.133.t1	0	0	0	0	0	0	0	0	0	0	0	0	0	0	0	0	deleted in malignant brain tumors 1 protein-like	Y	15	15	Signal peptide	No	2750	20	0	61.09	5	P:GO:0007166; P:GO:0007186; F:GO:0004930; F:GO:0005044; C:GO:0016021	P:cell surface receptor signaling pathway; P:G protein-coupled receptor signaling pathway; F:G protein-coupled receptor activity; F:scavenger receptor activity; C:integral component of membrane			IPR000832 (PRINTS); IPR001190 (PRINTS); IPR001212 (SMART); IPR017448 (SMART); IPR036772 (G3DSA:3.10.250.GENE3D); IPR000832 (PFAM); IPR001190 (PFAM); G3DSA:1.20.1070.10 (GENE3D); IPR036772 (G3DSA:3.10.250.GENE3D); IPR001212 (PFAM); IPR036772 (G3DSA:3.10.250.GENE3D); mobidb-lite (MOBIDB_LITE); mobidb-lite (MOBIDB_LITE); mobidb-lite (MOBIDB_LITE); mobidb-lite (MOBIDB_LITE); PTHR48071 (PANTHER); PTHR…	P:GO:0007166; P:GO:0007186; F:GO:0004888; F:GO:0004930; F:GO:0005044; C:GO:0016020; C:GO:0016021	P:cell surface receptor signaling pathway; P:G protein-coupled receptor signaling pathway; F:transmembrane signaling receptor activity; F:G protein-coupled receptor activity; F:scavenger receptor activity; C:membrane; C:integral component of membrane
gbr.14.135.t1	0	0	0	0	0	0	0	0	0	0	0	0	0	0	0	0	adhesion G protein-coupled receptor F5-like	N	5	5	Intracellular	No	792	20	0	47.71	4	P:GO:0007166; P:GO:0007186; F:GO:0004930; C:GO:0016021	P:cell surface receptor signaling pathway; P:G protein-coupled receptor signaling pathway; F:G protein-coupled receptor activity; C:integral component of membrane			IPR001212 (PFAM); G3DSA:1.20.1070.10 (GENE3D); G3DSA:1.20.1070.10 (GENE3D); IPR000832 (PFAM); mobidb-lite (MOBIDB_LITE); mobidb-lite (MOBIDB_LITE); PTHR45902 (PANTHER); IPR001212 (PROSITE_PATTERNS); CYTOPLASMIC_DOMAIN (PHOBIUS); CYTOPLASMIC_DOMAIN (PHOBIUS); NON_CYTOPLASMIC_DOMAIN (PHOBIUS); TRANSMEMBRANE (PHOBIUS); CYTOPLASMIC_DOMAIN (PHOBIUS); NON_CYTOPLASMIC_DOMAIN (PHOBIUS); TRANSMEMBRANE (PH…	P:GO:0007166; P:GO:0007186; F:GO:0004888; F:GO:0004930; C:GO:0016021	P:cell surface receptor signaling pathway; P:G protein-coupled receptor signaling pathway; F:transmembrane signaling receptor activity; F:G protein-coupled receptor activity; C:integral component of membrane
gbr.14.25.t1	0	0	0	0	0	0	0	0	0	0	0	0	0	0	0	0	periodic tryptophan protein 2 homolog	N	3	2	Transmembrane	No	767	20	0	73.26	2	F:GO:0005515; C:GO:0016021	F:protein binding; C:integral component of membrane			IPR020472 (PRINTS); IPR001680 (SMART); IPR001680 (PFAM); IPR015943 (G3DSA:2.130.10.GENE3D); IPR015943 (G3DSA:2.130.10.GENE3D); G3DSA:1.20.1070.10 (GENE3D); IPR015943 (G3DSA:2.130.10.GENE3D); IPR027145 (PANTHER); IPR019775 (PROSITE_PATTERNS); IPR019775 (PROSITE_PATTERNS); NON_CYTOPLASMIC_DOMAIN (PHOBIUS); TRANSMEMBRANE (PHOBIUS); CYTOPLASMIC_DOMAIN (PHOBIUS); CYTOPLASMIC_DOMAIN (PHOBIUS); NON_CYTO…	F:GO:0005515; C:GO:0016021	F:protein binding; C:integral component of membrane
gbr.14.40.t1	0	0	0	0	0	0	0	0	0	0	0	0	0	0	0	0	adhesion G-protein coupled receptor D1-like	Y	5	5	Signal peptide	No	837	20	0	52.75	4	P:GO:0007166; P:GO:0007186; F:GO:0004930; C:GO:0016021	P:cell surface receptor signaling pathway; P:G protein-coupled receptor signaling pathway; F:G protein-coupled receptor activity; C:integral component of membrane			G3DSA:1.20.1070.10 (GENE3D); IPR000832 (PFAM); PTHR45902 (PANTHER); CYTOPLASMIC_DOMAIN (PHOBIUS); TRANSMEMBRANE (PHOBIUS); SIGNAL_PEPTIDE (PHOBIUS); CYTOPLASMIC_DOMAIN (PHOBIUS); TRANSMEMBRANE (PHOBIUS); NON_CYTOPLASMIC_DOMAIN (PHOBIUS); SIGNAL_PEPTIDE_C_REGION (PHOBIUS); TRANSMEMBRANE (PHOBIUS); NON_CYTOPLASMIC_DOMAIN (PHOBIUS); NON_CYTOPLASMIC_DOMAIN (PHOBIUS); TRANSMEMBRANE (PHOBIUS); SIGNAL_P…	P:GO:0007166; P:GO:0007186; F:GO:0004888; F:GO:0004930; C:GO:0016021	P:cell surface receptor signaling pathway; P:G protein-coupled receptor signaling pathway; F:transmembrane signaling receptor activity; F:G protein-coupled receptor activity; C:integral component of membrane
gbr.14.73.t1	0	0	0	0	0	0	0	0	0	0	0	0	0	0	0	0	beta-2 adrenergic receptor-like	N	7	6	Transmembrane	No	348	20	0	54.25	3	P:GO:0007186; F:GO:0004930; C:GO:0016021	P:G protein-coupled receptor signaling pathway; F:G protein-coupled receptor activity; C:integral component of membrane			IPR000276 (PRINTS); G3DSA:1.20.1070.10 (GENE3D); IPR000276 (PFAM); PTHR24249 (PANTHER); PTHR24249:SF382 (PANTHER); IPR000276 (PROSITE_PATTERNS); CYTOPLASMIC_DOMAIN (PHOBIUS); CYTOPLASMIC_DOMAIN (PHOBIUS); TRANSMEMBRANE (PHOBIUS); CYTOPLASMIC_DOMAIN (PHOBIUS); CYTOPLASMIC_DOMAIN (PHOBIUS); NON_CYTOPLASMIC_DOMAIN (PHOBIUS); NON_CYTOPLASMIC_DOMAIN (PHOBIUS); TRANSMEMBRANE (PHOBIUS); TRANSMEMBRANE (P…	P:GO:0007186; F:GO:0004930; C:GO:0016021	P:G protein-coupled receptor signaling pathway; F:G protein-coupled receptor activity; C:integral component of membrane
gbr.14.76.t1	0	0	0	0	0	0	0	0	0	0	0	0	0	0	0	0	beta-2 adrenergic receptor-like	N	7	6	Transmembrane	No	342	20	0	53.98	3	P:GO:0007186; F:GO:0004930; C:GO:0016021	P:G protein-coupled receptor signaling pathway; F:G protein-coupled receptor activity; C:integral component of membrane			IPR000276 (PRINTS); G3DSA:1.20.1070.10 (GENE3D); IPR000276 (PFAM); PTHR24248:SF66 (PANTHER); PTHR24248 (PANTHER); IPR000276 (PROSITE_PATTERNS); TRANSMEMBRANE (PHOBIUS); NON_CYTOPLASMIC_DOMAIN (PHOBIUS); NON_CYTOPLASMIC_DOMAIN (PHOBIUS); TRANSMEMBRANE (PHOBIUS); CYTOPLASMIC_DOMAIN (PHOBIUS); CYTOPLASMIC_DOMAIN (PHOBIUS); NON_CYTOPLASMIC_DOMAIN (PHOBIUS); CYTOPLASMIC_DOMAIN (PHOBIUS); TRANSMEMBRANE…	P:GO:0007186; F:GO:0004930; C:GO:0016021	P:G protein-coupled receptor signaling pathway; F:G protein-coupled receptor activity; C:integral component of membrane
gbr.14.89.t1	0	0	0	0	0	0	0	0	0	0	0	0	0	0	0	0	histamine H3 receptor-like	N	7	6	Transmembrane	No	363	20	0	54.77	3	P:GO:0007186; F:GO:0004930; C:GO:0016021	P:G protein-coupled receptor signaling pathway; F:G protein-coupled receptor activity; C:integral component of membrane			IPR000276 (PRINTS); G3DSA:1.20.1070.10 (GENE3D); IPR000276 (PFAM); PTHR24247 (PANTHER); PTHR24247:SF215 (PANTHER); IPR000276 (PROSITE_PATTERNS); CYTOPLASMIC_DOMAIN (PHOBIUS); CYTOPLASMIC_DOMAIN (PHOBIUS); NON_CYTOPLASMIC_DOMAIN (PHOBIUS); NON_CYTOPLASMIC_DOMAIN (PHOBIUS); CYTOPLASMIC_DOMAIN (PHOBIUS); TRANSMEMBRANE (PHOBIUS); NON_CYTOPLASMIC_DOMAIN (PHOBIUS); NON_CYTOPLASMIC_DOMAIN (PHOBIUS); TRA…	P:GO:0007186; F:GO:0004930; C:GO:0016021	P:G protein-coupled receptor signaling pathway; F:G protein-coupled receptor activity; C:integral component of membrane
gbr.140.10.t1	0	0	0	0	0	0	0	0	0	0	0	0	0	0	0	0	metabotropic glutamate receptor-like	Y	7	6	Signal peptide	No	829	20	0	67	3	P:GO:0007186; F:GO:0004930; C:GO:0016021	P:G protein-coupled receptor signaling pathway; F:G protein-coupled receptor activity; C:integral component of membrane			IPR000337 (PRINTS); PR01176 (PRINTS); IPR038550 (G3DSA:2.10.50.GENE3D); IPR017978 (PFAM); IPR001828 (PFAM); G3DSA:3.40.50.2300 (GENE3D); G3DSA:3.40.50.2300 (GENE3D); PTHR24060 (PANTHER); PTHR24060:SF158 (PANTHER); SIGNAL_PEPTIDE_H_REGION (PHOBIUS); TRANSMEMBRANE (PHOBIUS); SIGNAL_PEPTIDE_N_REGION (PHOBIUS); TRANSMEMBRANE (PHOBIUS); CYTOPLASMIC_DOMAIN (PHOBIUS); NON_CYTOPLASMIC_DOMAIN (PHOBIUS); T…	P:GO:0007186; F:GO:0004930; C:GO:0016021	P:G protein-coupled receptor signaling pathway; F:G protein-coupled receptor activity; C:integral component of membrane
gbr.140.14.t1	0	0	0	0	0	0	0	0	0	0	0	0	0	0	0	0	metabotropic glutamate receptor-like	Y	7	7	Signal peptide	No	847	20	0	65.85	3	P:GO:0007186; F:GO:0004930; C:GO:0016021	P:G protein-coupled receptor signaling pathway; F:G protein-coupled receptor activity; C:integral component of membrane			IPR000337 (PRINTS); IPR038550 (G3DSA:2.10.50.GENE3D); G3DSA:3.40.50.2300 (GENE3D); IPR001828 (PFAM); G3DSA:3.40.50.2300 (GENE3D); IPR017978 (PFAM); PTHR24060:SF158 (PANTHER); PTHR24060 (PANTHER); SIGNAL_PEPTIDE_C_REGION (PHOBIUS); NON_CYTOPLASMIC_DOMAIN (PHOBIUS); CYTOPLASMIC_DOMAIN (PHOBIUS); NON_CYTOPLASMIC_DOMAIN (PHOBIUS); TRANSMEMBRANE (PHOBIUS); CYTOPLASMIC_DOMAIN (PHOBIUS); CYTOPLASMIC_DOM…	P:GO:0007186; F:GO:0004930; C:GO:0016021	P:G protein-coupled receptor signaling pathway; F:G protein-coupled receptor activity; C:integral component of membrane
gbr.140.63.t1	0	0	0	0	0	0	0	0	0	0	0	0	0	0	0	0	probable G-protein coupled receptor No18	N	7	6	Transmembrane	No	391	20	0	62.48	3	P:GO:0007186; F:GO:0004930; C:GO:0016021	P:G protein-coupled receptor signaling pathway; F:G protein-coupled receptor activity; C:integral component of membrane			IPR000929 (PRINTS); IPR000276 (PRINTS); IPR000276 (SMART); G3DSA:1.20.120.10 (GENE3D); IPR000276 (PFAM); G3DSA:1.20.1070.10 (GENE3D); mobidb-lite (MOBIDB_LITE); mobidb-lite (MOBIDB_LITE); PTHR24248:SF125 (PANTHER); PTHR24248 (PANTHER); IPR000276 (PROSITE_PATTERNS); CYTOPLASMIC_DOMAIN (PHOBIUS); NON_CYTOPLASMIC_DOMAIN (PHOBIUS); NON_CYTOPLASMIC_DOMAIN (PHOBIUS); TRANSMEMBRANE (PHOBIUS); CYTOPLASMI…	P:GO:0007186; F:GO:0004930; C:GO:0016021	P:G protein-coupled receptor signaling pathway; F:G protein-coupled receptor activity; C:integral component of membrane
gbr.141.32.t1	0	0	0	0	0	0	0	0	0	0	0	0	0	0	0	0	neuropeptide S receptor-like	N	7	6	Transmembrane	No	528	20	0	49.28	3	P:GO:0007186; F:GO:0004930; C:GO:0016021	P:G protein-coupled receptor signaling pathway; F:G protein-coupled receptor activity; C:integral component of membrane			IPR000276 (PRINTS); IPR000276 (SMART); IPR000276 (PFAM); G3DSA:1.20.1070.10 (GENE3D); mobidb-lite (MOBIDB_LITE); mobidb-lite (MOBIDB_LITE); mobidb-lite (MOBIDB_LITE); mobidb-lite (MOBIDB_LITE); PTHR24230:SF139 (PANTHER); PTHR24230 (PANTHER); IPR000276 (PROSITE_PATTERNS); NON_CYTOPLASMIC_DOMAIN (PHOBIUS); CYTOPLASMIC_DOMAIN (PHOBIUS); CYTOPLASMIC_DOMAIN (PHOBIUS); NON_CYTOPLASMIC_DOMAIN (PHOBIUS);…	P:GO:0007186; F:GO:0004930; C:GO:0016021	P:G protein-coupled receptor signaling pathway; F:G protein-coupled receptor activity; C:integral component of membrane
gbr.141.38.t1	0	0	0	0	0	0	0	0	0	0	0	0	0	0	0	0	parathyroid hormone/parathyroid hormone-related peptide receptor-like isoform X1	N	7	7	Intracellular	No	472	20	0	61.42	4	P:GO:0007166; P:GO:0007186; F:GO:0004930; C:GO:0016021	P:cell surface receptor signaling pathway; P:G protein-coupled receptor signaling pathway; F:G protein-coupled receptor activity; C:integral component of membrane			IPR000832 (PRINTS); G3DSA:1.20.1070.10 (GENE3D); IPR000832 (PFAM); mobidb-lite (MOBIDB_LITE); mobidb-lite (MOBIDB_LITE); mobidb-lite (MOBIDB_LITE); mobidb-lite (MOBIDB_LITE); PTHR45620 (PANTHER); CYTOPLASMIC_DOMAIN (PHOBIUS); CYTOPLASMIC_DOMAIN (PHOBIUS); NON_CYTOPLASMIC_DOMAIN (PHOBIUS); TRANSMEMBRANE (PHOBIUS); TRANSMEMBRANE (PHOBIUS); TRANSMEMBRANE (PHOBIUS); CYTOPLASMIC_DOMAIN (PHOBIUS); CYTO…	P:GO:0007166; P:GO:0007186; F:GO:0004888; F:GO:0004930; C:GO:0016021	P:cell surface receptor signaling pathway; P:G protein-coupled receptor signaling pathway; F:transmembrane signaling receptor activity; F:G protein-coupled receptor activity; C:integral component of membrane
gbr.141.42.t1	0	0	0	0	0	0	0	0	0	0	0	0	0	0	0	0	muscarinic acetylcholine receptor M2	N	7	6	Transmembrane	No	462	20	1.70665e-18	41.21	3	P:GO:0007186; F:GO:0004930; C:GO:0016021	P:G protein-coupled receptor signaling pathway; F:G protein-coupled receptor activity; C:integral component of membrane			IPR000276 (PFAM); mobidb-lite (MOBIDB_LITE); mobidb-lite (MOBIDB_LITE); mobidb-lite (MOBIDB_LITE); PTHR24249 (PANTHER); PTHR24249:SF372 (PANTHER); NON_CYTOPLASMIC_DOMAIN (PHOBIUS); TRANSMEMBRANE (PHOBIUS); CYTOPLASMIC_DOMAIN (PHOBIUS); CYTOPLASMIC_DOMAIN (PHOBIUS); NON_CYTOPLASMIC_DOMAIN (PHOBIUS); TRANSMEMBRANE (PHOBIUS); NON_CYTOPLASMIC_DOMAIN (PHOBIUS); TRANSMEMBRANE (PHOBIUS); TRANSMEMBRANE (…	P:GO:0007186; F:GO:0004930; C:GO:0016021	P:G protein-coupled receptor signaling pathway; F:G protein-coupled receptor activity; C:integral component of membrane
gbr.141.47.t1_gbr.141.49.t1	0	0	0	0	0	0	0	0	0	0	0	0	0	0	0	0	growth hormone secretagogue receptor type 1 isoform X1	N	7	7	Transmembrane	No	488	20	0	57.79	2	P:GO:0007165; F:GO:0004930	P:signal transduction; F:G protein-coupled receptor activity			IPR000276 (PRINTS); IPR000276 (PFAM); G3DSA:1.20.1070.10 (GENE3D); G3DSA:1.20.1070.10 (GENE3D); mobidb-lite (MOBIDB_LITE); PTHR24243:SF218 (PANTHER); PTHR24243 (PANTHER); IPR017452 (PROSITE_PROFILES); SSF81321 (SUPERFAMILY)	P:GO:0007186; F:GO:0004930; C:GO:0016021	P:G protein-coupled receptor signaling pathway; F:G protein-coupled receptor activity; C:integral component of membrane
gbr.142.39.t1	0	0	0	0	0	0	0	0	0	0	0	0	0	0	0	0	neuropeptide F receptor isoform X1	N	5	4	Transmembrane	No	371	20	0	47.39	3	P:GO:0007186; F:GO:0004930; C:GO:0016021	P:G protein-coupled receptor signaling pathway; F:G protein-coupled receptor activity; C:integral component of membrane			G3DSA:1.20.1070.10 (GENE3D); IPR000276 (PFAM); PTHR24238:SF29 (PANTHER); PTHR24238 (PANTHER); CYTOPLASMIC_DOMAIN (PHOBIUS); NON_CYTOPLASMIC_DOMAIN (PHOBIUS); TRANSMEMBRANE (PHOBIUS); TRANSMEMBRANE (PHOBIUS); TRANSMEMBRANE (PHOBIUS); NON_CYTOPLASMIC_DOMAIN (PHOBIUS); TRANSMEMBRANE (PHOBIUS); CYTOPLASMIC_DOMAIN (PHOBIUS); NON_CYTOPLASMIC_DOMAIN (PHOBIUS); TRANSMEMBRANE (PHOBIUS); TRANSMEMBRANE (PHO…	P:GO:0007186; F:GO:0004930; C:GO:0016021	P:G protein-coupled receptor signaling pathway; F:G protein-coupled receptor activity; C:integral component of membrane
gbr.143.2.t1	0	0	0	0	0	0	0	0	0	0	0	0	0	0	0	0	octopamine receptor beta-2R-like	N	7	6	Transmembrane	No	371	20	0	59.48	3	P:GO:0007186; F:GO:0004930; C:GO:0016021	P:G protein-coupled receptor signaling pathway; F:G protein-coupled receptor activity; C:integral component of membrane			IPR000276 (PRINTS); IPR000276 (SMART); G3DSA:1.20.1070.10 (GENE3D); IPR000276 (PFAM); PTHR24248 (PANTHER); IPR000276 (PROSITE_PATTERNS); CYTOPLASMIC_DOMAIN (PHOBIUS); CYTOPLASMIC_DOMAIN (PHOBIUS); TRANSMEMBRANE (PHOBIUS); NON_CYTOPLASMIC_DOMAIN (PHOBIUS); NON_CYTOPLASMIC_DOMAIN (PHOBIUS); TRANSMEMBRANE (PHOBIUS); TRANSMEMBRANE (PHOBIUS); TRANSMEMBRANE (PHOBIUS); TRANSMEMBRANE (PHOBIUS); TRANSMEMB…	P:GO:0007186; F:GO:0004930; C:GO:0016021	P:G protein-coupled receptor signaling pathway; F:G protein-coupled receptor activity; C:integral component of membrane
gbr.148.6.t1	0	0	0	0	0	0	0	0	0	0	0	0	0	0	0	0	melatonin receptor type 1B-A-like	N	2	2	Intracellular	No	188	20	5.82234e-75	73.56	3	P:GO:0007186; F:GO:0004930; C:GO:0016021	P:G protein-coupled receptor signaling pathway; F:G protein-coupled receptor activity; C:integral component of membrane			IPR000276 (PRINTS); IPR000276 (PFAM); G3DSA:1.20.1070.10 (GENE3D); PTHR24228 (PANTHER); PTHR24228:SF29 (PANTHER); TRANSMEMBRANE (PHOBIUS); NON_CYTOPLASMIC_DOMAIN (PHOBIUS); TRANSMEMBRANE (PHOBIUS); CYTOPLASMIC_DOMAIN (PHOBIUS); NON_CYTOPLASMIC_DOMAIN (PHOBIUS); IPR017452 (PROSITE_PROFILES); cd15210 (CDD); SSF81321 (SUPERFAMILY); TMhelix (TMHMM); TMhelix (TMHMM)	P:GO:0007186; F:GO:0004930; C:GO:0016021	P:G protein-coupled receptor signaling pathway; F:G protein-coupled receptor activity; C:integral component of membrane
gbr.148.8.t1	0	0	0	0	0	0	0	0	0	0	0	0	0	0	0	0	G-protein coupled receptor moody-like	N	7	6	Transmembrane	No	373	20	0	77.18	3	P:GO:0007186; F:GO:0004930; C:GO:0016021	P:G protein-coupled receptor signaling pathway; F:G protein-coupled receptor activity; C:integral component of membrane			IPR000276 (PRINTS); IPR000276 (PFAM); G3DSA:1.20.1070.10 (GENE3D); mobidb-lite (MOBIDB_LITE); mobidb-lite (MOBIDB_LITE); PTHR24228:SF29 (PANTHER); PTHR24228 (PANTHER); NON_CYTOPLASMIC_DOMAIN (PHOBIUS); CYTOPLASMIC_DOMAIN (PHOBIUS); NON_CYTOPLASMIC_DOMAIN (PHOBIUS); CYTOPLASMIC_DOMAIN (PHOBIUS); CYTOPLASMIC_DOMAIN (PHOBIUS); TRANSMEMBRANE (PHOBIUS); TRANSMEMBRANE (PHOBIUS); NON_CYTOPLASMIC_DOMAIN …	P:GO:0007186; F:GO:0004930; C:GO:0016021	P:G protein-coupled receptor signaling pathway; F:G protein-coupled receptor activity; C:integral component of membrane
gbr.1482.1.t1	0	0	0	0	0	0	0	0	0	0	0	0	0	0	0	0	alpha-1A adrenergic receptor-like	N	3	3	UPS	UPS	160	20	2.50631e-100	71.51	3	P:GO:0007186; F:GO:0004930; C:GO:0016021	P:G protein-coupled receptor signaling pathway; F:G protein-coupled receptor activity; C:integral component of membrane			IPR000276 (PRINTS); G3DSA:1.20.1070.10 (GENE3D); IPR000276 (PFAM); PTHR24228:SF29 (PANTHER); PTHR24228 (PANTHER); TRANSMEMBRANE (PHOBIUS); SIGNAL_PEPTIDE (PHOBIUS); TRANSMEMBRANE (PHOBIUS); SIGNAL_PEPTIDE_H_REGION (PHOBIUS); SIGNAL_PEPTIDE_C_REGION (PHOBIUS); CYTOPLASMIC_DOMAIN (PHOBIUS); SIGNAL_PEPTIDE_N_REGION (PHOBIUS); NON_CYTOPLASMIC_DOMAIN (PHOBIUS); TRANSMEMBRANE (PHOBIUS); CYTOPLASMIC_DOM…	P:GO:0007186; F:GO:0004930; C:GO:0016021	P:G protein-coupled receptor signaling pathway; F:G protein-coupled receptor activity; C:integral component of membrane
gbr.149.31.t1	0	0	0	0	0	0	0	0	0	0	0	0	0	0	0	0	histamine H2 receptor-like	N	6	5	Transmembrane	No	299	20	2.45553e-22	45.23	3	P:GO:0007186; F:GO:0004930; C:GO:0016021	P:G protein-coupled receptor signaling pathway; F:G protein-coupled receptor activity; C:integral component of membrane			IPR000276 (PRINTS); IPR000276 (PFAM); G3DSA:1.20.1070.10 (GENE3D); PTHR24249 (PANTHER); TRANSMEMBRANE (PHOBIUS); CYTOPLASMIC_DOMAIN (PHOBIUS); TRANSMEMBRANE (PHOBIUS); TRANSMEMBRANE (PHOBIUS); CYTOPLASMIC_DOMAIN (PHOBIUS); NON_CYTOPLASMIC_DOMAIN (PHOBIUS); CYTOPLASMIC_DOMAIN (PHOBIUS); NON_CYTOPLASMIC_DOMAIN (PHOBIUS); TRANSMEMBRANE (PHOBIUS); TRANSMEMBRANE (PHOBIUS); TRANSMEMBRANE (PHOBIUS); NON…	P:GO:0007186; F:GO:0004930; C:GO:0016021	P:G protein-coupled receptor signaling pathway; F:G protein-coupled receptor activity; C:integral component of membrane
gbr.149.38.t1	0	0	0	0	0	0	0	0	0	0	0	0	0	0	0	0	histamine H2 receptor-like	N	6	5	Transmembrane	No	303	20	1.84614e-26	46.02	3	P:GO:0007186; F:GO:0004930; C:GO:0016021	P:G protein-coupled receptor signaling pathway; F:G protein-coupled receptor activity; C:integral component of membrane			IPR000276 (PRINTS); G3DSA:1.20.1070.10 (GENE3D); IPR000276 (PFAM); PTHR24249 (PANTHER); TRANSMEMBRANE (PHOBIUS); NON_CYTOPLASMIC_DOMAIN (PHOBIUS); TRANSMEMBRANE (PHOBIUS); CYTOPLASMIC_DOMAIN (PHOBIUS); TRANSMEMBRANE (PHOBIUS); TRANSMEMBRANE (PHOBIUS); NON_CYTOPLASMIC_DOMAIN (PHOBIUS); CYTOPLASMIC_DOMAIN (PHOBIUS); NON_CYTOPLASMIC_DOMAIN (PHOBIUS); NON_CYTOPLASMIC_DOMAIN (PHOBIUS); TRANSMEMBRANE (…	P:GO:0007186; F:GO:0004930; C:GO:0016021	P:G protein-coupled receptor signaling pathway; F:G protein-coupled receptor activity; C:integral component of membrane
gbr.149.39.t1	0	0	0	0	0	0	0	0	0	0	0	0	0	0	0	0	histamine H2 receptor-like	N	6	5	Transmembrane	No	299	20	4.85674e-28	46.64	3	P:GO:0007186; F:GO:0004930; C:GO:0016021	P:G protein-coupled receptor signaling pathway; F:G protein-coupled receptor activity; C:integral component of membrane			IPR000276 (PRINTS); IPR000276 (PFAM); G3DSA:1.20.1070.10 (GENE3D); PTHR24249 (PANTHER); TRANSMEMBRANE (PHOBIUS); CYTOPLASMIC_DOMAIN (PHOBIUS); TRANSMEMBRANE (PHOBIUS); NON_CYTOPLASMIC_DOMAIN (PHOBIUS); CYTOPLASMIC_DOMAIN (PHOBIUS); TRANSMEMBRANE (PHOBIUS); NON_CYTOPLASMIC_DOMAIN (PHOBIUS); NON_CYTOPLASMIC_DOMAIN (PHOBIUS); TRANSMEMBRANE (PHOBIUS); TRANSMEMBRANE (PHOBIUS); TRANSMEMBRANE (PHOBIUS);…	P:GO:0007186; F:GO:0004930; C:GO:0016021	P:G protein-coupled receptor signaling pathway; F:G protein-coupled receptor activity; C:integral component of membrane
gbr.151.41.t1	0	0	0	0	0	0	0	0	0	0	0	0	0	0	0	0	thyrotropin-releasing hormone receptor-like	N	7	6	Transmembrane	No	390	20	0	61.65	3	P:GO:0007186; F:GO:0004930; C:GO:0016021	P:G protein-coupled receptor signaling pathway; F:G protein-coupled receptor activity; C:integral component of membrane			IPR000276 (PRINTS); IPR000276 (SMART); IPR000276 (PFAM); G3DSA:1.20.1070.10 (GENE3D); PTHR24243:SF214 (PANTHER); PTHR24243 (PANTHER); CYTOPLASMIC_DOMAIN (PHOBIUS); CYTOPLASMIC_DOMAIN (PHOBIUS); CYTOPLASMIC_DOMAIN (PHOBIUS); TRANSMEMBRANE (PHOBIUS); NON_CYTOPLASMIC_DOMAIN (PHOBIUS); TRANSMEMBRANE (PHOBIUS); NON_CYTOPLASMIC_DOMAIN (PHOBIUS); TRANSMEMBRANE (PHOBIUS); TRANSMEMBRANE (PHOBIUS); CYTOPLA…	P:GO:0007186; F:GO:0004930; C:GO:0016021	P:G protein-coupled receptor signaling pathway; F:G protein-coupled receptor activity; C:integral component of membrane
gbr.152.11.t1	0	0	0	0	0	0	0	0	0	0	0	0	0	0	0	0	histamine H2 receptor-like	N	3	2	Transmembrane	No	178	20	4.5181e-31	58.01	3	P:GO:0007186; F:GO:0004930; C:GO:0016021	P:G protein-coupled receptor signaling pathway; F:G protein-coupled receptor activity; C:integral component of membrane			IPR000276 (PRINTS); IPR000276 (PFAM); G3DSA:1.20.1070.10 (GENE3D); PTHR24249 (PANTHER); IPR000276 (PROSITE_PATTERNS); TRANSMEMBRANE (PHOBIUS); TRANSMEMBRANE (PHOBIUS); CYTOPLASMIC_DOMAIN (PHOBIUS); NON_CYTOPLASMIC_DOMAIN (PHOBIUS); TRANSMEMBRANE (PHOBIUS); NON_CYTOPLASMIC_DOMAIN (PHOBIUS); NON_CYTOPLASMIC_DOMAIN (PHOBIUS); TRANSMEMBRANE (PHOBIUS); CYTOPLASMIC_DOMAIN (PHOBIUS); IPR017452 (PROSITE_…	P:GO:0007186; F:GO:0004930; C:GO:0016021	P:G protein-coupled receptor signaling pathway; F:G protein-coupled receptor activity; C:integral component of membrane
gbr.152.31.t1	0	0	0	0	0	0	0	0	0	0	0	0	0	0	0	0	deleted in malignant brain tumors 1 protein-like	N	6	5	Transmembrane	No	568	20	0	64.48	4	P:GO:0007186; F:GO:0004930; F:GO:0005044; C:GO:0016021	P:G protein-coupled receptor signaling pathway; F:G protein-coupled receptor activity; F:scavenger receptor activity; C:integral component of membrane			IPR001190 (PRINTS); IPR000276 (PRINTS); IPR017448 (SMART); G3DSA:1.20.1070.10 (GENE3D); IPR036772 (G3DSA:3.10.250.GENE3D); IPR036772 (G3DSA:3.10.250.GENE3D); IPR000276 (PFAM); IPR001190 (PFAM); mobidb-lite (MOBIDB_LITE); PTHR19331 (PANTHER); PTHR19331:SF439 (PANTHER); PTHR19331 (PANTHER); IPR000276 (PROSITE_PATTERNS); NON_CYTOPLASMIC_DOMAIN (PHOBIUS); TRANSMEMBRANE (PHOBIUS); CYTOPLASMIC_DOMAIN (…	P:GO:0007186; F:GO:0004930; F:GO:0005044; C:GO:0016020; C:GO:0016021	P:G protein-coupled receptor signaling pathway; F:G protein-coupled receptor activity; F:scavenger receptor activity; C:membrane; C:integral component of membrane
gbr.153.27.t1	0	0	0	0	0	0	0	0	0	0	0	0	0	0	0	0	thyrotropin-releasing hormone receptor-like	N	7	6	Transmembrane	No	370	20	0	64.07	3	P:GO:0007186; F:GO:0004930; C:GO:0016021	P:G protein-coupled receptor signaling pathway; F:G protein-coupled receptor activity; C:integral component of membrane			IPR000276 (PRINTS); IPR000276 (PFAM); G3DSA:1.20.1070.10 (GENE3D); PTHR24243:SF214 (PANTHER); PTHR24243 (PANTHER); TRANSMEMBRANE (PHOBIUS); CYTOPLASMIC_DOMAIN (PHOBIUS); TRANSMEMBRANE (PHOBIUS); NON_CYTOPLASMIC_DOMAIN (PHOBIUS); TRANSMEMBRANE (PHOBIUS); NON_CYTOPLASMIC_DOMAIN (PHOBIUS); TRANSMEMBRANE (PHOBIUS); NON_CYTOPLASMIC_DOMAIN (PHOBIUS); TRANSMEMBRANE (PHOBIUS); CYTOPLASMIC_DOMAIN (PHOBIUS…	P:GO:0007186; F:GO:0004930; C:GO:0016021	P:G protein-coupled receptor signaling pathway; F:G protein-coupled receptor activity; C:integral component of membrane
gbr.154.16.t1	0	0	0	0	0	0	0	0	0	0	0	0	0	0	0	0	alpha-1B adrenergic receptor-like	N	7	6	Transmembrane	No	363	20	0	75.95	3	P:GO:0007186; F:GO:0004930; C:GO:0016021	P:G protein-coupled receptor signaling pathway; F:G protein-coupled receptor activity; C:integral component of membrane			IPR000276 (PRINTS); IPR000276 (SMART); IPR000276 (PFAM); G3DSA:1.20.1070.10 (GENE3D); mobidb-lite (MOBIDB_LITE); PTHR24228 (PANTHER); PTHR24228:SF29 (PANTHER); IPR000276 (PROSITE_PATTERNS); CYTOPLASMIC_DOMAIN (PHOBIUS); TRANSMEMBRANE (PHOBIUS); NON_CYTOPLASMIC_DOMAIN (PHOBIUS); NON_CYTOPLASMIC_DOMAIN (PHOBIUS); CYTOPLASMIC_DOMAIN (PHOBIUS); TRANSMEMBRANE (PHOBIUS); TRANSMEMBRANE (PHOBIUS); NON_CY…	P:GO:0007186; F:GO:0004930; C:GO:0016021	P:G protein-coupled receptor signaling pathway; F:G protein-coupled receptor activity; C:integral component of membrane
gbr.156.4.t1_gbr.156.5.t1_gbr.156.7.t1	0	0	0	0	0	0	0	0	0	0	0	0	0	0	0	0	adhesion G protein-coupled receptor L2-like isoform X2	Y	7	7	Signal peptide	No	1242	20	0	59.95						IPR000832 (PRINTS); G3DSA:1.20.1070.10 (GENE3D); IPR043159 (G3DSA:2.60.120.GENE3D); IPR000203 (PFAM); IPR032471 (PFAM); IPR000832 (PFAM); IPR016186 (G3DSA:3.10.100.GENE3D); IPR000922 (PFAM); IPR001304 (PFAM); G3DSA:1.25.40.610 (GENE3D); G3DSA:2.60.220.50 (GENE3D); IPR036445 (G3DSA:4.10.1240.GENE3D); mobidb-lite (MOBIDB_LITE); IPR031234 (PTHR12011:PANTHER); PTHR12011 (PANTHER); PTHR12011 (PANTHER)…	P:GO:0007166; P:GO:0007186; F:GO:0004888; F:GO:0004930; F:GO:0030246; C:GO:0016020; C:GO:0016021	P:cell surface receptor signaling pathway; P:G protein-coupled receptor signaling pathway; F:transmembrane signaling receptor activity; F:G protein-coupled receptor activity; F:carbohydrate binding; C:membrane; C:integral component of membrane
gbr.157.14.t1	0	0	0	0	0	0	0	0	0	0	0	0	0	0	0	0	uncharacterized protein LOC110985056	N	7	7	Intracellular	No	962	20	0	54.62	4	P:GO:0007166; P:GO:0007186; F:GO:0004930; C:GO:0016021	P:cell surface receptor signaling pathway; P:G protein-coupled receptor signaling pathway; F:G protein-coupled receptor activity; C:integral component of membrane			Coil (COILS); IPR001212 (SMART); G3DSA:1.20.1070.10 (GENE3D); IPR000832 (PFAM); mobidb-lite (MOBIDB_LITE); mobidb-lite (MOBIDB_LITE); PTHR45902 (PANTHER); IPR001212 (PROSITE_PATTERNS); TRANSMEMBRANE (PHOBIUS); NON_CYTOPLASMIC_DOMAIN (PHOBIUS); TRANSMEMBRANE (PHOBIUS); TRANSMEMBRANE (PHOBIUS); CYTOPLASMIC_DOMAIN (PHOBIUS); CYTOPLASMIC_DOMAIN (PHOBIUS); TRANSMEMBRANE (PHOBIUS); NON_CYTOPLASMIC_DOMA…	P:GO:0007166; P:GO:0007186; F:GO:0004888; F:GO:0004930; C:GO:0016021	P:cell surface receptor signaling pathway; P:G protein-coupled receptor signaling pathway; F:transmembrane signaling receptor activity; F:G protein-coupled receptor activity; C:integral component of membrane
gbr.157.16.t1	0	0	0	0	0	0	0	0	0	0	0	0	0	0	0	0	adhesion G-protein coupled receptor D1-like	N	7	7	Intracellular	No	1016	20	0	55.85	4	P:GO:0007166; P:GO:0007186; F:GO:0004930; C:GO:0016021	P:cell surface receptor signaling pathway; P:G protein-coupled receptor signaling pathway; F:G protein-coupled receptor activity; C:integral component of membrane			G3DSA:1.20.1070.10 (GENE3D); IPR000832 (PFAM); mobidb-lite (MOBIDB_LITE); mobidb-lite (MOBIDB_LITE); mobidb-lite (MOBIDB_LITE); mobidb-lite (MOBIDB_LITE); mobidb-lite (MOBIDB_LITE); PTHR45902 (PANTHER); IPR001212 (PROSITE_PATTERNS); SIGNAL_PEPTIDE_N_REGION (PHOBIUS); TRANSMEMBRANE (PHOBIUS); CYTOPLASMIC_DOMAIN (PHOBIUS); CYTOPLASMIC_DOMAIN (PHOBIUS); NON_CYTOPLASMIC_DOMAIN (PHOBIUS); TRANSMEMBRAN…	P:GO:0007166; P:GO:0007186; F:GO:0004888; F:GO:0004930; C:GO:0016021	P:cell surface receptor signaling pathway; P:G protein-coupled receptor signaling pathway; F:transmembrane signaling receptor activity; F:G protein-coupled receptor activity; C:integral component of membrane
gbr.157.32.t1	0	0	0	0	0	0	0	0	0	0	0	0	0	0	0	0	tyramine receptor 1-like	N	4	3	Transmembrane	No	723	20	1.86986e-52	48.08	3	P:GO:0007186; F:GO:0004930; C:GO:0016021	P:G protein-coupled receptor signaling pathway; F:G protein-coupled receptor activity; C:integral component of membrane			IPR000276 (PRINTS); IPR000276 (PFAM); G3DSA:1.20.1070.10 (GENE3D); mobidb-lite (MOBIDB_LITE); mobidb-lite (MOBIDB_LITE); mobidb-lite (MOBIDB_LITE); mobidb-lite (MOBIDB_LITE); mobidb-lite (MOBIDB_LITE); PTHR22752 (PANTHER); IPR000276 (PROSITE_PATTERNS); CYTOPLASMIC_DOMAIN (PHOBIUS); NON_CYTOPLASMIC_DOMAIN (PHOBIUS); CYTOPLASMIC_DOMAIN (PHOBIUS); TRANSMEMBRANE (PHOBIUS); TRANSMEMBRANE (PHOBIUS); TR…	P:GO:0007186; F:GO:0004930; C:GO:0016021	P:G protein-coupled receptor signaling pathway; F:G protein-coupled receptor activity; C:integral component of membrane
gbr.157.38.t1	0	0	0	0	0	0	0	0	0	0	0	0	0	0	0	0	thyrotropin-releasing hormone receptor-like	N	12	11	Transmembrane	No	843	20	2.34579e-47	48.22	3	P:GO:0007186; F:GO:0004930; C:GO:0016021	P:G protein-coupled receptor signaling pathway; F:G protein-coupled receptor activity; C:integral component of membrane			IPR000276 (PRINTS); IPR000276 (SMART); IPR000276 (PFAM); IPR000276 (PFAM); G3DSA:1.20.1070.10 (GENE3D); mobidb-lite (MOBIDB_LITE); mobidb-lite (MOBIDB_LITE); PTHR24243 (PANTHER); IPR000276 (PROSITE_PATTERNS); IPR000276 (PROSITE_PATTERNS); CYTOPLASMIC_DOMAIN (PHOBIUS); CYTOPLASMIC_DOMAIN (PHOBIUS); NON_CYTOPLASMIC_DOMAIN (PHOBIUS); TRANSMEMBRANE (PHOBIUS); CYTOPLASMIC_DOMAIN (PHOBIUS); TRANSMEMBRA…	P:GO:0007186; F:GO:0004930; C:GO:0016021	P:G protein-coupled receptor signaling pathway; F:G protein-coupled receptor activity; C:integral component of membrane
gbr.157.39.t1	0	0	0	0	0	0	0	0	0	0	0	0	0	0	0	0	thyrotropin-releasing hormone receptor-like	N	6	5	Transmembrane	No	460	20	1.15353e-38	46.48	3	P:GO:0007186; F:GO:0004930; C:GO:0016021	P:G protein-coupled receptor signaling pathway; F:G protein-coupled receptor activity; C:integral component of membrane			Coil (COILS); IPR000276 (PRINTS); IPR000276 (SMART); IPR000276 (PFAM); G3DSA:1.20.1070.10 (GENE3D); PTHR24243 (PANTHER); IPR000276 (PROSITE_PATTERNS); CYTOPLASMIC_DOMAIN (PHOBIUS); CYTOPLASMIC_DOMAIN (PHOBIUS); CYTOPLASMIC_DOMAIN (PHOBIUS); NON_CYTOPLASMIC_DOMAIN (PHOBIUS); TRANSMEMBRANE (PHOBIUS); TRANSMEMBRANE (PHOBIUS); NON_CYTOPLASMIC_DOMAIN (PHOBIUS); NON_CYTOPLASMIC_DOMAIN (PHOBIUS); CYTOPL…	P:GO:0007186; F:GO:0004930; C:GO:0016021	P:G protein-coupled receptor signaling pathway; F:G protein-coupled receptor activity; C:integral component of membrane
gbr.158.20.t1	0	0	0	0	0	0	0	0	0	0	0	0	0	0	0	0	alpha-1D adrenergic receptor-like	N	6	5	Transmembrane	No	337	20	0	66.05	3	P:GO:0007186; F:GO:0004930; C:GO:0016021	P:G protein-coupled receptor signaling pathway; F:G protein-coupled receptor activity; C:integral component of membrane			IPR000276 (PRINTS); IPR000276 (SMART); G3DSA:1.20.1070.10 (GENE3D); IPR000276 (PFAM); PTHR24228 (PANTHER); PTHR24228:SF29 (PANTHER); IPR000276 (PROSITE_PATTERNS); NON_CYTOPLASMIC_DOMAIN (PHOBIUS); CYTOPLASMIC_DOMAIN (PHOBIUS); TRANSMEMBRANE (PHOBIUS); NON_CYTOPLASMIC_DOMAIN (PHOBIUS); TRANSMEMBRANE (PHOBIUS); CYTOPLASMIC_DOMAIN (PHOBIUS); CYTOPLASMIC_DOMAIN (PHOBIUS); TRANSMEMBRANE (PHOBIUS); CYT…	P:GO:0007186; F:GO:0004930; C:GO:0016021	P:G protein-coupled receptor signaling pathway; F:G protein-coupled receptor activity; C:integral component of membrane
gbr.158.21.t1	0	0	0	0	0	0	0	0	0	0	0	0	0	0	0	0	octopamine receptor 1-like	N	7	6	Transmembrane	No	363	20	0	66.35	3	P:GO:0007186; F:GO:0004930; C:GO:0016021	P:G protein-coupled receptor signaling pathway; F:G protein-coupled receptor activity; C:integral component of membrane			IPR000276 (PRINTS); IPR000276 (PFAM); G3DSA:1.20.1070.10 (GENE3D); mobidb-lite (MOBIDB_LITE); PTHR24228 (PANTHER); PTHR24228:SF29 (PANTHER); IPR000276 (PROSITE_PATTERNS); TRANSMEMBRANE (PHOBIUS); NON_CYTOPLASMIC_DOMAIN (PHOBIUS); TRANSMEMBRANE (PHOBIUS); NON_CYTOPLASMIC_DOMAIN (PHOBIUS); TRANSMEMBRANE (PHOBIUS); TRANSMEMBRANE (PHOBIUS); CYTOPLASMIC_DOMAIN (PHOBIUS); NON_CYTOPLASMIC_DOMAIN (PHOBIU…	P:GO:0007186; F:GO:0004930; C:GO:0016021	P:G protein-coupled receptor signaling pathway; F:G protein-coupled receptor activity; C:integral component of membrane
gbr.16.120.t1	0	0	0	0	0	0	0	0	0	0	0	0	0	0	0	0	adhesion G-protein coupled receptor G4-like isoform X2	Y	7	7	Signal peptide	No	1049	20	0	74.85	4	P:GO:0007166; P:GO:0007186; F:GO:0004930; C:GO:0016021	P:cell surface receptor signaling pathway; P:G protein-coupled receptor signaling pathway; F:G protein-coupled receptor activity; C:integral component of membrane			IPR000832 (PRINTS); IPR000203 (SMART); G3DSA:2.10.70.10 (GENE3D); IPR003410 (PFAM); IPR002889 (PFAM); G3DSA:2.60.220.50 (GENE3D); IPR000832 (PFAM); IPR000203 (PFAM); G3DSA:1.20.1070.10 (GENE3D); mobidb-lite (MOBIDB_LITE); mobidb-lite (MOBIDB_LITE); PTHR47767 (PANTHER); TRANSMEMBRANE (PHOBIUS); CYTOPLASMIC_DOMAIN (PHOBIUS); NON_CYTOPLASMIC_DOMAIN (PHOBIUS); SIGNAL_PEPTIDE_C_REGION (PHOBIUS); TRANS…	P:GO:0007166; P:GO:0007186; F:GO:0004888; F:GO:0004930; C:GO:0016021	P:cell surface receptor signaling pathway; P:G protein-coupled receptor signaling pathway; F:transmembrane signaling receptor activity; F:G protein-coupled receptor activity; C:integral component of membrane
gbr.16.50.t1	0	0	0	0	0	0	0	0	0	0	0	0	0	0	0	0	adhesion G-protein coupled receptor D1-like	N	7	7	Intracellular	No	830	20	0	53.49	4	P:GO:0007166; P:GO:0007186; F:GO:0004930; C:GO:0016021	P:cell surface receptor signaling pathway; P:G protein-coupled receptor signaling pathway; F:G protein-coupled receptor activity; C:integral component of membrane			Coil (COILS); IPR000832 (PFAM); G3DSA:1.20.1070.10 (GENE3D); PTHR45902 (PANTHER); NON_CYTOPLASMIC_DOMAIN (PHOBIUS); NON_CYTOPLASMIC_DOMAIN (PHOBIUS); TRANSMEMBRANE (PHOBIUS); CYTOPLASMIC_DOMAIN (PHOBIUS); CYTOPLASMIC_DOMAIN (PHOBIUS); TRANSMEMBRANE (PHOBIUS); NON_CYTOPLASMIC_DOMAIN (PHOBIUS); TRANSMEMBRANE (PHOBIUS); TRANSMEMBRANE (PHOBIUS); NON_CYTOPLASMIC_DOMAIN (PHOBIUS); TRANSMEMBRANE (PHOBIU…	P:GO:0007166; P:GO:0007186; F:GO:0004888; F:GO:0004930; C:GO:0016021	P:cell surface receptor signaling pathway; P:G protein-coupled receptor signaling pathway; F:transmembrane signaling receptor activity; F:G protein-coupled receptor activity; C:integral component of membrane
gbr.16.84.t1	0	0	0	0	0	0	0	0	0	0	0	0	0	0	0	0	probable G-protein coupled receptor 19	N	7	6	Transmembrane	No	385	20	0	69.65	3	P:GO:0007186; F:GO:0004983; C:GO:0016021	P:G protein-coupled receptor signaling pathway; F:neuropeptide Y receptor activity; C:integral component of membrane			IPR000276 (PRINTS); IPR000611 (PRINTS); IPR000276 (SMART); IPR000276 (PFAM); G3DSA:1.20.1070.10 (GENE3D); mobidb-lite (MOBIDB_LITE); PTHR24241 (PANTHER); PTHR24241:SF148 (PANTHER); IPR000276 (PROSITE_PATTERNS); NON_CYTOPLASMIC_DOMAIN (PHOBIUS); NON_CYTOPLASMIC_DOMAIN (PHOBIUS); TRANSMEMBRANE (PHOBIUS); CYTOPLASMIC_DOMAIN (PHOBIUS); TRANSMEMBRANE (PHOBIUS); NON_CYTOPLASMIC_DOMAIN (PHOBIUS); TRANSM…	P:GO:0007186; F:GO:0004930; F:GO:0004983; C:GO:0016021	P:G protein-coupled receptor signaling pathway; F:G protein-coupled receptor activity; F:neuropeptide Y receptor activity; C:integral component of membrane
gbr.162.43.t1	0	0	0	0	0	0	0	0	0	0	0	0	0	0	0	0	melatonin receptor type 1A-like	N	5	4	Transmembrane	No	273	20	6.33203e-175	62.29	3	P:GO:0007186; F:GO:0004930; C:GO:0016021	P:G protein-coupled receptor signaling pathway; F:G protein-coupled receptor activity; C:integral component of membrane			Coil (COILS); IPR000276 (PRINTS); IPR000276 (PFAM); G3DSA:1.20.1070.10 (GENE3D); mobidb-lite (MOBIDB_LITE); mobidb-lite (MOBIDB_LITE); PTHR24240:SF78 (PANTHER); PTHR24240 (PANTHER); IPR000276 (PROSITE_PATTERNS); NON_CYTOPLASMIC_DOMAIN (PHOBIUS); NON_CYTOPLASMIC_DOMAIN (PHOBIUS); CYTOPLASMIC_DOMAIN (PHOBIUS); TRANSMEMBRANE (PHOBIUS); CYTOPLASMIC_DOMAIN (PHOBIUS); NON_CYTOPLASMIC_DOMAIN (PHOBIUS); …	P:GO:0007186; F:GO:0004930; C:GO:0016021	P:G protein-coupled receptor signaling pathway; F:G protein-coupled receptor activity; C:integral component of membrane
gbr.162.44.t1	0	0	0	0	0	0	0	0	0	0	0	0	0	0	0	0	melatonin receptor type 1B-B-like	N	2	2	Transmembrane	No	155	20	2.7091e-93	67.58	3	P:GO:0007186; F:GO:0004930; C:GO:0016021	P:G protein-coupled receptor signaling pathway; F:G protein-coupled receptor activity; C:integral component of membrane			IPR000276 (PRINTS); G3DSA:1.20.1070.10 (GENE3D); IPR000276 (PFAM); mobidb-lite (MOBIDB_LITE); PTHR24240 (PANTHER); PTHR24240:SF78 (PANTHER); TRANSMEMBRANE (PHOBIUS); TRANSMEMBRANE (PHOBIUS); NON_CYTOPLASMIC_DOMAIN (PHOBIUS); CYTOPLASMIC_DOMAIN (PHOBIUS); CYTOPLASMIC_DOMAIN (PHOBIUS); IPR017452 (PROSITE_PROFILES); cd15210 (CDD); SSF81321 (SUPERFAMILY); TMhelix (TMHMM); TMhelix (TMHMM)	P:GO:0007186; F:GO:0004930; C:GO:0016021	P:G protein-coupled receptor signaling pathway; F:G protein-coupled receptor activity; C:integral component of membrane
gbr.165.3.t1	0	0	0	0	0	0	0	0	0	0	0	0	0	0	0	0	alpha-1A adrenergic receptor-like	N	6	5	Transmembrane	No	340	20	6.0136e-112	59.57	3	P:GO:0007186; F:GO:0004930; C:GO:0016021	P:G protein-coupled receptor signaling pathway; F:G protein-coupled receptor activity; C:integral component of membrane			IPR000276 (PRINTS); IPR000276 (SMART); IPR000276 (PFAM); G3DSA:1.20.1070.10 (GENE3D); PTHR45698 (PANTHER); TRANSMEMBRANE (PHOBIUS); NON_CYTOPLASMIC_DOMAIN (PHOBIUS); TRANSMEMBRANE (PHOBIUS); CYTOPLASMIC_DOMAIN (PHOBIUS); TRANSMEMBRANE (PHOBIUS); TRANSMEMBRANE (PHOBIUS); NON_CYTOPLASMIC_DOMAIN (PHOBIUS); TRANSMEMBRANE (PHOBIUS); NON_CYTOPLASMIC_DOMAIN (PHOBIUS); NON_CYTOPLASMIC_DOMAIN (PHOBIUS); T…	P:GO:0007186; F:GO:0004930; C:GO:0016021	P:G protein-coupled receptor signaling pathway; F:G protein-coupled receptor activity; C:integral component of membrane
gbr.17.15.t1	0	0	0	0	0	0	0	0	0	0	0	0	0	0	0	0	prolactin-releasing peptide receptor-like	N	7	6	Transmembrane	No	382	20	0	60.73	3	P:GO:0007186; F:GO:0004983; C:GO:0016021	P:G protein-coupled receptor signaling pathway; F:neuropeptide Y receptor activity; C:integral component of membrane			IPR000611 (PRINTS); IPR000276 (PRINTS); IPR000276 (SMART); IPR000276 (PFAM); G3DSA:1.20.1070.10 (GENE3D); mobidb-lite (MOBIDB_LITE); PTHR24235 (PANTHER); CYTOPLASMIC_DOMAIN (PHOBIUS); CYTOPLASMIC_DOMAIN (PHOBIUS); NON_CYTOPLASMIC_DOMAIN (PHOBIUS); NON_CYTOPLASMIC_DOMAIN (PHOBIUS); NON_CYTOPLASMIC_DOMAIN (PHOBIUS); CYTOPLASMIC_DOMAIN (PHOBIUS); NON_CYTOPLASMIC_DOMAIN (PHOBIUS); CYTOPLASMIC_DOMAIN …	P:GO:0007186; F:GO:0004930; F:GO:0004983; C:GO:0016021	P:G protein-coupled receptor signaling pathway; F:G protein-coupled receptor activity; F:neuropeptide Y receptor activity; C:integral component of membrane
gbr.17.82.t1	0	0	0	0	0	0	0	0	0	0	0	0	0	0	0	0	histamine H2 receptor-like	N	7	6	Transmembrane	No	317	20	0	57.3	3	P:GO:0007186; F:GO:0004930; C:GO:0016021	P:G protein-coupled receptor signaling pathway; F:G protein-coupled receptor activity; C:integral component of membrane			IPR000276 (PRINTS); IPR000276 (PFAM); G3DSA:1.20.1070.10 (GENE3D); PTHR24248 (PANTHER); PTHR24248:SF163 (PANTHER); IPR000276 (PROSITE_PATTERNS); CYTOPLASMIC_DOMAIN (PHOBIUS); CYTOPLASMIC_DOMAIN (PHOBIUS); NON_CYTOPLASMIC_DOMAIN (PHOBIUS); TRANSMEMBRANE (PHOBIUS); NON_CYTOPLASMIC_DOMAIN (PHOBIUS); TRANSMEMBRANE (PHOBIUS); TRANSMEMBRANE (PHOBIUS); NON_CYTOPLASMIC_DOMAIN (PHOBIUS); TRANSMEMBRANE (PH…	P:GO:0007186; F:GO:0004930; C:GO:0016021	P:G protein-coupled receptor signaling pathway; F:G protein-coupled receptor activity; C:integral component of membrane
gbr.17.96.t1	0	0	0	0	0	0	0	0	0	0	0	0	0	0	0	0	thyrotropin-releasing hormone receptor-like	N	7	6	Transmembrane	No	382	20	0	59.65	3	P:GO:0007186; F:GO:0004930; C:GO:0016021	P:G protein-coupled receptor signaling pathway; F:G protein-coupled receptor activity; C:integral component of membrane			IPR000276 (PRINTS); IPR000276 (SMART); G3DSA:1.20.1070.10 (GENE3D); IPR000276 (PFAM); PTHR24243:SF214 (PANTHER); PTHR24243 (PANTHER); IPR000276 (PROSITE_PATTERNS); CYTOPLASMIC_DOMAIN (PHOBIUS); TRANSMEMBRANE (PHOBIUS); TRANSMEMBRANE (PHOBIUS); TRANSMEMBRANE (PHOBIUS); NON_CYTOPLASMIC_DOMAIN (PHOBIUS); CYTOPLASMIC_DOMAIN (PHOBIUS); TRANSMEMBRANE (PHOBIUS); TRANSMEMBRANE (PHOBIUS); CYTOPLASMIC_DOMA…	P:GO:0007186; F:GO:0004930; C:GO:0016021	P:G protein-coupled receptor signaling pathway; F:G protein-coupled receptor activity; C:integral component of membrane
gbr.170.11.t1	0	0	0	0	0	0	0	0	0	0	0	0	0	0	0	0	adhesion G-protein coupled receptor G4-like isoform X2	N	8	7	Signal peptide	No	1296	20	0	71.2	5	P:GO:0007166; P:GO:0007186; F:GO:0004930; F:GO:0005044; C:GO:0016021	P:cell surface receptor signaling pathway; P:G protein-coupled receptor signaling pathway; F:G protein-coupled receptor activity; F:scavenger receptor activity; C:integral component of membrane			IPR000832 (PRINTS); IPR001190 (PRINTS); IPR017448 (SMART); IPR000203 (SMART); IPR036772 (G3DSA:3.10.250.GENE3D); IPR000203 (PFAM); IPR001190 (PFAM); IPR000832 (PFAM); IPR003410 (PFAM); G3DSA:2.60.220.50 (GENE3D); G3DSA:1.20.1070.10 (GENE3D); mobidb-lite (MOBIDB_LITE); PTHR47767 (PANTHER); IPR017983 (PROSITE_PATTERNS); IPR001190 (PROSITE_PATTERNS); TRANSMEMBRANE (PHOBIUS); TRANSMEMBRANE (PHOBIUS);…	P:GO:0007166; P:GO:0007186; F:GO:0004888; F:GO:0004930; F:GO:0005044; C:GO:0016020; C:GO:0016021	P:cell surface receptor signaling pathway; P:G protein-coupled receptor signaling pathway; F:transmembrane signaling receptor activity; F:G protein-coupled receptor activity; F:scavenger receptor activity; C:membrane; C:integral component of membrane
gbr.170.17.t1	0	0	0	0	0	0	0	0	0	0	0	0	0	0	0	0	adhesion G-protein coupled receptor G4-like isoform X1	N	7	7	UPS	UPS	1925	20	0	72.95	4	P:GO:0007166; P:GO:0007186; F:GO:0004930; C:GO:0016021	P:cell surface receptor signaling pathway; P:G protein-coupled receptor signaling pathway; F:G protein-coupled receptor activity; C:integral component of membrane			IPR000832 (PRINTS); IPR000033 (SMART); IPR000203 (SMART); IPR000742 (SMART); G3DSA:1.20.1070.10 (GENE3D); IPR000033 (PFAM); G3DSA:2.10.25.10 (GENE3D); IPR003410 (PFAM); IPR000742 (PFAM); IPR011042 (G3DSA:2.120.10.GENE3D); G3DSA:2.10.25.10 (GENE3D); IPR000203 (PFAM); IPR011042 (G3DSA:2.120.10.GENE3D); IPR000832 (PFAM); G3DSA:2.60.220.50 (GENE3D); mobidb-lite (MOBIDB_LITE); mobidb-lite (MOBIDB_LITE…	P:GO:0007166; P:GO:0007186; F:GO:0004888; F:GO:0004930; C:GO:0016021	P:cell surface receptor signaling pathway; P:G protein-coupled receptor signaling pathway; F:transmembrane signaling receptor activity; F:G protein-coupled receptor activity; C:integral component of membrane
gbr.170.22.t1	0	0	0	0	0	0	0	0	0	0	0	0	0	0	0	0	latrophilin receptor-like protein A	N	5	5	Intracellular	No	659	20	4.64744e-119	57.93	5	P:GO:0007166; P:GO:0007186; F:GO:0004930; F:GO:0005044; C:GO:0016021	P:cell surface receptor signaling pathway; P:G protein-coupled receptor signaling pathway; F:G protein-coupled receptor activity; F:scavenger receptor activity; C:integral component of membrane			Coil (COILS); IPR017448 (SMART); IPR036772 (G3DSA:3.10.250.GENE3D); IPR000832 (PFAM); IPR001190 (PFAM); G3DSA:1.20.1070.10 (GENE3D); PTHR45902 (PANTHER); TRANSMEMBRANE (PHOBIUS); TRANSMEMBRANE (PHOBIUS); TRANSMEMBRANE (PHOBIUS); TRANSMEMBRANE (PHOBIUS); CYTOPLASMIC_DOMAIN (PHOBIUS); NON_CYTOPLASMIC_DOMAIN (PHOBIUS); CYTOPLASMIC_DOMAIN (PHOBIUS); NON_CYTOPLASMIC_DOMAIN (PHOBIUS); CYTOPLASMIC_DOMAI…	P:GO:0007166; P:GO:0007186; F:GO:0004888; F:GO:0004930; F:GO:0005044; C:GO:0016020; C:GO:0016021	P:cell surface receptor signaling pathway; P:G protein-coupled receptor signaling pathway; F:transmembrane signaling receptor activity; F:G protein-coupled receptor activity; F:scavenger receptor activity; C:membrane; C:integral component of membrane
gbr.170.23.t1	0	0	0	0	0	0	0	0	0	0	0	0	0	0	0	0	gamma-aminobutyric acid type B receptor subunit 1-like	Y	11	11	Signal peptide	No	1130	20	0	70.97	3	P:GO:0007186; F:GO:0004965; C:GO:0016021	P:G protein-coupled receptor signaling pathway; F:G protein-coupled GABA receptor activity; C:integral component of membrane			Coil (COILS); Coil (COILS); IPR017978 (PFAM); G3DSA:3.40.50.2300 (GENE3D); IPR001828 (PFAM); PTHR10519:SF20 (PANTHER); IPR002455 (PANTHER); IPR002455 (PANTHER); TRANSMEMBRANE (PHOBIUS); NON_CYTOPLASMIC_DOMAIN (PHOBIUS); TRANSMEMBRANE (PHOBIUS); NON_CYTOPLASMIC_DOMAIN (PHOBIUS); SIGNAL_PEPTIDE_H_REGION (PHOBIUS); NON_CYTOPLASMIC_DOMAIN (PHOBIUS); CYTOPLASMIC_DOMAIN (PHOBIUS); TRANSMEMBRANE (PHOBIU…	P:GO:0007186; F:GO:0004930; F:GO:0004965; C:GO:0016021	P:G protein-coupled receptor signaling pathway; F:G protein-coupled receptor activity; F:G protein-coupled GABA receptor activity; C:integral component of membrane
gbr.170.4.t1	0	0	0	0	0	0	0	0	0	0	0	0	0	0	0	0	hyalin-like isoform X2	N	7	7	Intracellular	No	1852	20	0	69.82	4	P:GO:0007166; P:GO:0007186; F:GO:0004930; C:GO:0016021	P:cell surface receptor signaling pathway; P:G protein-coupled receptor signaling pathway; F:G protein-coupled receptor activity; C:integral component of membrane			IPR000832 (PRINTS); IPR000421 (SMART); IPR000203 (SMART); IPR003410 (PFAM); IPR000421 (PFAM); IPR000203 (PFAM); G3DSA:1.20.1070.10 (GENE3D); IPR008979 (G3DSA:2.60.120.GENE3D); G3DSA:2.60.220.50 (GENE3D); IPR000832 (PFAM); PTHR24273 (PANTHER); NON_CYTOPLASMIC_DOMAIN (PHOBIUS); TRANSMEMBRANE (PHOBIUS); TRANSMEMBRANE (PHOBIUS); CYTOPLASMIC_DOMAIN (PHOBIUS); TRANSMEMBRANE (PHOBIUS); NON_CYTOPLASMIC_D…	P:GO:0007166; P:GO:0007186; F:GO:0004888; F:GO:0004930; C:GO:0016021	P:cell surface receptor signaling pathway; P:G protein-coupled receptor signaling pathway; F:transmembrane signaling receptor activity; F:G protein-coupled receptor activity; C:integral component of membrane
gbr.171.19.t1	0	0	0	0	0	0	0	0	0	0	0	0	0	0	0	0	thyrotropin-releasing hormone receptor-like	N	7	6	Transmembrane	No	338	20	3.13615e-68	46.88	3	P:GO:0007186; F:GO:0004930; C:GO:0016021	P:G protein-coupled receptor signaling pathway; F:G protein-coupled receptor activity; C:integral component of membrane			IPR000276 (PRINTS); G3DSA:1.20.1070.10 (GENE3D); IPR000276 (PFAM); mobidb-lite (MOBIDB_LITE); mobidb-lite (MOBIDB_LITE); PTHR24243 (PANTHER); IPR000276 (PROSITE_PATTERNS); CYTOPLASMIC_DOMAIN (PHOBIUS); TRANSMEMBRANE (PHOBIUS); TRANSMEMBRANE (PHOBIUS); TRANSMEMBRANE (PHOBIUS); NON_CYTOPLASMIC_DOMAIN (PHOBIUS); CYTOPLASMIC_DOMAIN (PHOBIUS); NON_CYTOPLASMIC_DOMAIN (PHOBIUS); TRANSMEMBRANE (PHOBIUS);…	P:GO:0007186; F:GO:0004930; C:GO:0016021	P:G protein-coupled receptor signaling pathway; F:G protein-coupled receptor activity; C:integral component of membrane
gbr.172.17.t1	0	0	0	0	0	0	0	0	0	0	0	0	0	0	0	0	cholecystokinin receptor type A-like	N	13	12	Transmembrane	No	806	20	1.43853e-87	49.97	3	P:GO:0007186; F:GO:0004930; C:GO:0016021	P:G protein-coupled receptor signaling pathway; F:G protein-coupled receptor activity; C:integral component of membrane			IPR000276 (PRINTS); IPR000276 (SMART); IPR000276 (PFAM); IPR000276 (PFAM); mobidb-lite (MOBIDB_LITE); mobidb-lite (MOBIDB_LITE); mobidb-lite (MOBIDB_LITE); mobidb-lite (MOBIDB_LITE); mobidb-lite (MOBIDB_LITE); PTHR24230 (PANTHER); PTHR24230:SF139 (PANTHER); PTHR24230:SF139 (PANTHER); NON_CYTOPLASMIC_DOMAIN (PHOBIUS); NON_CYTOPLASMIC_DOMAIN (PHOBIUS); CYTOPLASMIC_DOMAIN (PHOBIUS); TRANSMEMBRANE (P…	P:GO:0007186; F:GO:0004930; C:GO:0016021	P:G protein-coupled receptor signaling pathway; F:G protein-coupled receptor activity; C:integral component of membrane
gbr.172.32.t1	0	0	0	0	0	0	0	0	0	0	0	0	0	0	0	0	adhesion G-protein coupled receptor G6-like	Y	7	7	Signal peptide	No	1329	20	0	67.91	4	P:GO:0007166; P:GO:0007186; F:GO:0004930; C:GO:0016021	P:cell surface receptor signaling pathway; P:G protein-coupled receptor signaling pathway; F:G protein-coupled receptor activity; C:integral component of membrane			IPR000832 (PRINTS); IPR000203 (SMART); G3DSA:1.20.1070.10 (GENE3D); G3DSA:2.60.220.50 (GENE3D); IPR000203 (PFAM); IPR000832 (PFAM); mobidb-lite (MOBIDB_LITE); mobidb-lite (MOBIDB_LITE); mobidb-lite (MOBIDB_LITE); mobidb-lite (MOBIDB_LITE); PTHR47767 (PANTHER); CYTOPLASMIC_DOMAIN (PHOBIUS); SIGNAL_PEPTIDE_N_REGION (PHOBIUS); SIGNAL_PEPTIDE (PHOBIUS); NON_CYTOPLASMIC_DOMAIN (PHOBIUS); CYTOPLASMIC_D…	P:GO:0007166; P:GO:0007186; F:GO:0004888; F:GO:0004930; C:GO:0016021	P:cell surface receptor signaling pathway; P:G protein-coupled receptor signaling pathway; F:transmembrane signaling receptor activity; F:G protein-coupled receptor activity; C:integral component of membrane
gbr.173.31.t1	0	0	0	0	0	0	0	0	0	0	0	0	0	0	0	0	G-protein coupled receptor moody-like	N	6	5	Transmembrane	No	376	20	0	62.79	3	P:GO:0007186; F:GO:0004930; C:GO:0016021	P:G protein-coupled receptor signaling pathway; F:G protein-coupled receptor activity; C:integral component of membrane			IPR000276 (PRINTS); IPR000276 (PFAM); G3DSA:1.20.1070.10 (GENE3D); G3DSA:1.20.1070.10 (GENE3D); mobidb-lite (MOBIDB_LITE); PTHR24228 (PANTHER); PTHR24228:SF29 (PANTHER); IPR000276 (PROSITE_PATTERNS); NON_CYTOPLASMIC_DOMAIN (PHOBIUS); CYTOPLASMIC_DOMAIN (PHOBIUS); TRANSMEMBRANE (PHOBIUS); NON_CYTOPLASMIC_DOMAIN (PHOBIUS); TRANSMEMBRANE (PHOBIUS); TRANSMEMBRANE (PHOBIUS); NON_CYTOPLASMIC_DOMAIN (PH…	P:GO:0007186; F:GO:0004930; C:GO:0016021	P:G protein-coupled receptor signaling pathway; F:G protein-coupled receptor activity; C:integral component of membrane
gbr.174.1.t1	0	0	0	0	0	0	0	0	0	0	0	0	0	0	0	0	transmembrane protein 116-like	N	5	5	Intracellular	No	382	20	1.58535e-150	68.55						G3DSA:1.20.1070.10 (GENE3D); mobidb-lite (MOBIDB_LITE); mobidb-lite (MOBIDB_LITE); PTHR23112 (PANTHER); NON_CYTOPLASMIC_DOMAIN (PHOBIUS); TRANSMEMBRANE (PHOBIUS); TRANSMEMBRANE (PHOBIUS); NON_CYTOPLASMIC_DOMAIN (PHOBIUS); CYTOPLASMIC_DOMAIN (PHOBIUS); TRANSMEMBRANE (PHOBIUS); TRANSMEMBRANE (PHOBIUS); TRANSMEMBRANE (PHOBIUS); CYTOPLASMIC_DOMAIN (PHOBIUS); CYTOPLASMIC_DOMAIN (PHOBIUS); NON_CYTOPLAS…	no GO terms	no GO terms
gbr.174.3.t1	0	0	0	0	0	0	0	0	0	0	0	0	0	0	0	0	histamine H3 receptor-like	N	6	6	Intracellular	No	432	20	3.94252e-176	53.47	3	P:GO:0007186; F:GO:0004930; C:GO:0016021	P:G protein-coupled receptor signaling pathway; F:G protein-coupled receptor activity; C:integral component of membrane			IPR000276 (PRINTS); G3DSA:1.20.1070.10 (GENE3D); IPR000276 (PFAM); G3DSA:1.20.1070.10 (GENE3D); PTHR24247 (PANTHER); PTHR24247:SF215 (PANTHER); IPR000276 (PROSITE_PATTERNS); CYTOPLASMIC_DOMAIN (PHOBIUS); TRANSMEMBRANE (PHOBIUS); NON_CYTOPLASMIC_DOMAIN (PHOBIUS); TRANSMEMBRANE (PHOBIUS); CYTOPLASMIC_DOMAIN (PHOBIUS); CYTOPLASMIC_DOMAIN (PHOBIUS); TRANSMEMBRANE (PHOBIUS); CYTOPLASMIC_DOMAIN (PHOBIU…	P:GO:0007186; F:GO:0004930; C:GO:0016021	P:G protein-coupled receptor signaling pathway; F:G protein-coupled receptor activity; C:integral component of membrane
gbr.175.10.t1	0	0	0	0	0	0	0	0	0	0	0	0	0	0	0	0	beta-1 adrenergic receptor-like	N	4	3	UPS	UPS	296	20	8.0581e-55	54.51	3	P:GO:0007186; F:GO:0004930; C:GO:0016021	P:G protein-coupled receptor signaling pathway; F:G protein-coupled receptor activity; C:integral component of membrane			IPR000276 (PRINTS); G3DSA:1.20.1070.10 (GENE3D); IPR000276 (PFAM); PTHR45698 (PANTHER); PTHR45698:SF1 (PANTHER); IPR000276 (PROSITE_PATTERNS); SIGNAL_PEPTIDE_C_REGION (PHOBIUS); TRANSMEMBRANE (PHOBIUS); CYTOPLASMIC_DOMAIN (PHOBIUS); TRANSMEMBRANE (PHOBIUS); NON_CYTOPLASMIC_DOMAIN (PHOBIUS); TRANSMEMBRANE (PHOBIUS); SIGNAL_PEPTIDE (PHOBIUS); CYTOPLASMIC_DOMAIN (PHOBIUS); TRANSMEMBRANE (PHOBIUS); N…	P:GO:0007186; F:GO:0004930; C:GO:0016021	P:G protein-coupled receptor signaling pathway; F:G protein-coupled receptor activity; C:integral component of membrane
gbr.175.29.t1	0	0	0	0	0	0	0	0	0	0	0	0	0	0	0	0	5-hydroxytryptamine receptor 1A	N	7	7	Transmembrane	No	581	20	0	55.31	3	P:GO:0007186; F:GO:0004930; C:GO:0016021	P:G protein-coupled receptor signaling pathway; F:G protein-coupled receptor activity; C:integral component of membrane			IPR000276 (PRINTS); IPR000276 (SMART); IPR000276 (PFAM); G3DSA:1.20.1070.10 (GENE3D); G3DSA:1.20.120.10 (GENE3D); mobidb-lite (MOBIDB_LITE); mobidb-lite (MOBIDB_LITE); mobidb-lite (MOBIDB_LITE); PTHR24247:SF221 (PANTHER); PTHR24247 (PANTHER); IPR000276 (PROSITE_PATTERNS); TRANSMEMBRANE (PHOBIUS); CYTOPLASMIC_DOMAIN (PHOBIUS); NON_CYTOPLASMIC_DOMAIN (PHOBIUS); TRANSMEMBRANE (PHOBIUS); NON_CYTOPLAS…	P:GO:0007186; F:GO:0004930; C:GO:0016021	P:G protein-coupled receptor signaling pathway; F:G protein-coupled receptor activity; C:integral component of membrane
gbr.175.43.t1	0	0	0	0	0	0	0	0	0	0	0	0	0	0	0	0	G-protein coupled receptor moody-like	N	7	6	Transmembrane	No	366	20	0	68.46	3	P:GO:0007186; F:GO:0004930; C:GO:0016021	P:G protein-coupled receptor signaling pathway; F:G protein-coupled receptor activity; C:integral component of membrane			IPR000276 (PRINTS); G3DSA:1.20.1070.10 (GENE3D); IPR000276 (PFAM); G3DSA:1.20.1070.10 (GENE3D); PTHR24228 (PANTHER); PTHR24228:SF29 (PANTHER); TRANSMEMBRANE (PHOBIUS); NON_CYTOPLASMIC_DOMAIN (PHOBIUS); NON_CYTOPLASMIC_DOMAIN (PHOBIUS); CYTOPLASMIC_DOMAIN (PHOBIUS); TRANSMEMBRANE (PHOBIUS); CYTOPLASMIC_DOMAIN (PHOBIUS); CYTOPLASMIC_DOMAIN (PHOBIUS); TRANSMEMBRANE (PHOBIUS); CYTOPLASMIC_DOMAIN (PHO…	P:GO:0007186; F:GO:0004930; C:GO:0016021	P:G protein-coupled receptor signaling pathway; F:G protein-coupled receptor activity; C:integral component of membrane
gbr.176.4.t1	0	0	0	0	0	0	0	0	0	0	0	0	0	0	0	0	protein DDI1 homolog 2-like	N	4	4	Intracellular	No	857	20	0	71.9	6	P:GO:0006508; P:GO:0007186; F:GO:0004190; F:GO:0004930; F:GO:0005515; C:GO:0016021	P:proteolysis; P:G protein-coupled receptor signaling pathway; F:aspartic-type endopeptidase activity; F:G protein-coupled receptor activity; F:protein binding; C:integral component of membrane	EC:3.4.99; EC:3.4.23.1; EC:3.4.23; EC:3.4.23.32; EC:3.4.23.43; EC:3.4.23.20; EC:3.4.23.25; EC:3.4.23.36; EC:3.4.23.4; EC:3.4.23.35; EC:3.4.23.5; EC:3.4.23.34; EC:3.4.23.15	Acting on peptide bonds (peptidases); Pepsin A; Acting on peptide bonds (peptidases); Scytalidopepsin B; Prepilin peptidase; Penicillopepsin; Saccharopepsin; Signal peptidase II; Chymosin; Barrierpepsin; Cathepsin D; Cathepsin E; Renin	IPR000337 (PRINTS); G3DSA:3.40.50.2300 (GENE3D); G3DSA:3.40.50.2300 (GENE3D); IPR019103 (PFAM); IPR001828 (PFAM); IPR017978 (PFAM); IPR000626 (PFAM); IPR021109 (G3DSA:2.40.70.GENE3D); G3DSA:3.10.20.90 (GENE3D); mobidb-lite (MOBIDB_LITE); mobidb-lite (MOBIDB_LITE); PTHR12917:SF13 (PANTHER); PTHR12917 (PANTHER); TRANSMEMBRANE (PHOBIUS); CYTOPLASMIC_DOMAIN (PHOBIUS); TRANSMEMBRANE (PHOBIUS); NON_CYT…	P:GO:0006508; P:GO:0007186; F:GO:0004190; F:GO:0004930; F:GO:0005515; C:GO:0016021	P:proteolysis; P:G protein-coupled receptor signaling pathway; F:aspartic-type endopeptidase activity; F:G protein-coupled receptor activity; F:protein binding; C:integral component of membrane
gbr.176.5.t1	0	0	0	0	0	0	0	0	0	0	0	0	0	0	0	0	rhodopsin, GQ-coupled-like	N	6	5	Transmembrane	No	486	20	0	65.76	3	P:GO:0007186; F:GO:0004930; C:GO:0016021	P:G protein-coupled receptor signaling pathway; F:G protein-coupled receptor activity; C:integral component of membrane			IPR000276 (PRINTS); IPR000276 (SMART); G3DSA:1.20.1070.10 (GENE3D); IPR000276 (PFAM); mobidb-lite (MOBIDB_LITE); mobidb-lite (MOBIDB_LITE); mobidb-lite (MOBIDB_LITE); mobidb-lite (MOBIDB_LITE); mobidb-lite (MOBIDB_LITE); PTHR24240 (PANTHER); PTHR24240:SF72 (PANTHER); IPR000276 (PROSITE_PATTERNS); IPR027430 (PROSITE_PATTERNS); NON_CYTOPLASMIC_DOMAIN (PHOBIUS); CYTOPLASMIC_DOMAIN (PHOBIUS); TRANSME…	P:GO:0007186; F:GO:0004930; C:GO:0016021	P:G protein-coupled receptor signaling pathway; F:G protein-coupled receptor activity; C:integral component of membrane
gbr.177.17.t1	0	0	0	0	0	0	0	0	0	0	0	0	0	0	0	0	thyrotropin-releasing hormone receptor-like	N	7	6	Transmembrane	No	373	20	0	62.63	3	P:GO:0007186; F:GO:0004930; C:GO:0016021	P:G protein-coupled receptor signaling pathway; F:G protein-coupled receptor activity; C:integral component of membrane			IPR000276 (PRINTS); IPR000276 (PFAM); G3DSA:1.20.1070.10 (GENE3D); PTHR24243 (PANTHER); PTHR24243:SF214 (PANTHER); NON_CYTOPLASMIC_DOMAIN (PHOBIUS); CYTOPLASMIC_DOMAIN (PHOBIUS); TRANSMEMBRANE (PHOBIUS); TRANSMEMBRANE (PHOBIUS); NON_CYTOPLASMIC_DOMAIN (PHOBIUS); TRANSMEMBRANE (PHOBIUS); CYTOPLASMIC_DOMAIN (PHOBIUS); CYTOPLASMIC_DOMAIN (PHOBIUS); TRANSMEMBRANE (PHOBIUS); TRANSMEMBRANE (PHOBIUS); N…	P:GO:0007186; F:GO:0004930; C:GO:0016021	P:G protein-coupled receptor signaling pathway; F:G protein-coupled receptor activity; C:integral component of membrane
gbr.178.10.t1	0	0	0	0	0	0	0	0	0	0	0	0	0	0	0	0	gamma-aminobutyric acid type B receptor subunit 2-like	Y	7	6	Signal peptide	No	687	20	0	66.63	3	P:GO:0007186; F:GO:0004965; C:GO:0016021	P:G protein-coupled receptor signaling pathway; F:G protein-coupled GABA receptor activity; C:integral component of membrane			G3DSA:3.40.50.2300 (GENE3D); G3DSA:3.40.50.2300 (GENE3D); IPR017978 (PFAM); IPR001828 (PFAM); PTHR10519:SF20 (PANTHER); IPR002455 (PANTHER); TRANSMEMBRANE (PHOBIUS); SIGNAL_PEPTIDE_H_REGION (PHOBIUS); CYTOPLASMIC_DOMAIN (PHOBIUS); NON_CYTOPLASMIC_DOMAIN (PHOBIUS); NON_CYTOPLASMIC_DOMAIN (PHOBIUS); NON_CYTOPLASMIC_DOMAIN (PHOBIUS); CYTOPLASMIC_DOMAIN (PHOBIUS); TRANSMEMBRANE (PHOBIUS); TRANSMEMBRA…	P:GO:0007186; F:GO:0004930; F:GO:0004965; C:GO:0016021	P:G protein-coupled receptor signaling pathway; F:G protein-coupled receptor activity; F:G protein-coupled GABA receptor activity; C:integral component of membrane
gbr.178.11.t1	0	0	0	0	0	0	0	0	0	0	0	0	0	0	0	0	gamma-aminobutyric acid type B receptor subunit 2-like	Y	7	7	Signal peptide	No	688	20	0	65.26	3	P:GO:0007186; F:GO:0004965; C:GO:0016021	P:G protein-coupled receptor signaling pathway; F:G protein-coupled GABA receptor activity; C:integral component of membrane			PR01176 (PRINTS); IPR017978 (PFAM); G3DSA:3.40.50.2300 (GENE3D); G3DSA:3.40.50.2300 (GENE3D); IPR001828 (PFAM); PTHR10519:SF20 (PANTHER); IPR002455 (PANTHER); TRANSMEMBRANE (PHOBIUS); SIGNAL_PEPTIDE_H_REGION (PHOBIUS); SIGNAL_PEPTIDE (PHOBIUS); TRANSMEMBRANE (PHOBIUS); NON_CYTOPLASMIC_DOMAIN (PHOBIUS); CYTOPLASMIC_DOMAIN (PHOBIUS); NON_CYTOPLASMIC_DOMAIN (PHOBIUS); CYTOPLASMIC_DOMAIN (PHOBIUS); S…	P:GO:0007186; F:GO:0004930; F:GO:0004965; C:GO:0016021	P:G protein-coupled receptor signaling pathway; F:G protein-coupled receptor activity; F:G protein-coupled GABA receptor activity; C:integral component of membrane
gbr.178.12.t1	0	0	0	0	0	0	0	0	0	0	0	0	0	0	0	0	gamma-aminobutyric acid type B receptor subunit 2-like	N	7	7	Intracellular	No	615	20	0	67.5	3	P:GO:0007186; F:GO:0004965; C:GO:0016021	P:G protein-coupled receptor signaling pathway; F:G protein-coupled GABA receptor activity; C:integral component of membrane			PR01177 (PRINTS); IPR001828 (PFAM); IPR017978 (PFAM); G3DSA:3.40.50.2300 (GENE3D); G3DSA:3.40.50.2300 (GENE3D); IPR002455 (PANTHER); PTHR10519:SF20 (PANTHER); TRANSMEMBRANE (PHOBIUS); TRANSMEMBRANE (PHOBIUS); TRANSMEMBRANE (PHOBIUS); CYTOPLASMIC_DOMAIN (PHOBIUS); NON_CYTOPLASMIC_DOMAIN (PHOBIUS); TRANSMEMBRANE (PHOBIUS); CYTOPLASMIC_DOMAIN (PHOBIUS); TRANSMEMBRANE (PHOBIUS); CYTOPLASMIC_DOMAIN (P…	P:GO:0007186; F:GO:0004930; F:GO:0004965; C:GO:0016021	P:G protein-coupled receptor signaling pathway; F:G protein-coupled receptor activity; F:G protein-coupled GABA receptor activity; C:integral component of membrane
gbr.178.13.t1	0	0	0	0	0	0	0	0	0	0	0	0	0	0	0	0	gamma-aminobutyric acid type B receptor subunit 2-like	N	6	6	Intracellular	No	680	20	0	61.21	3	P:GO:0007186; F:GO:0004965; C:GO:0016021	P:G protein-coupled receptor signaling pathway; F:G protein-coupled GABA receptor activity; C:integral component of membrane			PR01177 (PRINTS); PR01176 (PRINTS); G3DSA:3.40.50.2300 (GENE3D); IPR001828 (PFAM); G3DSA:3.40.50.2300 (GENE3D); IPR017978 (PFAM); IPR002455 (PANTHER); PTHR10519:SF20 (PANTHER); TRANSMEMBRANE (PHOBIUS); TRANSMEMBRANE (PHOBIUS); TRANSMEMBRANE (PHOBIUS); NON_CYTOPLASMIC_DOMAIN (PHOBIUS); CYTOPLASMIC_DOMAIN (PHOBIUS); TRANSMEMBRANE (PHOBIUS); NON_CYTOPLASMIC_DOMAIN (PHOBIUS); CYTOPLASMIC_DOMAIN (PHOB…	P:GO:0007186; F:GO:0004930; F:GO:0004965; C:GO:0016021	P:G protein-coupled receptor signaling pathway; F:G protein-coupled receptor activity; F:G protein-coupled GABA receptor activity; C:integral component of membrane
gbr.178.14.t1	0	0	0	0	0	0	0	0	0	0	0	0	0	0	0	0	gamma-aminobutyric acid type B receptor subunit 2-like	Y	7	6	Signal peptide	No	661	20	0	67.35	3	P:GO:0007186; F:GO:0004965; C:GO:0016021	P:G protein-coupled receptor signaling pathway; F:G protein-coupled GABA receptor activity; C:integral component of membrane			Coil (COILS); G3DSA:3.40.50.2300 (GENE3D); IPR001828 (PFAM); IPR017978 (PFAM); mobidb-lite (MOBIDB_LITE); mobidb-lite (MOBIDB_LITE); PTHR10519:SF20 (PANTHER); IPR002455 (PANTHER); NON_CYTOPLASMIC_DOMAIN (PHOBIUS); TRANSMEMBRANE (PHOBIUS); NON_CYTOPLASMIC_DOMAIN (PHOBIUS); SIGNAL_PEPTIDE_N_REGION (PHOBIUS); SIGNAL_PEPTIDE (PHOBIUS); CYTOPLASMIC_DOMAIN (PHOBIUS); CYTOPLASMIC_DOMAIN (PHOBIUS); SIGNA…	P:GO:0007186; F:GO:0004930; F:GO:0004965; C:GO:0016021	P:G protein-coupled receptor signaling pathway; F:G protein-coupled receptor activity; F:G protein-coupled GABA receptor activity; C:integral component of membrane
gbr.178.19.t1	0	0	0	0	0	0	0	0	0	0	0	0	0	0	0	0	gamma-aminobutyric acid type B receptor subunit 2-like	N	7	7	Intracellular	No	821	20	0	62.62	3	P:GO:0007186; F:GO:0004965; C:GO:0016021	P:G protein-coupled receptor signaling pathway; F:G protein-coupled GABA receptor activity; C:integral component of membrane			PR01176 (PRINTS); PR01177 (PRINTS); G3DSA:3.40.50.2300 (GENE3D); IPR001828 (PFAM); G3DSA:3.40.50.2300 (GENE3D); G3DSA:3.40.50.2300 (GENE3D); IPR017978 (PFAM); IPR002455 (PANTHER); PTHR10519:SF20 (PANTHER); SIGNAL_PEPTIDE_C_REGION (PHOBIUS); TRANSMEMBRANE (PHOBIUS); TRANSMEMBRANE (PHOBIUS); CYTOPLASMIC_DOMAIN (PHOBIUS); CYTOPLASMIC_DOMAIN (PHOBIUS); NON_CYTOPLASMIC_DOMAIN (PHOBIUS); TRANSMEMBRANE …	P:GO:0007186; F:GO:0004930; F:GO:0004965; C:GO:0016021	P:G protein-coupled receptor signaling pathway; F:G protein-coupled receptor activity; F:G protein-coupled GABA receptor activity; C:integral component of membrane
gbr.180.12.t1	0	0	0	0	0	0	0	0	0	0	0	0	0	0	0	0	Frizzled 10A	Y	7	7	Signal peptide	No	604	20	0	74.85	4	P:GO:0016055; F:GO:0005515; F:GO:0042813; C:GO:0016021	P:Wnt signaling pathway; F:protein binding; F:Wnt-activated receptor activity; C:integral component of membrane			IPR000539 (PRINTS); IPR000539 (SMART); IPR020067 (SMART); IPR020067 (PFAM); IPR036790 (G3DSA:1.10.2000.GENE3D); G3DSA:1.20.1070.10 (GENE3D); IPR000539 (PFAM); mobidb-lite (MOBIDB_LITE); IPR026549 (PTHR11309:PANTHER); IPR015526 (PANTHER); TRANSMEMBRANE (PHOBIUS); NON_CYTOPLASMIC_DOMAIN (PHOBIUS); CYTOPLASMIC_DOMAIN (PHOBIUS); TRANSMEMBRANE (PHOBIUS); CYTOPLASMIC_DOMAIN (PHOBIUS); TRANSMEMBRANE (PH…	P:GO:0007166; P:GO:0016055; F:GO:0004888; F:GO:0005515; F:GO:0042813; C:GO:0016020; C:GO:0016021	P:cell surface receptor signaling pathway; P:Wnt signaling pathway; F:transmembrane signaling receptor activity; F:protein binding; F:Wnt-activated receptor activity; C:membrane; C:integral component of membrane
gbr.180.15.t1	0	0	0	0	0	0	0	0	0	0	0	0	0	0	0	0	allatostatin-A receptor-like	N	7	6	Transmembrane	No	372	20	0	65.66	3	P:GO:0007186; F:GO:0004983; C:GO:0016021	P:G protein-coupled receptor signaling pathway; F:neuropeptide Y receptor activity; C:integral component of membrane			IPR000611 (PRINTS); IPR000276 (PRINTS); IPR000276 (SMART); IPR000276 (PFAM); G3DSA:1.20.1070.10 (GENE3D); PTHR45698 (PANTHER); PTHR45698:SF1 (PANTHER); IPR000276 (PROSITE_PATTERNS); TRANSMEMBRANE (PHOBIUS); CYTOPLASMIC_DOMAIN (PHOBIUS); CYTOPLASMIC_DOMAIN (PHOBIUS); NON_CYTOPLASMIC_DOMAIN (PHOBIUS); TRANSMEMBRANE (PHOBIUS); NON_CYTOPLASMIC_DOMAIN (PHOBIUS); CYTOPLASMIC_DOMAIN (PHOBIUS); TRANSMEMB…	P:GO:0007186; F:GO:0004930; F:GO:0004983; C:GO:0016021	P:G protein-coupled receptor signaling pathway; F:G protein-coupled receptor activity; F:neuropeptide Y receptor activity; C:integral component of membrane
gbr.180.30.t1	0	0	0	0	0	0	0	0	0	0	0	0	0	0	0	0	relaxin receptor 1-like	Y	7	7	Signal peptide	No	938	20	0	66.26	5	P:GO:0007186; F:GO:0004930; F:GO:0005515; F:GO:0016500; C:GO:0016021	P:G protein-coupled receptor signaling pathway; F:G protein-coupled receptor activity; F:protein binding; F:protein-hormone receptor activity; C:integral component of membrane			Coil (COILS); IPR002131 (PRINTS); IPR000276 (PRINTS); IPR002172 (SMART); IPR003591 (SMART); IPR032675 (G3DSA:3.80.10.GENE3D); IPR000276 (PFAM); G3DSA:1.20.1070.10 (GENE3D); IPR002172 (PFAM); IPR036055 (G3DSA:4.10.400.GENE3D); IPR001611 (PFAM); IPR032675 (G3DSA:3.80.10.GENE3D); mobidb-lite (MOBIDB_LITE); PTHR24372:SF76 (PANTHER); PTHR24372 (PANTHER); IPR000276 (PROSITE_PATTERNS); IPR023415 (PROSIT…	P:GO:0007186; F:GO:0004930; F:GO:0005515; F:GO:0016500; C:GO:0016021	P:G protein-coupled receptor signaling pathway; F:G protein-coupled receptor activity; F:protein binding; F:protein-hormone receptor activity; C:integral component of membrane
gbr.182.72.t1_gbr.182.73.t1	0	0	0	0	0	0	0	0	0	0	0	0	0	0	0	0	leucine-rich repeat-containing G-protein coupled receptor 5-like	Y	6	6	Signal peptide	No	1284	20	0	62.51	5	P:GO:0007186; F:GO:0004930; F:GO:0016500; C:GO:0005886; C:GO:0016021	P:G protein-coupled receptor signaling pathway; F:G protein-coupled receptor activity; F:protein-hormone receptor activity; C:plasma membrane; C:integral component of membrane			IPR002131 (PRINTS); IPR000276 (PRINTS); IPR032675 (G3DSA:3.80.10.GENE3D); IPR032675 (G3DSA:3.80.10.GENE3D); IPR026906 (PFAM); IPR000276 (PFAM); IPR001611 (PFAM); G3DSA:1.20.1070.10 (GENE3D); mobidb-lite (MOBIDB_LITE); mobidb-lite (MOBIDB_LITE); mobidb-lite (MOBIDB_LITE); mobidb-lite (MOBIDB_LITE); mobidb-lite (MOBIDB_LITE); mobidb-lite (MOBIDB_LITE); mobidb-lite (MOBIDB_LITE); mobidb-lite (MOBIDB…	P:GO:0007186; F:GO:0004930; F:GO:0005515; F:GO:0016500; C:GO:0016021	P:G protein-coupled receptor signaling pathway; F:G protein-coupled receptor activity; F:protein binding; F:protein-hormone receptor activity; C:integral component of membrane
gbr.183.69.t1	0	0	0	0	0	0	0	0	0	0	0	0	0	0	0	0	gamma-aminobutyric acid type B receptor subunit 1-like	Y	5	5	Signal peptide	No	729	20	0	72.75	3	P:GO:0007186; F:GO:0004965; C:GO:0016021	P:G protein-coupled receptor signaling pathway; F:G protein-coupled GABA receptor activity; C:integral component of membrane			Coil (COILS); PR01176 (PRINTS); PR01177 (PRINTS); IPR017978 (PFAM); G3DSA:3.40.50.2300 (GENE3D); G3DSA:3.40.50.2300 (GENE3D); IPR001828 (PFAM); PTHR10519:SF20 (PANTHER); IPR002455 (PANTHER); TRANSMEMBRANE (PHOBIUS); TRANSMEMBRANE (PHOBIUS); NON_CYTOPLASMIC_DOMAIN (PHOBIUS); SIGNAL_PEPTIDE (PHOBIUS); TRANSMEMBRANE (PHOBIUS); TRANSMEMBRANE (PHOBIUS); NON_CYTOPLASMIC_DOMAIN (PHOBIUS); CYTOPLASMIC_DO…	P:GO:0007186; F:GO:0004930; F:GO:0004965; C:GO:0016021	P:G protein-coupled receptor signaling pathway; F:G protein-coupled receptor activity; F:G protein-coupled GABA receptor activity; C:integral component of membrane
gbr.183.73.t1	0	0	0	0	0	0	0	0	0	0	0	0	0	0	0	0	metabotropic glutamate receptor-like	Y	8	7	Signal peptide	No	841	20	0	61.88	3	P:GO:0007186; F:GO:0004930; C:GO:0016021	P:G protein-coupled receptor signaling pathway; F:G protein-coupled receptor activity; C:integral component of membrane			IPR000337 (PRINTS); PR01176 (PRINTS); IPR038550 (G3DSA:2.10.50.GENE3D); IPR001828 (PFAM); G3DSA:3.40.50.2300 (GENE3D); G3DSA:3.40.50.2300 (GENE3D); IPR017978 (PFAM); PTHR24060 (PANTHER); PTHR24060:SF158 (PANTHER); NON_CYTOPLASMIC_DOMAIN (PHOBIUS); SIGNAL_PEPTIDE (PHOBIUS); NON_CYTOPLASMIC_DOMAIN (PHOBIUS); TRANSMEMBRANE (PHOBIUS); CYTOPLASMIC_DOMAIN (PHOBIUS); NON_CYTOPLASMIC_DOMAIN (PHOBIUS); CY…	P:GO:0007186; F:GO:0004930; C:GO:0016021	P:G protein-coupled receptor signaling pathway; F:G protein-coupled receptor activity; C:integral component of membrane
gbr.186.4.t1	0	0	0	0	0	0	0	0	0	0	0	0	0	0	0	0	G-protein coupled receptor 54-like	N	4	3	Transmembrane	No	171	20	1.71585e-46	57.65	3	P:GO:0007186; F:GO:0004930; C:GO:0016021	P:G protein-coupled receptor signaling pathway; F:G protein-coupled receptor activity; C:integral component of membrane			IPR000276 (PRINTS); IPR000276 (PFAM); G3DSA:1.20.1070.10 (GENE3D); PTHR24230 (PANTHER); IPR000276 (PROSITE_PATTERNS); TRANSMEMBRANE (PHOBIUS); TRANSMEMBRANE (PHOBIUS); CYTOPLASMIC_DOMAIN (PHOBIUS); TRANSMEMBRANE (PHOBIUS); NON_CYTOPLASMIC_DOMAIN (PHOBIUS); TRANSMEMBRANE (PHOBIUS); CYTOPLASMIC_DOMAIN (PHOBIUS); NON_CYTOPLASMIC_DOMAIN (PHOBIUS); NON_CYTOPLASMIC_DOMAIN (PHOBIUS); IPR017452 (PROSITE_…	P:GO:0007186; F:GO:0004930; C:GO:0016021	P:G protein-coupled receptor signaling pathway; F:G protein-coupled receptor activity; C:integral component of membrane
gbr.187.12.t1	0	0	0	0	0	0	0	0	0	0	0	0	0	0	0	0	G-protein coupled receptor 54-like	N	2	1	Transmembrane	No	167	20	3.11207e-65	67.44	3	P:GO:0007186; F:GO:0004930; C:GO:0016021	P:G protein-coupled receptor signaling pathway; F:G protein-coupled receptor activity; C:integral component of membrane			IPR000276 (PRINTS); G3DSA:1.20.1070.10 (GENE3D); IPR000276 (PFAM); PTHR24230:SF0 (PANTHER); PTHR24230 (PANTHER); CYTOPLASMIC_DOMAIN (PHOBIUS); NON_CYTOPLASMIC_DOMAIN (PHOBIUS); TRANSMEMBRANE (PHOBIUS); TRANSMEMBRANE (PHOBIUS); NON_CYTOPLASMIC_DOMAIN (PHOBIUS); IPR017452 (PROSITE_PROFILES); cd15095 (CDD); SSF81321 (SUPERFAMILY); TMhelix (TMHMM); TMhelix (TMHMM)	P:GO:0007186; F:GO:0004930; C:GO:0016021	P:G protein-coupled receptor signaling pathway; F:G protein-coupled receptor activity; C:integral component of membrane
gbr.187.14.t1	0	0	0	0	0	0	0	0	0	0	0	0	0	0	0	0	G-protein coupled receptor 54-like	N	7	7	Intracellular	No	397	20	0	68.62	3	P:GO:0007186; F:GO:0004930; C:GO:0016021	P:G protein-coupled receptor signaling pathway; F:G protein-coupled receptor activity; C:integral component of membrane			IPR000276 (PRINTS); IPR000276 (SMART); G3DSA:1.20.1070.10 (GENE3D); IPR000276 (PFAM); PTHR45695 (PANTHER); IPR000276 (PROSITE_PATTERNS); TRANSMEMBRANE (PHOBIUS); NON_CYTOPLASMIC_DOMAIN (PHOBIUS); NON_CYTOPLASMIC_DOMAIN (PHOBIUS); TRANSMEMBRANE (PHOBIUS); TRANSMEMBRANE (PHOBIUS); CYTOPLASMIC_DOMAIN (PHOBIUS); NON_CYTOPLASMIC_DOMAIN (PHOBIUS); CYTOPLASMIC_DOMAIN (PHOBIUS); TRANSMEMBRANE (PHOBIUS); …	P:GO:0007186; F:GO:0004930; C:GO:0016021	P:G protein-coupled receptor signaling pathway; F:G protein-coupled receptor activity; C:integral component of membrane
gbr.187.17.t1	0	0	0	0	0	0	0	0	0	0	0	0	0	0	0	0	G-protein coupled receptor 54-like	N	7	7	Transmembrane	No	378	20	0	65.8	3	P:GO:0007186; F:GO:0004930; C:GO:0016021	P:G protein-coupled receptor signaling pathway; F:G protein-coupled receptor activity; C:integral component of membrane			IPR000276 (PRINTS); IPR000276 (SMART); IPR000276 (PFAM); G3DSA:1.20.1070.10 (GENE3D); mobidb-lite (MOBIDB_LITE); PTHR24230 (PANTHER); PTHR24230:SF139 (PANTHER); IPR000276 (PROSITE_PATTERNS); TRANSMEMBRANE (PHOBIUS); CYTOPLASMIC_DOMAIN (PHOBIUS); NON_CYTOPLASMIC_DOMAIN (PHOBIUS); TRANSMEMBRANE (PHOBIUS); NON_CYTOPLASMIC_DOMAIN (PHOBIUS); NON_CYTOPLASMIC_DOMAIN (PHOBIUS); TRANSMEMBRANE (PHOBIUS); C…	P:GO:0007186; F:GO:0004930; C:GO:0016021	P:G protein-coupled receptor signaling pathway; F:G protein-coupled receptor activity; C:integral component of membrane
gbr.1876.1.t1	0	0	0	0	0	0	0	0	0	0	0	0	0	0	0	0	adhesion G protein-coupled receptor A2-like isoform X2	N	2	2	UPS	UPS	196	20	3.29121e-128	81	3	P:GO:0007186; F:GO:0004930; C:GO:0016021	P:G protein-coupled receptor signaling pathway; F:G protein-coupled receptor activity; C:integral component of membrane			IPR000203 (SMART); IPR000832 (PFAM); G3DSA:2.60.220.50 (GENE3D); IPR000203 (PFAM); G3DSA:1.20.1070.10 (GENE3D); PTHR47767 (PANTHER); CYTOPLASMIC_DOMAIN (PHOBIUS); TRANSMEMBRANE (PHOBIUS); NON_CYTOPLASMIC_DOMAIN (PHOBIUS); NON_CYTOPLASMIC_DOMAIN (PHOBIUS); TRANSMEMBRANE (PHOBIUS); IPR000203 (PROSITE_PROFILES); cd15040 (CDD); TMhelix (TMHMM); TMhelix (TMHMM)	P:GO:0007186; F:GO:0004930; C:GO:0016021	P:G protein-coupled receptor signaling pathway; F:G protein-coupled receptor activity; C:integral component of membrane
gbr.19.134.t1	0	0	0	0	0	0	0	0	0	0	0	0	0	0	0	0	melatonin receptor type 1B-A-like	N	7	6	Transmembrane	No	395	20	0	64.94	3	P:GO:0007186; F:GO:0004930; C:GO:0016021	P:G protein-coupled receptor signaling pathway; F:G protein-coupled receptor activity; C:integral component of membrane			IPR000276 (PRINTS); IPR000276 (SMART); IPR000276 (PFAM); mobidb-lite (MOBIDB_LITE); mobidb-lite (MOBIDB_LITE); PTHR24228 (PANTHER); PTHR24228:SF29 (PANTHER); TRANSMEMBRANE (PHOBIUS); NON_CYTOPLASMIC_DOMAIN (PHOBIUS); NON_CYTOPLASMIC_DOMAIN (PHOBIUS); TRANSMEMBRANE (PHOBIUS); TRANSMEMBRANE (PHOBIUS); TRANSMEMBRANE (PHOBIUS); CYTOPLASMIC_DOMAIN (PHOBIUS); NON_CYTOPLASMIC_DOMAIN (PHOBIUS); NON_CYTOP…	P:GO:0007186; F:GO:0004930; C:GO:0016021	P:G protein-coupled receptor signaling pathway; F:G protein-coupled receptor activity; C:integral component of membrane
gbr.19.61.t1	0	0	0	0	0	0	0	0	0	0	0	0	0	0	0	0	adenosine receptor A2a-like	N	8	7	Transmembrane	No	359	20	0	65.24	3	P:GO:0001973; F:GO:0001609; C:GO:0016021	P:G protein-coupled adenosine receptor signaling pathway; F:G protein-coupled adenosine receptor activity; C:integral component of membrane			IPR001634 (PRINTS); IPR000276 (PRINTS); IPR000276 (SMART); G3DSA:1.20.1070.10 (GENE3D); IPR000276 (PFAM); PTHR24246 (PANTHER); PTHR24246:SF21 (PANTHER); IPR000276 (PROSITE_PATTERNS); NON_CYTOPLASMIC_DOMAIN (PHOBIUS); TRANSMEMBRANE (PHOBIUS); CYTOPLASMIC_DOMAIN (PHOBIUS); TRANSMEMBRANE (PHOBIUS); TRANSMEMBRANE (PHOBIUS); TRANSMEMBRANE (PHOBIUS); TRANSMEMBRANE (PHOBIUS); CYTOPLASMIC_DOMAIN (PHOBIUS…	P:GO:0001973; P:GO:0007186; F:GO:0001609; F:GO:0004930; C:GO:0016021	P:G protein-coupled adenosine receptor signaling pathway; P:G protein-coupled receptor signaling pathway; F:G protein-coupled adenosine receptor activity; F:G protein-coupled receptor activity; C:integral component of membrane
gbr.19.89.t1	0	0	0	0	0	0	0	0	0	0	0	0	0	0	0	0	kappa-type opioid receptor-like	N	7	6	Transmembrane	No	371	20	2.77122e-175	60.56	3	P:GO:0007186; F:GO:0004930; C:GO:0016021	P:G protein-coupled receptor signaling pathway; F:G protein-coupled receptor activity; C:integral component of membrane			IPR000276 (PRINTS); G3DSA:1.20.1070.10 (GENE3D); IPR000276 (PFAM); PTHR24243 (PANTHER); PTHR24243:SF214 (PANTHER); NON_CYTOPLASMIC_DOMAIN (PHOBIUS); CYTOPLASMIC_DOMAIN (PHOBIUS); NON_CYTOPLASMIC_DOMAIN (PHOBIUS); TRANSMEMBRANE (PHOBIUS); CYTOPLASMIC_DOMAIN (PHOBIUS); NON_CYTOPLASMIC_DOMAIN (PHOBIUS); TRANSMEMBRANE (PHOBIUS); TRANSMEMBRANE (PHOBIUS); NON_CYTOPLASMIC_DOMAIN (PHOBIUS); TRANSMEMBRANE…	P:GO:0007186; F:GO:0004930; C:GO:0016021	P:G protein-coupled receptor signaling pathway; F:G protein-coupled receptor activity; C:integral component of membrane
gbr.19.95.t1	0	0	0	0	0	0	0	0	0	0	0	0	0	0	0	0	kappa-type opioid receptor-like	N	3	3	Intracellular	No	410	20	0	60.38	3	P:GO:0007186; F:GO:0004930; C:GO:0016021	P:G protein-coupled receptor signaling pathway; F:G protein-coupled receptor activity; C:integral component of membrane			IPR000276 (PRINTS); G3DSA:1.20.1070.10 (GENE3D); G3DSA:1.20.1070.10 (GENE3D); IPR000276 (PFAM); mobidb-lite (MOBIDB_LITE); PTHR24243:SF214 (PANTHER); PTHR24243 (PANTHER); CYTOPLASMIC_DOMAIN (PHOBIUS); TRANSMEMBRANE (PHOBIUS); TRANSMEMBRANE (PHOBIUS); CYTOPLASMIC_DOMAIN (PHOBIUS); NON_CYTOPLASMIC_DOMAIN (PHOBIUS); TRANSMEMBRANE (PHOBIUS); NON_CYTOPLASMIC_DOMAIN (PHOBIUS); IPR017452 (PROSITE_PROFIL…	P:GO:0007186; F:GO:0004930; C:GO:0016021	P:G protein-coupled receptor signaling pathway; F:G protein-coupled receptor activity; C:integral component of membrane
gbr.195.7.t1	0	0	0	0	0	0	0	0	0	0	0	0	0	0	0	0	G-protein coupled receptor 54-like	N	7	6	Transmembrane	No	365	20	0	54.76	3	P:GO:0007186; F:GO:0004930; C:GO:0016021	P:G protein-coupled receptor signaling pathway; F:G protein-coupled receptor activity; C:integral component of membrane			IPR000276 (PRINTS); G3DSA:1.20.1070.10 (GENE3D); IPR000276 (PFAM); mobidb-lite (MOBIDB_LITE); mobidb-lite (MOBIDB_LITE); PTHR24229 (PANTHER); PTHR24229:SF40 (PANTHER); IPR000276 (PROSITE_PATTERNS); NON_CYTOPLASMIC_DOMAIN (PHOBIUS); NON_CYTOPLASMIC_DOMAIN (PHOBIUS); TRANSMEMBRANE (PHOBIUS); TRANSMEMBRANE (PHOBIUS); NON_CYTOPLASMIC_DOMAIN (PHOBIUS); TRANSMEMBRANE (PHOBIUS); TRANSMEMBRANE (PHOBIUS);…	P:GO:0007186; F:GO:0004930; C:GO:0016021	P:G protein-coupled receptor signaling pathway; F:G protein-coupled receptor activity; C:integral component of membrane
gbr.197.12.t1	0	0	0	0	0	0	0	0	0	0	0	0	0	0	0	0	melanocortin receptor 3-like isoform X1	N	7	6	Transmembrane	No	393	20	0	69.72	3	P:GO:0007186; F:GO:0004930; C:GO:0016021	P:G protein-coupled receptor signaling pathway; F:G protein-coupled receptor activity; C:integral component of membrane			IPR000276 (PRINTS); IPR000276 (SMART); IPR000276 (PFAM); G3DSA:1.20.1070.10 (GENE3D); mobidb-lite (MOBIDB_LITE); PTHR24246:SF27 (PANTHER); PTHR24246 (PANTHER); TRANSMEMBRANE (PHOBIUS); NON_CYTOPLASMIC_DOMAIN (PHOBIUS); CYTOPLASMIC_DOMAIN (PHOBIUS); TRANSMEMBRANE (PHOBIUS); TRANSMEMBRANE (PHOBIUS); TRANSMEMBRANE (PHOBIUS); TRANSMEMBRANE (PHOBIUS); TRANSMEMBRANE (PHOBIUS); NON_CYTOPLASMIC_DOMAIN (P…	P:GO:0007186; F:GO:0004930; C:GO:0016021	P:G protein-coupled receptor signaling pathway; F:G protein-coupled receptor activity; C:integral component of membrane
gbr.197.17.t1	0	0	0	0	0	0	0	0	0	0	0	0	0	0	0	0	adrenocorticotropic hormone receptor-like	N	7	6	Transmembrane	No	291	20	0	58.35	3	P:GO:0007186; F:GO:0004930; C:GO:0016021	P:G protein-coupled receptor signaling pathway; F:G protein-coupled receptor activity; C:integral component of membrane			IPR000276 (PRINTS); G3DSA:1.20.1070.10 (GENE3D); IPR000276 (PFAM); PTHR24246:SF27 (PANTHER); PTHR24246 (PANTHER); NON_CYTOPLASMIC_DOMAIN (PHOBIUS); TRANSMEMBRANE (PHOBIUS); TRANSMEMBRANE (PHOBIUS); TRANSMEMBRANE (PHOBIUS); TRANSMEMBRANE (PHOBIUS); TRANSMEMBRANE (PHOBIUS); NON_CYTOPLASMIC_DOMAIN (PHOBIUS); CYTOPLASMIC_DOMAIN (PHOBIUS); TRANSMEMBRANE (PHOBIUS); CYTOPLASMIC_DOMAIN (PHOBIUS); TRANSME…	P:GO:0007186; F:GO:0004930; C:GO:0016021	P:G protein-coupled receptor signaling pathway; F:G protein-coupled receptor activity; C:integral component of membrane
gbr.197.3.t1	0	0	0	0	0	0	0	0	0	0	0	0	0	0	0	0	adhesion G-protein coupled receptor D1-like	Y	7	7	Signal peptide	No	736	20	0	67.44	4	P:GO:0007166; P:GO:0007186; F:GO:0004930; C:GO:0016021	P:cell surface receptor signaling pathway; P:G protein-coupled receptor signaling pathway; F:G protein-coupled receptor activity; C:integral component of membrane			IPR000832 (PRINTS); IPR000203 (SMART); IPR000203 (PFAM); IPR000832 (PFAM); G3DSA:1.20.1070.10 (GENE3D); G3DSA:2.60.220.50 (GENE3D); mobidb-lite (MOBIDB_LITE); PTHR12011 (PANTHER); TRANSMEMBRANE (PHOBIUS); NON_CYTOPLASMIC_DOMAIN (PHOBIUS); TRANSMEMBRANE (PHOBIUS); CYTOPLASMIC_DOMAIN (PHOBIUS); SIGNAL_PEPTIDE_H_REGION (PHOBIUS); TRANSMEMBRANE (PHOBIUS); CYTOPLASMIC_DOMAIN (PHOBIUS); NON_CYTOPLASMIC…	P:GO:0007166; P:GO:0007186; F:GO:0004888; F:GO:0004930; C:GO:0016021	P:cell surface receptor signaling pathway; P:G protein-coupled receptor signaling pathway; F:transmembrane signaling receptor activity; F:G protein-coupled receptor activity; C:integral component of membrane
gbr.198.8.t1	0	0	0	0	0	0	0	0	0	0	0	0	0	0	0	0	AChain A, Beta-1 adrenergic receptor	N	7	6	Transmembrane	No	394	20	0	57.88	3	P:GO:0007186; F:GO:0004930; C:GO:0016021	P:G protein-coupled receptor signaling pathway; F:G protein-coupled receptor activity; C:integral component of membrane			IPR000276 (PRINTS); G3DSA:1.20.1070.10 (GENE3D); IPR000276 (PFAM); PTHR24247:SF239 (PANTHER); PTHR24247 (PANTHER); IPR000276 (PROSITE_PATTERNS); CYTOPLASMIC_DOMAIN (PHOBIUS); NON_CYTOPLASMIC_DOMAIN (PHOBIUS); CYTOPLASMIC_DOMAIN (PHOBIUS); NON_CYTOPLASMIC_DOMAIN (PHOBIUS); TRANSMEMBRANE (PHOBIUS); TRANSMEMBRANE (PHOBIUS); CYTOPLASMIC_DOMAIN (PHOBIUS); NON_CYTOPLASMIC_DOMAIN (PHOBIUS); CYTOPLASMIC_…	P:GO:0007186; F:GO:0004930; C:GO:0016021	P:G protein-coupled receptor signaling pathway; F:G protein-coupled receptor activity; C:integral component of membrane
gbr.2.177.t1	0	0	0	0	0	0	0	0	0	0	0	0	0	0	0	0	melatonin receptor type 1B-A-like	N	7	6	Transmembrane	No	377	20	0	65.14	3	P:GO:0007186; F:GO:0004930; C:GO:0016021	P:G protein-coupled receptor signaling pathway; F:G protein-coupled receptor activity; C:integral component of membrane			IPR000276 (PRINTS); IPR000276 (SMART); IPR000276 (PFAM); G3DSA:1.20.1070.10 (GENE3D); PTHR24228:SF29 (PANTHER); PTHR24228 (PANTHER); IPR000276 (PROSITE_PATTERNS); TRANSMEMBRANE (PHOBIUS); TRANSMEMBRANE (PHOBIUS); NON_CYTOPLASMIC_DOMAIN (PHOBIUS); CYTOPLASMIC_DOMAIN (PHOBIUS); TRANSMEMBRANE (PHOBIUS); TRANSMEMBRANE (PHOBIUS); TRANSMEMBRANE (PHOBIUS); TRANSMEMBRANE (PHOBIUS); CYTOPLASMIC_DOMAIN (PH…	P:GO:0007186; F:GO:0004930; C:GO:0016021	P:G protein-coupled receptor signaling pathway; F:G protein-coupled receptor activity; C:integral component of membrane
gbr.2.182.t1	0	0	0	0	0	0	0	0	0	0	0	0	0	0	0	0	G-protein coupled receptor moody-like	N	7	6	Transmembrane	No	355	20	0	64.39	3	P:GO:0007186; F:GO:0004930; C:GO:0016021	P:G protein-coupled receptor signaling pathway; F:G protein-coupled receptor activity; C:integral component of membrane			IPR000276 (PRINTS); IPR000276 (SMART); G3DSA:1.20.1070.10 (GENE3D); IPR000276 (PFAM); PTHR24228:SF29 (PANTHER); PTHR24228 (PANTHER); IPR000276 (PROSITE_PATTERNS); TRANSMEMBRANE (PHOBIUS); CYTOPLASMIC_DOMAIN (PHOBIUS); NON_CYTOPLASMIC_DOMAIN (PHOBIUS); CYTOPLASMIC_DOMAIN (PHOBIUS); TRANSMEMBRANE (PHOBIUS); TRANSMEMBRANE (PHOBIUS); TRANSMEMBRANE (PHOBIUS); CYTOPLASMIC_DOMAIN (PHOBIUS); CYTOPLASMIC_…	P:GO:0007186; F:GO:0004930; C:GO:0016021	P:G protein-coupled receptor signaling pathway; F:G protein-coupled receptor activity; C:integral component of membrane
gbr.2.201.t1	0	0	0	0	0	0	0	0	0	0	0	0	0	0	0	0	tachykinin-like peptides receptor 99D	N	7	6	Transmembrane	No	385	20	0	70.31	4	P:GO:0007186; F:GO:0004995; C:GO:0005886; C:GO:0016021	P:G protein-coupled receptor signaling pathway; F:tachykinin receptor activity; C:plasma membrane; C:integral component of membrane			IPR001681 (PRINTS); IPR000276 (PRINTS); G3DSA:1.20.1070.10 (GENE3D); IPR000276 (PFAM); PTHR46925 (PANTHER); IPR000276 (PROSITE_PATTERNS); NON_CYTOPLASMIC_DOMAIN (PHOBIUS); CYTOPLASMIC_DOMAIN (PHOBIUS); CYTOPLASMIC_DOMAIN (PHOBIUS); TRANSMEMBRANE (PHOBIUS); TRANSMEMBRANE (PHOBIUS); CYTOPLASMIC_DOMAIN (PHOBIUS); CYTOPLASMIC_DOMAIN (PHOBIUS); NON_CYTOPLASMIC_DOMAIN (PHOBIUS); NON_CYTOPLASMIC_DOMAIN …	P:GO:0007186; F:GO:0004930; F:GO:0004995; C:GO:0005886; C:GO:0016021	P:G protein-coupled receptor signaling pathway; F:G protein-coupled receptor activity; F:tachykinin receptor activity; C:plasma membrane; C:integral component of membrane
gbr.2.210.t1	0	0	0	0	0	0	0	0	0	0	0	0	0	0	0	0	cytochrome P450 2J6-like	N	7	6	Transmembrane	No	870	20	0	64.88	7	P:GO:0007186; P:GO:0055114; F:GO:0004930; F:GO:0005506; F:GO:0016705; F:GO:0020037; C:GO:0016021	P:G protein-coupled receptor signaling pathway; P:obsolete oxidation-reduction process; F:G protein-coupled receptor activity; F:iron ion binding; F:oxidoreductase activity, acting on paired donors, with incorporation or reduction of molecular oxygen; F:heme binding; C:integral component of membrane			IPR001128 (PRINTS); IPR002401 (PRINTS); IPR000276 (PFAM); IPR001128 (PFAM); IPR036396 (G3DSA:1.10.630.GENE3D); mobidb-lite (MOBIDB_LITE); mobidb-lite (MOBIDB_LITE); PTHR24300 (PANTHER); PTHR24300:SF335 (PANTHER); IPR017972 (PROSITE_PATTERNS); TRANSMEMBRANE (PHOBIUS); CYTOPLASMIC_DOMAIN (PHOBIUS); CYTOPLASMIC_DOMAIN (PHOBIUS); TRANSMEMBRANE (PHOBIUS); TRANSMEMBRANE (PHOBIUS); TRANSMEMBRANE (PHOBIU…	P:GO:0007186; P:GO:0055114; F:GO:0004930; F:GO:0005506; F:GO:0016705; F:GO:0020037; C:GO:0016021	P:G protein-coupled receptor signaling pathway; P:obsolete oxidation-reduction process; F:G protein-coupled receptor activity; F:iron ion binding; F:oxidoreductase activity, acting on paired donors, with incorporation or reduction of molecular oxygen; F:heme binding; C:integral component of membrane
gbr.2.77.t1	0	0	0	0	0	0	0	0	0	0	0	0	0	0	0	0	gamma-aminobutyric acid type B receptor subunit 2-like	Y	7	7	Signal peptide	No	773	20	0	63.72	3	P:GO:0007186; F:GO:0004965; C:GO:0016021	P:G protein-coupled receptor signaling pathway; F:G protein-coupled GABA receptor activity; C:integral component of membrane			Coil (COILS); PR01176 (PRINTS); PR01177 (PRINTS); IPR001828 (PFAM); IPR017978 (PFAM); G3DSA:3.40.50.2300 (GENE3D); G3DSA:3.40.50.2300 (GENE3D); PTHR10519:SF20 (PANTHER); IPR002455 (PANTHER); TRANSMEMBRANE (PHOBIUS); CYTOPLASMIC_DOMAIN (PHOBIUS); TRANSMEMBRANE (PHOBIUS); SIGNAL_PEPTIDE_H_REGION (PHOBIUS); SIGNAL_PEPTIDE_N_REGION (PHOBIUS); TRANSMEMBRANE (PHOBIUS); CYTOPLASMIC_DOMAIN (PHOBIUS); NON…	P:GO:0007186; F:GO:0004930; F:GO:0004965; C:GO:0016021	P:G protein-coupled receptor signaling pathway; F:G protein-coupled receptor activity; F:G protein-coupled GABA receptor activity; C:integral component of membrane
gbr.2.86.t1	0	0	0	0	0	0	0	0	0	0	0	0	0	0	0	0	prolactin-releasing peptide receptor-like	N	7	7	Intracellular	No	454	20	0	62.76	3	P:GO:0007186; F:GO:0004983; C:GO:0016021	P:G protein-coupled receptor signaling pathway; F:neuropeptide Y receptor activity; C:integral component of membrane			IPR000611 (PRINTS); IPR000276 (PRINTS); G3DSA:1.20.1070.10 (GENE3D); IPR000276 (PFAM); mobidb-lite (MOBIDB_LITE); mobidb-lite (MOBIDB_LITE); PTHR24238 (PANTHER); PTHR24238:SF29 (PANTHER); IPR000276 (PROSITE_PATTERNS); CYTOPLASMIC_DOMAIN (PHOBIUS); CYTOPLASMIC_DOMAIN (PHOBIUS); NON_CYTOPLASMIC_DOMAIN (PHOBIUS); TRANSMEMBRANE (PHOBIUS); TRANSMEMBRANE (PHOBIUS); CYTOPLASMIC_DOMAIN (PHOBIUS); CYTOPLA…	P:GO:0007186; F:GO:0004930; F:GO:0004983; C:GO:0016021	P:G protein-coupled receptor signaling pathway; F:G protein-coupled receptor activity; F:neuropeptide Y receptor activity; C:integral component of membrane
gbr.202.23.t1	0	0	0	0	0	0	0	0	0	0	0	0	0	0	0	0	adhesion G-protein coupled receptor D2	N	7	7	Intracellular	No	856	20	0	57.55	5	P:GO:0007166; P:GO:0007186; F:GO:0004930; F:GO:0030246; C:GO:0016021	P:cell surface receptor signaling pathway; P:G protein-coupled receptor signaling pathway; F:G protein-coupled receptor activity; F:carbohydrate binding; C:integral component of membrane			IPR000832 (PRINTS); IPR000203 (SMART); G3DSA:2.60.220.50 (GENE3D); G3DSA:1.20.1070.10 (GENE3D); IPR000832 (PFAM); G3DSA:2.60.120.200 (GENE3D); IPR000203 (PFAM); mobidb-lite (MOBIDB_LITE); mobidb-lite (MOBIDB_LITE); PTHR12011 (PANTHER); TRANSMEMBRANE (PHOBIUS); NON_CYTOPLASMIC_DOMAIN (PHOBIUS); NON_CYTOPLASMIC_DOMAIN (PHOBIUS); CYTOPLASMIC_DOMAIN (PHOBIUS); NON_CYTOPLASMIC_DOMAIN (PHOBIUS); TRANSM…	P:GO:0007166; P:GO:0007186; F:GO:0004888; F:GO:0004930; F:GO:0030246; C:GO:0016021	P:cell surface receptor signaling pathway; P:G protein-coupled receptor signaling pathway; F:transmembrane signaling receptor activity; F:G protein-coupled receptor activity; F:carbohydrate binding; C:integral component of membrane
gbr.204.38.t1	0	0	0	0	0	0	0	0	0	0	0	0	0	0	0	0	dextranase-like isoform X1	Y	7	7	Transmembrane	No	639	20	0	71.94	3	P:GO:0007186; F:GO:0004930; C:GO:0016021	P:G protein-coupled receptor signaling pathway; F:G protein-coupled receptor activity; C:integral component of membrane			IPR000276 (PRINTS); IPR000276 (PFAM); G3DSA:1.20.1070.10 (GENE3D); PTHR24246:SF27 (PANTHER); PTHR24246 (PANTHER); IPR000276 (PROSITE_PATTERNS); CYTOPLASMIC_DOMAIN (PHOBIUS); TRANSMEMBRANE (PHOBIUS); TRANSMEMBRANE (PHOBIUS); NON_CYTOPLASMIC_DOMAIN (PHOBIUS); TRANSMEMBRANE (PHOBIUS); CYTOPLASMIC_DOMAIN (PHOBIUS); SIGNAL_PEPTIDE_C_REGION (PHOBIUS); NON_CYTOPLASMIC_DOMAIN (PHOBIUS); SIGNAL_PEPTIDE (P…	P:GO:0007186; F:GO:0004930; C:GO:0016021	P:G protein-coupled receptor signaling pathway; F:G protein-coupled receptor activity; C:integral component of membrane
gbr.205.29.t1	0	0	0	0	0	0	0	0	0	0	0	0	0	0	0	0	adhesion G-protein coupled receptor G2-like	N	7	7	Intracellular	No	647	20	0	64.86	4	P:GO:0007166; P:GO:0007186; F:GO:0004930; C:GO:0016021	P:cell surface receptor signaling pathway; P:G protein-coupled receptor signaling pathway; F:G protein-coupled receptor activity; C:integral component of membrane			IPR000832 (PRINTS); IPR000203 (SMART); G3DSA:2.60.220.50 (GENE3D); G3DSA:1.20.1070.10 (GENE3D); IPR000832 (PFAM); IPR000203 (PFAM); mobidb-lite (MOBIDB_LITE); mobidb-lite (MOBIDB_LITE); PTHR47767 (PANTHER); TRANSMEMBRANE (PHOBIUS); TRANSMEMBRANE (PHOBIUS); TRANSMEMBRANE (PHOBIUS); CYTOPLASMIC_DOMAIN (PHOBIUS); TRANSMEMBRANE (PHOBIUS); CYTOPLASMIC_DOMAIN (PHOBIUS); CYTOPLASMIC_DOMAIN (PHOBIUS); TR…	P:GO:0007166; P:GO:0007186; F:GO:0004888; F:GO:0004930; C:GO:0016021	P:cell surface receptor signaling pathway; P:G protein-coupled receptor signaling pathway; F:transmembrane signaling receptor activity; F:G protein-coupled receptor activity; C:integral component of membrane
gbr.206.32.t1	0	0	0	0	0	0	0	0	0	0	0	0	0	0	0	0	muscarinic acetylcholine receptor M3-like	N	2	2	UPS	UPS	172	20	6.99437e-63	63.97	3	P:GO:0007186; F:GO:0004930; C:GO:0016021	P:G protein-coupled receptor signaling pathway; F:G protein-coupled receptor activity; C:integral component of membrane			IPR000276 (PFAM); G3DSA:1.20.1070.10 (GENE3D); mobidb-lite (MOBIDB_LITE); mobidb-lite (MOBIDB_LITE); PTHR24248 (PANTHER); TRANSMEMBRANE (PHOBIUS); TRANSMEMBRANE (PHOBIUS); CYTOPLASMIC_DOMAIN (PHOBIUS); NON_CYTOPLASMIC_DOMAIN (PHOBIUS); CYTOPLASMIC_DOMAIN (PHOBIUS); IPR017452 (PROSITE_PROFILES); cd15049 (CDD); SSF81321 (SUPERFAMILY); TMhelix (TMHMM); TMhelix (TMHMM)	P:GO:0007186; F:GO:0004930; C:GO:0016021	P:G protein-coupled receptor signaling pathway; F:G protein-coupled receptor activity; C:integral component of membrane
gbr.209.16.t1	0	0	0	0	0	0	0	0	0	0	0	0	0	0	0	0	galanin receptor type 2-like	N	7	6	Transmembrane	No	318	20	5.23551e-114	65.38	3	P:GO:0007186; F:GO:0004930; C:GO:0016021	P:G protein-coupled receptor signaling pathway; F:G protein-coupled receptor activity; C:integral component of membrane			IPR000276 (PRINTS); G3DSA:1.20.1070.10 (GENE3D); IPR000276 (PFAM); PTHR45698:SF1 (PANTHER); PTHR45698 (PANTHER); NON_CYTOPLASMIC_DOMAIN (PHOBIUS); TRANSMEMBRANE (PHOBIUS); NON_CYTOPLASMIC_DOMAIN (PHOBIUS); TRANSMEMBRANE (PHOBIUS); NON_CYTOPLASMIC_DOMAIN (PHOBIUS); TRANSMEMBRANE (PHOBIUS); TRANSMEMBRANE (PHOBIUS); TRANSMEMBRANE (PHOBIUS); CYTOPLASMIC_DOMAIN (PHOBIUS); NON_CYTOPLASMIC_DOMAIN (PHOBI…	P:GO:0007186; F:GO:0004930; C:GO:0016021	P:G protein-coupled receptor signaling pathway; F:G protein-coupled receptor activity; C:integral component of membrane
gbr.209.17.t1	0	0	0	0	0	0	0	0	0	0	0	0	0	0	0	0	galanin receptor type 2-like	N	13	12	Transmembrane	No	604	20	9.08098e-113	64.8	3	P:GO:0007186; F:GO:0004930; C:GO:0016021	P:G protein-coupled receptor signaling pathway; F:G protein-coupled receptor activity; C:integral component of membrane			IPR000276 (PRINTS); G3DSA:1.20.1070.10 (GENE3D); IPR000276 (PFAM); G3DSA:1.20.1070.10 (GENE3D); IPR000276 (PFAM); PTHR45698 (PANTHER); NON_CYTOPLASMIC_DOMAIN (PHOBIUS); CYTOPLASMIC_DOMAIN (PHOBIUS); CYTOPLASMIC_DOMAIN (PHOBIUS); TRANSMEMBRANE (PHOBIUS); NON_CYTOPLASMIC_DOMAIN (PHOBIUS); TRANSMEMBRANE (PHOBIUS); TRANSMEMBRANE (PHOBIUS); TRANSMEMBRANE (PHOBIUS); CYTOPLASMIC_DOMAIN (PHOBIUS); CYTOPL…	P:GO:0007186; F:GO:0004930; C:GO:0016021	P:G protein-coupled receptor signaling pathway; F:G protein-coupled receptor activity; C:integral component of membrane
gbr.209.34.t1	0	0	0	0	0	0	0	0	0	0	0	0	0	0	0	0	cadherin EGF LAG seven-pass G-type receptor 2-like	N	7	7	Intracellular	No	1154	20	0	48.97	5	P:GO:0007166; P:GO:0007186; F:GO:0004930; F:GO:0005509; C:GO:0016021	P:cell surface receptor signaling pathway; P:G protein-coupled receptor signaling pathway; F:G protein-coupled receptor activity; F:calcium ion binding; C:integral component of membrane			IPR000832 (PRINTS); IPR001881 (SMART); IPR000742 (SMART); IPR000832 (PFAM); G3DSA:2.10.25.10 (GENE3D); G3DSA:2.10.25.10 (GENE3D); G3DSA:2.10.25.10 (GENE3D); G3DSA:2.10.25.10 (GENE3D); G3DSA:1.20.1070.10 (GENE3D); G3DSA:2.10.25.10 (GENE3D); IPR000742 (PFAM); G3DSA:2.10.25.10 (GENE3D); G3DSA:2.10.25.10 (GENE3D); G3DSA:2.10.25.10 (GENE3D); mobidb-lite (MOBIDB_LITE); PTHR24044 (PANTHER); IPR000742 (P…	P:GO:0007166; P:GO:0007186; F:GO:0004888; F:GO:0004930; F:GO:0005509; C:GO:0016021	P:cell surface receptor signaling pathway; P:G protein-coupled receptor signaling pathway; F:transmembrane signaling receptor activity; F:G protein-coupled receptor activity; F:calcium ion binding; C:integral component of membrane
gbr.21.78.t1	0	0	0	0	0	0	0	0	0	0	0	0	0	0	0	0	QRFP-like peptide receptor	N	7	7	Transmembrane	No	581	20	0	60.2	3	P:GO:0007186; F:GO:0004983; C:GO:0016021	P:G protein-coupled receptor signaling pathway; F:neuropeptide Y receptor activity; C:integral component of membrane			IPR000276 (PRINTS); IPR000611 (PRINTS); IPR000276 (SMART); IPR000276 (PFAM); G3DSA:1.20.1070.10 (GENE3D); mobidb-lite (MOBIDB_LITE); mobidb-lite (MOBIDB_LITE); mobidb-lite (MOBIDB_LITE); mobidb-lite (MOBIDB_LITE); mobidb-lite (MOBIDB_LITE); PTHR24243 (PANTHER); IPR000276 (PROSITE_PATTERNS); NON_CYTOPLASMIC_DOMAIN (PHOBIUS); TRANSMEMBRANE (PHOBIUS); CYTOPLASMIC_DOMAIN (PHOBIUS); TRANSMEMBRANE (PHO…	P:GO:0007186; F:GO:0004930; F:GO:0004983; C:GO:0016021	P:G protein-coupled receptor signaling pathway; F:G protein-coupled receptor activity; F:neuropeptide Y receptor activity; C:integral component of membrane
gbr.210.8.t1	0	0	0	0	0	0	0	0	0	0	0	0	0	0	0	0	QRFP-like peptide receptor	N	4	3	Transmembrane	No	309	20	0	53.95	3	P:GO:0007186; F:GO:0004930; C:GO:0016021	P:G protein-coupled receptor signaling pathway; F:G protein-coupled receptor activity; C:integral component of membrane			IPR000276 (PRINTS); IPR000276 (PFAM); PTHR24241 (PANTHER); PTHR24241:SF144 (PANTHER); IPR000276 (PROSITE_PATTERNS); TRANSMEMBRANE (PHOBIUS); TRANSMEMBRANE (PHOBIUS); TRANSMEMBRANE (PHOBIUS); CYTOPLASMIC_DOMAIN (PHOBIUS); CYTOPLASMIC_DOMAIN (PHOBIUS); NON_CYTOPLASMIC_DOMAIN (PHOBIUS); NON_CYTOPLASMIC_DOMAIN (PHOBIUS); TRANSMEMBRANE (PHOBIUS); CYTOPLASMIC_DOMAIN (PHOBIUS); NON_CYTOPLASMIC_DOMAIN (P…	P:GO:0007186; F:GO:0004930; C:GO:0016021	P:G protein-coupled receptor signaling pathway; F:G protein-coupled receptor activity; C:integral component of membrane
gbr.217.30.t1	0	0	0	0	0	0	0	0	0	0	0	0	0	0	0	0	adhesion G-protein coupled receptor D1-like	Y	4	4	Signal peptide	No	1165	20	0	61.96	5	P:GO:0007166; P:GO:0007186; F:GO:0004930; F:GO:0005515; C:GO:0016021	P:cell surface receptor signaling pathway; P:G protein-coupled receptor signaling pathway; F:G protein-coupled receptor activity; F:protein binding; C:integral component of membrane			IPR000832 (PRINTS); IPR003961 (SMART); IPR013783 (G3DSA:2.60.40.GENE3D); G3DSA:1.20.1070.10 (GENE3D); IPR000203 (PFAM); IPR013783 (G3DSA:2.60.40.GENE3D); IPR003961 (PFAM); IPR000832 (PFAM); mobidb-lite (MOBIDB_LITE); mobidb-lite (MOBIDB_LITE); mobidb-lite (MOBIDB_LITE); mobidb-lite (MOBIDB_LITE); mobidb-lite (MOBIDB_LITE); mobidb-lite (MOBIDB_LITE); PTHR12011 (PANTHER); PTHR12011:SF347 (PANTHER);…	P:GO:0007166; P:GO:0007186; F:GO:0004888; F:GO:0004930; F:GO:0005515; C:GO:0016021	P:cell surface receptor signaling pathway; P:G protein-coupled receptor signaling pathway; F:transmembrane signaling receptor activity; F:G protein-coupled receptor activity; F:protein binding; C:integral component of membrane
gbr.22.12.t1	0	0	0	0	0	0	0	0	0	0	0	0	0	0	0	0	deleted in malignant brain tumors 1 protein-like isoform X2	N	7	7	Intracellular	No	1602	20	0	54.85	5	P:GO:0007166; P:GO:0007186; F:GO:0004930; F:GO:0005044; C:GO:0016021	P:cell surface receptor signaling pathway; P:G protein-coupled receptor signaling pathway; F:G protein-coupled receptor activity; F:scavenger receptor activity; C:integral component of membrane			IPR001190 (PRINTS); IPR000203 (SMART); IPR017448 (SMART); IPR000203 (PFAM); IPR001190 (PFAM); IPR000832 (PFAM); IPR003410 (PFAM); IPR036772 (G3DSA:3.10.250.GENE3D); G3DSA:1.20.1070.10 (GENE3D); G3DSA:2.60.220.50 (GENE3D); mobidb-lite (MOBIDB_LITE); mobidb-lite (MOBIDB_LITE); PTHR48071 (PANTHER); IPR001190 (PROSITE_PATTERNS); IPR001190 (PROSITE_PATTERNS); CYTOPLASMIC_DOMAIN (PHOBIUS); NON_CYTOPLAS…	P:GO:0007166; P:GO:0007186; F:GO:0004888; F:GO:0004930; F:GO:0005044; C:GO:0016020; C:GO:0016021	P:cell surface receptor signaling pathway; P:G protein-coupled receptor signaling pathway; F:transmembrane signaling receptor activity; F:G protein-coupled receptor activity; F:scavenger receptor activity; C:membrane; C:integral component of membrane
gbr.22.44.t1	0	0	0	0	0	0	0	0	0	0	0	0	0	0	0	0	metabotropic glutamate receptor-like	Y	8	7	Signal peptide	No	835	20	0	57.91	3	P:GO:0007186; F:GO:0004930; C:GO:0016021	P:G protein-coupled receptor signaling pathway; F:G protein-coupled receptor activity; C:integral component of membrane			PR01176 (PRINTS); IPR000337 (PRINTS); G3DSA:3.40.50.2300 (GENE3D); IPR017978 (PFAM); IPR038550 (G3DSA:2.10.50.GENE3D); G3DSA:3.40.50.2300 (GENE3D); IPR001828 (PFAM); PTHR24060 (PANTHER); PTHR24060:SF158 (PANTHER); CYTOPLASMIC_DOMAIN (PHOBIUS); TRANSMEMBRANE (PHOBIUS); SIGNAL_PEPTIDE_C_REGION (PHOBIUS); NON_CYTOPLASMIC_DOMAIN (PHOBIUS); NON_CYTOPLASMIC_DOMAIN (PHOBIUS); CYTOPLASMIC_DOMAIN (PHOBIUS…	P:GO:0007186; F:GO:0004930; C:GO:0016021	P:G protein-coupled receptor signaling pathway; F:G protein-coupled receptor activity; C:integral component of membrane
gbr.221.39.t1	0	0	0	0	0	0	0	0	0	0	0	0	0	0	0	0	G-protein coupled receptor GRL101-like	N	3	3	Intracellular	No	370	20	7.48958e-126	68.65	4	P:GO:0007186; F:GO:0004930; F:GO:0005515; C:GO:0016021	P:G protein-coupled receptor signaling pathway; F:G protein-coupled receptor activity; F:protein binding; C:integral component of membrane			IPR002172 (SMART); G3DSA:4.10.1220.10 (GENE3D); IPR000276 (PFAM); G3DSA:1.20.1070.10 (GENE3D); mobidb-lite (MOBIDB_LITE); mobidb-lite (MOBIDB_LITE); PTHR24372 (PANTHER); PTHR24372:SF69 (PANTHER); IPR023415 (PROSITE_PATTERNS); TRANSMEMBRANE (PHOBIUS); TRANSMEMBRANE (PHOBIUS); NON_CYTOPLASMIC_DOMAIN (PHOBIUS); CYTOPLASMIC_DOMAIN (PHOBIUS); TRANSMEMBRANE (PHOBIUS); CYTOPLASMIC_DOMAIN (PHOBIUS); NON_…	P:GO:0007186; F:GO:0004930; F:GO:0005515; C:GO:0016021	P:G protein-coupled receptor signaling pathway; F:G protein-coupled receptor activity; F:protein binding; C:integral component of membrane
gbr.221.40.t1	0	0	0	0	0	0	0	0	0	0	0	0	0	0	0	0	G-protein coupled receptor GRL101-like	N	3	3	UPS	UPS	320	20	1.14015e-113	74.63	4	P:GO:0007186; F:GO:0004930; F:GO:0005515; C:GO:0016021	P:G protein-coupled receptor signaling pathway; F:G protein-coupled receptor activity; F:protein binding; C:integral component of membrane			Coil (COILS); IPR002172 (SMART); IPR000859 (SMART); IPR000276 (PFAM); G3DSA:1.20.1070.10 (GENE3D); IPR000859 (PFAM); IPR035914 (G3DSA:2.60.120.GENE3D); IPR002172 (PFAM); PTHR24372 (PANTHER); PTHR24372:SF69 (PANTHER); IPR023415 (PROSITE_PATTERNS); NON_CYTOPLASMIC_DOMAIN (PHOBIUS); TRANSMEMBRANE (PHOBIUS); TRANSMEMBRANE (PHOBIUS); TRANSMEMBRANE (PHOBIUS); CYTOPLASMIC_DOMAIN (PHOBIUS); NON_CYTOPLASM…	P:GO:0007186; F:GO:0004930; F:GO:0005515; C:GO:0016021	P:G protein-coupled receptor signaling pathway; F:G protein-coupled receptor activity; F:protein binding; C:integral component of membrane
gbr.221.41.t1	0	0	0	0	0	0	0	0	0	0	0	0	0	0	0	0	G-protein coupled receptor GRL101-like	N	7	7	Intracellular	No	581	20	0	70.63	3	P:GO:0007186; F:GO:0004930; C:GO:0016021	P:G protein-coupled receptor signaling pathway; F:G protein-coupled receptor activity; C:integral component of membrane			Coil (COILS); IPR000276 (PRINTS); IPR000859 (SMART); IPR000276 (PFAM); IPR035914 (G3DSA:2.60.120.GENE3D); IPR000859 (PFAM); G3DSA:1.20.1070.10 (GENE3D); PTHR24372 (PANTHER); PTHR24372:SF69 (PANTHER); NON_CYTOPLASMIC_DOMAIN (PHOBIUS); CYTOPLASMIC_DOMAIN (PHOBIUS); TRANSMEMBRANE (PHOBIUS); TRANSMEMBRANE (PHOBIUS); NON_CYTOPLASMIC_DOMAIN (PHOBIUS); NON_CYTOPLASMIC_DOMAIN (PHOBIUS); NON_CYTOPLASMIC_D…	P:GO:0007186; F:GO:0004930; C:GO:0016021	P:G protein-coupled receptor signaling pathway; F:G protein-coupled receptor activity; C:integral component of membrane
gbr.221.56.t1	0	0	0	0	0	0	0	0	0	0	0	0	0	0	0	0	octopamine receptor 1-like	N	7	6	Transmembrane	No	412	20	0	57.65	3	P:GO:0007186; F:GO:0004930; C:GO:0016021	P:G protein-coupled receptor signaling pathway; F:G protein-coupled receptor activity; C:integral component of membrane			IPR000276 (PRINTS); G3DSA:1.20.1070.10 (GENE3D); IPR000276 (PFAM); mobidb-lite (MOBIDB_LITE); mobidb-lite (MOBIDB_LITE); PTHR45698 (PANTHER); PTHR45698:SF1 (PANTHER); IPR000276 (PROSITE_PATTERNS); NON_CYTOPLASMIC_DOMAIN (PHOBIUS); TRANSMEMBRANE (PHOBIUS); NON_CYTOPLASMIC_DOMAIN (PHOBIUS); TRANSMEMBRANE (PHOBIUS); CYTOPLASMIC_DOMAIN (PHOBIUS); CYTOPLASMIC_DOMAIN (PHOBIUS); TRANSMEMBRANE (PHOBIUS);…	P:GO:0007186; F:GO:0004930; C:GO:0016021	P:G protein-coupled receptor signaling pathway; F:G protein-coupled receptor activity; C:integral component of membrane
gbr.225.52.t1	0	0	0	0	0	0	0	0	0	0	0	0	0	0	0	0	bombesin receptor subtype-3-like	N	7	6	Transmembrane	No	369	20	0	58.89	3	P:GO:0007186; F:GO:0004930; C:GO:0016021	P:G protein-coupled receptor signaling pathway; F:G protein-coupled receptor activity; C:integral component of membrane			IPR000276 (PRINTS); IPR000276 (PFAM); G3DSA:1.20.1070.10 (GENE3D); PTHR45695 (PANTHER); PTHR45695:SF12 (PANTHER); IPR000276 (PROSITE_PATTERNS); TRANSMEMBRANE (PHOBIUS); TRANSMEMBRANE (PHOBIUS); NON_CYTOPLASMIC_DOMAIN (PHOBIUS); TRANSMEMBRANE (PHOBIUS); CYTOPLASMIC_DOMAIN (PHOBIUS); NON_CYTOPLASMIC_DOMAIN (PHOBIUS); TRANSMEMBRANE (PHOBIUS); CYTOPLASMIC_DOMAIN (PHOBIUS); CYTOPLASMIC_DOMAIN (PHOBIUS…	P:GO:0007186; F:GO:0004930; C:GO:0016021	P:G protein-coupled receptor signaling pathway; F:G protein-coupled receptor activity; C:integral component of membrane
gbr.226.1.t1	0	0	0	0	0	0	0	0	0	0	0	0	0	0	0	0	somatostatin receptor type 2-like	N	7	6	Transmembrane	No	419	20	0	64.49	3	P:GO:0007186; F:GO:0004985; C:GO:0016021	P:G protein-coupled receptor signaling pathway; F:G protein-coupled opioid receptor activity; C:integral component of membrane			IPR000276 (PRINTS); IPR001418 (PRINTS); IPR000276 (SMART); IPR000276 (PFAM); G3DSA:1.20.1070.10 (GENE3D); mobidb-lite (MOBIDB_LITE); PTHR24229 (PANTHER); IPR000276 (PROSITE_PATTERNS); NON_CYTOPLASMIC_DOMAIN (PHOBIUS); NON_CYTOPLASMIC_DOMAIN (PHOBIUS); CYTOPLASMIC_DOMAIN (PHOBIUS); TRANSMEMBRANE (PHOBIUS); TRANSMEMBRANE (PHOBIUS); TRANSMEMBRANE (PHOBIUS); TRANSMEMBRANE (PHOBIUS); TRANSMEMBRANE (PH…	P:GO:0007186; F:GO:0004930; F:GO:0004985; C:GO:0016021	P:G protein-coupled receptor signaling pathway; F:G protein-coupled receptor activity; F:G protein-coupled opioid receptor activity; C:integral component of membrane
gbr.227.3.t1_gbr.227.4.t1	0	0	0	0	0	0	0	0	0	0	0	0	0	0	0	0	gonadotropin-releasing hormone receptor-like	N	7	6	Transmembrane	No	407	20	0	61.64	3	P:GO:0007186; F:GO:0004930; C:GO:0016021	P:G protein-coupled receptor signaling pathway; F:G protein-coupled receptor activity; C:integral component of membrane			IPR000276 (PRINTS); IPR000276 (PFAM); G3DSA:1.20.1070.10 (GENE3D); mobidb-lite (MOBIDB_LITE); mobidb-lite (MOBIDB_LITE); PTHR24238 (PANTHER); IPR017452 (PROSITE_PROFILES); SSF81321 (SUPERFAMILY)	P:GO:0007186; F:GO:0004930; C:GO:0016021	P:G protein-coupled receptor signaling pathway; F:G protein-coupled receptor activity; C:integral component of membrane	Ortholog of Asterias rubens corazonin-type receptor (Tian et al., 2016)
gbr.228.13.t1	0	0	0	0	0	0	0	0	0	0	0	0	0	0	0	0	metabotropic glutamate receptor 4-like	Y	7	7	Signal peptide	No	1090	20	0	61.77	3	P:GO:0007186; F:GO:0004930; C:GO:0016021	P:G protein-coupled receptor signaling pathway; F:G protein-coupled receptor activity; C:integral component of membrane			Coil (COILS); Coil (COILS); IPR000337 (PRINTS); PR01176 (PRINTS); IPR001828 (PFAM); IPR038550 (G3DSA:2.10.50.GENE3D); IPR011500 (PFAM); IPR017978 (PFAM); G3DSA:3.40.50.2300 (GENE3D); G3DSA:3.40.50.2300 (GENE3D); mobidb-lite (MOBIDB_LITE); mobidb-lite (MOBIDB_LITE); PTHR24060:SF158 (PANTHER); PTHR24060 (PANTHER); NON_CYTOPLASMIC_DOMAIN (PHOBIUS); CYTOPLASMIC_DOMAIN (PHOBIUS); TRANSMEMBRANE (PHOBIU…	P:GO:0007186; F:GO:0004930; C:GO:0016021	P:G protein-coupled receptor signaling pathway; F:G protein-coupled receptor activity; C:integral component of membrane
gbr.228.6.t1	0	0	0	0	0	0	0	0	0	0	0	0	0	0	0	0	G-protein coupled receptor GRL101-like	Y	7	7	Signal peptide	No	1582	20	0	56.51	4	P:GO:0007186; F:GO:0004930; F:GO:0005515; C:GO:0016021	P:G protein-coupled receptor signaling pathway; F:G protein-coupled receptor activity; F:protein binding; C:integral component of membrane			IPR002172 (PRINTS); IPR002172 (SMART); IPR003591 (SMART); IPR000859 (SMART); IPR001611 (PFAM); IPR035914 (G3DSA:2.60.120.GENE3D); G3DSA:1.20.1070.10 (GENE3D); IPR035914 (G3DSA:2.60.120.GENE3D); IPR000859 (PFAM); IPR036055 (G3DSA:4.10.400.GENE3D); IPR035914 (G3DSA:2.60.120.GENE3D); IPR000276 (PFAM); IPR032675 (G3DSA:3.80.10.GENE3D); IPR002172 (PFAM); IPR036055 (G3DSA:4.10.400.GENE3D); IPR036055 (G…	P:GO:0007186; F:GO:0004930; F:GO:0005515; C:GO:0016021	P:G protein-coupled receptor signaling pathway; F:G protein-coupled receptor activity; F:protein binding; C:integral component of membrane
gbr.229.15.t1	0	0	0	0	0	0	0	0	0	0	0	0	0	0	0	0	melatonin receptor type 1A	N	7	6	Transmembrane	No	323	20	8.16274e-87	51.53	3	P:GO:0007186; F:GO:0004930; C:GO:0016021	P:G protein-coupled receptor signaling pathway; F:G protein-coupled receptor activity; C:integral component of membrane			IPR000276 (PRINTS); G3DSA:1.20.1070.10 (GENE3D); IPR000276 (PFAM); PTHR24228 (PANTHER); TRANSMEMBRANE (PHOBIUS); TRANSMEMBRANE (PHOBIUS); CYTOPLASMIC_DOMAIN (PHOBIUS); NON_CYTOPLASMIC_DOMAIN (PHOBIUS); TRANSMEMBRANE (PHOBIUS); CYTOPLASMIC_DOMAIN (PHOBIUS); TRANSMEMBRANE (PHOBIUS); NON_CYTOPLASMIC_DOMAIN (PHOBIUS); CYTOPLASMIC_DOMAIN (PHOBIUS); NON_CYTOPLASMIC_DOMAIN (PHOBIUS); TRANSMEMBRANE (PHOB…	P:GO:0007186; F:GO:0004930; C:GO:0016021	P:G protein-coupled receptor signaling pathway; F:G protein-coupled receptor activity; C:integral component of membrane
gbr.23.5.t1	0	0	0	0	0	0	0	0	0	0	0	0	0	0	0	0	thyrotropin-releasing hormone receptor-like	N	7	6	Transmembrane	No	403	20	6.35055e-157	59.46	3	P:GO:0007186; F:GO:0004930; C:GO:0016021	P:G protein-coupled receptor signaling pathway; F:G protein-coupled receptor activity; C:integral component of membrane			IPR000276 (PRINTS); IPR000276 (PFAM); G3DSA:1.20.1070.10 (GENE3D); mobidb-lite (MOBIDB_LITE); PTHR24243:SF214 (PANTHER); PTHR24243 (PANTHER); NON_CYTOPLASMIC_DOMAIN (PHOBIUS); TRANSMEMBRANE (PHOBIUS); CYTOPLASMIC_DOMAIN (PHOBIUS); TRANSMEMBRANE (PHOBIUS); CYTOPLASMIC_DOMAIN (PHOBIUS); NON_CYTOPLASMIC_DOMAIN (PHOBIUS); TRANSMEMBRANE (PHOBIUS); TRANSMEMBRANE (PHOBIUS); NON_CYTOPLASMIC_DOMAIN (PHOBI…	P:GO:0007186; F:GO:0004930; C:GO:0016021	P:G protein-coupled receptor signaling pathway; F:G protein-coupled receptor activity; C:integral component of membrane
gbr.236.22.t1	0	0	0	0	0	0	0	0	0	0	0	0	0	0	0	0	G-protein coupled receptor GRL101-like isoform X1	N	7	7	Intracellular	No	895	20	0	60.52	4	P:GO:0007186; F:GO:0004930; F:GO:0005515; C:GO:0016021	P:G protein-coupled receptor signaling pathway; F:G protein-coupled receptor activity; F:protein binding; C:integral component of membrane			IPR000276 (PRINTS); IPR003591 (SMART); IPR002172 (SMART); IPR035914 (G3DSA:2.60.120.GENE3D); IPR032675 (G3DSA:3.80.10.GENE3D); G3DSA:1.20.1070.10 (GENE3D); IPR001611 (PFAM); IPR002172 (PFAM); IPR000859 (PFAM); IPR000276 (PFAM); IPR032675 (G3DSA:3.80.10.GENE3D); IPR036055 (G3DSA:4.10.400.GENE3D); IPR036055 (G3DSA:4.10.400.GENE3D); PTHR24372 (PANTHER); PTHR24372:SF69 (PANTHER); PTHR24372 (PANTHER);…	P:GO:0007186; F:GO:0004930; F:GO:0005515; C:GO:0016021	P:G protein-coupled receptor signaling pathway; F:G protein-coupled receptor activity; F:protein binding; C:integral component of membrane
gbr.238.21.t1	0	0	0	0	0	0	0	0	0	0	0	0	0	0	0	0	G-protein coupled receptor GRL101-like	N	7	7	Intracellular	No	1003	20	0	56.06	4	P:GO:0007186; F:GO:0004930; F:GO:0005515; C:GO:0016021	P:G protein-coupled receptor signaling pathway; F:G protein-coupled receptor activity; F:protein binding; C:integral component of membrane			IPR000276 (PRINTS); IPR003591 (SMART); IPR000859 (SMART); G3DSA:1.20.1070.10 (GENE3D); IPR035914 (G3DSA:2.60.120.GENE3D); IPR032675 (G3DSA:3.80.10.GENE3D); IPR001611 (PFAM); IPR000859 (PFAM); IPR000276 (PFAM); mobidb-lite (MOBIDB_LITE); PTHR24372:SF69 (PANTHER); PTHR24372 (PANTHER); IPR000276 (PROSITE_PATTERNS); TRANSMEMBRANE (PHOBIUS); CYTOPLASMIC_DOMAIN (PHOBIUS); NON_CYTOPLASMIC_DOMAIN (PHOBIU…	P:GO:0007186; F:GO:0004930; F:GO:0005515; C:GO:0016021	P:G protein-coupled receptor signaling pathway; F:G protein-coupled receptor activity; F:protein binding; C:integral component of membrane
gbr.238.28.t1	0	0	0	0	0	0	0	0	0	0	0	0	0	0	0	0	G-protein coupled receptor GRL101-like	N	7	7	Intracellular	No	724	20	0	66.98	4	P:GO:0007186; F:GO:0004930; F:GO:0005515; C:GO:0016021	P:G protein-coupled receptor signaling pathway; F:G protein-coupled receptor activity; F:protein binding; C:integral component of membrane			IPR000276 (PRINTS); IPR032675 (G3DSA:3.80.10.GENE3D); IPR000859 (PFAM); IPR000276 (PFAM); IPR001611 (PFAM); G3DSA:1.20.1070.10 (GENE3D); IPR035914 (G3DSA:2.60.120.GENE3D); PTHR24372:SF69 (PANTHER); PTHR24372 (PANTHER); IPR000276 (PROSITE_PATTERNS); TRANSMEMBRANE (PHOBIUS); TRANSMEMBRANE (PHOBIUS); NON_CYTOPLASMIC_DOMAIN (PHOBIUS); CYTOPLASMIC_DOMAIN (PHOBIUS); TRANSMEMBRANE (PHOBIUS); NON_CYTOPLA…	P:GO:0007186; F:GO:0004930; F:GO:0005515; C:GO:0016021	P:G protein-coupled receptor signaling pathway; F:G protein-coupled receptor activity; F:protein binding; C:integral component of membrane
gbr.243.16.t1	0	0	0	0	0	0	0	0	0	0	0	0	0	0	0	0	G-protein coupled receptor GRL101-like	N	7	7	Intracellular	No	723	20	0	66.5	4	P:GO:0007186; F:GO:0004930; F:GO:0005515; C:GO:0016021	P:G protein-coupled receptor signaling pathway; F:G protein-coupled receptor activity; F:protein binding; C:integral component of membrane			IPR000276 (PRINTS); IPR000859 (SMART); IPR002172 (SMART); IPR032675 (G3DSA:3.80.10.GENE3D); G3DSA:1.20.1070.10 (GENE3D); IPR000859 (PFAM); IPR000276 (PFAM); IPR035914 (G3DSA:2.60.120.GENE3D); IPR002172 (PFAM); IPR036055 (G3DSA:4.10.400.GENE3D); IPR036055 (G3DSA:4.10.400.GENE3D); PTHR24372 (PANTHER); PTHR24372:SF69 (PANTHER); NON_CYTOPLASMIC_DOMAIN (PHOBIUS); TRANSMEMBRANE (PHOBIUS); TRANSMEMBRANE…	P:GO:0007186; F:GO:0004930; F:GO:0005515; C:GO:0016021	P:G protein-coupled receptor signaling pathway; F:G protein-coupled receptor activity; F:protein binding; C:integral component of membrane
gbr.244.19.t1	0	0	0	0	0	0	0	0	0	0	0	0	0	0	0	0	adhesion G protein-coupled receptor L3-like	N	5	5	Intracellular	No	657	20	0	47.99	4	P:GO:0007166; P:GO:0007186; F:GO:0004930; C:GO:0016021	P:cell surface receptor signaling pathway; P:G protein-coupled receptor signaling pathway; F:G protein-coupled receptor activity; C:integral component of membrane			G3DSA:1.20.1070.10 (GENE3D); G3DSA:2.60.220.50 (GENE3D); IPR000203 (PFAM); IPR000832 (PFAM); mobidb-lite (MOBIDB_LITE); mobidb-lite (MOBIDB_LITE); PTHR12011 (PANTHER); CYTOPLASMIC_DOMAIN (PHOBIUS); TRANSMEMBRANE (PHOBIUS); TRANSMEMBRANE (PHOBIUS); TRANSMEMBRANE (PHOBIUS); NON_CYTOPLASMIC_DOMAIN (PHOBIUS); TRANSMEMBRANE (PHOBIUS); CYTOPLASMIC_DOMAIN (PHOBIUS); CYTOPLASMIC_DOMAIN (PHOBIUS); NON_CYT…	P:GO:0007166; P:GO:0007186; F:GO:0004888; F:GO:0004930; C:GO:0016021	P:cell surface receptor signaling pathway; P:G protein-coupled receptor signaling pathway; F:transmembrane signaling receptor activity; F:G protein-coupled receptor activity; C:integral component of membrane
gbr.249.18.t1	0	0	0	0	0	0	0	0	0	0	0	0	0	0	0	0	alpha-1A adrenergic receptor-like	N	7	7	Intracellular	No	373	20	1.65022e-26	43.65	3	P:GO:0007186; F:GO:0004930; C:GO:0016021	P:G protein-coupled receptor signaling pathway; F:G protein-coupled receptor activity; C:integral component of membrane			IPR000276 (PFAM); G3DSA:1.20.1070.10 (GENE3D); mobidb-lite (MOBIDB_LITE); mobidb-lite (MOBIDB_LITE); mobidb-lite (MOBIDB_LITE); PTHR24247 (PANTHER); PTHR24247:SF239 (PANTHER); NON_CYTOPLASMIC_DOMAIN (PHOBIUS); CYTOPLASMIC_DOMAIN (PHOBIUS); TRANSMEMBRANE (PHOBIUS); CYTOPLASMIC_DOMAIN (PHOBIUS); TRANSMEMBRANE (PHOBIUS); TRANSMEMBRANE (PHOBIUS); CYTOPLASMIC_DOMAIN (PHOBIUS); NON_CYTOPLASMIC_DOMAIN (…	P:GO:0007186; F:GO:0004930; C:GO:0016021	P:G protein-coupled receptor signaling pathway; F:G protein-coupled receptor activity; C:integral component of membrane
gbr.249.19.t1	0	0	0	0	0	0	0	0	0	0	0	0	0	0	0	0	D(1)-like dopamine receptor	N	13	12	Transmembrane	No	579	20	3.13677e-30	45.64	3	P:GO:0007186; F:GO:0004930; C:GO:0016021	P:G protein-coupled receptor signaling pathway; F:G protein-coupled receptor activity; C:integral component of membrane			G3DSA:1.20.1070.10 (GENE3D); IPR000276 (PFAM); IPR000276 (PFAM); G3DSA:1.20.1070.10 (GENE3D); PTHR24246 (PANTHER); PTHR24246:SF27 (PANTHER); TRANSMEMBRANE (PHOBIUS); TRANSMEMBRANE (PHOBIUS); TRANSMEMBRANE (PHOBIUS); CYTOPLASMIC_DOMAIN (PHOBIUS); NON_CYTOPLASMIC_DOMAIN (PHOBIUS); TRANSMEMBRANE (PHOBIUS); NON_CYTOPLASMIC_DOMAIN (PHOBIUS); NON_CYTOPLASMIC_DOMAIN (PHOBIUS); TRANSMEMBRANE (PHOBIUS); T…	P:GO:0007186; F:GO:0004930; C:GO:0016021	P:G protein-coupled receptor signaling pathway; F:G protein-coupled receptor activity; C:integral component of membrane
gbr.249.7.t1	0	0	0	0	0	0	0	0	0	0	0	0	0	0	0	0	metabotropic glutamate receptor-like	Y	7	7	Signal peptide	No	859	20	0	58.39	3	P:GO:0007186; F:GO:0004930; C:GO:0016021	P:G protein-coupled receptor signaling pathway; F:G protein-coupled receptor activity; C:integral component of membrane			IPR000337 (PRINTS); PR01176 (PRINTS); G3DSA:3.40.50.2300 (GENE3D); IPR001828 (PFAM); G3DSA:3.40.50.2300 (GENE3D); IPR038550 (G3DSA:2.10.50.GENE3D); IPR017978 (PFAM); PTHR24060:SF158 (PANTHER); PTHR24060 (PANTHER); TRANSMEMBRANE (PHOBIUS); NON_CYTOPLASMIC_DOMAIN (PHOBIUS); CYTOPLASMIC_DOMAIN (PHOBIUS); TRANSMEMBRANE (PHOBIUS); NON_CYTOPLASMIC_DOMAIN (PHOBIUS); TRANSMEMBRANE (PHOBIUS); SIGNAL_PEPTI…	P:GO:0007186; F:GO:0004930; C:GO:0016021	P:G protein-coupled receptor signaling pathway; F:G protein-coupled receptor activity; C:integral component of membrane
gbr.25.11.t1_gbr.25.13.t1	0	0	0	0	0	0	0	0	0	0	0	0	0	0	0	0	metabotropic glutamate receptor 3	Y	7	7	Signal peptide	No	1011	20	0	60.64	6	P:GO:0007165; P:GO:0007186; F:GO:0004930; C:GO:0005886; C:GO:0016020; C:GO:0016021	P:signal transduction; P:G protein-coupled receptor signaling pathway; F:G protein-coupled receptor activity; C:plasma membrane; C:membrane; C:integral component of membrane			IPR000337 (PRINTS); IPR038550 (G3DSA:2.10.50.GENE3D); G3DSA:3.40.50.2300 (GENE3D); IPR001828 (PFAM); G3DSA:3.40.50.2300 (GENE3D); IPR017978 (PFAM); mobidb-lite (MOBIDB_LITE); mobidb-lite (MOBIDB_LITE); mobidb-lite (MOBIDB_LITE); PTHR24060:SF158 (PANTHER); PTHR24060 (PANTHER); IPR017978 (PROSITE_PROFILES); IPR028082 (SUPERFAMILY)	P:GO:0007186; F:GO:0004930; C:GO:0016021	P:G protein-coupled receptor signaling pathway; F:G protein-coupled receptor activity; C:integral component of membrane
gbr.25.132.t1	0	0	0	0	0	0	0	0	0	0	0	0	0	0	0	0	decaprenyl-diphosphate synthase subunit 2	N	6	5	Transmembrane	No	660	20	0	72.35	4	P:GO:0007186; P:GO:0008299; F:GO:0004930; C:GO:0016021	P:G protein-coupled receptor signaling pathway; P:isoprenoid biosynthetic process; F:G protein-coupled receptor activity; C:integral component of membrane			IPR000276 (PRINTS); IPR000276 (PFAM); IPR000092 (PFAM); IPR008949 (G3DSA:1.10.600.GENE3D); G3DSA:1.20.1070.10 (GENE3D); PTHR12001 (PANTHER); PTHR12001:SF55 (PANTHER); NON_CYTOPLASMIC_DOMAIN (PHOBIUS); NON_CYTOPLASMIC_DOMAIN (PHOBIUS); CYTOPLASMIC_DOMAIN (PHOBIUS); TRANSMEMBRANE (PHOBIUS); CYTOPLASMIC_DOMAIN (PHOBIUS); TRANSMEMBRANE (PHOBIUS); TRANSMEMBRANE (PHOBIUS); TRANSMEMBRANE (PHOBIUS); NON_…	P:GO:0007186; P:GO:0008299; F:GO:0004930; C:GO:0016021	P:G protein-coupled receptor signaling pathway; P:isoprenoid biosynthetic process; F:G protein-coupled receptor activity; C:integral component of membrane
gbr.25.158.t1	0	0	0	0	0	0	0	0	0	0	0	0	0	0	0	0	coiled-coil domain-containing protein 174	N	0	0	Transmembrane	No	555	20	0	70.11	2	F:GO:0008528; C:GO:0016021	F:G protein-coupled peptide receptor activity; C:integral component of membrane			Coil (COILS); IPR025066 (PFAM); IPR019427 (PFAM); G3DSA:1.20.1070.10 (GENE3D); mobidb-lite (MOBIDB_LITE); mobidb-lite (MOBIDB_LITE); mobidb-lite (MOBIDB_LITE); mobidb-lite (MOBIDB_LITE); mobidb-lite (MOBIDB_LITE); mobidb-lite (MOBIDB_LITE); mobidb-lite (MOBIDB_LITE); mobidb-lite (MOBIDB_LITE); mobidb-lite (MOBIDB_LITE); PTHR15885 (PANTHER); SIGNAL_PEPTIDE_H_REGION (PHOBIUS); NON_CYTOPLASMIC_DOMAI…	F:GO:0008528; C:GO:0016021	F:G protein-coupled peptide receptor activity; C:integral component of membrane
gbr.25.228.t1	0	0	0	0	0	0	0	0	0	0	0	0	0	0	0	0	neuromedin-B receptor	N	7	6	Transmembrane	No	383	20	0	63.09	3	P:GO:0007186; F:GO:0008528; C:GO:0016021	P:G protein-coupled receptor signaling pathway; F:G protein-coupled peptide receptor activity; C:integral component of membrane			IPR000276 (PRINTS); IPR001556 (PRINTS); IPR000276 (SMART); IPR000276 (PFAM); G3DSA:1.20.1070.10 (GENE3D); PTHR45695 (PANTHER); PTHR45695:SF12 (PANTHER); IPR000276 (PROSITE_PATTERNS); TRANSMEMBRANE (PHOBIUS); TRANSMEMBRANE (PHOBIUS); TRANSMEMBRANE (PHOBIUS); NON_CYTOPLASMIC_DOMAIN (PHOBIUS); NON_CYTOPLASMIC_DOMAIN (PHOBIUS); CYTOPLASMIC_DOMAIN (PHOBIUS); TRANSMEMBRANE (PHOBIUS); TRANSMEMBRANE (PHO…	P:GO:0007186; F:GO:0004930; F:GO:0008528; C:GO:0016021	P:G protein-coupled receptor signaling pathway; F:G protein-coupled receptor activity; F:G protein-coupled peptide receptor activity; C:integral component of membrane
gbr.25.24.t1	0	0	0	0	0	0	0	0	0	0	0	0	0	0	0	0	probable G-protein coupled receptor 45	N	7	6	Transmembrane	No	384	20	0	73.81	3	P:GO:0007186; F:GO:0004930; C:GO:0016021	P:G protein-coupled receptor signaling pathway; F:G protein-coupled receptor activity; C:integral component of membrane			IPR000276 (PRINTS); IPR000276 (SMART); G3DSA:1.20.1070.10 (GENE3D); IPR000276 (PFAM); mobidb-lite (MOBIDB_LITE); PTHR24245:SF0 (PANTHER); PTHR24245 (PANTHER); TRANSMEMBRANE (PHOBIUS); CYTOPLASMIC_DOMAIN (PHOBIUS); TRANSMEMBRANE (PHOBIUS); CYTOPLASMIC_DOMAIN (PHOBIUS); TRANSMEMBRANE (PHOBIUS); TRANSMEMBRANE (PHOBIUS); NON_CYTOPLASMIC_DOMAIN (PHOBIUS); TRANSMEMBRANE (PHOBIUS); CYTOPLASMIC_DOMAIN (P…	P:GO:0007186; F:GO:0004930; C:GO:0016021	P:G protein-coupled receptor signaling pathway; F:G protein-coupled receptor activity; C:integral component of membrane
gbr.25.30.t1	0	0	0	0	0	0	0	0	0	0	0	0	0	0	0	0	frizzled-4-like	N	7	6	Signal peptide	No	582	20	0	78.73	4	P:GO:0016055; F:GO:0005515; F:GO:0042813; C:GO:0016021	P:Wnt signaling pathway; F:protein binding; F:Wnt-activated receptor activity; C:integral component of membrane			IPR000539 (PRINTS); IPR000539 (SMART); IPR020067 (SMART); IPR000539 (PFAM); IPR020067 (PFAM); IPR036790 (G3DSA:1.10.2000.GENE3D); G3DSA:1.20.1070.10 (GENE3D); mobidb-lite (MOBIDB_LITE); mobidb-lite (MOBIDB_LITE); mobidb-lite (MOBIDB_LITE); IPR026551 (PTHR11309:PANTHER); IPR015526 (PANTHER); CYTOPLASMIC_DOMAIN (PHOBIUS); TRANSMEMBRANE (PHOBIUS); NON_CYTOPLASMIC_DOMAIN (PHOBIUS); NON_CYTOPLASMIC_DO…	P:GO:0007166; P:GO:0016055; F:GO:0004888; F:GO:0005515; F:GO:0042813; C:GO:0016020; C:GO:0016021	P:cell surface receptor signaling pathway; P:Wnt signaling pathway; F:transmembrane signaling receptor activity; F:protein binding; F:Wnt-activated receptor activity; C:membrane; C:integral component of membrane
gbr.25.68.t1	0	0	0	0	0	0	0	0	0	0	0	0	0	0	0	0	beta-1 adrenergic receptor-like	N	7	6	Transmembrane	No	310	20	7.18718e-143	61.08	3	P:GO:0007186; F:GO:0004930; C:GO:0016021	P:G protein-coupled receptor signaling pathway; F:G protein-coupled receptor activity; C:integral component of membrane			IPR000276 (PRINTS); G3DSA:1.20.1070.10 (GENE3D); IPR000276 (PFAM); PTHR24247:SF239 (PANTHER); PTHR24247 (PANTHER); IPR000276 (PROSITE_PATTERNS); TRANSMEMBRANE (PHOBIUS); TRANSMEMBRANE (PHOBIUS); CYTOPLASMIC_DOMAIN (PHOBIUS); NON_CYTOPLASMIC_DOMAIN (PHOBIUS); TRANSMEMBRANE (PHOBIUS); TRANSMEMBRANE (PHOBIUS); NON_CYTOPLASMIC_DOMAIN (PHOBIUS); CYTOPLASMIC_DOMAIN (PHOBIUS); NON_CYTOPLASMIC_DOMAIN (PH…	P:GO:0007186; F:GO:0004930; C:GO:0016021	P:G protein-coupled receptor signaling pathway; F:G protein-coupled receptor activity; C:integral component of membrane
gbr.252.13.t1	0	0	0	0	0	0	0	0	0	0	0	0	0	0	0	0	gamma-aminobutyric acid type B receptor subunit 2-like	N	7	7	Intracellular	No	961	20	0	69.4	3	P:GO:0007186; F:GO:0004965; C:GO:0016021	P:G protein-coupled receptor signaling pathway; F:G protein-coupled GABA receptor activity; C:integral component of membrane			Coil (COILS); Coil (COILS); PR01177 (PRINTS); IPR000337 (PRINTS); PR01176 (PRINTS); G3DSA:3.40.50.2300 (GENE3D); G3DSA:3.40.50.2300 (GENE3D); IPR017978 (PFAM); IPR001828 (PFAM); mobidb-lite (MOBIDB_LITE); mobidb-lite (MOBIDB_LITE); mobidb-lite (MOBIDB_LITE); mobidb-lite (MOBIDB_LITE); IPR002455 (PANTHER); PTHR10519:SF46 (PANTHER); TRANSMEMBRANE (PHOBIUS); CYTOPLASMIC_DOMAIN (PHOBIUS); CYTOPLASMIC…	P:GO:0007186; F:GO:0004930; F:GO:0004965; C:GO:0016021	P:G protein-coupled receptor signaling pathway; F:G protein-coupled receptor activity; F:G protein-coupled GABA receptor activity; C:integral component of membrane
gbr.256.19.t1	0	0	0	0	0	0	0	0	0	0	0	0	0	0	0	0	kappa-type opioid receptor-like	N	7	6	Transmembrane	No	318	20	6.308e-136	61	3	P:GO:0007186; F:GO:0004930; C:GO:0016021	P:G protein-coupled receptor signaling pathway; F:G protein-coupled receptor activity; C:integral component of membrane			IPR000276 (PRINTS); IPR000276 (SMART); G3DSA:1.20.1070.10 (GENE3D); IPR000276 (PFAM); PTHR45698 (PANTHER); PTHR45698:SF1 (PANTHER); IPR000276 (PROSITE_PATTERNS); NON_CYTOPLASMIC_DOMAIN (PHOBIUS); TRANSMEMBRANE (PHOBIUS); CYTOPLASMIC_DOMAIN (PHOBIUS); NON_CYTOPLASMIC_DOMAIN (PHOBIUS); TRANSMEMBRANE (PHOBIUS); NON_CYTOPLASMIC_DOMAIN (PHOBIUS); TRANSMEMBRANE (PHOBIUS); TRANSMEMBRANE (PHOBIUS); CYTOP…	P:GO:0007186; F:GO:0004930; C:GO:0016021	P:G protein-coupled receptor signaling pathway; F:G protein-coupled receptor activity; C:integral component of membrane
gbr.26.36.t1	0	0	0	0	0	0	0	0	0	0	0	0	0	0	0	0	charged multivesicular body protein 6	N	4	4	Intracellular	No	348	20	3.4236e-79	89.28	4	P:GO:0007034; P:GO:0007186; F:GO:0004930; C:GO:0016021	P:vacuolar transport; P:G protein-coupled receptor signaling pathway; F:G protein-coupled receptor activity; C:integral component of membrane			Coil (COILS); Coil (COILS); IPR000276 (PRINTS); IPR000276 (PFAM); IPR005024 (PFAM); G3DSA:1.20.1070.10 (GENE3D); PTHR22761:SF5 (PANTHER); PTHR22761 (PANTHER); NON_CYTOPLASMIC_DOMAIN (PHOBIUS); CYTOPLASMIC_DOMAIN (PHOBIUS); NON_CYTOPLASMIC_DOMAIN (PHOBIUS); CYTOPLASMIC_DOMAIN (PHOBIUS); TRANSMEMBRANE (PHOBIUS); TRANSMEMBRANE (PHOBIUS); CYTOPLASMIC_DOMAIN (PHOBIUS); TRANSMEMBRANE (PHOBIUS); TRANSME…	P:GO:0007034; P:GO:0007186; F:GO:0004930; C:GO:0016021	P:vacuolar transport; P:G protein-coupled receptor signaling pathway; F:G protein-coupled receptor activity; C:integral component of membrane
gbr.26.38.t1	0	0	0	0	0	0	0	0	0	0	0	0	0	0	0	0	charged multivesicular body protein 6-A-like	N	2	1	Transmembrane	No	184	20	3.69733e-79	69.37	3	P:GO:0007186; F:GO:0004930; C:GO:0016021	P:G protein-coupled receptor signaling pathway; F:G protein-coupled receptor activity; C:integral component of membrane			IPR000276 (PRINTS); G3DSA:1.20.1070.10 (GENE3D); mobidb-lite (MOBIDB_LITE); mobidb-lite (MOBIDB_LITE); NON_CYTOPLASMIC_DOMAIN (PHOBIUS); TRANSMEMBRANE (PHOBIUS); TRANSMEMBRANE (PHOBIUS); NON_CYTOPLASMIC_DOMAIN (PHOBIUS); CYTOPLASMIC_DOMAIN (PHOBIUS); IPR017452 (PROSITE_PROFILES); cd00637 (CDD); SSF81321 (SUPERFAMILY); TMhelix (TMHMM); TMhelix (TMHMM)	P:GO:0007186; F:GO:0004930; C:GO:0016021	P:G protein-coupled receptor signaling pathway; F:G protein-coupled receptor activity; C:integral component of membrane
gbr.265.2.t1	0	0	0	0	0	0	0	0	0	0	0	0	0	0	0	0	general transcription factor 3C polypeptide 5 isoform X4	N	5	4	Transmembrane	No	1187	20	0	67.41	5	P:GO:0006384; P:GO:0007186; F:GO:0004930; C:GO:0000127; C:GO:0016021	P:transcription initiation from RNA polymerase III promoter; P:G protein-coupled receptor signaling pathway; F:G protein-coupled receptor activity; C:transcription factor TFIIIC complex; C:integral component of membrane			IPR000276 (PRINTS); IPR000276 (PFAM); G3DSA:1.20.1070.10 (GENE3D); IPR042536 (G3DSA:3.30.200.GENE3D); IPR000276 (PFAM); IPR019136 (PFAM); IPR041499 (PFAM); G3DSA:1.20.1070.10 (GENE3D); mobidb-lite (MOBIDB_LITE); mobidb-lite (MOBIDB_LITE); mobidb-lite (MOBIDB_LITE); mobidb-lite (MOBIDB_LITE); mobidb-lite (MOBIDB_LITE); mobidb-lite (MOBIDB_LITE); mobidb-lite (MOBIDB_LITE); mobidb-lite (MOBIDB_LITE)…	P:GO:0006384; P:GO:0007186; F:GO:0004930; C:GO:0000127; C:GO:0016021	P:transcription initiation from RNA polymerase III promoter; P:G protein-coupled receptor signaling pathway; F:G protein-coupled receptor activity; C:transcription factor TFIIIC complex; C:integral component of membrane
gbr.265.3.t1	0	0	0	0	0	0	0	0	0	0	0	0	0	0	0	0	orexin receptor type 2-like	N	8	7	Transmembrane	No	451	20	4.91074e-100	60.99	3	P:GO:0007186; F:GO:0004930; C:GO:0016021	P:G protein-coupled receptor signaling pathway; F:G protein-coupled receptor activity; C:integral component of membrane			IPR000276 (PRINTS); IPR000276 (PFAM); IPR000276 (PFAM); G3DSA:1.20.1070.10 (GENE3D); G3DSA:1.20.1070.10 (GENE3D); PTHR45698:SF1 (PANTHER); PTHR45698 (PANTHER); TRANSMEMBRANE (PHOBIUS); NON_CYTOPLASMIC_DOMAIN (PHOBIUS); NON_CYTOPLASMIC_DOMAIN (PHOBIUS); TRANSMEMBRANE (PHOBIUS); TRANSMEMBRANE (PHOBIUS); NON_CYTOPLASMIC_DOMAIN (PHOBIUS); TRANSMEMBRANE (PHOBIUS); TRANSMEMBRANE (PHOBIUS); CYTOPLASMIC_…	P:GO:0007186; F:GO:0004930; C:GO:0016021	P:G protein-coupled receptor signaling pathway; F:G protein-coupled receptor activity; C:integral component of membrane
gbr.267.26.t1	0	0	0	0	0	0	0	0	0	0	0	0	0	0	0	0	kappa-type opioid receptor-like	N	4	3	Transmembrane	No	404	20	0	63.82	3	P:GO:0007186; F:GO:0004930; C:GO:0016021	P:G protein-coupled receptor signaling pathway; F:G protein-coupled receptor activity; C:integral component of membrane			IPR000276 (PRINTS); IPR000276 (SMART); G3DSA:1.20.1070.10 (GENE3D); IPR000276 (PFAM); mobidb-lite (MOBIDB_LITE); mobidb-lite (MOBIDB_LITE); PTHR24243:SF214 (PANTHER); PTHR24243 (PANTHER); IPR000276 (PROSITE_PATTERNS); CYTOPLASMIC_DOMAIN (PHOBIUS); CYTOPLASMIC_DOMAIN (PHOBIUS); TRANSMEMBRANE (PHOBIUS); TRANSMEMBRANE (PHOBIUS); NON_CYTOPLASMIC_DOMAIN (PHOBIUS); NON_CYTOPLASMIC_DOMAIN (PHOBIUS); CYT…	P:GO:0007186; F:GO:0004930; C:GO:0016021	P:G protein-coupled receptor signaling pathway; F:G protein-coupled receptor activity; C:integral component of membrane
gbr.27.41.t1_gbr.27.42.t1	0	0	0	0	0	0	0	0	0	0	0	0	0	0	0	0	tyramine receptor Ser-2	N	7	6	Transmembrane	No	571	20	0	54.53	1	P:GO:0051716	P:cellular response to stimulus			IPR000276 (PRINTS); IPR000276 (PFAM); G3DSA:1.20.1070.10 (GENE3D); G3DSA:1.20.1070.10 (GENE3D); mobidb-lite (MOBIDB_LITE); mobidb-lite (MOBIDB_LITE); mobidb-lite (MOBIDB_LITE); mobidb-lite (MOBIDB_LITE); mobidb-lite (MOBIDB_LITE); mobidb-lite (MOBIDB_LITE); PTHR22752 (PANTHER); IPR017452 (PROSITE_PROFILES); cd00637 (CDD); SSF81321 (SUPERFAMILY)	P:GO:0007186; F:GO:0004930; C:GO:0016021	P:G protein-coupled receptor signaling pathway; F:G protein-coupled receptor activity; C:integral component of membrane
gbr.272.11.t1	0	0	0	0	0	0	0	0	0	0	0	0	0	0	0	0	G-protein coupled receptor GRL101-like	N	7	7	Intracellular	No	1477	20	0	56.89	4	P:GO:0007186; F:GO:0004930; F:GO:0005515; C:GO:0016021	P:G protein-coupled receptor signaling pathway; F:G protein-coupled receptor activity; F:protein binding; C:integral component of membrane			IPR000276 (PRINTS); IPR000859 (SMART); IPR002172 (SMART); IPR000276 (PFAM); IPR032675 (G3DSA:3.80.10.GENE3D); IPR036055 (G3DSA:4.10.400.GENE3D); IPR002172 (PFAM); IPR000859 (PFAM); IPR036055 (G3DSA:4.10.400.GENE3D); IPR035914 (G3DSA:2.60.120.GENE3D); G3DSA:1.20.1070.10 (GENE3D); IPR036055 (G3DSA:4.10.400.GENE3D); IPR036055 (G3DSA:4.10.400.GENE3D); PTHR24372:SF69 (PANTHER); PTHR24372 (PANTHER); IP…	P:GO:0007186; F:GO:0004930; F:GO:0005515; C:GO:0016021	P:G protein-coupled receptor signaling pathway; F:G protein-coupled receptor activity; F:protein binding; C:integral component of membrane
gbr.272.12.t1	0	0	0	0	0	0	0	0	0	0	0	0	0	0	0	0	G-protein coupled receptor GRL101-like	Y	7	6	Signal peptide	No	1259	20	0	62.29	4	P:GO:0007186; F:GO:0004930; F:GO:0005515; C:GO:0016021	P:G protein-coupled receptor signaling pathway; F:G protein-coupled receptor activity; F:protein binding; C:integral component of membrane			IPR000276 (PRINTS); IPR000859 (SMART); IPR002172 (SMART); IPR036055 (G3DSA:4.10.400.GENE3D); IPR000276 (PFAM); IPR035914 (G3DSA:2.60.120.GENE3D); IPR000859 (PFAM); IPR036055 (G3DSA:4.10.400.GENE3D); IPR036055 (G3DSA:4.10.400.GENE3D); IPR032675 (G3DSA:3.80.10.GENE3D); G3DSA:1.20.1070.10 (GENE3D); IPR002172 (PFAM); PTHR24372:SF69 (PANTHER); PTHR24372 (PANTHER); TRANSMEMBRANE (PHOBIUS); CYTOPLASMIC_…	P:GO:0007186; F:GO:0004930; F:GO:0005515; C:GO:0016021	P:G protein-coupled receptor signaling pathway; F:G protein-coupled receptor activity; F:protein binding; C:integral component of membrane
gbr.274.26.t1	0	0	0	0	0	0	0	0	0	0	0	0	0	0	0	0	adhesion G protein-coupled receptor L3	N	5	5	Intracellular	No	806	20	0	58.84	4	P:GO:0007166; P:GO:0007186; F:GO:0004930; C:GO:0016021	P:cell surface receptor signaling pathway; P:G protein-coupled receptor signaling pathway; F:G protein-coupled receptor activity; C:integral component of membrane			IPR000203 (SMART); PF13385 (PFAM); IPR000203 (PFAM); IPR000832 (PFAM); G3DSA:2.60.120.200 (GENE3D); G3DSA:2.60.220.50 (GENE3D); G3DSA:1.20.1070.10 (GENE3D); mobidb-lite (MOBIDB_LITE); PTHR12011 (PANTHER); TRANSMEMBRANE (PHOBIUS); TRANSMEMBRANE (PHOBIUS); TRANSMEMBRANE (PHOBIUS); NON_CYTOPLASMIC_DOMAIN (PHOBIUS); CYTOPLASMIC_DOMAIN (PHOBIUS); CYTOPLASMIC_DOMAIN (PHOBIUS); NON_CYTOPLASMIC_DOMAIN (P…	P:GO:0007166; P:GO:0007186; F:GO:0004888; F:GO:0004930; C:GO:0016021	P:cell surface receptor signaling pathway; P:G protein-coupled receptor signaling pathway; F:transmembrane signaling receptor activity; F:G protein-coupled receptor activity; C:integral component of membrane
gbr.275.2.t1	0	0	0	0	0	0	0	0	0	0	0	0	0	0	0	0	trace amine-associated receptor 8b-like	N	7	6	Transmembrane	No	363	20	4.57608e-49	46.9	3	P:GO:0007186; F:GO:0004930; C:GO:0016021	P:G protein-coupled receptor signaling pathway; F:G protein-coupled receptor activity; C:integral component of membrane			IPR000276 (PRINTS); IPR000276 (PFAM); G3DSA:1.20.1070.10 (GENE3D); PTHR24246 (PANTHER); IPR000276 (PROSITE_PATTERNS); CYTOPLASMIC_DOMAIN (PHOBIUS); NON_CYTOPLASMIC_DOMAIN (PHOBIUS); NON_CYTOPLASMIC_DOMAIN (PHOBIUS); TRANSMEMBRANE (PHOBIUS); CYTOPLASMIC_DOMAIN (PHOBIUS); TRANSMEMBRANE (PHOBIUS); TRANSMEMBRANE (PHOBIUS); TRANSMEMBRANE (PHOBIUS); TRANSMEMBRANE (PHOBIUS); TRANSMEMBRANE (PHOBIUS); TRA…	P:GO:0007186; F:GO:0004930; C:GO:0016021	P:G protein-coupled receptor signaling pathway; F:G protein-coupled receptor activity; C:integral component of membrane
gbr.277.11.t1	0	0	0	0	0	0	0	0	0	0	0	0	0	0	0	0	probable G-protein coupled receptor Mth-like 3	Y	7	7	Signal peptide	No	993	20	0	50.75	4	P:GO:0007166; P:GO:0007186; F:GO:0004930; C:GO:0016021	P:cell surface receptor signaling pathway; P:G protein-coupled receptor signaling pathway; F:G protein-coupled receptor activity; C:integral component of membrane			IPR000832 (PRINTS); IPR000832 (PFAM); G3DSA:1.20.1070.10 (GENE3D); mobidb-lite (MOBIDB_LITE); mobidb-lite (MOBIDB_LITE); PTHR45902 (PANTHER); TRANSMEMBRANE (PHOBIUS); TRANSMEMBRANE (PHOBIUS); NON_CYTOPLASMIC_DOMAIN (PHOBIUS); NON_CYTOPLASMIC_DOMAIN (PHOBIUS); TRANSMEMBRANE (PHOBIUS); CYTOPLASMIC_DOMAIN (PHOBIUS); CYTOPLASMIC_DOMAIN (PHOBIUS); TRANSMEMBRANE (PHOBIUS); CYTOPLASMIC_DOMAIN (PHOBIUS);…	P:GO:0007166; P:GO:0007186; F:GO:0004888; F:GO:0004930; C:GO:0016021	P:cell surface receptor signaling pathway; P:G protein-coupled receptor signaling pathway; F:transmembrane signaling receptor activity; F:G protein-coupled receptor activity; C:integral component of membrane
gbr.277.18.t1	0	0	0	0	0	0	0	0	0	0	0	0	0	0	0	0	adenosine receptor A2a	N	7	6	Transmembrane	No	346	20	0	52.36	3	P:GO:0007186; F:GO:0004930; C:GO:0016021	P:G protein-coupled receptor signaling pathway; F:G protein-coupled receptor activity; C:integral component of membrane			IPR000276 (PRINTS); IPR000276 (SMART); G3DSA:1.20.1070.10 (GENE3D); IPR000276 (PFAM); PTHR24247:SF239 (PANTHER); PTHR24247 (PANTHER); IPR000276 (PROSITE_PATTERNS); TRANSMEMBRANE (PHOBIUS); NON_CYTOPLASMIC_DOMAIN (PHOBIUS); TRANSMEMBRANE (PHOBIUS); TRANSMEMBRANE (PHOBIUS); TRANSMEMBRANE (PHOBIUS); NON_CYTOPLASMIC_DOMAIN (PHOBIUS); TRANSMEMBRANE (PHOBIUS); NON_CYTOPLASMIC_DOMAIN (PHOBIUS); TRANSMEM…	P:GO:0007186; F:GO:0004930; C:GO:0016021	P:G protein-coupled receptor signaling pathway; F:G protein-coupled receptor activity; C:integral component of membrane
gbr.277.19.t1	0	0	0	0	0	0	0	0	0	0	0	0	0	0	0	0	adhesion G-protein coupled receptor G4-like isoform X6	Y	7	7	Signal peptide	No	1303	20	0	56.92	4	P:GO:0007166; P:GO:0007186; F:GO:0004930; C:GO:0016021	P:cell surface receptor signaling pathway; P:G protein-coupled receptor signaling pathway; F:G protein-coupled receptor activity; C:integral component of membrane			IPR000832 (PRINTS); IPR000436 (SMART); IPR000203 (SMART); G3DSA:2.60.220.50 (GENE3D); IPR000203 (PFAM); IPR003410 (PFAM); G3DSA:1.20.1070.10 (GENE3D); IPR000436 (PFAM); G3DSA:2.10.70.10 (GENE3D); IPR000832 (PFAM); mobidb-lite (MOBIDB_LITE); PTHR47767 (PANTHER); IPR017983 (PROSITE_PATTERNS); NON_CYTOPLASMIC_DOMAIN (PHOBIUS); SIGNAL_PEPTIDE (PHOBIUS); TRANSMEMBRANE (PHOBIUS); CYTOPLASMIC_DOMAIN (PH…	P:GO:0007166; P:GO:0007186; F:GO:0004888; F:GO:0004930; C:GO:0016021	P:cell surface receptor signaling pathway; P:G protein-coupled receptor signaling pathway; F:transmembrane signaling receptor activity; F:G protein-coupled receptor activity; C:integral component of membrane
gbr.277.20.t1	0	0	0	0	0	0	0	0	0	0	0	0	0	0	0	0	adhesion G protein-coupled receptor L3-like	Y	7	7	Signal peptide	No	1004	20	0	47.91	4	P:GO:0007166; P:GO:0007186; F:GO:0004930; C:GO:0016021	P:cell surface receptor signaling pathway; P:G protein-coupled receptor signaling pathway; F:G protein-coupled receptor activity; C:integral component of membrane			IPR001212 (SMART); G3DSA:1.20.1070.10 (GENE3D); IPR000832 (PFAM); IPR001212 (PFAM); PTHR45902 (PANTHER); IPR001212 (PROSITE_PATTERNS); CYTOPLASMIC_DOMAIN (PHOBIUS); NON_CYTOPLASMIC_DOMAIN (PHOBIUS); SIGNAL_PEPTIDE (PHOBIUS); NON_CYTOPLASMIC_DOMAIN (PHOBIUS); NON_CYTOPLASMIC_DOMAIN (PHOBIUS); CYTOPLASMIC_DOMAIN (PHOBIUS); TRANSMEMBRANE (PHOBIUS); NON_CYTOPLASMIC_DOMAIN (PHOBIUS); SIGNAL_PEPTIDE_C_…	P:GO:0007166; P:GO:0007186; F:GO:0004888; F:GO:0004930; C:GO:0016021	P:cell surface receptor signaling pathway; P:G protein-coupled receptor signaling pathway; F:transmembrane signaling receptor activity; F:G protein-coupled receptor activity; C:integral component of membrane
gbr.282.31.t1	0	0	0	0	0	0	0	0	0	0	0	0	0	0	0	0	beta-2 adrenergic receptor-like	N	7	6	Signal peptide	No	315	20	0	68.79	3	P:GO:0007186; F:GO:0004930; C:GO:0016021	P:G protein-coupled receptor signaling pathway; F:G protein-coupled receptor activity; C:integral component of membrane			IPR000276 (PRINTS); IPR000276 (SMART); IPR000276 (PFAM); G3DSA:1.20.1070.10 (GENE3D); PTHR45698 (PANTHER); PTHR45698:SF1 (PANTHER); IPR000276 (PROSITE_PATTERNS); NON_CYTOPLASMIC_DOMAIN (PHOBIUS); TRANSMEMBRANE (PHOBIUS); TRANSMEMBRANE (PHOBIUS); NON_CYTOPLASMIC_DOMAIN (PHOBIUS); TRANSMEMBRANE (PHOBIUS); TRANSMEMBRANE (PHOBIUS); TRANSMEMBRANE (PHOBIUS); NON_CYTOPLASMIC_DOMAIN (PHOBIUS); TRANSMEMBR…	P:GO:0007186; F:GO:0004930; C:GO:0016021	P:G protein-coupled receptor signaling pathway; F:G protein-coupled receptor activity; C:integral component of membrane
gbr.282.36.t1	0	0	0	0	0	0	0	0	0	0	0	0	0	0	0	0	beta-2 adrenergic receptor-like	N	6	5	Transmembrane	No	305	20	0	72.57	3	P:GO:0007186; F:GO:0004930; C:GO:0016021	P:G protein-coupled receptor signaling pathway; F:G protein-coupled receptor activity; C:integral component of membrane			IPR000276 (PRINTS); IPR000276 (SMART); G3DSA:1.20.1070.10 (GENE3D); IPR000276 (PFAM); PTHR45698 (PANTHER); PTHR45698:SF1 (PANTHER); IPR000276 (PROSITE_PATTERNS); TRANSMEMBRANE (PHOBIUS); CYTOPLASMIC_DOMAIN (PHOBIUS); NON_CYTOPLASMIC_DOMAIN (PHOBIUS); TRANSMEMBRANE (PHOBIUS); NON_CYTOPLASMIC_DOMAIN (PHOBIUS); TRANSMEMBRANE (PHOBIUS); CYTOPLASMIC_DOMAIN (PHOBIUS); NON_CYTOPLASMIC_DOMAIN (PHOBIUS); …	P:GO:0007186; F:GO:0004930; C:GO:0016021	P:G protein-coupled receptor signaling pathway; F:G protein-coupled receptor activity; C:integral component of membrane
gbr.29.53.t1	0	0	0	0	0	0	0	0	0	0	0	0	0	0	0	0	tyramine receptor 1-like	N	7	6	Transmembrane	No	510	20	0	58.55	3	P:GO:0007186; F:GO:0004930; C:GO:0016021	P:G protein-coupled receptor signaling pathway; F:G protein-coupled receptor activity; C:integral component of membrane			IPR000276 (PRINTS); PR01102 (PRINTS); IPR000276 (SMART); G3DSA:1.20.1070.10 (GENE3D); IPR000276 (PFAM); mobidb-lite (MOBIDB_LITE); mobidb-lite (MOBIDB_LITE); PTHR24240:SF163 (PANTHER); PTHR24240 (PANTHER); IPR000276 (PROSITE_PATTERNS); NON_CYTOPLASMIC_DOMAIN (PHOBIUS); TRANSMEMBRANE (PHOBIUS); NON_CYTOPLASMIC_DOMAIN (PHOBIUS); TRANSMEMBRANE (PHOBIUS); CYTOPLASMIC_DOMAIN (PHOBIUS); TRANSMEMBRANE (…	P:GO:0007186; F:GO:0004930; C:GO:0016021	P:G protein-coupled receptor signaling pathway; F:G protein-coupled receptor activity; C:integral component of membrane
gbr.290.10.t1	0	0	0	0	0	0	0	0	0	0	0	0	0	0	0	0	galanin receptor type 2-like	N	7	6	Transmembrane	No	337	20	0	65.98	3	P:GO:0007186; F:GO:0004930; C:GO:0016021	P:G protein-coupled receptor signaling pathway; F:G protein-coupled receptor activity; C:integral component of membrane			IPR000276 (PRINTS); IPR000276 (SMART); IPR000276 (PFAM); G3DSA:1.20.1070.10 (GENE3D); mobidb-lite (MOBIDB_LITE); mobidb-lite (MOBIDB_LITE); PTHR45698 (PANTHER); PTHR45698:SF1 (PANTHER); IPR000276 (PROSITE_PATTERNS); TRANSMEMBRANE (PHOBIUS); TRANSMEMBRANE (PHOBIUS); TRANSMEMBRANE (PHOBIUS); NON_CYTOPLASMIC_DOMAIN (PHOBIUS); CYTOPLASMIC_DOMAIN (PHOBIUS); NON_CYTOPLASMIC_DOMAIN (PHOBIUS); TRANSMEMBR…	P:GO:0007186; F:GO:0004930; C:GO:0016021	P:G protein-coupled receptor signaling pathway; F:G protein-coupled receptor activity; C:integral component of membrane
gbr.296.17.t1	0	0	0	0	0	0	0	0	0	0	0	0	0	0	0	0	G-protein coupled receptor 54-like	N	4	3	Transmembrane	No	227	20	3.75274e-167	65.48	3	P:GO:0007186; F:GO:0004930; C:GO:0016021	P:G protein-coupled receptor signaling pathway; F:G protein-coupled receptor activity; C:integral component of membrane			IPR000276 (PRINTS); G3DSA:1.20.1070.10 (GENE3D); IPR000276 (PFAM); PTHR24230 (PANTHER); PTHR24230:SF139 (PANTHER); NON_CYTOPLASMIC_DOMAIN (PHOBIUS); TRANSMEMBRANE (PHOBIUS); CYTOPLASMIC_DOMAIN (PHOBIUS); NON_CYTOPLASMIC_DOMAIN (PHOBIUS); TRANSMEMBRANE (PHOBIUS); TRANSMEMBRANE (PHOBIUS); CYTOPLASMIC_DOMAIN (PHOBIUS); CYTOPLASMIC_DOMAIN (PHOBIUS); TRANSMEMBRANE (PHOBIUS); IPR017452 (PROSITE_PROFILE…	P:GO:0007186; F:GO:0004930; C:GO:0016021	P:G protein-coupled receptor signaling pathway; F:G protein-coupled receptor activity; C:integral component of membrane
gbr.296.18.t1	0	0	0	0	0	0	0	0	0	0	0	0	0	0	0	0	G-protein coupled receptor 54-like	N	7	6	Transmembrane	No	376	20	0	64.19	3	P:GO:0007186; F:GO:0004930; C:GO:0016021	P:G protein-coupled receptor signaling pathway; F:G protein-coupled receptor activity; C:integral component of membrane			IPR000276 (PRINTS); IPR008103 (PRINTS); IPR000276 (PFAM); G3DSA:1.20.1070.10 (GENE3D); PTHR45695 (PANTHER); IPR000276 (PROSITE_PATTERNS); TRANSMEMBRANE (PHOBIUS); TRANSMEMBRANE (PHOBIUS); NON_CYTOPLASMIC_DOMAIN (PHOBIUS); TRANSMEMBRANE (PHOBIUS); TRANSMEMBRANE (PHOBIUS); NON_CYTOPLASMIC_DOMAIN (PHOBIUS); CYTOPLASMIC_DOMAIN (PHOBIUS); CYTOPLASMIC_DOMAIN (PHOBIUS); NON_CYTOPLASMIC_DOMAIN (PHOBIUS);…	P:GO:0007186; F:GO:0004930; C:GO:0016021	P:G protein-coupled receptor signaling pathway; F:G protein-coupled receptor activity; C:integral component of membrane
gbr.298.17.t1	0	0	0	0	0	0	0	0	0	0	0	0	0	0	0	0	adhesion G-protein coupled receptor G6-like	Y	8	7	Signal peptide	No	1406	20	1.34172e-83	47.73	4	P:GO:0007166; P:GO:0007186; F:GO:0004930; C:GO:0016021	P:cell surface receptor signaling pathway; P:G protein-coupled receptor signaling pathway; F:G protein-coupled receptor activity; C:integral component of membrane			IPR000832 (PRINTS); IPR000203 (SMART); IPR001879 (SMART); IPR036445 (G3DSA:4.10.1240.GENE3D); G3DSA:2.60.220.50 (GENE3D); IPR001879 (PFAM); IPR000203 (PFAM); IPR000832 (PFAM); G3DSA:1.20.1070.10 (GENE3D); mobidb-lite (MOBIDB_LITE); mobidb-lite (MOBIDB_LITE); mobidb-lite (MOBIDB_LITE); mobidb-lite (MOBIDB_LITE); mobidb-lite (MOBIDB_LITE); mobidb-lite (MOBIDB_LITE); mobidb-lite (MOBIDB_LITE); mobid…	P:GO:0007166; P:GO:0007186; F:GO:0004888; F:GO:0004930; C:GO:0016020; C:GO:0016021	P:cell surface receptor signaling pathway; P:G protein-coupled receptor signaling pathway; F:transmembrane signaling receptor activity; F:G protein-coupled receptor activity; C:membrane; C:integral component of membrane
gbr.3.14.t1	0	0	0	0	0	0	0	0	0	0	0	0	0	0	0	0	somatostatin receptor type 4	N	7	6	Transmembrane	No	344	20	0	67.36	3	P:GO:0007186; F:GO:0004985; C:GO:0016021	P:G protein-coupled receptor signaling pathway; F:G protein-coupled opioid receptor activity; C:integral component of membrane			IPR001418 (PRINTS); IPR000276 (PRINTS); IPR000276 (SMART); IPR000276 (PFAM); G3DSA:1.20.1070.10 (GENE3D); PTHR24229 (PANTHER); IPR000276 (PROSITE_PATTERNS); TRANSMEMBRANE (PHOBIUS); NON_CYTOPLASMIC_DOMAIN (PHOBIUS); NON_CYTOPLASMIC_DOMAIN (PHOBIUS); CYTOPLASMIC_DOMAIN (PHOBIUS); CYTOPLASMIC_DOMAIN (PHOBIUS); NON_CYTOPLASMIC_DOMAIN (PHOBIUS); TRANSMEMBRANE (PHOBIUS); CYTOPLASMIC_DOMAIN (PHOBIUS); …	P:GO:0007186; F:GO:0004930; F:GO:0004985; C:GO:0016021	P:G protein-coupled receptor signaling pathway; F:G protein-coupled receptor activity; F:G protein-coupled opioid receptor activity; C:integral component of membrane
gbr.3.193.t1	0	0	0	0	0	0	0	0	0	0	0	0	0	0	0	0	D(1B) dopamine receptor	N	7	7	Transmembrane	No	453	20	0	65.07	3	P:GO:0007186; F:GO:0004930; C:GO:0016021	P:G protein-coupled receptor signaling pathway; F:G protein-coupled receptor activity; C:integral component of membrane			IPR000276 (PRINTS); IPR000929 (PRINTS); IPR000276 (SMART); IPR000276 (PFAM); G3DSA:1.20.1070.10 (GENE3D); mobidb-lite (MOBIDB_LITE); mobidb-lite (MOBIDB_LITE); mobidb-lite (MOBIDB_LITE); mobidb-lite (MOBIDB_LITE); mobidb-lite (MOBIDB_LITE); PTHR24248 (PANTHER); PTHR24248:SF136 (PANTHER); IPR000276 (PROSITE_PATTERNS); NON_CYTOPLASMIC_DOMAIN (PHOBIUS); CYTOPLASMIC_DOMAIN (PHOBIUS); TRANSMEMBRANE (P…	P:GO:0007186; F:GO:0004930; C:GO:0016021	P:G protein-coupled receptor signaling pathway; F:G protein-coupled receptor activity; C:integral component of membrane
gbr.3.59.t1	0	0	0	0	0	0	0	0	0	0	0	0	0	0	0	0	extracellular calcium-sensing receptor	N	6	6	Transmembrane	No	804	20	0	55.76	3	P:GO:0007186; F:GO:0004930; C:GO:0016021	P:G protein-coupled receptor signaling pathway; F:G protein-coupled receptor activity; C:integral component of membrane			IPR000337 (PRINTS); IPR017978 (PFAM); mobidb-lite (MOBIDB_LITE); mobidb-lite (MOBIDB_LITE); mobidb-lite (MOBIDB_LITE); mobidb-lite (MOBIDB_LITE); mobidb-lite (MOBIDB_LITE); mobidb-lite (MOBIDB_LITE); mobidb-lite (MOBIDB_LITE); IPR000068 (PANTHER); PTHR24061:SF358 (PANTHER); NON_CYTOPLASMIC_DOMAIN (PHOBIUS); TRANSMEMBRANE (PHOBIUS); CYTOPLASMIC_DOMAIN (PHOBIUS); CYTOPLASMIC_DOMAIN (PHOBIUS); TRANS…	P:GO:0007186; F:GO:0004930; C:GO:0016021	P:G protein-coupled receptor signaling pathway; F:G protein-coupled receptor activity; C:integral component of membrane
gbr.30.81.t1	0	0	0	0	0	0	0	0	0	0	0	0	0	0	0	0	bombesin receptor subtype-3-like	N	7	6	Transmembrane	No	348	20	0	53.31	3	P:GO:0007186; F:GO:0004930; C:GO:0016021	P:G protein-coupled receptor signaling pathway; F:G protein-coupled receptor activity; C:integral component of membrane			IPR000276 (PRINTS); PR01559 (PRINTS); IPR000276 (PFAM); G3DSA:1.20.1070.10 (GENE3D); PTHR45695 (PANTHER); PTHR45695:SF12 (PANTHER); CYTOPLASMIC_DOMAIN (PHOBIUS); TRANSMEMBRANE (PHOBIUS); TRANSMEMBRANE (PHOBIUS); TRANSMEMBRANE (PHOBIUS); CYTOPLASMIC_DOMAIN (PHOBIUS); NON_CYTOPLASMIC_DOMAIN (PHOBIUS); TRANSMEMBRANE (PHOBIUS); CYTOPLASMIC_DOMAIN (PHOBIUS); NON_CYTOPLASMIC_DOMAIN (PHOBIUS); CYTOPLASM…	P:GO:0007186; F:GO:0004930; C:GO:0016021	P:G protein-coupled receptor signaling pathway; F:G protein-coupled receptor activity; C:integral component of membrane
gbr.302.27.t1	0	0	0	0	0	0	0	0	0	0	0	0	0	0	0	0	beta-1 adrenergic receptor-like	N	7	6	Transmembrane	No	320	20	0	55.45	3	P:GO:0007186; F:GO:0004930; C:GO:0016021	P:G protein-coupled receptor signaling pathway; F:G protein-coupled receptor activity; C:integral component of membrane			IPR000276 (PRINTS); IPR000276 (PFAM); G3DSA:1.20.1070.10 (GENE3D); PTHR24247 (PANTHER); PTHR24247:SF239 (PANTHER); NON_CYTOPLASMIC_DOMAIN (PHOBIUS); CYTOPLASMIC_DOMAIN (PHOBIUS); CYTOPLASMIC_DOMAIN (PHOBIUS); TRANSMEMBRANE (PHOBIUS); TRANSMEMBRANE (PHOBIUS); NON_CYTOPLASMIC_DOMAIN (PHOBIUS); NON_CYTOPLASMIC_DOMAIN (PHOBIUS); TRANSMEMBRANE (PHOBIUS); TRANSMEMBRANE (PHOBIUS); TRANSMEMBRANE (PHOBIUS…	P:GO:0007186; F:GO:0004930; C:GO:0016021	P:G protein-coupled receptor signaling pathway; F:G protein-coupled receptor activity; C:integral component of membrane
gbr.304.1.t1	0	0	0	0	0	0	0	0	0	0	0	0	0	0	0	0	gamma-aminobutyric acid type B receptor subunit 2-like	Y	7	7	Signal peptide	No	832	20	0	65.6	3	P:GO:0007186; F:GO:0004965; C:GO:0016021	P:G protein-coupled receptor signaling pathway; F:G protein-coupled GABA receptor activity; C:integral component of membrane			Coil (COILS); PR01176 (PRINTS); PR01177 (PRINTS); IPR001828 (PFAM); G3DSA:3.40.50.2300 (GENE3D); G3DSA:3.40.50.2300 (GENE3D); IPR017978 (PFAM); PTHR10519:SF20 (PANTHER); IPR002455 (PANTHER); NON_CYTOPLASMIC_DOMAIN (PHOBIUS); SIGNAL_PEPTIDE_H_REGION (PHOBIUS); NON_CYTOPLASMIC_DOMAIN (PHOBIUS); SIGNAL_PEPTIDE_N_REGION (PHOBIUS); TRANSMEMBRANE (PHOBIUS); TRANSMEMBRANE (PHOBIUS); TRANSMEMBRANE (PHOBI…	P:GO:0007186; F:GO:0004930; F:GO:0004965; C:GO:0016021	P:G protein-coupled receptor signaling pathway; F:G protein-coupled receptor activity; F:G protein-coupled GABA receptor activity; C:integral component of membrane
gbr.31.87.t1	0	0	0	0	0	0	0	0	0	0	0	0	0	0	0	0	visual pigment-like receptor peropsin	N	6	6	Intracellular	No	530	20	1.54573e-158	65.5	4	P:GO:0007186; P:GO:0007601; F:GO:0004930; C:GO:0016021	P:G protein-coupled receptor signaling pathway; P:visual perception; F:G protein-coupled receptor activity; C:integral component of membrane			Coil (COILS); IPR000276 (PRINTS); IPR002962 (PRINTS); G3DSA:1.20.1070.10 (GENE3D); IPR000276 (PFAM); mobidb-lite (MOBIDB_LITE); mobidb-lite (MOBIDB_LITE); IPR032972 (PTHR24240:PANTHER); PTHR24240 (PANTHER); TRANSMEMBRANE (PHOBIUS); TRANSMEMBRANE (PHOBIUS); TRANSMEMBRANE (PHOBIUS); NON_CYTOPLASMIC_DOMAIN (PHOBIUS); NON_CYTOPLASMIC_DOMAIN (PHOBIUS); TRANSMEMBRANE (PHOBIUS); CYTOPLASMIC_DOMAIN (PHOB…	P:GO:0007186; P:GO:0007601; F:GO:0004930; C:GO:0016021	P:G protein-coupled receptor signaling pathway; P:visual perception; F:G protein-coupled receptor activity; C:integral component of membrane
gbr.311.10.t1	0	0	0	0	0	0	0	0	0	0	0	0	0	0	0	0	orexin receptor type 2-like isoform X1	N	2	2	Transmembrane	No	164	20	4.58089e-92	73.04	4	P:GO:0007186; P:GO:0007631; F:GO:0016499; C:GO:0016021	P:G protein-coupled receptor signaling pathway; P:feeding behavior; F:orexin receptor activity; C:integral component of membrane			IPR000204 (PRINTS); IPR000276 (PRINTS); G3DSA:1.20.1070.10 (GENE3D); IPR000276 (PFAM); mobidb-lite (MOBIDB_LITE); PTHR24241 (PANTHER); PTHR24241:SF154 (PANTHER); NON_CYTOPLASMIC_DOMAIN (PHOBIUS); NON_CYTOPLASMIC_DOMAIN (PHOBIUS); TRANSMEMBRANE (PHOBIUS); TRANSMEMBRANE (PHOBIUS); CYTOPLASMIC_DOMAIN (PHOBIUS); IPR017452 (PROSITE_PROFILES); cd15208 (CDD); SSF81321 (SUPERFAMILY); TMhelix (TMHMM); TMh…	P:GO:0007186; P:GO:0007631; F:GO:0004930; F:GO:0016499; C:GO:0016021	P:G protein-coupled receptor signaling pathway; P:feeding behavior; F:G protein-coupled receptor activity; F:orexin receptor activity; C:integral component of membrane
gbr.311.8.t1	0	0	0	0	0	0	0	0	0	0	0	0	0	0	0	0	orexin receptor type 2-like	N	5	4	Transmembrane	No	317	20	0	60.57	3	P:GO:0007186; F:GO:0004930; C:GO:0016021	P:G protein-coupled receptor signaling pathway; F:G protein-coupled receptor activity; C:integral component of membrane			IPR000276 (PRINTS); G3DSA:1.20.1070.10 (GENE3D); IPR000276 (PFAM); PTHR24241:SF154 (PANTHER); PTHR24241 (PANTHER); IPR000276 (PROSITE_PATTERNS); TRANSMEMBRANE (PHOBIUS); TRANSMEMBRANE (PHOBIUS); NON_CYTOPLASMIC_DOMAIN (PHOBIUS); NON_CYTOPLASMIC_DOMAIN (PHOBIUS); NON_CYTOPLASMIC_DOMAIN (PHOBIUS); CYTOPLASMIC_DOMAIN (PHOBIUS); TRANSMEMBRANE (PHOBIUS); TRANSMEMBRANE (PHOBIUS); CYTOPLASMIC_DOMAIN (PH…	P:GO:0007186; F:GO:0004930; C:GO:0016021	P:G protein-coupled receptor signaling pathway; F:G protein-coupled receptor activity; C:integral component of membrane
gbr.312.13.t1	0	0	0	0	0	0	0	0	0	0	0	0	0	0	0	0	melanocortin receptor 3-like isoform X1	N	7	6	Transmembrane	No	299	20	0	57.55	3	P:GO:0007186; F:GO:0004930; C:GO:0016021	P:G protein-coupled receptor signaling pathway; F:G protein-coupled receptor activity; C:integral component of membrane			IPR000276 (PRINTS); IPR000276 (PFAM); G3DSA:1.20.1070.10 (GENE3D); PTHR24246 (PANTHER); PTHR24246:SF27 (PANTHER); CYTOPLASMIC_DOMAIN (PHOBIUS); TRANSMEMBRANE (PHOBIUS); CYTOPLASMIC_DOMAIN (PHOBIUS); CYTOPLASMIC_DOMAIN (PHOBIUS); NON_CYTOPLASMIC_DOMAIN (PHOBIUS); TRANSMEMBRANE (PHOBIUS); TRANSMEMBRANE (PHOBIUS); TRANSMEMBRANE (PHOBIUS); TRANSMEMBRANE (PHOBIUS); NON_CYTOPLASMIC_DOMAIN (PHOBIUS); NO…	P:GO:0007186; F:GO:0004930; C:GO:0016021	P:G protein-coupled receptor signaling pathway; F:G protein-coupled receptor activity; C:integral component of membrane
gbr.312.16.t1	0	0	0	0	0	0	0	0	0	0	0	0	0	0	0	0	adrenocorticotropic hormone receptor-like	N	7	6	Transmembrane	No	297	20	0	57.79	3	P:GO:0007186; F:GO:0004930; C:GO:0016021	P:G protein-coupled receptor signaling pathway; F:G protein-coupled receptor activity; C:integral component of membrane			IPR000276 (PRINTS); G3DSA:1.20.1070.10 (GENE3D); IPR000276 (PFAM); PTHR24246:SF27 (PANTHER); PTHR24246 (PANTHER); TRANSMEMBRANE (PHOBIUS); NON_CYTOPLASMIC_DOMAIN (PHOBIUS); NON_CYTOPLASMIC_DOMAIN (PHOBIUS); NON_CYTOPLASMIC_DOMAIN (PHOBIUS); TRANSMEMBRANE (PHOBIUS); CYTOPLASMIC_DOMAIN (PHOBIUS); TRANSMEMBRANE (PHOBIUS); TRANSMEMBRANE (PHOBIUS); NON_CYTOPLASMIC_DOMAIN (PHOBIUS); CYTOPLASMIC_DOMAIN …	P:GO:0007186; F:GO:0004930; C:GO:0016021	P:G protein-coupled receptor signaling pathway; F:G protein-coupled receptor activity; C:integral component of membrane
gbr.312.20.t1	0	0	0	0	0	0	0	0	0	0	0	0	0	0	0	0	putative EGF-like module-containing mucin-like hormone receptor-like 3	Y	5	5	Signal peptide	No	834	20	0	43.1	3	P:GO:0007186; F:GO:0004930; C:GO:0016021	P:G protein-coupled receptor signaling pathway; F:G protein-coupled receptor activity; C:integral component of membrane			IPR000832 (PFAM); G3DSA:1.20.1070.10 (GENE3D); mobidb-lite (MOBIDB_LITE); mobidb-lite (MOBIDB_LITE); PTHR45902 (PANTHER); IPR001212 (PROSITE_PATTERNS); SIGNAL_PEPTIDE_H_REGION (PHOBIUS); TRANSMEMBRANE (PHOBIUS); SIGNAL_PEPTIDE_C_REGION (PHOBIUS); TRANSMEMBRANE (PHOBIUS); TRANSMEMBRANE (PHOBIUS); CYTOPLASMIC_DOMAIN (PHOBIUS); CYTOPLASMIC_DOMAIN (PHOBIUS); SIGNAL_PEPTIDE_N_REGION (PHOBIUS); TRANSME…	P:GO:0007186; F:GO:0004930; C:GO:0016021	P:G protein-coupled receptor signaling pathway; F:G protein-coupled receptor activity; C:integral component of membrane
gbr.312.25.t1	0	0	0	0	0	0	0	0	0	0	0	0	0	0	0	0	G-protein coupled receptor Mth2-like	Y	7	7	Signal peptide	No	912	20	0	44.94	4	P:GO:0007166; P:GO:0007186; F:GO:0004930; C:GO:0016021	P:cell surface receptor signaling pathway; P:G protein-coupled receptor signaling pathway; F:G protein-coupled receptor activity; C:integral component of membrane			IPR000832 (PRINTS); G3DSA:1.20.1070.10 (GENE3D); IPR001212 (PFAM); IPR000832 (PFAM); mobidb-lite (MOBIDB_LITE); mobidb-lite (MOBIDB_LITE); PTHR45902 (PANTHER); IPR001212 (PROSITE_PATTERNS); TRANSMEMBRANE (PHOBIUS); NON_CYTOPLASMIC_DOMAIN (PHOBIUS); SIGNAL_PEPTIDE (PHOBIUS); TRANSMEMBRANE (PHOBIUS); CYTOPLASMIC_DOMAIN (PHOBIUS); TRANSMEMBRANE (PHOBIUS); CYTOPLASMIC_DOMAIN (PHOBIUS); NON_CYTOPLASMI…	P:GO:0007166; P:GO:0007186; F:GO:0004888; F:GO:0004930; C:GO:0016021	P:cell surface receptor signaling pathway; P:G protein-coupled receptor signaling pathway; F:transmembrane signaling receptor activity; F:G protein-coupled receptor activity; C:integral component of membrane
gbr.315.9.t1	0	0	0	0	0	0	0	0	0	0	0	0	0	0	0	0	cholecystokinin receptor type A-like	N	7	6	Transmembrane	No	397	20	0	58.86	3	P:GO:0007186; F:GO:0004930; C:GO:0016021	P:G protein-coupled receptor signaling pathway; F:G protein-coupled receptor activity; C:integral component of membrane			IPR000276 (PRINTS); IPR000276 (SMART); IPR000276 (PFAM); G3DSA:1.20.1070.10 (GENE3D); mobidb-lite (MOBIDB_LITE); PTHR45698:SF1 (PANTHER); PTHR45698 (PANTHER); IPR000276 (PROSITE_PATTERNS); TRANSMEMBRANE (PHOBIUS); CYTOPLASMIC_DOMAIN (PHOBIUS); NON_CYTOPLASMIC_DOMAIN (PHOBIUS); TRANSMEMBRANE (PHOBIUS); TRANSMEMBRANE (PHOBIUS); CYTOPLASMIC_DOMAIN (PHOBIUS); NON_CYTOPLASMIC_DOMAIN (PHOBIUS); CYTOPLA…	P:GO:0007186; F:GO:0004930; C:GO:0016021	P:G protein-coupled receptor signaling pathway; F:G protein-coupled receptor activity; C:integral component of membrane
gbr.32.44.t1	0	0	0	0	0	0	0	0	0	0	0	0	0	0	0	0	G-protein coupled receptor 54-like	N	7	6	Transmembrane	No	359	20	0	62	3	P:GO:0007186; F:GO:0004930; C:GO:0016021	P:G protein-coupled receptor signaling pathway; F:G protein-coupled receptor activity; C:integral component of membrane			IPR000276 (PRINTS); G3DSA:1.20.1070.10 (GENE3D); IPR000276 (PFAM); PTHR24229 (PANTHER); PTHR24229:SF40 (PANTHER); IPR000276 (PROSITE_PATTERNS); TRANSMEMBRANE (PHOBIUS); CYTOPLASMIC_DOMAIN (PHOBIUS); NON_CYTOPLASMIC_DOMAIN (PHOBIUS); CYTOPLASMIC_DOMAIN (PHOBIUS); CYTOPLASMIC_DOMAIN (PHOBIUS); NON_CYTOPLASMIC_DOMAIN (PHOBIUS); TRANSMEMBRANE (PHOBIUS); TRANSMEMBRANE (PHOBIUS); NON_CYTOPLASMIC_DOMAIN…	P:GO:0007186; F:GO:0004930; C:GO:0016021	P:G protein-coupled receptor signaling pathway; F:G protein-coupled receptor activity; C:integral component of membrane
gbr.32.45.t1	0	0	0	0	0	0	0	0	0	0	0	0	0	0	0	0	G-protein coupled receptor 54-like	N	5	4	Transmembrane	No	368	20	0	60.66	3	P:GO:0007186; F:GO:0004930; C:GO:0016021	P:G protein-coupled receptor signaling pathway; F:G protein-coupled receptor activity; C:integral component of membrane			IPR000276 (PRINTS); G3DSA:1.20.1070.10 (GENE3D); IPR000276 (PFAM); mobidb-lite (MOBIDB_LITE); mobidb-lite (MOBIDB_LITE); PTHR24229 (PANTHER); PTHR24229:SF40 (PANTHER); IPR000276 (PROSITE_PATTERNS); TRANSMEMBRANE (PHOBIUS); TRANSMEMBRANE (PHOBIUS); CYTOPLASMIC_DOMAIN (PHOBIUS); NON_CYTOPLASMIC_DOMAIN (PHOBIUS); TRANSMEMBRANE (PHOBIUS); TRANSMEMBRANE (PHOBIUS); NON_CYTOPLASMIC_DOMAIN (PHOBIUS); CYT…	P:GO:0007186; F:GO:0004930; C:GO:0016021	P:G protein-coupled receptor signaling pathway; F:G protein-coupled receptor activity; C:integral component of membrane
gbr.32.46.t1	0	0	0	0	0	0	0	0	0	0	0	0	0	0	0	0	G-protein coupled receptor 54-like	N	7	6	Transmembrane	No	346	20	0	61.87	3	P:GO:0007186; F:GO:0004930; C:GO:0016021	P:G protein-coupled receptor signaling pathway; F:G protein-coupled receptor activity; C:integral component of membrane			IPR000276 (PRINTS); IPR000276 (PFAM); G3DSA:1.20.1070.10 (GENE3D); PTHR45695 (PANTHER); IPR000276 (PROSITE_PATTERNS); NON_CYTOPLASMIC_DOMAIN (PHOBIUS); TRANSMEMBRANE (PHOBIUS); TRANSMEMBRANE (PHOBIUS); CYTOPLASMIC_DOMAIN (PHOBIUS); TRANSMEMBRANE (PHOBIUS); NON_CYTOPLASMIC_DOMAIN (PHOBIUS); CYTOPLASMIC_DOMAIN (PHOBIUS); CYTOPLASMIC_DOMAIN (PHOBIUS); TRANSMEMBRANE (PHOBIUS); NON_CYTOPLASMIC_DOMAIN …	P:GO:0007186; F:GO:0004930; C:GO:0016021	P:G protein-coupled receptor signaling pathway; F:G protein-coupled receptor activity; C:integral component of membrane
gbr.321.9.t1	0	0	0	0	0	0	0	0	0	0	0	0	0	0	0	0	melatonin receptor type 1B-A-like	N	5	4	Transmembrane	No	357	20	0	59.57	3	P:GO:0007186; F:GO:0004930; C:GO:0016021	P:G protein-coupled receptor signaling pathway; F:G protein-coupled receptor activity; C:integral component of membrane			IPR000276 (PRINTS); IPR000276 (PFAM); G3DSA:1.20.1070.10 (GENE3D); PTHR24228 (PANTHER); PTHR24228:SF29 (PANTHER); TRANSMEMBRANE (PHOBIUS); TRANSMEMBRANE (PHOBIUS); TRANSMEMBRANE (PHOBIUS); NON_CYTOPLASMIC_DOMAIN (PHOBIUS); NON_CYTOPLASMIC_DOMAIN (PHOBIUS); TRANSMEMBRANE (PHOBIUS); CYTOPLASMIC_DOMAIN (PHOBIUS); CYTOPLASMIC_DOMAIN (PHOBIUS); NON_CYTOPLASMIC_DOMAIN (PHOBIUS); TRANSMEMBRANE (PHOBIUS)…	P:GO:0007186; F:GO:0004930; C:GO:0016021	P:G protein-coupled receptor signaling pathway; F:G protein-coupled receptor activity; C:integral component of membrane
gbr.324.3.t1	0	0	0	0	0	0	0	0	0	0	0	0	0	0	0	0	kappa-type opioid receptor-like	N	6	5	Transmembrane	No	330	20	0	77.48	3	P:GO:0007186; F:GO:0004930; C:GO:0016021	P:G protein-coupled receptor signaling pathway; F:G protein-coupled receptor activity; C:integral component of membrane			IPR000276 (PRINTS); G3DSA:1.20.1070.10 (GENE3D); IPR000276 (PFAM); PTHR45698:SF1 (PANTHER); PTHR45698 (PANTHER); IPR000276 (PROSITE_PATTERNS); CYTOPLASMIC_DOMAIN (PHOBIUS); NON_CYTOPLASMIC_DOMAIN (PHOBIUS); TRANSMEMBRANE (PHOBIUS); TRANSMEMBRANE (PHOBIUS); NON_CYTOPLASMIC_DOMAIN (PHOBIUS); CYTOPLASMIC_DOMAIN (PHOBIUS); TRANSMEMBRANE (PHOBIUS); TRANSMEMBRANE (PHOBIUS); NON_CYTOPLASMIC_DOMAIN (PHOB…	P:GO:0007186; F:GO:0004930; C:GO:0016021	P:G protein-coupled receptor signaling pathway; F:G protein-coupled receptor activity; C:integral component of membrane
gbr.327.1.t1	0	0	0	0	0	0	0	0	0	0	0	0	0	0	0	0	gamma-aminobutyric acid type B receptor subunit 2	N	7	7	Intracellular	No	889	20	0	69.69	3	P:GO:0007186; F:GO:0004965; C:GO:0016021	P:G protein-coupled receptor signaling pathway; F:G protein-coupled GABA receptor activity; C:integral component of membrane			Coil (COILS); PR01177 (PRINTS); PR01176 (PRINTS); IPR000337 (PRINTS); IPR001304 (SMART); IPR017978 (PFAM); IPR001828 (PFAM); IPR016186 (G3DSA:3.10.100.GENE3D); G3DSA:3.40.50.2300 (GENE3D); G3DSA:3.40.50.2300 (GENE3D); mobidb-lite (MOBIDB_LITE); mobidb-lite (MOBIDB_LITE); mobidb-lite (MOBIDB_LITE); IPR002455 (PANTHER); TRANSMEMBRANE (PHOBIUS); TRANSMEMBRANE (PHOBIUS); TRANSMEMBRANE (PHOBIUS); CYTO…	P:GO:0007186; F:GO:0004930; F:GO:0004965; C:GO:0016021	P:G protein-coupled receptor signaling pathway; F:G protein-coupled receptor activity; F:G protein-coupled GABA receptor activity; C:integral component of membrane
gbr.327.18.t1	0	0	0	0	0	0	0	0	0	0	0	0	0	0	0	0	G-protein coupled receptor GRL101-like	Y	7	7	Signal peptide	No	1796	20	0	59.85	4	P:GO:0007186; F:GO:0004930; F:GO:0005515; C:GO:0016021	P:G protein-coupled receptor signaling pathway; F:G protein-coupled receptor activity; F:protein binding; C:integral component of membrane			IPR000276 (PRINTS); IPR000859 (SMART); IPR003591 (SMART); IPR002172 (SMART); IPR036055 (G3DSA:4.10.400.GENE3D); IPR001611 (PFAM); IPR035914 (G3DSA:2.60.120.GENE3D); IPR035914 (G3DSA:2.60.120.GENE3D); IPR035914 (G3DSA:2.60.120.GENE3D); G3DSA:1.20.1070.10 (GENE3D); IPR036055 (G3DSA:4.10.400.GENE3D); IPR032675 (G3DSA:3.80.10.GENE3D); IPR036055 (G3DSA:4.10.400.GENE3D); IPR002172 (PFAM); IPR035914 (G3…	P:GO:0007186; F:GO:0004930; F:GO:0005515; C:GO:0016021	P:G protein-coupled receptor signaling pathway; F:G protein-coupled receptor activity; F:protein binding; C:integral component of membrane
gbr.327.6.t1	0	0	0	0	0	0	0	0	0	0	0	0	0	0	0	0	gamma-aminobutyric acid type B receptor subunit 2 isoform X2	N	4	3	Transmembrane	No	336	20	0	66.08	3	P:GO:0007186; F:GO:0004965; C:GO:0016021	P:G protein-coupled receptor signaling pathway; F:G protein-coupled GABA receptor activity; C:integral component of membrane			Coil (COILS); PR01176 (PRINTS); IPR017978 (PFAM); mobidb-lite (MOBIDB_LITE); mobidb-lite (MOBIDB_LITE); mobidb-lite (MOBIDB_LITE); PTHR10519:SF20 (PANTHER); IPR002455 (PANTHER); NON_CYTOPLASMIC_DOMAIN (PHOBIUS); CYTOPLASMIC_DOMAIN (PHOBIUS); TRANSMEMBRANE (PHOBIUS); TRANSMEMBRANE (PHOBIUS); CYTOPLASMIC_DOMAIN (PHOBIUS); TRANSMEMBRANE (PHOBIUS); TRANSMEMBRANE (PHOBIUS); CYTOPLASMIC_DOMAIN (PHOBIUS…	P:GO:0007186; F:GO:0004930; F:GO:0004965; C:GO:0016021	P:G protein-coupled receptor signaling pathway; F:G protein-coupled receptor activity; F:G protein-coupled GABA receptor activity; C:integral component of membrane
gbr.328.17.t1	0	0	0	0	0	0	0	0	0	0	0	0	0	0	0	0	adenosine receptor A2b-like	N	7	6	Transmembrane	No	324	20	0	58.38	3	P:GO:0007186; F:GO:0004930; C:GO:0016021	P:G protein-coupled receptor signaling pathway; F:G protein-coupled receptor activity; C:integral component of membrane			IPR000276 (PRINTS); IPR000276 (SMART); IPR000276 (PFAM); G3DSA:1.20.1070.10 (GENE3D); PTHR45698 (PANTHER); PTHR45698:SF1 (PANTHER); IPR000276 (PROSITE_PATTERNS); TRANSMEMBRANE (PHOBIUS); TRANSMEMBRANE (PHOBIUS); TRANSMEMBRANE (PHOBIUS); CYTOPLASMIC_DOMAIN (PHOBIUS); CYTOPLASMIC_DOMAIN (PHOBIUS); NON_CYTOPLASMIC_DOMAIN (PHOBIUS); CYTOPLASMIC_DOMAIN (PHOBIUS); CYTOPLASMIC_DOMAIN (PHOBIUS); TRANSMEM…	P:GO:0007186; F:GO:0004930; C:GO:0016021	P:G protein-coupled receptor signaling pathway; F:G protein-coupled receptor activity; C:integral component of membrane
gbr.328.19.t1	0	0	0	0	0	0	0	0	0	0	0	0	0	0	0	0	muscarinic acetylcholine receptor M2-like	N	7	6	Transmembrane	No	323	20	0	56.55	3	P:GO:0007186; F:GO:0004930; C:GO:0016021	P:G protein-coupled receptor signaling pathway; F:G protein-coupled receptor activity; C:integral component of membrane			IPR000276 (PRINTS); IPR000276 (SMART); G3DSA:1.20.1070.10 (GENE3D); IPR000276 (PFAM); PTHR45698 (PANTHER); PTHR45698:SF1 (PANTHER); IPR000276 (PROSITE_PATTERNS); TRANSMEMBRANE (PHOBIUS); CYTOPLASMIC_DOMAIN (PHOBIUS); NON_CYTOPLASMIC_DOMAIN (PHOBIUS); TRANSMEMBRANE (PHOBIUS); NON_CYTOPLASMIC_DOMAIN (PHOBIUS); TRANSMEMBRANE (PHOBIUS); TRANSMEMBRANE (PHOBIUS); NON_CYTOPLASMIC_DOMAIN (PHOBIUS); CYTOP…	P:GO:0007186; F:GO:0004930; C:GO:0016021	P:G protein-coupled receptor signaling pathway; F:G protein-coupled receptor activity; C:integral component of membrane
gbr.328.38.t1	0	0	0	0	0	0	0	0	0	0	0	0	0	0	0	0	adhesion G-protein coupled receptor D1-like	Y	7	6	Signal peptide	No	953	20	0	46.58	4	P:GO:0007166; P:GO:0007186; F:GO:0004930; C:GO:0016021	P:cell surface receptor signaling pathway; P:G protein-coupled receptor signaling pathway; F:G protein-coupled receptor activity; C:integral component of membrane			IPR000832 (PRINTS); IPR000832 (PFAM); G3DSA:1.20.1070.10 (GENE3D); mobidb-lite (MOBIDB_LITE); PTHR45902 (PANTHER); SIGNAL_PEPTIDE (PHOBIUS); TRANSMEMBRANE (PHOBIUS); TRANSMEMBRANE (PHOBIUS); SIGNAL_PEPTIDE_H_REGION (PHOBIUS); SIGNAL_PEPTIDE_N_REGION (PHOBIUS); CYTOPLASMIC_DOMAIN (PHOBIUS); NON_CYTOPLASMIC_DOMAIN (PHOBIUS); NON_CYTOPLASMIC_DOMAIN (PHOBIUS); TRANSMEMBRANE (PHOBIUS); SIGNAL_PEPTIDE_…	P:GO:0007166; P:GO:0007186; F:GO:0004888; F:GO:0004930; C:GO:0016021	P:cell surface receptor signaling pathway; P:G protein-coupled receptor signaling pathway; F:transmembrane signaling receptor activity; F:G protein-coupled receptor activity; C:integral component of membrane
gbr.33.21.t1	0	0	0	0	0	0	0	0	0	0	0	0	0	0	0	0	adhesion G-protein coupled receptor G6-like	N	7	7	Transmembrane	No	946	20	0	64.48	4	P:GO:0007166; P:GO:0007186; F:GO:0004930; C:GO:0016021	P:cell surface receptor signaling pathway; P:G protein-coupled receptor signaling pathway; F:G protein-coupled receptor activity; C:integral component of membrane			IPR000832 (PRINTS); IPR000203 (SMART); IPR003410 (PFAM); G3DSA:1.20.1070.10 (GENE3D); IPR000832 (PFAM); IPR000203 (PFAM); G3DSA:2.60.220.50 (GENE3D); mobidb-lite (MOBIDB_LITE); PTHR47767 (PANTHER); IPR017983 (PROSITE_PATTERNS); TRANSMEMBRANE (PHOBIUS); TRANSMEMBRANE (PHOBIUS); CYTOPLASMIC_DOMAIN (PHOBIUS); NON_CYTOPLASMIC_DOMAIN (PHOBIUS); TRANSMEMBRANE (PHOBIUS); TRANSMEMBRANE (PHOBIUS); CYTOPLA…	P:GO:0007166; P:GO:0007186; F:GO:0004888; F:GO:0004930; C:GO:0016021	P:cell surface receptor signaling pathway; P:G protein-coupled receptor signaling pathway; F:transmembrane signaling receptor activity; F:G protein-coupled receptor activity; C:integral component of membrane
gbr.33.3.t1	0	0	0	0	0	0	0	0	0	0	0	0	0	0	0	0	histamine H1 receptor-like	N	7	7	Intracellular	No	827	20	0	64.35	3	P:GO:0007186; F:GO:0004930; C:GO:0016021	P:G protein-coupled receptor signaling pathway; F:G protein-coupled receptor activity; C:integral component of membrane			IPR000276 (PRINTS); G3DSA:1.20.1070.10 (GENE3D); G3DSA:1.20.1070.10 (GENE3D); IPR000276 (PFAM); mobidb-lite (MOBIDB_LITE); mobidb-lite (MOBIDB_LITE); mobidb-lite (MOBIDB_LITE); mobidb-lite (MOBIDB_LITE); mobidb-lite (MOBIDB_LITE); mobidb-lite (MOBIDB_LITE); mobidb-lite (MOBIDB_LITE); PTHR24247:SF223 (PANTHER); PTHR24247 (PANTHER); IPR000276 (PROSITE_PATTERNS); TRANSMEMBRANE (PHOBIUS); CYTOPLASMIC…	P:GO:0007186; F:GO:0004930; C:GO:0016021	P:G protein-coupled receptor signaling pathway; F:G protein-coupled receptor activity; C:integral component of membrane
gbr.33.93.t1	0	0	0	0	0	0	0	0	0	0	0	0	0	0	0	0	Metabotropic glutamate receptor 2	Y	8	7	Transmembrane	No	902	20	0	74.61	3	P:GO:0007186; F:GO:0004930; C:GO:0016021	P:G protein-coupled receptor signaling pathway; F:G protein-coupled receptor activity; C:integral component of membrane			IPR000162 (PRINTS); IPR000337 (PRINTS); IPR011500 (PFAM); IPR017978 (PFAM); G3DSA:3.40.50.2300 (GENE3D); G3DSA:3.40.50.2300 (GENE3D); IPR038550 (G3DSA:2.10.50.GENE3D); IPR001828 (PFAM); PTHR24060:SF147 (PANTHER); PTHR24060 (PANTHER); IPR017979 (PROSITE_PATTERNS); IPR017979 (PROSITE_PATTERNS); IPR017979 (PROSITE_PATTERNS); CYTOPLASMIC_DOMAIN (PHOBIUS); SIGNAL_PEPTIDE_N_REGION (PHOBIUS); SIGNAL_PEP…	P:GO:0007186; F:GO:0004930; C:GO:0016021	P:G protein-coupled receptor signaling pathway; F:G protein-coupled receptor activity; C:integral component of membrane
gbr.33.94.t1	0	0	0	0	0	0	0	0	0	0	0	0	0	0	0	0	metabotropic glutamate receptor 7-like	Y	7	7	Signal peptide	No	931	20	0	70.05	3	P:GO:0007186; F:GO:0004930; C:GO:0016021	P:G protein-coupled receptor signaling pathway; F:G protein-coupled receptor activity; C:integral component of membrane			IPR000337 (PRINTS); IPR000162 (PRINTS); IPR017978 (PFAM); G3DSA:3.40.50.2300 (GENE3D); IPR001828 (PFAM); G3DSA:3.40.50.2300 (GENE3D); IPR038550 (G3DSA:2.10.50.GENE3D); mobidb-lite (MOBIDB_LITE); mobidb-lite (MOBIDB_LITE); PTHR24060:SF24 (PANTHER); PTHR24060 (PANTHER); PTHR24060 (PANTHER); PTHR24060:SF24 (PANTHER); IPR017979 (PROSITE_PATTERNS); TRANSMEMBRANE (PHOBIUS); CYTOPLASMIC_DOMAIN (PHOBIUS)…	P:GO:0007186; F:GO:0004930; C:GO:0016021	P:G protein-coupled receptor signaling pathway; F:G protein-coupled receptor activity; C:integral component of membrane
gbr.336.1.t1	0	0	0	0	0	0	0	0	0	0	0	0	0	0	0	0	cholecystokinin receptor type A-like	N	7	6	Transmembrane	No	383	20	0	58.37	3	P:GO:0007186; F:GO:0004930; C:GO:0016021	P:G protein-coupled receptor signaling pathway; F:G protein-coupled receptor activity; C:integral component of membrane			IPR000276 (PRINTS); IPR000276 (PFAM); PTHR45698 (PANTHER); PTHR45698:SF1 (PANTHER); CYTOPLASMIC_DOMAIN (PHOBIUS); TRANSMEMBRANE (PHOBIUS); TRANSMEMBRANE (PHOBIUS); NON_CYTOPLASMIC_DOMAIN (PHOBIUS); NON_CYTOPLASMIC_DOMAIN (PHOBIUS); NON_CYTOPLASMIC_DOMAIN (PHOBIUS); TRANSMEMBRANE (PHOBIUS); CYTOPLASMIC_DOMAIN (PHOBIUS); NON_CYTOPLASMIC_DOMAIN (PHOBIUS); CYTOPLASMIC_DOMAIN (PHOBIUS); TRANSMEMBRANE …	P:GO:0007186; F:GO:0004930; C:GO:0016021	P:G protein-coupled receptor signaling pathway; F:G protein-coupled receptor activity; C:integral component of membrane
gbr.336.5.t1	0	0	0	0	0	0	0	0	0	0	0	0	0	0	0	0	cardioacceleratory peptide receptor-like	N	7	6	Transmembrane	No	418	20	0	64.62	3	P:GO:0007186; F:GO:0004930; C:GO:0016021	P:G protein-coupled receptor signaling pathway; F:G protein-coupled receptor activity; C:integral component of membrane			IPR000276 (PRINTS); IPR000276 (SMART); IPR000276 (PFAM); G3DSA:1.20.1070.10 (GENE3D); mobidb-lite (MOBIDB_LITE); PTHR24241:SF172 (PANTHER); PTHR24241 (PANTHER); IPR000276 (PROSITE_PATTERNS); CYTOPLASMIC_DOMAIN (PHOBIUS); TRANSMEMBRANE (PHOBIUS); NON_CYTOPLASMIC_DOMAIN (PHOBIUS); CYTOPLASMIC_DOMAIN (PHOBIUS); TRANSMEMBRANE (PHOBIUS); TRANSMEMBRANE (PHOBIUS); NON_CYTOPLASMIC_DOMAIN (PHOBIUS); TRANS…	P:GO:0007186; F:GO:0004930; C:GO:0016021	P:G protein-coupled receptor signaling pathway; F:G protein-coupled receptor activity; C:integral component of membrane
gbr.336.8.t1	0	0	0	0	0	0	0	0	0	0	0	0	0	0	0	0	cardioacceleratory peptide receptor-like	N	7	6	Transmembrane	No	386	20	0	62.35	3	P:GO:0007186; F:GO:0004930; C:GO:0016021	P:G protein-coupled receptor signaling pathway; F:G protein-coupled receptor activity; C:integral component of membrane			IPR000276 (PRINTS); IPR000276 (PFAM); G3DSA:1.20.1070.10 (GENE3D); PTHR24241 (PANTHER); PTHR24241:SF172 (PANTHER); IPR000276 (PROSITE_PATTERNS); TRANSMEMBRANE (PHOBIUS); CYTOPLASMIC_DOMAIN (PHOBIUS); TRANSMEMBRANE (PHOBIUS); TRANSMEMBRANE (PHOBIUS); NON_CYTOPLASMIC_DOMAIN (PHOBIUS); CYTOPLASMIC_DOMAIN (PHOBIUS); NON_CYTOPLASMIC_DOMAIN (PHOBIUS); CYTOPLASMIC_DOMAIN (PHOBIUS); TRANSMEMBRANE (PHOBIU…	P:GO:0007186; F:GO:0004930; C:GO:0016021	P:G protein-coupled receptor signaling pathway; F:G protein-coupled receptor activity; C:integral component of membrane
gbr.337.12.t1	0	0	0	0	0	0	0	0	0	0	0	0	0	0	0	0	G-protein coupled receptor moody-like	N	7	6	Transmembrane	No	359	20	0	64.36	3	P:GO:0007186; F:GO:0004930; C:GO:0016021	P:G protein-coupled receptor signaling pathway; F:G protein-coupled receptor activity; C:integral component of membrane			IPR000276 (PRINTS); IPR000276 (PFAM); G3DSA:1.20.1070.10 (GENE3D); G3DSA:1.20.1070.10 (GENE3D); PTHR24228:SF29 (PANTHER); PTHR24228 (PANTHER); IPR000276 (PROSITE_PATTERNS); NON_CYTOPLASMIC_DOMAIN (PHOBIUS); CYTOPLASMIC_DOMAIN (PHOBIUS); TRANSMEMBRANE (PHOBIUS); CYTOPLASMIC_DOMAIN (PHOBIUS); TRANSMEMBRANE (PHOBIUS); CYTOPLASMIC_DOMAIN (PHOBIUS); TRANSMEMBRANE (PHOBIUS); TRANSMEMBRANE (PHOBIUS); NO…	P:GO:0007186; F:GO:0004930; C:GO:0016021	P:G protein-coupled receptor signaling pathway; F:G protein-coupled receptor activity; C:integral component of membrane
gbr.339.9.t1	0	0	0	0	0	0	0	0	0	0	0	0	0	0	0	0	gamma-aminobutyric acid type B receptor subunit 2-like	N	5	5	Intracellular	No	450	20	5.70152e-144	70.58	3	P:GO:0007186; F:GO:0004965; C:GO:0016021	P:G protein-coupled receptor signaling pathway; F:G protein-coupled GABA receptor activity; C:integral component of membrane			IPR017978 (PFAM); IPR002455 (PANTHER); PTHR10519:SF20 (PANTHER); IPR002455 (PANTHER); PTHR10519:SF20 (PANTHER); TRANSMEMBRANE (PHOBIUS); CYTOPLASMIC_DOMAIN (PHOBIUS); TRANSMEMBRANE (PHOBIUS); TRANSMEMBRANE (PHOBIUS); NON_CYTOPLASMIC_DOMAIN (PHOBIUS); NON_CYTOPLASMIC_DOMAIN (PHOBIUS); CYTOPLASMIC_DOMAIN (PHOBIUS); NON_CYTOPLASMIC_DOMAIN (PHOBIUS); TRANSMEMBRANE (PHOBIUS); CYTOPLASMIC_DOMAIN (PHOBI…	P:GO:0007186; F:GO:0004930; F:GO:0004965; C:GO:0016021	P:G protein-coupled receptor signaling pathway; F:G protein-coupled receptor activity; F:G protein-coupled GABA receptor activity; C:integral component of membrane
gbr.34.13.t1	0	0	0	0	0	0	0	0	0	0	0	0	0	0	0	0	secretin receptor-like	Y	7	7	Signal peptide	No	610	20	0	61.14	4	P:GO:0007166; P:GO:0007186; F:GO:0004930; C:GO:0016021	P:cell surface receptor signaling pathway; P:G protein-coupled receptor signaling pathway; F:G protein-coupled receptor activity; C:integral component of membrane			IPR000832 (PRINTS); IPR001879 (SMART); IPR000832 (PFAM); IPR001879 (PFAM); IPR036445 (G3DSA:4.10.1240.GENE3D); G3DSA:1.20.1070.10 (GENE3D); mobidb-lite (MOBIDB_LITE); mobidb-lite (MOBIDB_LITE); mobidb-lite (MOBIDB_LITE); mobidb-lite (MOBIDB_LITE); mobidb-lite (MOBIDB_LITE); mobidb-lite (MOBIDB_LITE); PTHR45620 (PANTHER); IPR017983 (PROSITE_PATTERNS); IPR017983 (PROSITE_PATTERNS); TRANSMEMBRANE (P…	P:GO:0007166; P:GO:0007186; F:GO:0004888; F:GO:0004930; C:GO:0016020; C:GO:0016021	P:cell surface receptor signaling pathway; P:G protein-coupled receptor signaling pathway; F:transmembrane signaling receptor activity; F:G protein-coupled receptor activity; C:membrane; C:integral component of membrane
gbr.34.9.t1	0	0	0	0	0	0	0	0	0	0	0	0	0	0	0	0	melatonin receptor type 1B-A-like	N	7	6	Transmembrane	No	366	20	0	66.98	3	P:GO:0007186; F:GO:0004930; C:GO:0016021	P:G protein-coupled receptor signaling pathway; F:G protein-coupled receptor activity; C:integral component of membrane			IPR000276 (PRINTS); G3DSA:1.20.1070.10 (GENE3D); IPR000276 (PFAM); PTHR24228:SF29 (PANTHER); PTHR24228 (PANTHER); NON_CYTOPLASMIC_DOMAIN (PHOBIUS); NON_CYTOPLASMIC_DOMAIN (PHOBIUS); CYTOPLASMIC_DOMAIN (PHOBIUS); CYTOPLASMIC_DOMAIN (PHOBIUS); TRANSMEMBRANE (PHOBIUS); NON_CYTOPLASMIC_DOMAIN (PHOBIUS); TRANSMEMBRANE (PHOBIUS); TRANSMEMBRANE (PHOBIUS); CYTOPLASMIC_DOMAIN (PHOBIUS); TRANSMEMBRANE (PHO…	P:GO:0007186; F:GO:0004930; C:GO:0016021	P:G protein-coupled receptor signaling pathway; F:G protein-coupled receptor activity; C:integral component of membrane
gbr.348.8.t1	0	0	0	0	0	0	0	0	0	0	0	0	0	0	0	0	thyrotropin-releasing hormone receptor-like	N	7	6	Transmembrane	No	476	20	0	61.5	3	P:GO:0007186; F:GO:0004930; C:GO:0016021	P:G protein-coupled receptor signaling pathway; F:G protein-coupled receptor activity; C:integral component of membrane			IPR000276 (PRINTS); IPR000276 (SMART); G3DSA:1.20.1070.10 (GENE3D); IPR000276 (PFAM); mobidb-lite (MOBIDB_LITE); mobidb-lite (MOBIDB_LITE); mobidb-lite (MOBIDB_LITE); mobidb-lite (MOBIDB_LITE); PTHR24243 (PANTHER); PTHR24243:SF214 (PANTHER); IPR000276 (PROSITE_PATTERNS); TRANSMEMBRANE (PHOBIUS); TRANSMEMBRANE (PHOBIUS); TRANSMEMBRANE (PHOBIUS); CYTOPLASMIC_DOMAIN (PHOBIUS); TRANSMEMBRANE (PHOBIUS…	P:GO:0007186; F:GO:0004930; C:GO:0016021	P:G protein-coupled receptor signaling pathway; F:G protein-coupled receptor activity; C:integral component of membrane
gbr.350.2.t1	0	0	0	0	0	0	0	0	0	0	0	0	0	0	0	0	muscarinic acetylcholine receptor M3-like	N	6	5	Transmembrane	No	401	20	3.44841e-154	50.85	3	P:GO:0007186; F:GO:0004930; C:GO:0016021	P:G protein-coupled receptor signaling pathway; F:G protein-coupled receptor activity; C:integral component of membrane			IPR000276 (PFAM); IPR000276 (PFAM); G3DSA:1.20.1070.10 (GENE3D); mobidb-lite (MOBIDB_LITE); PTHR24247:SF195 (PANTHER); PTHR24247 (PANTHER); NON_CYTOPLASMIC_DOMAIN (PHOBIUS); TRANSMEMBRANE (PHOBIUS); TRANSMEMBRANE (PHOBIUS); CYTOPLASMIC_DOMAIN (PHOBIUS); NON_CYTOPLASMIC_DOMAIN (PHOBIUS); TRANSMEMBRANE (PHOBIUS); CYTOPLASMIC_DOMAIN (PHOBIUS); TRANSMEMBRANE (PHOBIUS); TRANSMEMBRANE (PHOBIUS); NON_CY…	P:GO:0007186; F:GO:0004930; C:GO:0016021	P:G protein-coupled receptor signaling pathway; F:G protein-coupled receptor activity; C:integral component of membrane
gbr.359.16.t1	0	0	0	0	0	0	0	0	0	0	0	0	0	0	0	0	G-protein coupled receptor GRL101-like	Y	7	7	Transmembrane	No	1395	20	0	55.94	4	P:GO:0007186; F:GO:0004930; F:GO:0005515; C:GO:0016021	P:G protein-coupled receptor signaling pathway; F:G protein-coupled receptor activity; F:protein binding; C:integral component of membrane			IPR002172 (PRINTS); IPR002172 (SMART); IPR000859 (SMART); IPR032675 (G3DSA:3.80.10.GENE3D); IPR036055 (G3DSA:4.10.400.GENE3D); IPR035914 (G3DSA:2.60.120.GENE3D); IPR000276 (PFAM); IPR000859 (PFAM); IPR036055 (G3DSA:4.10.400.GENE3D); IPR036055 (G3DSA:4.10.400.GENE3D); IPR036055 (G3DSA:4.10.400.GENE3D); G3DSA:1.20.1070.10 (GENE3D); IPR002172 (PFAM); PTHR24372:SF69 (PANTHER); PTHR24372 (PANTHER); IP…	P:GO:0007186; F:GO:0004930; F:GO:0005515; C:GO:0016021	P:G protein-coupled receptor signaling pathway; F:G protein-coupled receptor activity; F:protein binding; C:integral component of membrane
gbr.360.11.t1	0	0	0	0	0	0	0	0	0	0	0	0	0	0	0	0	adhesion G-protein coupled receptor D1-like	Y	7	6	Signal peptide	No	561	20	0	61.63	4	P:GO:0007166; P:GO:0007186; F:GO:0004930; C:GO:0016021	P:cell surface receptor signaling pathway; P:G protein-coupled receptor signaling pathway; F:G protein-coupled receptor activity; C:integral component of membrane			IPR001212 (SMART); G3DSA:1.20.1070.10 (GENE3D); IPR000832 (PFAM); G3DSA:2.10.60.10 (GENE3D); mobidb-lite (MOBIDB_LITE); mobidb-lite (MOBIDB_LITE); PTHR45902 (PANTHER); IPR001212 (PROSITE_PATTERNS); TRANSMEMBRANE (PHOBIUS); CYTOPLASMIC_DOMAIN (PHOBIUS); CYTOPLASMIC_DOMAIN (PHOBIUS); TRANSMEMBRANE (PHOBIUS); TRANSMEMBRANE (PHOBIUS); CYTOPLASMIC_DOMAIN (PHOBIUS); CYTOPLASMIC_DOMAIN (PHOBIUS); NON_CY…	P:GO:0007166; P:GO:0007186; F:GO:0004888; F:GO:0004930; C:GO:0016021	P:cell surface receptor signaling pathway; P:G protein-coupled receptor signaling pathway; F:transmembrane signaling receptor activity; F:G protein-coupled receptor activity; C:integral component of membrane
gbr.364.19.t1_gbr.364.18.t1	0	0	0	0	0	0	0	0	0	0	0	0	0	0	0	0	probable G-protein coupled receptor 158	N	7	7	Transmembrane	No	823	20	0	68.14	1	C:GO:0016020	C:membrane			IPR017978 (PFAM); mobidb-lite (MOBIDB_LITE); mobidb-lite (MOBIDB_LITE); PTHR32546:SF26 (PANTHER); IPR043458 (PANTHER); IPR017978 (PROSITE_PROFILES); cd15293 (CDD); cd12913 (CDD)	P:GO:0007186; F:GO:0004930; C:GO:0016021	P:G protein-coupled receptor signaling pathway; F:G protein-coupled receptor activity; C:integral component of membrane
gbr.368.9.t1_gbr.368.10.t1	0	0	0	0	0	0	0	0	0	0	0	0	0	0	0	0	G-protein coupled receptor GRL101-like	N	7	7	Intracellular	No	1348	20	0	62.56						IPR002172 (PRINTS); IPR000276 (PFAM); IPR036055 (G3DSA:4.10.400.GENE3D); IPR000859 (PFAM); IPR002172 (PFAM); IPR035914 (G3DSA:2.60.120.GENE3D); IPR036055 (G3DSA:4.10.400.GENE3D); IPR001611 (PFAM); G3DSA:1.20.1070.10 (GENE3D); IPR032675 (G3DSA:3.80.10.GENE3D); IPR036055 (G3DSA:4.10.400.GENE3D); IPR036055 (G3DSA:4.10.400.GENE3D); PTHR24372 (PANTHER); PTHR24372:SF69 (PANTHER); PTHR24372:SF69 (PANTHE…	P:GO:0007186; F:GO:0004930; F:GO:0005515; C:GO:0016021	P:G protein-coupled receptor signaling pathway; F:G protein-coupled receptor activity; F:protein binding; C:integral component of membrane
gbr.37.108.t1	0	0	0	0	0	0	0	0	0	0	0	0	0	0	0	0	RYamide receptor-like	N	7	6	Transmembrane	No	388	20	0	68.67	4	P:GO:0007186; F:GO:0004995; C:GO:0005886; C:GO:0016021	P:G protein-coupled receptor signaling pathway; F:tachykinin receptor activity; C:plasma membrane; C:integral component of membrane			IPR001681 (PRINTS); IPR000276 (PRINTS); IPR000276 (SMART); G3DSA:1.20.1070.10 (GENE3D); IPR000276 (PFAM); mobidb-lite (MOBIDB_LITE); mobidb-lite (MOBIDB_LITE); PTHR24238:SF29 (PANTHER); PTHR24238 (PANTHER); IPR000276 (PROSITE_PATTERNS); NON_CYTOPLASMIC_DOMAIN (PHOBIUS); NON_CYTOPLASMIC_DOMAIN (PHOBIUS); CYTOPLASMIC_DOMAIN (PHOBIUS); TRANSMEMBRANE (PHOBIUS); TRANSMEMBRANE (PHOBIUS); CYTOPLASMIC_DO…	P:GO:0007186; F:GO:0004930; F:GO:0004995; C:GO:0005886; C:GO:0016021	P:G protein-coupled receptor signaling pathway; F:G protein-coupled receptor activity; F:tachykinin receptor activity; C:plasma membrane; C:integral component of membrane
gbr.37.118.t1	0	0	0	0	0	0	0	0	0	0	0	0	0	0	0	0	RPE-retinal G protein-coupled receptor-like	N	6	5	Transmembrane	No	266	20	0	54.83	3	P:GO:0007186; F:GO:0004930; C:GO:0016021	P:G protein-coupled receptor signaling pathway; F:G protein-coupled receptor activity; C:integral component of membrane			IPR000276 (PFAM); G3DSA:1.20.1070.10 (GENE3D); PTHR24240:SF133 (PANTHER); PTHR24240 (PANTHER); TRANSMEMBRANE (PHOBIUS); CYTOPLASMIC_DOMAIN (PHOBIUS); TRANSMEMBRANE (PHOBIUS); TRANSMEMBRANE (PHOBIUS); TRANSMEMBRANE (PHOBIUS); NON_CYTOPLASMIC_DOMAIN (PHOBIUS); CYTOPLASMIC_DOMAIN (PHOBIUS); TRANSMEMBRANE (PHOBIUS); NON_CYTOPLASMIC_DOMAIN (PHOBIUS); CYTOPLASMIC_DOMAIN (PHOBIUS); CYTOPLASMIC_DOMAIN (P…	P:GO:0007186; F:GO:0004930; C:GO:0016021	P:G protein-coupled receptor signaling pathway; F:G protein-coupled receptor activity; C:integral component of membrane
gbr.37.50.t1	0	0	0	0	0	0	0	0	0	0	0	0	0	0	0	0	gamma-aminobutyric acid type B receptor subunit 2-like	Y	6	5	Signal peptide	No	748	20	0	60.01	3	P:GO:0007186; F:GO:0004965; C:GO:0016021	P:G protein-coupled receptor signaling pathway; F:G protein-coupled GABA receptor activity; C:integral component of membrane			IPR001828 (PFAM); IPR017978 (PFAM); G3DSA:3.40.50.2300 (GENE3D); G3DSA:3.40.50.2300 (GENE3D); G3DSA:3.40.50.2300 (GENE3D); mobidb-lite (MOBIDB_LITE); IPR002455 (PANTHER); PTHR10519:SF20 (PANTHER); CYTOPLASMIC_DOMAIN (PHOBIUS); CYTOPLASMIC_DOMAIN (PHOBIUS); SIGNAL_PEPTIDE (PHOBIUS); TRANSMEMBRANE (PHOBIUS); CYTOPLASMIC_DOMAIN (PHOBIUS); NON_CYTOPLASMIC_DOMAIN (PHOBIUS); TRANSMEMBRANE (PHOBIUS); TR…	P:GO:0007186; F:GO:0004930; F:GO:0004965; C:GO:0016021	P:G protein-coupled receptor signaling pathway; F:G protein-coupled receptor activity; F:G protein-coupled GABA receptor activity; C:integral component of membrane
gbr.374.9.t1	0	0	0	0	0	0	0	0	0	0	0	0	0	0	0	0	mesotocin receptor-like	N	7	6	Transmembrane	No	350	20	0	61.28	3	P:GO:0007186; F:GO:0004930; C:GO:0016021	P:G protein-coupled receptor signaling pathway; F:G protein-coupled receptor activity; C:integral component of membrane			IPR000276 (PRINTS); IPR000276 (SMART); IPR000276 (PFAM); G3DSA:1.20.1070.10 (GENE3D); PTHR24241:SF172 (PANTHER); PTHR24241 (PANTHER); IPR000276 (PROSITE_PATTERNS); CYTOPLASMIC_DOMAIN (PHOBIUS); NON_CYTOPLASMIC_DOMAIN (PHOBIUS); CYTOPLASMIC_DOMAIN (PHOBIUS); NON_CYTOPLASMIC_DOMAIN (PHOBIUS); CYTOPLASMIC_DOMAIN (PHOBIUS); NON_CYTOPLASMIC_DOMAIN (PHOBIUS); TRANSMEMBRANE (PHOBIUS); TRANSMEMBRANE (PHO…	P:GO:0007186; F:GO:0004930; C:GO:0016021	P:G protein-coupled receptor signaling pathway; F:G protein-coupled receptor activity; C:integral component of membrane
gbr.375.21.t1	0	0	0	0	0	0	0	0	0	0	0	0	0	0	0	0	thyrotropin-releasing hormone receptor-like	N	7	6	Transmembrane	No	394	20	0	61.93	3	P:GO:0007186; F:GO:0004930; C:GO:0016021	P:G protein-coupled receptor signaling pathway; F:G protein-coupled receptor activity; C:integral component of membrane			IPR000276 (PRINTS); G3DSA:1.20.1070.10 (GENE3D); IPR000276 (PFAM); PTHR24243:SF214 (PANTHER); PTHR24243 (PANTHER); TRANSMEMBRANE (PHOBIUS); CYTOPLASMIC_DOMAIN (PHOBIUS); TRANSMEMBRANE (PHOBIUS); TRANSMEMBRANE (PHOBIUS); NON_CYTOPLASMIC_DOMAIN (PHOBIUS); NON_CYTOPLASMIC_DOMAIN (PHOBIUS); CYTOPLASMIC_DOMAIN (PHOBIUS); NON_CYTOPLASMIC_DOMAIN (PHOBIUS); CYTOPLASMIC_DOMAIN (PHOBIUS); TRANSMEMBRANE (PH…	P:GO:0007186; F:GO:0004930; C:GO:0016021	P:G protein-coupled receptor signaling pathway; F:G protein-coupled receptor activity; C:integral component of membrane
gbr.375.29.t1	0	0	0	0	0	0	0	0	0	0	0	0	0	0	0	0	nociceptin receptor-like	N	7	6	Transmembrane	No	374	20	3.38201e-154	64.38	3	P:GO:0007186; F:GO:0004930; C:GO:0016021	P:G protein-coupled receptor signaling pathway; F:G protein-coupled receptor activity; C:integral component of membrane			IPR000276 (PRINTS); IPR000276 (PFAM); G3DSA:1.20.1070.10 (GENE3D); mobidb-lite (MOBIDB_LITE); PTHR45698:SF1 (PANTHER); PTHR45698 (PANTHER); CYTOPLASMIC_DOMAIN (PHOBIUS); TRANSMEMBRANE (PHOBIUS); TRANSMEMBRANE (PHOBIUS); CYTOPLASMIC_DOMAIN (PHOBIUS); TRANSMEMBRANE (PHOBIUS); NON_CYTOPLASMIC_DOMAIN (PHOBIUS); NON_CYTOPLASMIC_DOMAIN (PHOBIUS); TRANSMEMBRANE (PHOBIUS); CYTOPLASMIC_DOMAIN (PHOBIUS); N…	P:GO:0007186; F:GO:0004930; C:GO:0016021	P:G protein-coupled receptor signaling pathway; F:G protein-coupled receptor activity; C:integral component of membrane
gbr.38.66.t1	0	0	0	0	0	0	0	0	0	0	0	0	0	0	0	0	beta-4C adrenergic receptor-like	N	7	6	Transmembrane	No	354	20	1.50661e-151	64.18	3	P:GO:0007186; F:GO:0004930; C:GO:0016021	P:G protein-coupled receptor signaling pathway; F:G protein-coupled receptor activity; C:integral component of membrane			IPR000276 (PRINTS); IPR000276 (PFAM); G3DSA:1.20.1070.10 (GENE3D); PTHR24228:SF29 (PANTHER); PTHR24228 (PANTHER); TRANSMEMBRANE (PHOBIUS); TRANSMEMBRANE (PHOBIUS); CYTOPLASMIC_DOMAIN (PHOBIUS); NON_CYTOPLASMIC_DOMAIN (PHOBIUS); CYTOPLASMIC_DOMAIN (PHOBIUS); NON_CYTOPLASMIC_DOMAIN (PHOBIUS); TRANSMEMBRANE (PHOBIUS); CYTOPLASMIC_DOMAIN (PHOBIUS); TRANSMEMBRANE (PHOBIUS); TRANSMEMBRANE (PHOBIUS); TR…	P:GO:0007186; F:GO:0004930; C:GO:0016021	P:G protein-coupled receptor signaling pathway; F:G protein-coupled receptor activity; C:integral component of membrane
gbr.38.67.t1	0	0	0	0	0	0	0	0	0	0	0	0	0	0	0	0	alpha-1D adrenergic receptor-like	N	7	6	Transmembrane	No	359	20	0	68.52	3	P:GO:0007186; F:GO:0004930; C:GO:0016021	P:G protein-coupled receptor signaling pathway; F:G protein-coupled receptor activity; C:integral component of membrane			IPR000276 (PRINTS); IPR000276 (SMART); G3DSA:1.20.1070.10 (GENE3D); IPR000276 (PFAM); mobidb-lite (MOBIDB_LITE); PTHR24228:SF29 (PANTHER); PTHR24228 (PANTHER); IPR000276 (PROSITE_PATTERNS); TRANSMEMBRANE (PHOBIUS); TRANSMEMBRANE (PHOBIUS); CYTOPLASMIC_DOMAIN (PHOBIUS); TRANSMEMBRANE (PHOBIUS); NON_CYTOPLASMIC_DOMAIN (PHOBIUS); NON_CYTOPLASMIC_DOMAIN (PHOBIUS); NON_CYTOPLASMIC_DOMAIN (PHOBIUS); CY…	P:GO:0007186; F:GO:0004930; C:GO:0016021	P:G protein-coupled receptor signaling pathway; F:G protein-coupled receptor activity; C:integral component of membrane
gbr.38.68.t1	0	0	0	0	0	0	0	0	0	0	0	0	0	0	0	0	G-protein coupled receptor moody-like	N	7	6	Transmembrane	No	376	20	0	71.58	3	P:GO:0007186; F:GO:0004930; C:GO:0016021	P:G protein-coupled receptor signaling pathway; F:G protein-coupled receptor activity; C:integral component of membrane			IPR000276 (PRINTS); G3DSA:1.20.1070.10 (GENE3D); IPR000276 (PFAM); PTHR24228 (PANTHER); PTHR24228:SF29 (PANTHER); NON_CYTOPLASMIC_DOMAIN (PHOBIUS); TRANSMEMBRANE (PHOBIUS); TRANSMEMBRANE (PHOBIUS); CYTOPLASMIC_DOMAIN (PHOBIUS); TRANSMEMBRANE (PHOBIUS); CYTOPLASMIC_DOMAIN (PHOBIUS); NON_CYTOPLASMIC_DOMAIN (PHOBIUS); TRANSMEMBRANE (PHOBIUS); NON_CYTOPLASMIC_DOMAIN (PHOBIUS); TRANSMEMBRANE (PHOBIUS)…	P:GO:0007186; F:GO:0004930; C:GO:0016021	P:G protein-coupled receptor signaling pathway; F:G protein-coupled receptor activity; C:integral component of membrane
gbr.38.69.t1	0	0	0	0	0	0	0	0	0	0	0	0	0	0	0	0	alpha-1D adrenergic receptor-like	N	7	7	Transmembrane	No	407	20	0	68.85	3	P:GO:0007186; F:GO:0004930; C:GO:0016021	P:G protein-coupled receptor signaling pathway; F:G protein-coupled receptor activity; C:integral component of membrane			IPR000276 (PRINTS); IPR000276 (SMART); IPR000276 (PFAM); G3DSA:1.20.1070.10 (GENE3D); mobidb-lite (MOBIDB_LITE); PTHR24228 (PANTHER); PTHR24228:SF29 (PANTHER); IPR000276 (PROSITE_PATTERNS); TRANSMEMBRANE (PHOBIUS); TRANSMEMBRANE (PHOBIUS); TRANSMEMBRANE (PHOBIUS); CYTOPLASMIC_DOMAIN (PHOBIUS); NON_CYTOPLASMIC_DOMAIN (PHOBIUS); NON_CYTOPLASMIC_DOMAIN (PHOBIUS); NON_CYTOPLASMIC_DOMAIN (PHOBIUS); CY…	P:GO:0007186; F:GO:0004930; C:GO:0016021	P:G protein-coupled receptor signaling pathway; F:G protein-coupled receptor activity; C:integral component of membrane
gbr.38.70.t1	0	0	0	0	0	0	0	0	0	0	0	0	0	0	0	0	G-protein coupled receptor moody-like	N	7	6	Transmembrane	No	353	20	0	67.78	3	P:GO:0007186; F:GO:0004930; C:GO:0016021	P:G protein-coupled receptor signaling pathway; F:G protein-coupled receptor activity; C:integral component of membrane			IPR000276 (PRINTS); IPR000276 (PFAM); G3DSA:1.20.1070.10 (GENE3D); PTHR24228:SF29 (PANTHER); PTHR24228 (PANTHER); IPR000276 (PROSITE_PATTERNS); CYTOPLASMIC_DOMAIN (PHOBIUS); NON_CYTOPLASMIC_DOMAIN (PHOBIUS); CYTOPLASMIC_DOMAIN (PHOBIUS); NON_CYTOPLASMIC_DOMAIN (PHOBIUS); TRANSMEMBRANE (PHOBIUS); TRANSMEMBRANE (PHOBIUS); CYTOPLASMIC_DOMAIN (PHOBIUS); TRANSMEMBRANE (PHOBIUS); CYTOPLASMIC_DOMAIN (PH…	P:GO:0007186; F:GO:0004930; C:GO:0016021	P:G protein-coupled receptor signaling pathway; F:G protein-coupled receptor activity; C:integral component of membrane
gbr.38.71.t1	0	0	0	0	0	0	0	0	0	0	0	0	0	0	0	0	G-protein coupled receptor moody-like	N	7	6	Transmembrane	No	350	20	0	68.68	3	P:GO:0007186; F:GO:0004930; C:GO:0016021	P:G protein-coupled receptor signaling pathway; F:G protein-coupled receptor activity; C:integral component of membrane			IPR000276 (PRINTS); G3DSA:1.20.1070.10 (GENE3D); IPR000276 (PFAM); PTHR24228:SF29 (PANTHER); PTHR24228 (PANTHER); NON_CYTOPLASMIC_DOMAIN (PHOBIUS); TRANSMEMBRANE (PHOBIUS); CYTOPLASMIC_DOMAIN (PHOBIUS); CYTOPLASMIC_DOMAIN (PHOBIUS); CYTOPLASMIC_DOMAIN (PHOBIUS); TRANSMEMBRANE (PHOBIUS); TRANSMEMBRANE (PHOBIUS); NON_CYTOPLASMIC_DOMAIN (PHOBIUS); NON_CYTOPLASMIC_DOMAIN (PHOBIUS); TRANSMEMBRANE (PHO…	P:GO:0007186; F:GO:0004930; C:GO:0016021	P:G protein-coupled receptor signaling pathway; F:G protein-coupled receptor activity; C:integral component of membrane
gbr.38.74.t1	0	0	0	0	0	0	0	0	0	0	0	0	0	0	0	0	G-protein coupled receptor moody-like	N	7	6	Transmembrane	No	367	20	0	63.83	3	P:GO:0007186; F:GO:0004930; C:GO:0016021	P:G protein-coupled receptor signaling pathway; F:G protein-coupled receptor activity; C:integral component of membrane			IPR000276 (PRINTS); G3DSA:1.20.1070.10 (GENE3D); IPR000276 (PFAM); mobidb-lite (MOBIDB_LITE); mobidb-lite (MOBIDB_LITE); PTHR24228:SF29 (PANTHER); PTHR24228 (PANTHER); TRANSMEMBRANE (PHOBIUS); CYTOPLASMIC_DOMAIN (PHOBIUS); CYTOPLASMIC_DOMAIN (PHOBIUS); CYTOPLASMIC_DOMAIN (PHOBIUS); NON_CYTOPLASMIC_DOMAIN (PHOBIUS); TRANSMEMBRANE (PHOBIUS); NON_CYTOPLASMIC_DOMAIN (PHOBIUS); TRANSMEMBRANE (PHOBIUS)…	P:GO:0007186; F:GO:0004930; C:GO:0016021	P:G protein-coupled receptor signaling pathway; F:G protein-coupled receptor activity; C:integral component of membrane
gbr.38.79.t1	0	0	0	0	0	0	0	0	0	0	0	0	0	0	0	0	G-protein coupled receptor moody-like	N	7	6	Transmembrane	No	346	20	0	68.05	3	P:GO:0007186; F:GO:0004930; C:GO:0016021	P:G protein-coupled receptor signaling pathway; F:G protein-coupled receptor activity; C:integral component of membrane			IPR000276 (PRINTS); G3DSA:1.20.1070.10 (GENE3D); IPR000276 (PFAM); PTHR24228:SF29 (PANTHER); PTHR24228 (PANTHER); TRANSMEMBRANE (PHOBIUS); CYTOPLASMIC_DOMAIN (PHOBIUS); TRANSMEMBRANE (PHOBIUS); CYTOPLASMIC_DOMAIN (PHOBIUS); TRANSMEMBRANE (PHOBIUS); CYTOPLASMIC_DOMAIN (PHOBIUS); TRANSMEMBRANE (PHOBIUS); TRANSMEMBRANE (PHOBIUS); TRANSMEMBRANE (PHOBIUS); NON_CYTOPLASMIC_DOMAIN (PHOBIUS); NON_CYTOPLA…	P:GO:0007186; F:GO:0004930; C:GO:0016021	P:G protein-coupled receptor signaling pathway; F:G protein-coupled receptor activity; C:integral component of membrane
gbr.384.11.t1	0	0	0	0	0	0	0	0	0	0	0	0	0	0	0	0	CUB and sushi domain-containing protein 2-like	N	7	7	Transmembrane	No	2179	20	0	53.17	4	P:GO:0007186; F:GO:0004930; F:GO:0005515; C:GO:0016021	P:G protein-coupled receptor signaling pathway; F:G protein-coupled receptor activity; F:protein binding; C:integral component of membrane			IPR002172 (PRINTS); IPR000859 (SMART); IPR002172 (SMART); IPR002172 (PFAM); IPR036055 (G3DSA:4.10.400.GENE3D); IPR036055 (G3DSA:4.10.400.GENE3D); IPR036055 (G3DSA:4.10.400.GENE3D); IPR032675 (G3DSA:3.80.10.GENE3D); IPR000276 (PFAM); G3DSA:1.20.1070.10 (GENE3D); IPR035914 (G3DSA:2.60.120.GENE3D); IPR036055 (G3DSA:4.10.400.GENE3D); IPR000859 (PFAM); IPR036055 (G3DSA:4.10.400.GENE3D); IPR035914 (G3D…	P:GO:0007186; F:GO:0004930; F:GO:0005515; C:GO:0016021	P:G protein-coupled receptor signaling pathway; F:G protein-coupled receptor activity; F:protein binding; C:integral component of membrane
gbr.384.30.t1	0	0	0	0	0	0	0	0	0	0	0	0	0	0	0	0	thyrotropin-releasing hormone receptor-like	N	7	6	Transmembrane	No	354	20	1.5004e-75	46.7	3	P:GO:0007186; F:GO:0004930; C:GO:0016021	P:G protein-coupled receptor signaling pathway; F:G protein-coupled receptor activity; C:integral component of membrane			IPR000276 (PRINTS); IPR000276 (SMART); IPR000276 (PFAM); G3DSA:1.20.1070.10 (GENE3D); PTHR24243 (PANTHER); CYTOPLASMIC_DOMAIN (PHOBIUS); NON_CYTOPLASMIC_DOMAIN (PHOBIUS); CYTOPLASMIC_DOMAIN (PHOBIUS); TRANSMEMBRANE (PHOBIUS); TRANSMEMBRANE (PHOBIUS); NON_CYTOPLASMIC_DOMAIN (PHOBIUS); CYTOPLASMIC_DOMAIN (PHOBIUS); NON_CYTOPLASMIC_DOMAIN (PHOBIUS); TRANSMEMBRANE (PHOBIUS); TRANSMEMBRANE (PHOBIUS); …	P:GO:0007186; F:GO:0004930; C:GO:0016021	P:G protein-coupled receptor signaling pathway; F:G protein-coupled receptor activity; C:integral component of membrane
gbr.396.27.t1	0	0	0	0	0	0	0	0	0	0	0	0	0	0	0	0	allatostatin-A receptor-like	N	7	7	Transmembrane	No	375	20	0	64	3	P:GO:0007186; F:GO:0004930; C:GO:0016021	P:G protein-coupled receptor signaling pathway; F:G protein-coupled receptor activity; C:integral component of membrane			IPR000276 (PRINTS); IPR000276 (SMART); G3DSA:1.20.1070.10 (GENE3D); IPR000276 (PFAM); PTHR45698 (PANTHER); PTHR45698:SF1 (PANTHER); IPR000276 (PROSITE_PATTERNS); TRANSMEMBRANE (PHOBIUS); CYTOPLASMIC_DOMAIN (PHOBIUS); TRANSMEMBRANE (PHOBIUS); NON_CYTOPLASMIC_DOMAIN (PHOBIUS); CYTOPLASMIC_DOMAIN (PHOBIUS); TRANSMEMBRANE (PHOBIUS); TRANSMEMBRANE (PHOBIUS); NON_CYTOPLASMIC_DOMAIN (PHOBIUS); CYTOPLASM…	P:GO:0007186; F:GO:0004930; C:GO:0016021	P:G protein-coupled receptor signaling pathway; F:G protein-coupled receptor activity; C:integral component of membrane
gbr.397.15.t1	0	0	0	0	0	0	0	0	0	0	0	0	0	0	0	0	gastrin/cholecystokinin type B receptor-like	N	7	6	Transmembrane	No	385	20	0	56.14	3	P:GO:0007186; F:GO:0004930; C:GO:0016021	P:G protein-coupled receptor signaling pathway; F:G protein-coupled receptor activity; C:integral component of membrane			IPR000276 (PRINTS); IPR000276 (SMART); IPR000276 (PFAM); mobidb-lite (MOBIDB_LITE); mobidb-lite (MOBIDB_LITE); PTHR24230 (PANTHER); PTHR24230:SF139 (PANTHER); TRANSMEMBRANE (PHOBIUS); NON_CYTOPLASMIC_DOMAIN (PHOBIUS); CYTOPLASMIC_DOMAIN (PHOBIUS); CYTOPLASMIC_DOMAIN (PHOBIUS); NON_CYTOPLASMIC_DOMAIN (PHOBIUS); TRANSMEMBRANE (PHOBIUS); TRANSMEMBRANE (PHOBIUS); TRANSMEMBRANE (PHOBIUS); CYTOPLASMIC_…	P:GO:0007186; F:GO:0004930; C:GO:0016021	P:G protein-coupled receptor signaling pathway; F:G protein-coupled receptor activity; C:integral component of membrane
gbr.398.15.t1	0	0	0	0	0	0	0	0	0	0	0	0	0	0	0	0	pyroglutamylated RFamide peptide receptor-like	N	7	7	Intracellular	No	384	20	0	67.51	3	P:GO:0007186; F:GO:0004983; C:GO:0016021	P:G protein-coupled receptor signaling pathway; F:neuropeptide Y receptor activity; C:integral component of membrane			IPR000276 (PRINTS); IPR000611 (PRINTS); IPR000276 (SMART); IPR000276 (PFAM); G3DSA:1.20.1070.10 (GENE3D); PTHR24241:SF169 (PANTHER); PTHR24241 (PANTHER); IPR000276 (PROSITE_PATTERNS); TRANSMEMBRANE (PHOBIUS); CYTOPLASMIC_DOMAIN (PHOBIUS); NON_CYTOPLASMIC_DOMAIN (PHOBIUS); CYTOPLASMIC_DOMAIN (PHOBIUS); CYTOPLASMIC_DOMAIN (PHOBIUS); TRANSMEMBRANE (PHOBIUS); NON_CYTOPLASMIC_DOMAIN (PHOBIUS); TRANSME…	P:GO:0007186; F:GO:0004930; F:GO:0004983; C:GO:0016021	P:G protein-coupled receptor signaling pathway; F:G protein-coupled receptor activity; F:neuropeptide Y receptor activity; C:integral component of membrane
gbr.399.6.t1_gbr.399.7.t1	0	0	0	0	0	0	0	0	0	0	0	0	0	0	0	0	latrophilin receptor-like protein A	Y	7	7	Signal peptide	No	1203	20	0	55.7						IPR001190 (PRINTS); IPR001212 (PFAM); G3DSA:1.20.1070.10 (GENE3D); IPR000832 (PFAM); IPR036772 (G3DSA:3.10.250.GENE3D); IPR036772 (G3DSA:3.10.250.GENE3D); IPR001190 (PFAM); mobidb-lite (MOBIDB_LITE); PTHR45902 (PANTHER); IPR001190 (PROSITE_PROFILES); IPR001212 (PROSITE_PROFILES); IPR001190 (PROSITE_PROFILES); IPR017981 (PROSITE_PROFILES); IPR001190 (PROSITE_PROFILES); cd15039 (CDD); IPR036024 (SU…	P:GO:0007166; P:GO:0007186; F:GO:0004888; F:GO:0004930; F:GO:0005044; C:GO:0016020; C:GO:0016021	P:cell surface receptor signaling pathway; P:G protein-coupled receptor signaling pathway; F:transmembrane signaling receptor activity; F:G protein-coupled receptor activity; F:scavenger receptor activity; C:membrane; C:integral component of membrane
gbr.4.21.t1	0	0	0	0	0	0	0	0	0	0	0	0	0	0	0	0	muscarinic acetylcholine receptor M5-like	N	7	6	Transmembrane	No	441	20	0	61.52	3	P:GO:0007186; F:GO:0016907; C:GO:0005887	P:G protein-coupled receptor signaling pathway; F:G protein-coupled acetylcholine receptor activity; C:integral component of plasma membrane			IPR000276 (PRINTS); IPR000995 (PRINTS); IPR000276 (PFAM); G3DSA:1.20.120.10 (GENE3D); G3DSA:1.20.1070.10 (GENE3D); mobidb-lite (MOBIDB_LITE); mobidb-lite (MOBIDB_LITE); mobidb-lite (MOBIDB_LITE); mobidb-lite (MOBIDB_LITE); PTHR24247 (PANTHER); PTHR24247:SF215 (PANTHER); IPR000276 (PROSITE_PATTERNS); NON_CYTOPLASMIC_DOMAIN (PHOBIUS); CYTOPLASMIC_DOMAIN (PHOBIUS); CYTOPLASMIC_DOMAIN (PHOBIUS); TRAN…	P:GO:0007186; F:GO:0004930; F:GO:0016907; C:GO:0005887; C:GO:0016021	P:G protein-coupled receptor signaling pathway; F:G protein-coupled receptor activity; F:G protein-coupled acetylcholine receptor activity; C:integral component of plasma membrane; C:integral component of membrane
gbr.4.78.t1	0	0	0	0	0	0	0	0	0	0	0	0	0	0	0	0	D(2) dopamine receptor	N	7	7	Intracellular	No	1352	20	0	54.12	3	P:GO:0007186; F:GO:0004930; C:GO:0016021	P:G protein-coupled receptor signaling pathway; F:G protein-coupled receptor activity; C:integral component of membrane			Coil (COILS); Coil (COILS); IPR000276 (PRINTS); G3DSA:1.20.1070.10 (GENE3D); IPR000276 (PFAM); G3DSA:1.20.1070.10 (GENE3D); mobidb-lite (MOBIDB_LITE); mobidb-lite (MOBIDB_LITE); mobidb-lite (MOBIDB_LITE); mobidb-lite (MOBIDB_LITE); mobidb-lite (MOBIDB_LITE); mobidb-lite (MOBIDB_LITE); mobidb-lite (MOBIDB_LITE); mobidb-lite (MOBIDB_LITE); mobidb-lite (MOBIDB_LITE); mobidb-lite (MOBIDB_LITE); mobid…	P:GO:0007186; F:GO:0004930; C:GO:0016021	P:G protein-coupled receptor signaling pathway; F:G protein-coupled receptor activity; C:integral component of membrane
gbr.4.99.t1	0	0	0	0	0	0	0	0	0	0	0	0	0	0	0	0	cardioacceleratory peptide receptor	N	7	7	Transmembrane	No	445	20	0	66.45	3	P:GO:0007186; F:GO:0005000; C:GO:0016021	P:G protein-coupled receptor signaling pathway; F:vasopressin receptor activity; C:integral component of membrane			IPR000276 (PRINTS); IPR001817 (PRINTS); G3DSA:1.20.1070.10 (GENE3D); IPR000276 (PFAM); mobidb-lite (MOBIDB_LITE); mobidb-lite (MOBIDB_LITE); PTHR24224 (PANTHER); PTHR24224:SF6 (PANTHER); TRANSMEMBRANE (PHOBIUS); TRANSMEMBRANE (PHOBIUS); TRANSMEMBRANE (PHOBIUS); TRANSMEMBRANE (PHOBIUS); CYTOPLASMIC_DOMAIN (PHOBIUS); CYTOPLASMIC_DOMAIN (PHOBIUS); NON_CYTOPLASMIC_DOMAIN (PHOBIUS); TRANSMEMBRANE (PHO…	P:GO:0007186; F:GO:0004930; F:GO:0005000; C:GO:0016021	P:G protein-coupled receptor signaling pathway; F:G protein-coupled receptor activity; F:vasopressin receptor activity; C:integral component of membrane
gbr.40.118.t1	0	0	0	0	0	0	0	0	0	0	0	0	0	0	0	0	neuropeptides capa receptor-like	N	5	4	Transmembrane	No	333	20	4.66293e-53	51.77	3	P:GO:0007186; F:GO:0004930; C:GO:0016021	P:G protein-coupled receptor signaling pathway; F:G protein-coupled receptor activity; C:integral component of membrane			IPR000276 (PRINTS); IPR000276 (PFAM); G3DSA:1.20.1070.10 (GENE3D); PTHR24243 (PANTHER); PTHR24243:SF214 (PANTHER); TRANSMEMBRANE (PHOBIUS); CYTOPLASMIC_DOMAIN (PHOBIUS); CYTOPLASMIC_DOMAIN (PHOBIUS); NON_CYTOPLASMIC_DOMAIN (PHOBIUS); NON_CYTOPLASMIC_DOMAIN (PHOBIUS); NON_CYTOPLASMIC_DOMAIN (PHOBIUS); CYTOPLASMIC_DOMAIN (PHOBIUS); TRANSMEMBRANE (PHOBIUS); TRANSMEMBRANE (PHOBIUS); TRANSMEMBRANE (PH…	P:GO:0007186; F:GO:0004930; C:GO:0016021	P:G protein-coupled receptor signaling pathway; F:G protein-coupled receptor activity; C:integral component of membrane
gbr.40.119.t1	0	0	0	0	0	0	0	0	0	0	0	0	0	0	0	0	thyrotropin-releasing hormone receptor-like	N	7	6	Transmembrane	No	359	20	0	58.31	3	P:GO:0007186; F:GO:0004930; C:GO:0016021	P:G protein-coupled receptor signaling pathway; F:G protein-coupled receptor activity; C:integral component of membrane			IPR000276 (PRINTS); IPR000276 (PFAM); G3DSA:1.20.1070.10 (GENE3D); PTHR24243 (PANTHER); PTHR24243:SF214 (PANTHER); TRANSMEMBRANE (PHOBIUS); TRANSMEMBRANE (PHOBIUS); TRANSMEMBRANE (PHOBIUS); CYTOPLASMIC_DOMAIN (PHOBIUS); CYTOPLASMIC_DOMAIN (PHOBIUS); TRANSMEMBRANE (PHOBIUS); CYTOPLASMIC_DOMAIN (PHOBIUS); TRANSMEMBRANE (PHOBIUS); NON_CYTOPLASMIC_DOMAIN (PHOBIUS); NON_CYTOPLASMIC_DOMAIN (PHOBIUS); T…	P:GO:0007186; F:GO:0004930; C:GO:0016021	P:G protein-coupled receptor signaling pathway; F:G protein-coupled receptor activity; C:integral component of membrane
gbr.40.137.t1	0	0	0	0	0	0	0	0	0	0	0	0	0	0	0	0	bombesin receptor subtype-3-like	N	6	5	Transmembrane	No	377	20	0	53.77	3	P:GO:0007186; F:GO:0004930; C:GO:0016021	P:G protein-coupled receptor signaling pathway; F:G protein-coupled receptor activity; C:integral component of membrane			IPR000276 (PRINTS); IPR000276 (SMART); IPR000276 (PFAM); G3DSA:1.20.1070.10 (GENE3D); PTHR45695:SF12 (PANTHER); PTHR45695 (PANTHER); IPR000276 (PROSITE_PATTERNS); TRANSMEMBRANE (PHOBIUS); TRANSMEMBRANE (PHOBIUS); CYTOPLASMIC_DOMAIN (PHOBIUS); NON_CYTOPLASMIC_DOMAIN (PHOBIUS); NON_CYTOPLASMIC_DOMAIN (PHOBIUS); NON_CYTOPLASMIC_DOMAIN (PHOBIUS); TRANSMEMBRANE (PHOBIUS); CYTOPLASMIC_DOMAIN (PHOBIUS);…	P:GO:0007186; F:GO:0004930; C:GO:0016021	P:G protein-coupled receptor signaling pathway; F:G protein-coupled receptor activity; C:integral component of membrane
gbr.40.23.t1	0	0	0	0	0	0	0	0	0	0	0	0	0	0	0	0	adhesion G protein-coupled receptor L3-like	N	7	7	Intracellular	No	1313	20	0	58.46	5	P:GO:0007166; P:GO:0007186; F:GO:0004930; F:GO:0005509; C:GO:0016021	P:cell surface receptor signaling pathway; P:G protein-coupled receptor signaling pathway; F:G protein-coupled receptor activity; F:calcium ion binding; C:integral component of membrane			IPR000832 (PRINTS); PR00010 (PRINTS); IPR001879 (SMART); IPR000742 (SMART); IPR001881 (SMART); IPR000203 (SMART); IPR000859 (SMART); IPR000203 (PFAM); IPR035914 (G3DSA:2.60.120.GENE3D); IPR000742 (PFAM); G3DSA:2.10.25.10 (GENE3D); IPR000832 (PFAM); IPR032471 (PFAM); IPR036445 (G3DSA:4.10.1240.GENE3D); G3DSA:2.10.25.10 (GENE3D); IPR013032 (PFAM); G3DSA:2.60.220.50 (GENE3D); G3DSA:2.10.25.10 (GENE3…	P:GO:0007166; P:GO:0007186; F:GO:0004888; F:GO:0004930; F:GO:0005509; C:GO:0016020; C:GO:0016021	P:cell surface receptor signaling pathway; P:G protein-coupled receptor signaling pathway; F:transmembrane signaling receptor activity; F:G protein-coupled receptor activity; F:calcium ion binding; C:membrane; C:integral component of membrane
gbr.40.4.t1	0	0	0	0	0	0	0	0	0	0	0	0	0	0	0	0	nociceptin receptor-like	N	5	4	Transmembrane	No	378	20	0	64.41	3	P:GO:0007186; F:GO:0004930; C:GO:0016021	P:G protein-coupled receptor signaling pathway; F:G protein-coupled receptor activity; C:integral component of membrane			IPR000276 (PRINTS); IPR000276 (PFAM); G3DSA:1.20.1070.10 (GENE3D); mobidb-lite (MOBIDB_LITE); PTHR45698 (PANTHER); PTHR45698:SF1 (PANTHER); NON_CYTOPLASMIC_DOMAIN (PHOBIUS); NON_CYTOPLASMIC_DOMAIN (PHOBIUS); NON_CYTOPLASMIC_DOMAIN (PHOBIUS); TRANSMEMBRANE (PHOBIUS); TRANSMEMBRANE (PHOBIUS); TRANSMEMBRANE (PHOBIUS); TRANSMEMBRANE (PHOBIUS); CYTOPLASMIC_DOMAIN (PHOBIUS); CYTOPLASMIC_DOMAIN (PHOBIUS…	P:GO:0007186; F:GO:0004930; C:GO:0016021	P:G protein-coupled receptor signaling pathway; F:G protein-coupled receptor activity; C:integral component of membrane
gbr.40.73.t1	0	0	0	0	0	0	0	0	0	0	0	0	0	0	0	0	hypothetical protein BSL78_21961	N	3	3	UPS	UPS	331	20	1.4315e-42	63.86	1	F:GO:0005488	F:binding			G3DSA:1.20.1070.10 (GENE3D); mobidb-lite (MOBIDB_LITE); mobidb-lite (MOBIDB_LITE); PTHR24228:SF29 (PANTHER); PTHR24228 (PANTHER); CYTOPLASMIC_DOMAIN (PHOBIUS); CYTOPLASMIC_DOMAIN (PHOBIUS); NON_CYTOPLASMIC_DOMAIN (PHOBIUS); TRANSMEMBRANE (PHOBIUS); TRANSMEMBRANE (PHOBIUS); NON_CYTOPLASMIC_DOMAIN (PHOBIUS); TRANSMEMBRANE (PHOBIUS); cd00637 (CDD); cd00303 (CDD); SSF81321 (SUPERFAMILY); TMhelix (TMH…	no GO terms	no GO terms
gbr.40.85.t1	0	0	0	0	0	0	0	0	0	0	0	0	0	0	0	0	5-hydroxytryptamine receptor 4-like	N	7	6	Transmembrane	No	345	20	0	62.65	3	P:GO:0007186; F:GO:0004930; C:GO:0016021	P:G protein-coupled receptor signaling pathway; F:G protein-coupled receptor activity; C:integral component of membrane			IPR000276 (PRINTS); IPR000276 (SMART); IPR000276 (PFAM); G3DSA:1.20.1070.10 (GENE3D); PTHR24228:SF29 (PANTHER); PTHR24228 (PANTHER); TRANSMEMBRANE (PHOBIUS); TRANSMEMBRANE (PHOBIUS); CYTOPLASMIC_DOMAIN (PHOBIUS); CYTOPLASMIC_DOMAIN (PHOBIUS); CYTOPLASMIC_DOMAIN (PHOBIUS); TRANSMEMBRANE (PHOBIUS); NON_CYTOPLASMIC_DOMAIN (PHOBIUS); TRANSMEMBRANE (PHOBIUS); NON_CYTOPLASMIC_DOMAIN (PHOBIUS); TRANSMEM…	P:GO:0007186; F:GO:0004930; C:GO:0016021	P:G protein-coupled receptor signaling pathway; F:G protein-coupled receptor activity; C:integral component of membrane
gbr.40.88.t1	0	0	0	0	0	0	0	0	0	0	0	0	0	0	0	0	somatostatin receptor type 5-like	N	6	6	Intracellular	No	462	20	0	61.89	3	P:GO:0007186; F:GO:0004930; C:GO:0016021	P:G protein-coupled receptor signaling pathway; F:G protein-coupled receptor activity; C:integral component of membrane			IPR000276 (PRINTS); G3DSA:1.20.1070.10 (GENE3D); IPR000276 (PFAM); PTHR24243:SF214 (PANTHER); PTHR24243 (PANTHER); IPR000276 (PROSITE_PATTERNS); TRANSMEMBRANE (PHOBIUS); NON_CYTOPLASMIC_DOMAIN (PHOBIUS); TRANSMEMBRANE (PHOBIUS); CYTOPLASMIC_DOMAIN (PHOBIUS); TRANSMEMBRANE (PHOBIUS); TRANSMEMBRANE (PHOBIUS); NON_CYTOPLASMIC_DOMAIN (PHOBIUS); NON_CYTOPLASMIC_DOMAIN (PHOBIUS); TRANSMEMBRANE (PHOBIUS…	P:GO:0007186; F:GO:0004930; C:GO:0016021	P:G protein-coupled receptor signaling pathway; F:G protein-coupled receptor activity; C:integral component of membrane
gbr.404.12.t1	0	0	0	0	0	0	0	0	0	0	0	0	0	0	0	0	N-acyl-phosphatidylethanolamine-hydrolyzing phospholipase D isoform X1	N	6	6	Intracellular	No	692	20	0	76.17	3	P:GO:0007186; F:GO:0004930; C:GO:0016021	P:G protein-coupled receptor signaling pathway; F:G protein-coupled receptor activity; C:integral component of membrane			IPR000276 (PRINTS); IPR000276 (SMART); IPR036866 (G3DSA:3.60.15.GENE3D); IPR001279 (PFAM); G3DSA:1.20.1070.10 (GENE3D); G3DSA:1.20.1070.10 (GENE3D); IPR000276 (PFAM); mobidb-lite (MOBIDB_LITE); PTHR15032 (PANTHER); PTHR15032:SF4 (PANTHER); NON_CYTOPLASMIC_DOMAIN (PHOBIUS); NON_CYTOPLASMIC_DOMAIN (PHOBIUS); TRANSMEMBRANE (PHOBIUS); CYTOPLASMIC_DOMAIN (PHOBIUS); TRANSMEMBRANE (PHOBIUS); CYTOPLASMIC…	P:GO:0007186; F:GO:0004930; C:GO:0016021	P:G protein-coupled receptor signaling pathway; F:G protein-coupled receptor activity; C:integral component of membrane
gbr.404.2.t1	0	0	0	0	0	0	0	0	0	0	0	0	0	0	0	0	histamine H3 receptor-like	N	7	6	Transmembrane	No	426	20	0	53.65	3	P:GO:0007186; F:GO:0004930; C:GO:0016021	P:G protein-coupled receptor signaling pathway; F:G protein-coupled receptor activity; C:integral component of membrane			IPR000276 (PRINTS); IPR000276 (PFAM); G3DSA:1.20.1070.10 (GENE3D); G3DSA:1.20.1070.10 (GENE3D); mobidb-lite (MOBIDB_LITE); mobidb-lite (MOBIDB_LITE); PTHR24247:SF215 (PANTHER); PTHR24247 (PANTHER); IPR000276 (PROSITE_PATTERNS); TRANSMEMBRANE (PHOBIUS); CYTOPLASMIC_DOMAIN (PHOBIUS); TRANSMEMBRANE (PHOBIUS); TRANSMEMBRANE (PHOBIUS); NON_CYTOPLASMIC_DOMAIN (PHOBIUS); TRANSMEMBRANE (PHOBIUS); TRANSME…	P:GO:0007186; F:GO:0004930; C:GO:0016021	P:G protein-coupled receptor signaling pathway; F:G protein-coupled receptor activity; C:integral component of membrane
gbr.404.3.t1	0	0	0	0	0	0	0	0	0	0	0	0	0	0	0	0	histamine H3 receptor-like	N	7	6	Transmembrane	No	418	20	0	55.4	3	P:GO:0007186; F:GO:0004930; C:GO:0016021	P:G protein-coupled receptor signaling pathway; F:G protein-coupled receptor activity; C:integral component of membrane			IPR000276 (PRINTS); IPR000276 (PFAM); mobidb-lite (MOBIDB_LITE); mobidb-lite (MOBIDB_LITE); PTHR24247:SF215 (PANTHER); PTHR24247 (PANTHER); IPR000276 (PROSITE_PATTERNS); TRANSMEMBRANE (PHOBIUS); CYTOPLASMIC_DOMAIN (PHOBIUS); TRANSMEMBRANE (PHOBIUS); NON_CYTOPLASMIC_DOMAIN (PHOBIUS); TRANSMEMBRANE (PHOBIUS); NON_CYTOPLASMIC_DOMAIN (PHOBIUS); TRANSMEMBRANE (PHOBIUS); CYTOPLASMIC_DOMAIN (PHOBIUS); T…	P:GO:0007186; F:GO:0004930; C:GO:0016021	P:G protein-coupled receptor signaling pathway; F:G protein-coupled receptor activity; C:integral component of membrane
gbr.404.5.t1	0	0	0	0	0	0	0	0	0	0	0	0	0	0	0	0	kappa-type opioid receptor-like	N	6	5	Transmembrane	No	327	20	0	77.17	3	P:GO:0007186; F:GO:0004930; C:GO:0016021	P:G protein-coupled receptor signaling pathway; F:G protein-coupled receptor activity; C:integral component of membrane			IPR000276 (PRINTS); G3DSA:1.20.1070.10 (GENE3D); IPR000276 (PFAM); PTHR45698:SF1 (PANTHER); PTHR45698 (PANTHER); IPR000276 (PROSITE_PATTERNS); CYTOPLASMIC_DOMAIN (PHOBIUS); CYTOPLASMIC_DOMAIN (PHOBIUS); NON_CYTOPLASMIC_DOMAIN (PHOBIUS); CYTOPLASMIC_DOMAIN (PHOBIUS); NON_CYTOPLASMIC_DOMAIN (PHOBIUS); TRANSMEMBRANE (PHOBIUS); TRANSMEMBRANE (PHOBIUS); NON_CYTOPLASMIC_DOMAIN (PHOBIUS); TRANSMEMBRANE …	P:GO:0007186; F:GO:0004930; C:GO:0016021	P:G protein-coupled receptor signaling pathway; F:G protein-coupled receptor activity; C:integral component of membrane
gbr.404.7.t1	0	0	0	0	0	0	0	0	0	0	0	0	0	0	0	0	histamine H3 receptor-like	N	7	6	Transmembrane	No	412	20	0	55.09	3	P:GO:0007186; F:GO:0004930; C:GO:0016021	P:G protein-coupled receptor signaling pathway; F:G protein-coupled receptor activity; C:integral component of membrane			IPR000276 (PRINTS); G3DSA:1.20.1070.10 (GENE3D); IPR000276 (PFAM); G3DSA:1.20.120.10 (GENE3D); mobidb-lite (MOBIDB_LITE); mobidb-lite (MOBIDB_LITE); mobidb-lite (MOBIDB_LITE); PTHR24247 (PANTHER); PTHR24247:SF215 (PANTHER); IPR000276 (PROSITE_PATTERNS); TRANSMEMBRANE (PHOBIUS); NON_CYTOPLASMIC_DOMAIN (PHOBIUS); TRANSMEMBRANE (PHOBIUS); TRANSMEMBRANE (PHOBIUS); TRANSMEMBRANE (PHOBIUS); TRANSMEMBRA…	P:GO:0007186; F:GO:0004930; C:GO:0016021	P:G protein-coupled receptor signaling pathway; F:G protein-coupled receptor activity; C:integral component of membrane
gbr.406.5.t1	0	0	0	0	0	0	0	0	0	0	0	0	0	0	0	0	galanin receptor type 2-like	N	7	6	Transmembrane	No	337	20	0	62.24	3	P:GO:0007186; F:GO:0004930; C:GO:0016021	P:G protein-coupled receptor signaling pathway; F:G protein-coupled receptor activity; C:integral component of membrane			IPR000276 (PRINTS); IPR000276 (PFAM); G3DSA:1.20.1070.10 (GENE3D); PTHR45698 (PANTHER); IPR000276 (PROSITE_PATTERNS); TRANSMEMBRANE (PHOBIUS); NON_CYTOPLASMIC_DOMAIN (PHOBIUS); TRANSMEMBRANE (PHOBIUS); TRANSMEMBRANE (PHOBIUS); CYTOPLASMIC_DOMAIN (PHOBIUS); CYTOPLASMIC_DOMAIN (PHOBIUS); TRANSMEMBRANE (PHOBIUS); NON_CYTOPLASMIC_DOMAIN (PHOBIUS); TRANSMEMBRANE (PHOBIUS); NON_CYTOPLASMIC_DOMAIN (PHOB…	P:GO:0007186; F:GO:0004930; C:GO:0016021	P:G protein-coupled receptor signaling pathway; F:G protein-coupled receptor activity; C:integral component of membrane
gbr.41.24.t1	0	0	0	0	0	0	0	0	0	0	0	0	0	0	0	0	melatonin receptor type 1C-like	N	12	11	Transmembrane	No	549	20	0	55.07	3	P:GO:0007186; F:GO:0004930; C:GO:0016021	P:G protein-coupled receptor signaling pathway; F:G protein-coupled receptor activity; C:integral component of membrane			IPR000276 (PRINTS); G3DSA:1.20.1070.10 (GENE3D); IPR000276 (PFAM); IPR000276 (PFAM); G3DSA:1.20.1070.10 (GENE3D); PTHR24228 (PANTHER); PTHR24228:SF29 (PANTHER); PTHR24228 (PANTHER); PTHR24228:SF29 (PANTHER); CYTOPLASMIC_DOMAIN (PHOBIUS); NON_CYTOPLASMIC_DOMAIN (PHOBIUS); CYTOPLASMIC_DOMAIN (PHOBIUS); NON_CYTOPLASMIC_DOMAIN (PHOBIUS); TRANSMEMBRANE (PHOBIUS); TRANSMEMBRANE (PHOBIUS); CYTOPLASMIC_D…	P:GO:0007186; F:GO:0004930; C:GO:0016021	P:G protein-coupled receptor signaling pathway; F:G protein-coupled receptor activity; C:integral component of membrane
gbr.41.81.t1	0	0	0	0	0	0	0	0	0	0	0	0	0	0	0	0	histamine H2 receptor-like	N	7	6	Transmembrane	No	373	20	0	52.35	3	P:GO:0007186; F:GO:0004930; C:GO:0016021	P:G protein-coupled receptor signaling pathway; F:G protein-coupled receptor activity; C:integral component of membrane			IPR000276 (PRINTS); IPR000276 (PFAM); G3DSA:1.20.1070.10 (GENE3D); mobidb-lite (MOBIDB_LITE); PTHR24238 (PANTHER); CYTOPLASMIC_DOMAIN (PHOBIUS); NON_CYTOPLASMIC_DOMAIN (PHOBIUS); TRANSMEMBRANE (PHOBIUS); CYTOPLASMIC_DOMAIN (PHOBIUS); TRANSMEMBRANE (PHOBIUS); NON_CYTOPLASMIC_DOMAIN (PHOBIUS); NON_CYTOPLASMIC_DOMAIN (PHOBIUS); NON_CYTOPLASMIC_DOMAIN (PHOBIUS); TRANSMEMBRANE (PHOBIUS); CYTOPLASMIC_D…	P:GO:0007186; F:GO:0004930; C:GO:0016021	P:G protein-coupled receptor signaling pathway; F:G protein-coupled receptor activity; C:integral component of membrane
gbr.415.4.t1	0	0	0	0	0	0	0	0	0	0	0	0	0	0	0	0	neuropeptide FF receptor 2	N	6	5	Transmembrane	No	637	20	0	51.59	3	P:GO:0007186; F:GO:0004930; C:GO:0016021	P:G protein-coupled receptor signaling pathway; F:G protein-coupled receptor activity; C:integral component of membrane			IPR000276 (PRINTS); G3DSA:1.20.1070.10 (GENE3D); IPR000276 (PFAM); mobidb-lite (MOBIDB_LITE); PTHR45695 (PANTHER); TRANSMEMBRANE (PHOBIUS); TRANSMEMBRANE (PHOBIUS); CYTOPLASMIC_DOMAIN (PHOBIUS); TRANSMEMBRANE (PHOBIUS); NON_CYTOPLASMIC_DOMAIN (PHOBIUS); TRANSMEMBRANE (PHOBIUS); CYTOPLASMIC_DOMAIN (PHOBIUS); CYTOPLASMIC_DOMAIN (PHOBIUS); CYTOPLASMIC_DOMAIN (PHOBIUS); NON_CYTOPLASMIC_DOMAIN (PHOBIU…	P:GO:0007186; F:GO:0004930; C:GO:0016021	P:G protein-coupled receptor signaling pathway; F:G protein-coupled receptor activity; C:integral component of membrane
gbr.417.2.t1	0	0	0	0	0	0	0	0	0	0	0	0	0	0	0	0	dopamine D2-like receptor	N	7	6	Transmembrane	No	529	20	0	50.18	3	P:GO:0007186; F:GO:0004930; C:GO:0016021	P:G protein-coupled receptor signaling pathway; F:G protein-coupled receptor activity; C:integral component of membrane			IPR000276 (PRINTS); IPR000276 (SMART); G3DSA:1.20.1070.10 (GENE3D); IPR000276 (PFAM); mobidb-lite (MOBIDB_LITE); mobidb-lite (MOBIDB_LITE); mobidb-lite (MOBIDB_LITE); mobidb-lite (MOBIDB_LITE); mobidb-lite (MOBIDB_LITE); PTHR24247 (PANTHER); PTHR24247:SF212 (PANTHER); TRANSMEMBRANE (PHOBIUS); TRANSMEMBRANE (PHOBIUS); NON_CYTOPLASMIC_DOMAIN (PHOBIUS); NON_CYTOPLASMIC_DOMAIN (PHOBIUS); TRANSMEMBRAN…	P:GO:0007186; F:GO:0004930; C:GO:0016021	P:G protein-coupled receptor signaling pathway; F:G protein-coupled receptor activity; C:integral component of membrane
gbr.42.40.t1	0	0	0	0	0	0	0	0	0	0	0	0	0	0	0	0	adhesion G-protein coupled receptor G6-like	Y	5	5	Signal peptide	No	1095	20	0	55.96	5	P:GO:0007166; P:GO:0007186; F:GO:0004930; F:GO:0005044; C:GO:0016021	P:cell surface receptor signaling pathway; P:G protein-coupled receptor signaling pathway; F:G protein-coupled receptor activity; F:scavenger receptor activity; C:integral component of membrane			IPR017448 (SMART); G3DSA:1.20.1070.10 (GENE3D); IPR001190 (PFAM); IPR036772 (G3DSA:3.10.250.GENE3D); IPR000832 (PFAM); PTHR45902 (PANTHER); TRANSMEMBRANE (PHOBIUS); CYTOPLASMIC_DOMAIN (PHOBIUS); TRANSMEMBRANE (PHOBIUS); SIGNAL_PEPTIDE_C_REGION (PHOBIUS); TRANSMEMBRANE (PHOBIUS); NON_CYTOPLASMIC_DOMAIN (PHOBIUS); CYTOPLASMIC_DOMAIN (PHOBIUS); TRANSMEMBRANE (PHOBIUS); SIGNAL_PEPTIDE_H_REGION (PHOBI…	P:GO:0007166; P:GO:0007186; F:GO:0004888; F:GO:0004930; F:GO:0005044; C:GO:0016020; C:GO:0016021	P:cell surface receptor signaling pathway; P:G protein-coupled receptor signaling pathway; F:transmembrane signaling receptor activity; F:G protein-coupled receptor activity; F:scavenger receptor activity; C:membrane; C:integral component of membrane
gbr.42.8.t1	0	0	0	0	0	0	0	0	0	0	0	0	0	0	0	0	thyrotropin-releasing hormone receptor-like	N	7	6	Transmembrane	No	383	20	0	59.37	3	P:GO:0007186; F:GO:0004930; C:GO:0016021	P:G protein-coupled receptor signaling pathway; F:G protein-coupled receptor activity; C:integral component of membrane			IPR000276 (PRINTS); IPR000276 (PFAM); G3DSA:1.20.1070.10 (GENE3D); PTHR24243:SF214 (PANTHER); PTHR24243 (PANTHER); IPR000276 (PROSITE_PATTERNS); TRANSMEMBRANE (PHOBIUS); TRANSMEMBRANE (PHOBIUS); TRANSMEMBRANE (PHOBIUS); NON_CYTOPLASMIC_DOMAIN (PHOBIUS); CYTOPLASMIC_DOMAIN (PHOBIUS); TRANSMEMBRANE (PHOBIUS); CYTOPLASMIC_DOMAIN (PHOBIUS); NON_CYTOPLASMIC_DOMAIN (PHOBIUS); TRANSMEMBRANE (PHOBIUS); N…	P:GO:0007186; F:GO:0004930; C:GO:0016021	P:G protein-coupled receptor signaling pathway; F:G protein-coupled receptor activity; C:integral component of membrane
gbr.420.2.t1	0	0	0	0	0	0	0	0	0	0	0	0	0	0	0	0	muscarinic acetylcholine receptor M3-like	N	7	7	UPS	UPS	463	20	0	54.37	3	P:GO:0007186; F:GO:0004930; C:GO:0016021	P:G protein-coupled receptor signaling pathway; F:G protein-coupled receptor activity; C:integral component of membrane			IPR000276 (PRINTS); G3DSA:1.20.120.10 (GENE3D); IPR000276 (PFAM); G3DSA:1.20.1070.10 (GENE3D); mobidb-lite (MOBIDB_LITE); mobidb-lite (MOBIDB_LITE); mobidb-lite (MOBIDB_LITE); PTHR24247:SF195 (PANTHER); PTHR24247 (PANTHER); TRANSMEMBRANE (PHOBIUS); NON_CYTOPLASMIC_DOMAIN (PHOBIUS); TRANSMEMBRANE (PHOBIUS); TRANSMEMBRANE (PHOBIUS); TRANSMEMBRANE (PHOBIUS); CYTOPLASMIC_DOMAIN (PHOBIUS); NON_CYTOPLA…	P:GO:0007186; F:GO:0004930; C:GO:0016021	P:G protein-coupled receptor signaling pathway; F:G protein-coupled receptor activity; C:integral component of membrane
gbr.420.4.t1	0	0	0	0	0	0	0	0	0	0	0	0	0	0	0	0	muscarinic acetylcholine receptor M3-like	N	6	6	Intracellular	No	502	20	0	54.07	3	P:GO:0007186; F:GO:0004930; C:GO:0016021	P:G protein-coupled receptor signaling pathway; F:G protein-coupled receptor activity; C:integral component of membrane			IPR000276 (PRINTS); IPR000276 (SMART); G3DSA:1.20.1070.10 (GENE3D); G3DSA:1.20.120.10 (GENE3D); IPR000276 (PFAM); mobidb-lite (MOBIDB_LITE); mobidb-lite (MOBIDB_LITE); PTHR24247:SF195 (PANTHER); PTHR24247 (PANTHER); TRANSMEMBRANE (PHOBIUS); TRANSMEMBRANE (PHOBIUS); NON_CYTOPLASMIC_DOMAIN (PHOBIUS); CYTOPLASMIC_DOMAIN (PHOBIUS); CYTOPLASMIC_DOMAIN (PHOBIUS); TRANSMEMBRANE (PHOBIUS); CYTOPLASMIC_DO…	P:GO:0007186; F:GO:0004930; C:GO:0016021	P:G protein-coupled receptor signaling pathway; F:G protein-coupled receptor activity; C:integral component of membrane
gbr.423.9.t1	0	0	0	0	0	0	0	0	0	0	0	0	0	0	0	0	galanin receptor type 2-like	N	7	6	Transmembrane	No	321	20	0	64.47	3	P:GO:0007186; F:GO:0004930; C:GO:0016021	P:G protein-coupled receptor signaling pathway; F:G protein-coupled receptor activity; C:integral component of membrane			IPR000276 (PRINTS); G3DSA:1.20.1070.10 (GENE3D); IPR000276 (PFAM); PTHR45698:SF1 (PANTHER); PTHR45698 (PANTHER); IPR000276 (PROSITE_PATTERNS); TRANSMEMBRANE (PHOBIUS); TRANSMEMBRANE (PHOBIUS); CYTOPLASMIC_DOMAIN (PHOBIUS); TRANSMEMBRANE (PHOBIUS); TRANSMEMBRANE (PHOBIUS); TRANSMEMBRANE (PHOBIUS); CYTOPLASMIC_DOMAIN (PHOBIUS); CYTOPLASMIC_DOMAIN (PHOBIUS); TRANSMEMBRANE (PHOBIUS); NON_CYTOPLASMIC_…	P:GO:0007186; F:GO:0004930; C:GO:0016021	P:G protein-coupled receptor signaling pathway; F:G protein-coupled receptor activity; C:integral component of membrane
gbr.426.8.t1	0	0	0	0	0	0	0	0	0	0	0	0	0	0	0	0	neuropeptides capa receptor-like	N	7	7	Transmembrane	No	392	20	0	60.07	3	P:GO:0007186; F:GO:0004930; C:GO:0016021	P:G protein-coupled receptor signaling pathway; F:G protein-coupled receptor activity; C:integral component of membrane			IPR000276 (PRINTS); G3DSA:1.20.1070.10 (GENE3D); IPR000276 (PFAM); PTHR24243 (PANTHER); PTHR24243:SF214 (PANTHER); IPR000276 (PROSITE_PATTERNS); NON_CYTOPLASMIC_DOMAIN (PHOBIUS); TRANSMEMBRANE (PHOBIUS); CYTOPLASMIC_DOMAIN (PHOBIUS); CYTOPLASMIC_DOMAIN (PHOBIUS); TRANSMEMBRANE (PHOBIUS); TRANSMEMBRANE (PHOBIUS); NON_CYTOPLASMIC_DOMAIN (PHOBIUS); NON_CYTOPLASMIC_DOMAIN (PHOBIUS); TRANSMEMBRANE (PH…	P:GO:0007186; F:GO:0004930; C:GO:0016021	P:G protein-coupled receptor signaling pathway; F:G protein-coupled receptor activity; C:integral component of membrane
gbr.43.49.t1	0	0	0	0	0	0	0	0	0	0	0	0	0	0	0	0	probable G-protein coupled receptor	N	7	6	Transmembrane	No	475	20	0	55.52	3	P:GO:0007186; F:GO:0004930; C:GO:0016021	P:G protein-coupled receptor signaling pathway; F:G protein-coupled receptor activity; C:integral component of membrane			IPR000276 (PRINTS); G3DSA:1.20.1070.10 (GENE3D); IPR000276 (PFAM); mobidb-lite (MOBIDB_LITE); mobidb-lite (MOBIDB_LITE); PTHR22752:SF2 (PANTHER); PTHR22752 (PANTHER); IPR000276 (PROSITE_PATTERNS); NON_CYTOPLASMIC_DOMAIN (PHOBIUS); NON_CYTOPLASMIC_DOMAIN (PHOBIUS); CYTOPLASMIC_DOMAIN (PHOBIUS); CYTOPLASMIC_DOMAIN (PHOBIUS); TRANSMEMBRANE (PHOBIUS); TRANSMEMBRANE (PHOBIUS); TRANSMEMBRANE (PHOBIUS);…	P:GO:0007186; F:GO:0004930; C:GO:0016021	P:G protein-coupled receptor signaling pathway; F:G protein-coupled receptor activity; C:integral component of membrane
gbr.43.54.t1	0	0	0	0	0	0	0	0	0	0	0	0	0	0	0	0	G-protein coupled receptor moody-like	N	7	6	Transmembrane	No	371	20	0	71.66	3	P:GO:0007186; F:GO:0004930; C:GO:0016021	P:G protein-coupled receptor signaling pathway; F:G protein-coupled receptor activity; C:integral component of membrane			IPR000276 (PRINTS); IPR000276 (SMART); G3DSA:1.20.1070.10 (GENE3D); IPR000276 (PFAM); mobidb-lite (MOBIDB_LITE); mobidb-lite (MOBIDB_LITE); PTHR24228 (PANTHER); PTHR24228:SF29 (PANTHER); TRANSMEMBRANE (PHOBIUS); TRANSMEMBRANE (PHOBIUS); CYTOPLASMIC_DOMAIN (PHOBIUS); CYTOPLASMIC_DOMAIN (PHOBIUS); NON_CYTOPLASMIC_DOMAIN (PHOBIUS); TRANSMEMBRANE (PHOBIUS); TRANSMEMBRANE (PHOBIUS); TRANSMEMBRANE (PHO…	P:GO:0007186; F:GO:0004930; C:GO:0016021	P:G protein-coupled receptor signaling pathway; F:G protein-coupled receptor activity; C:integral component of membrane
gbr.435.7.t1	0	0	0	0	0	0	0	0	0	0	0	0	0	0	0	0	beta-1 adrenergic receptor-like	N	6	5	Transmembrane	No	372	20	7.51167e-31	61.59	3	P:GO:0007186; F:GO:0008528; C:GO:0016021	P:G protein-coupled receptor signaling pathway; F:G protein-coupled peptide receptor activity; C:integral component of membrane			IPR000276 (PRINTS); IPR019427 (PFAM); IPR000276 (PFAM); G3DSA:1.20.1070.10 (GENE3D); PTHR24247 (PANTHER); PTHR24247:SF239 (PANTHER); TRANSMEMBRANE (PHOBIUS); NON_CYTOPLASMIC_DOMAIN (PHOBIUS); NON_CYTOPLASMIC_DOMAIN (PHOBIUS); TRANSMEMBRANE (PHOBIUS); TRANSMEMBRANE (PHOBIUS); CYTOPLASMIC_DOMAIN (PHOBIUS); CYTOPLASMIC_DOMAIN (PHOBIUS); CYTOPLASMIC_DOMAIN (PHOBIUS); NON_CYTOPLASMIC_DOMAIN (PHOBIUS);…	P:GO:0007186; F:GO:0004930; F:GO:0008528; C:GO:0016021	P:G protein-coupled receptor signaling pathway; F:G protein-coupled receptor activity; F:G protein-coupled peptide receptor activity; C:integral component of membrane
gbr.438.6.t1	0	0	0	0	0	0	0	0	0	0	0	0	0	0	0	0	Gamma-aminobutyric acid type B receptor subunit 2	N	7	6	Transmembrane	No	641	20	0	61.26	3	P:GO:0007186; F:GO:0004965; C:GO:0016021	P:G protein-coupled receptor signaling pathway; F:G protein-coupled GABA receptor activity; C:integral component of membrane			Coil (COILS); PR01176 (PRINTS); IPR017978 (PFAM); mobidb-lite (MOBIDB_LITE); mobidb-lite (MOBIDB_LITE); mobidb-lite (MOBIDB_LITE); IPR002455 (PANTHER); TRANSMEMBRANE (PHOBIUS); TRANSMEMBRANE (PHOBIUS); NON_CYTOPLASMIC_DOMAIN (PHOBIUS); CYTOPLASMIC_DOMAIN (PHOBIUS); TRANSMEMBRANE (PHOBIUS); TRANSMEMBRANE (PHOBIUS); CYTOPLASMIC_DOMAIN (PHOBIUS); NON_CYTOPLASMIC_DOMAIN (PHOBIUS); NON_CYTOPLASMIC_DOM…	P:GO:0007186; F:GO:0004930; F:GO:0004965; C:GO:0016021	P:G protein-coupled receptor signaling pathway; F:G protein-coupled receptor activity; F:G protein-coupled GABA receptor activity; C:integral component of membrane
gbr.44.26.t1	0	0	0	0	0	0	0	0	0	0	0	0	0	0	0	0	alpha-1D adrenergic receptor-like	N	6	6	UPS	UPS	337	20	0	60.11	3	P:GO:0007186; F:GO:0004930; C:GO:0016021	P:G protein-coupled receptor signaling pathway; F:G protein-coupled receptor activity; C:integral component of membrane			IPR000276 (PRINTS); G3DSA:1.20.1070.10 (GENE3D); IPR000276 (PFAM); PTHR24228:SF29 (PANTHER); PTHR24228 (PANTHER); TRANSMEMBRANE (PHOBIUS); CYTOPLASMIC_DOMAIN (PHOBIUS); TRANSMEMBRANE (PHOBIUS); CYTOPLASMIC_DOMAIN (PHOBIUS); TRANSMEMBRANE (PHOBIUS); CYTOPLASMIC_DOMAIN (PHOBIUS); NON_CYTOPLASMIC_DOMAIN (PHOBIUS); CYTOPLASMIC_DOMAIN (PHOBIUS); NON_CYTOPLASMIC_DOMAIN (PHOBIUS); TRANSMEMBRANE (PHOBIUS…	P:GO:0007186; F:GO:0004930; C:GO:0016021	P:G protein-coupled receptor signaling pathway; F:G protein-coupled receptor activity; C:integral component of membrane
gbr.44.27.t1	0	0	0	0	0	0	0	0	0	0	0	0	0	0	0	0	alpha-1D adrenergic receptor-like	N	7	6	Transmembrane	No	360	20	2.88539e-141	62.23	3	P:GO:0007186; F:GO:0004930; C:GO:0016021	P:G protein-coupled receptor signaling pathway; F:G protein-coupled receptor activity; C:integral component of membrane			IPR000276 (PRINTS); IPR000276 (SMART); G3DSA:1.20.1070.10 (GENE3D); IPR000276 (PFAM); mobidb-lite (MOBIDB_LITE); mobidb-lite (MOBIDB_LITE); PTHR24228 (PANTHER); PTHR24228:SF29 (PANTHER); TRANSMEMBRANE (PHOBIUS); TRANSMEMBRANE (PHOBIUS); CYTOPLASMIC_DOMAIN (PHOBIUS); TRANSMEMBRANE (PHOBIUS); TRANSMEMBRANE (PHOBIUS); NON_CYTOPLASMIC_DOMAIN (PHOBIUS); NON_CYTOPLASMIC_DOMAIN (PHOBIUS); TRANSMEMBRANE …	P:GO:0007186; F:GO:0004930; C:GO:0016021	P:G protein-coupled receptor signaling pathway; F:G protein-coupled receptor activity; C:integral component of membrane
gbr.44.35.t1	0	0	0	0	0	0	0	0	0	0	0	0	0	0	0	0	octopamine receptor 1-like	N	7	6	Transmembrane	No	341	20	0	67.76	3	P:GO:0007186; F:GO:0004930; C:GO:0016021	P:G protein-coupled receptor signaling pathway; F:G protein-coupled receptor activity; C:integral component of membrane			IPR000276 (PRINTS); IPR000276 (PFAM); G3DSA:1.20.1070.10 (GENE3D); mobidb-lite (MOBIDB_LITE); mobidb-lite (MOBIDB_LITE); PTHR24228 (PANTHER); PTHR24228:SF29 (PANTHER); IPR000276 (PROSITE_PATTERNS); TRANSMEMBRANE (PHOBIUS); NON_CYTOPLASMIC_DOMAIN (PHOBIUS); NON_CYTOPLASMIC_DOMAIN (PHOBIUS); TRANSMEMBRANE (PHOBIUS); TRANSMEMBRANE (PHOBIUS); CYTOPLASMIC_DOMAIN (PHOBIUS); TRANSMEMBRANE (PHOBIUS); CYT…	P:GO:0007186; F:GO:0004930; C:GO:0016021	P:G protein-coupled receptor signaling pathway; F:G protein-coupled receptor activity; C:integral component of membrane
gbr.44.36.t1	0	0	0	0	0	0	0	0	0	0	0	0	0	0	0	0	octopamine receptor 1-like	N	7	6	Transmembrane	No	350	20	0	70.25	3	P:GO:0007186; F:GO:0004930; C:GO:0016021	P:G protein-coupled receptor signaling pathway; F:G protein-coupled receptor activity; C:integral component of membrane			IPR000276 (PRINTS); IPR000276 (SMART); IPR000276 (PFAM); G3DSA:1.20.1070.10 (GENE3D); PTHR24228:SF29 (PANTHER); PTHR24228 (PANTHER); IPR000276 (PROSITE_PATTERNS); CYTOPLASMIC_DOMAIN (PHOBIUS); CYTOPLASMIC_DOMAIN (PHOBIUS); TRANSMEMBRANE (PHOBIUS); NON_CYTOPLASMIC_DOMAIN (PHOBIUS); TRANSMEMBRANE (PHOBIUS); CYTOPLASMIC_DOMAIN (PHOBIUS); TRANSMEMBRANE (PHOBIUS); NON_CYTOPLASMIC_DOMAIN (PHOBIUS); NON…	P:GO:0007186; F:GO:0004930; C:GO:0016021	P:G protein-coupled receptor signaling pathway; F:G protein-coupled receptor activity; C:integral component of membrane
gbr.44.45.t1	0	0	0	0	0	0	0	0	0	0	0	0	0	0	0	0	G-protein coupled receptor 54-like	N	7	6	Transmembrane	No	388	20	0	65.86	3	P:GO:0007186; F:GO:0004930; C:GO:0016021	P:G protein-coupled receptor signaling pathway; F:G protein-coupled receptor activity; C:integral component of membrane			IPR000276 (PRINTS); IPR008103 (PRINTS); IPR000276 (PFAM); G3DSA:1.20.1070.10 (GENE3D); mobidb-lite (MOBIDB_LITE); mobidb-lite (MOBIDB_LITE); PTHR24230 (PANTHER); PTHR24230:SF78 (PANTHER); IPR000276 (PROSITE_PATTERNS); TRANSMEMBRANE (PHOBIUS); NON_CYTOPLASMIC_DOMAIN (PHOBIUS); TRANSMEMBRANE (PHOBIUS); TRANSMEMBRANE (PHOBIUS); TRANSMEMBRANE (PHOBIUS); CYTOPLASMIC_DOMAIN (PHOBIUS); NON_CYTOPLASMIC_D…	P:GO:0007186; F:GO:0004930; C:GO:0016021	P:G protein-coupled receptor signaling pathway; F:G protein-coupled receptor activity; C:integral component of membrane
gbr.44.46.t1	0	0	0	0	0	0	0	0	0	0	0	0	0	0	0	0	G-protein coupled receptor 54-like	N	7	6	Transmembrane	No	381	20	0	63.97	3	P:GO:0007186; F:GO:0008188; C:GO:0016021	P:G protein-coupled receptor signaling pathway; F:neuropeptide receptor activity; C:integral component of membrane			IPR000276 (PRINTS); IPR005395 (PRINTS); IPR000276 (SMART); G3DSA:1.20.1070.10 (GENE3D); IPR000276 (PFAM); PTHR24230:SF1 (PANTHER); PTHR24230 (PANTHER); IPR000276 (PROSITE_PATTERNS); CYTOPLASMIC_DOMAIN (PHOBIUS); CYTOPLASMIC_DOMAIN (PHOBIUS); TRANSMEMBRANE (PHOBIUS); TRANSMEMBRANE (PHOBIUS); NON_CYTOPLASMIC_DOMAIN (PHOBIUS); NON_CYTOPLASMIC_DOMAIN (PHOBIUS); NON_CYTOPLASMIC_DOMAIN (PHOBIUS); CYTOP…	P:GO:0007186; F:GO:0004930; F:GO:0008188; C:GO:0016021	P:G protein-coupled receptor signaling pathway; F:G protein-coupled receptor activity; F:neuropeptide receptor activity; C:integral component of membrane
gbr.44.48.t1	0	0	0	0	0	0	0	0	0	0	0	0	0	0	0	0	G-protein coupled receptor 54-like	Y	7	6	Signal peptide	No	403	20	0	73.11	3	P:GO:0007186; F:GO:0004930; C:GO:0016021	P:G protein-coupled receptor signaling pathway; F:G protein-coupled receptor activity; C:integral component of membrane			IPR000405 (PRINTS); IPR000276 (PRINTS); IPR000276 (SMART); IPR000276 (PFAM); G3DSA:1.20.1070.10 (GENE3D); PTHR24230:SF78 (PANTHER); PTHR24230 (PANTHER); IPR000276 (PROSITE_PATTERNS); CYTOPLASMIC_DOMAIN (PHOBIUS); NON_CYTOPLASMIC_DOMAIN (PHOBIUS); TRANSMEMBRANE (PHOBIUS); CYTOPLASMIC_DOMAIN (PHOBIUS); TRANSMEMBRANE (PHOBIUS); NON_CYTOPLASMIC_DOMAIN (PHOBIUS); TRANSMEMBRANE (PHOBIUS); TRANSMEMBRANE…	P:GO:0007186; F:GO:0004930; C:GO:0016021	P:G protein-coupled receptor signaling pathway; F:G protein-coupled receptor activity; C:integral component of membrane
gbr.44.88.t1	0	0	0	0	0	0	0	0	0	0	0	0	0	0	0	0	putative E3 ubiquitin-protein ligase UNKL isoform X2	N	8	7	Transmembrane	No	499	20	5.12567e-45	63.94	3	P:GO:0007186; F:GO:0004930; C:GO:0016021	P:G protein-coupled receptor signaling pathway; F:G protein-coupled receptor activity; C:integral component of membrane			Coil (COILS); IPR000276 (PRINTS); IPR000276 (PFAM); G3DSA:1.20.1070.10 (GENE3D); G3DSA:1.20.1070.10 (GENE3D); IPR000276 (PFAM); PTHR24248:SF174 (PANTHER); PTHR24248 (PANTHER); PTHR24248 (PANTHER); PTHR24248:SF174 (PANTHER); IPR000276 (PROSITE_PATTERNS); IPR000276 (PROSITE_PATTERNS); CYTOPLASMIC_DOMAIN (PHOBIUS); TRANSMEMBRANE (PHOBIUS); TRANSMEMBRANE (PHOBIUS); NON_CYTOPLASMIC_DOMAIN (PHOBIUS); C…	P:GO:0007186; F:GO:0004930; C:GO:0016021	P:G protein-coupled receptor signaling pathway; F:G protein-coupled receptor activity; C:integral component of membrane
gbr.44.91.t1	0	0	0	0	0	0	0	0	0	0	0	0	0	0	0	0	tachykinin-like peptides receptor 86C	N	7	6	Transmembrane	No	384	20	0	61.25	3	P:GO:0007186; F:GO:0004983; C:GO:0016021	P:G protein-coupled receptor signaling pathway; F:neuropeptide Y receptor activity; C:integral component of membrane			IPR000276 (PRINTS); IPR000611 (PRINTS); IPR000276 (SMART); G3DSA:1.20.1070.10 (GENE3D); IPR000276 (PFAM); mobidb-lite (MOBIDB_LITE); mobidb-lite (MOBIDB_LITE); PTHR45698:SF1 (PANTHER); PTHR45698 (PANTHER); IPR000276 (PROSITE_PATTERNS); CYTOPLASMIC_DOMAIN (PHOBIUS); CYTOPLASMIC_DOMAIN (PHOBIUS); NON_CYTOPLASMIC_DOMAIN (PHOBIUS); TRANSMEMBRANE (PHOBIUS); NON_CYTOPLASMIC_DOMAIN (PHOBIUS); NON_CYTOPL…	P:GO:0007186; F:GO:0004930; F:GO:0004983; C:GO:0016021	P:G protein-coupled receptor signaling pathway; F:G protein-coupled receptor activity; F:neuropeptide Y receptor activity; C:integral component of membrane
gbr.452.8.t1	0	0	0	0	0	0	0	0	0	0	0	0	0	0	0	0	G-protein coupled receptor 161-like	N	7	6	Transmembrane	No	450	20	0	50.96	3	P:GO:0007186; F:GO:0004930; C:GO:0016021	P:G protein-coupled receptor signaling pathway; F:G protein-coupled receptor activity; C:integral component of membrane			IPR000276 (PRINTS); G3DSA:1.20.1070.10 (GENE3D); G3DSA:1.20.1070.10 (GENE3D); IPR000276 (PFAM); PTHR24240 (PANTHER); NON_CYTOPLASMIC_DOMAIN (PHOBIUS); NON_CYTOPLASMIC_DOMAIN (PHOBIUS); CYTOPLASMIC_DOMAIN (PHOBIUS); NON_CYTOPLASMIC_DOMAIN (PHOBIUS); CYTOPLASMIC_DOMAIN (PHOBIUS); TRANSMEMBRANE (PHOBIUS); TRANSMEMBRANE (PHOBIUS); CYTOPLASMIC_DOMAIN (PHOBIUS); TRANSMEMBRANE (PHOBIUS); NON_CYTOPLASMIC…	P:GO:0007186; F:GO:0004930; C:GO:0016021	P:G protein-coupled receptor signaling pathway; F:G protein-coupled receptor activity; C:integral component of membrane
gbr.456.12.t1	0	0	0	0	0	0	0	0	0	0	0	0	0	0	0	0	adhesion G-protein coupled receptor D1-like	N	6	6	UPS	UPS	468	20	0	57.47	4	P:GO:0007166; P:GO:0007186; F:GO:0004930; C:GO:0016021	P:cell surface receptor signaling pathway; P:G protein-coupled receptor signaling pathway; F:G protein-coupled receptor activity; C:integral component of membrane			IPR000832 (PRINTS); G3DSA:1.20.1070.10 (GENE3D); G3DSA:1.20.1070.10 (GENE3D); IPR000832 (PFAM); PTHR12011 (PANTHER); PTHR12011:SF347 (PANTHER); TRANSMEMBRANE (PHOBIUS); NON_CYTOPLASMIC_DOMAIN (PHOBIUS); CYTOPLASMIC_DOMAIN (PHOBIUS); TRANSMEMBRANE (PHOBIUS); NON_CYTOPLASMIC_DOMAIN (PHOBIUS); CYTOPLASMIC_DOMAIN (PHOBIUS); CYTOPLASMIC_DOMAIN (PHOBIUS); TRANSMEMBRANE (PHOBIUS); NON_CYTOPLASMIC_DOMAIN…	P:GO:0007166; P:GO:0007186; F:GO:0004888; F:GO:0004930; C:GO:0016021	P:cell surface receptor signaling pathway; P:G protein-coupled receptor signaling pathway; F:transmembrane signaling receptor activity; F:G protein-coupled receptor activity; C:integral component of membrane
gbr.46.24.t1	0	0	0	0	0	0	0	0	0	0	0	0	0	0	0	0	parathyroid hormone/parathyroid hormone-related peptide receptor-like isoform X1	N	7	7	Intracellular	No	557	20	0	63.43	4	P:GO:0007166; P:GO:0007186; F:GO:0004930; C:GO:0016021	P:cell surface receptor signaling pathway; P:G protein-coupled receptor signaling pathway; F:G protein-coupled receptor activity; C:integral component of membrane			IPR000832 (PRINTS); IPR036445 (G3DSA:4.10.1240.GENE3D); IPR001879 (PFAM); IPR000832 (PFAM); G3DSA:1.20.1070.10 (GENE3D); mobidb-lite (MOBIDB_LITE); mobidb-lite (MOBIDB_LITE); mobidb-lite (MOBIDB_LITE); mobidb-lite (MOBIDB_LITE); PTHR45620:SF15 (PANTHER); PTHR45620 (PANTHER); IPR017983 (PROSITE_PATTERNS); TRANSMEMBRANE (PHOBIUS); NON_CYTOPLASMIC_DOMAIN (PHOBIUS); TRANSMEMBRANE (PHOBIUS); TRANSMEMB…	P:GO:0007166; P:GO:0007186; F:GO:0004888; F:GO:0004930; C:GO:0016020; C:GO:0016021	P:cell surface receptor signaling pathway; P:G protein-coupled receptor signaling pathway; F:transmembrane signaling receptor activity; F:G protein-coupled receptor activity; C:membrane; C:integral component of membrane
[truncated: 123 more rows]

## Sheet: S5.2 all GPCRs expressed in STs
SeqName	Description	SignalP	Original TMHMM	new TMHMM	Class	Secreted	Length	#Hits	e-Value	sim mean	#GO	GO IDs	GO Names	Enzyme Codes	Enzyme Names	InterPro IDs	InterPro GO IDs	InterPro GO Names
[truncated: 463 more rows]

## Sheet: S5.3 list of uniquely expressed
gbr.138.26.t1	Class A rhodopsin	G-protein coupled receptor 84
gbr.3.14.t1	Class A rhodopsin	somatostatin receptor type 4
gbr.502.7.t1	Class A rhodopsin	histamine H2 receptor-like isoform X2
gbr.601.1.t1	Class A rhodopsin	dopamine D2-like receptor
gbr.86.14.t1	Class A rhodopsin	muscarinic acetylcholine receptor M5-like
gbr.140.14.t1	Class C	metabotropic glutamate receptor-like
[truncated: 9 more rows]
