# Supplementary material for: Sex-specific expression of pheromones and other signals in gravid starfish
Source: BMC Biol. 2022 Dec 17;20:288. doi: 10.1186/s12915-022-01491-0 (PMC9759900; doi:10.1186/s12915-022-01491-0)
Supplement: Supplementary file 10 — Additional file 10: Phylip tree file of Fig. 4D. [file 12915_2022_1491_MOESM10_ESM.phy]

(XP_022079422.1_tachykinin-like_peptides_receptor_99D__Acanthaster_planci_:0.0675700222,XP_038062251.1_substance-P_receptor-like__Patiria_miniata_:0.0614008228,((AVG23011.1_tachykinin_receptor_2__Asterias_rubens_:0.0000025279,XP_033643972.1_substance-P_receptor-like__partial__Asterias_rubens_:0.0000025279)100:0.1111325080,((XP_033644232.1_tachykinin-like_peptides_receptor_86C__Asterias_rubens_:0.1365237739,(XP_038060905.1_tachykinin-like_peptides_receptor_99D__Patiria_miniata_:0.0540353950,(XP_022081357.1_tachykinin-like_peptides_receptor_99D_isoform_X1__Acanthaster_planci_:0.0000025307,XP_022081396.1_tachykinin-like_peptides_receptor_99D_isoform_X2__Acanthaster_planci_:0.0037561303)100:0.0637899699)100:0.1761762546)96:0.1246503750,(XP_033103126.1_tachykinin-like_peptides_receptor_99D__Anneissia_japonica_:0.6874705144,((((((((((CAD6993177.1_unnamed_protein_product__Ceratitis_capitata_:0.0000025279,XP_012160464.1_tachykinin-like_peptides_receptor_99D__Ceratitis_capitata_:0.0000023507)100:0.1434902741,(((XP_023036096.1_tachykinin-like_peptides_receptor_99D_isoform_X1__Drosophila_willistoni_:0.0000000000,EDW84336.2_uncharacterized_protein_Dwil_GK14085__Drosophila_willistoni_:0.0000000000):0.0000025279,XP_023036097.1_tachykinin-like_peptides_receptor_99D_isoform_X2__Drosophila_willistoni_:0.0000025279)100:0.0757567465,(XP_017076256.1_PREDICTED__tachykinin-like_peptides_receptor_99D_isoform_X1__Drosophila_eugracilis_:0.0156770828,(XP_016951564.1_PREDICTED__tachykinin-like_peptides_receptor_99D__Drosophila_biarmipes_:0.0190280277,XP_017131820.1_PREDICTED__tachykinin-like_peptides_receptor_99D__Drosophila_elegans_:0.0259986028)100:0.0076557353)100:0.0518805713)100:0.1067851173)100:0.2516887413,(CAB3375736.1_Hypothetical_predicted_protein__Cloeon_dipterum_:0.0000025279,CAB3375735.1_Hypothetical_predicted_protein__Cloeon_dipterum_:0.0000025279)100:0.1951569153)83:0.0470069976,XP_033611749.1_tachykinin-like_peptides_receptor_99D__Cryptotermes_secundus_:0.1360488168)86:0.0445001080,((XP_029347164.1_tachykinin-like_peptides_receptor_99D_isoform_X2__Acyrthosiphon_pisum_:0.0000021500,(XP_026810922.1_tachykinin-like_peptides_receptor_99D_isoform_X1__Rhopalosiphum_maidis_:0.0129329701,XP_029347163.1_tachykinin-like_peptides_receptor_99D_isoform_X1__Acyrthosiphon_pisum_:0.0034002498)97:0.0264241893)70:0.0000021500,(XP_025204132.1_tachykinin-like_peptides_receptor_99D__Melanaphis_sacchari_:0.0063875601,XP_026810924.1_tachykinin-like_peptides_receptor_99D_isoform_X2__Rhopalosiphum_maidis_:0.0000025279)96:0.0096501451)100:0.2667754885)95:0.0573686592,XP_032778583.1_tachykinin-like_peptides_receptor_99D_isoform_X2__Daphnia_magna_:0.4400117204)99:0.1609319565,(((XP_015781284.1_tachykinin-like_peptides_receptor_99D__Tetranychus_urticae_:0.2991722010,XP_023232740.1_tachykinin-like_peptides_receptor_99D__Centruroides_sculpturatus_:0.2351639320)82:0.0580791509,(XP_017490311.1_PREDICTED__tachykinin-like_peptides_receptor_99D__partial__Rhagoletis_zephyria_:0.1692628479,KAF7489427.1_Tachykinin-like_peptides_receptor_99D__Sarcoptes_scabiei_:0.1785639299)100:0.1805674102)79:0.0455822851,(((XP_013783503.2_tachykinin-like_peptides_receptor_99D__Limulus_polyphemus_:0.0319148073,XP_013774511.1_tachykinin-like_peptides_receptor_99D__Limulus_polyphemus_:0.0239461802)100:0.0126318246,(XP_013777495.1_tachykinin-like_peptides_receptor_99D__Limulus_polyphemus_:0.0968365684,XP_013775273.1_tachykinin-like_peptides_receptor_99D_isoform_X1__Limulus_polyphemus_:0.0169999800)99:0.0386058415)100:0.0779543682,XP_013772923.1_tachykinin-like_peptides_receptor_99D__Limulus_polyphemus_:0.1047398516)99:0.0594050268)100:0.1136610897)93:0.0782650061,(XP_011865480.1_PREDICTED__tachykinin-like_peptides_receptor_86C_isoform_X1__Vollenhovia_emeryi_:0.4890647861,(NP_001280511.1_tachykinin-like_peptides_receptor_86C__Tribolium_castaneum_:0.3259736698,NP_001127748.1_neuropeptide_receptor_A32__Bombyx_mori_:0.4476254552)100:0.2837774646)100:0.2547133889)99:0.3414239330,(((((((((((gbr.180.30.t1:0.0032283086,(XP_022100793.1_relaxin_receptor_2-like_isoform_X1__Acanthaster_planci_:0.0000025279,XP_022100794.1_relaxin_receptor_2-like_isoform_X2__Acanthaster_planci_:0.0000025279)83:0.0000025279)100:0.0478703410,(XP_038059677.1_relaxin_receptor_2-like_isoform_X1__Patiria_miniata_:0.0000025279,XP_038059678.1_relaxin_receptor_2-like_isoform_X2__Patiria_miniata_:0.0000025279)100:0.0404783667)96:0.0457669453,((XP_033635729.1_relaxin_receptor_1-like_isoform_X2__Asterias_rubens_:0.0000000000,XP_033635731.1_relaxin_receptor_1-like_isoform_X3__Asterias_rubens_:0.0000000000):0.0000025279,XP_033635728.1_relaxin_receptor_1-like_isoform_X1__Asterias_rubens_:0.0000025279)100:0.0872789092)100:0.2396354202,(PIK39927.1_putative_relaxin_receptor_2-like__Apostichopus_japonicus_:0.3706878868,((XP_030850858.1_relaxin_receptor_2_isoform_X1__Strongylocentrotus_purpuratus_:0.0000025279,XP_030850859.1_relaxin_receptor_2_isoform_X2__Strongylocentrotus_purpuratus_:0.0000025279)79:0.0000022902,XP_030834639.1_relaxin_receptor_2-like__Strongylocentrotus_purpuratus_:0.0233481470)100:0.3129727452)98:0.1346570165)100:0.2599468934,XP_006815292.1_PREDICTED__relaxin_receptor_2-like__Saccoglossus_kowalevskii_:0.3531559788)99:0.1795401183,((ADC34816.1_putative_relaxin-like_receptor__Drosophila_melanogaster_:0.0000025279,(NP_001096966.2_Leucine-rich_repeat-containing_G_protein-coupled_receptor_4__isoform_B__Drosophila_melanogaster_:0.0000025279,NP_001285192.1_Leucine-rich_repeat-containing_G_protein-coupled_receptor_4__isoform_C__Drosophila_melanogaster_:0.0000025279)100:0.0035240945)100:1.0419859778,XP_037798520.1_relaxin_receptor_1-like__Penaeus_monodon_:0.4895842806)98:0.2259263564)96:0.0769867286,(((((((gbr.57.58.t1:0.0845540440,(gbr.152.19.t1:0.0066417128,(XP_022084826.1_relaxin_receptor_2-like_isoform_X2__Acanthaster_planci_:0.0000025279,XP_022084824.1_relaxin_receptor_2-like_isoform_X1__Acanthaster_planci_:0.0000025279)90:0.0000021500)100:0.0098142727)99:0.0251592636,((XP_033631990.1_relaxin_receptor_1-like_isoform_X2__Asterias_rubens_:0.0000025279,XP_033631987.1_relaxin_receptor_1-like_isoform_X1__Asterias_rubens_:0.0000025279)100:0.1366021688,(XP_038056481.1_relaxin_receptor_1-like_isoform_X2__Patiria_miniata_:0.0000025279,XP_038056480.1_relaxin_receptor_1-like_isoform_X1__Patiria_miniata_:0.0000025279)100:0.0515959921)66:0.0223710601)100:0.3239585850,(XP_030837166.1_relaxin_receptor_2-like__Strongylocentrotus_purpuratus_:0.0738596025,XP_030837168.1_relaxin_receptor_2-like__Strongylocentrotus_purpuratus_:0.1615265437)100:0.2872781264)98:0.1648975805,PIK39436.1_putative_relaxin_receptor_2-like_isoform_X2__Apostichopus_japonicus_:0.7069415463)100:0.2335762436,((((XP_035682256.1_relaxin_receptor_1-like_isoform_X1__Branchiostoma_floridae_:0.0000025279,XP_035682257.1_relaxin_receptor_1-like_isoform_X2__Branchiostoma_floridae_:0.0000025279)100:0.2199930163,XP_035682624.1_relaxin_receptor_1-like__Branchiostoma_floridae_:0.2595651621)100:0.1010324640,(XP_035682001.1_relaxin_receptor_1-like_isoform_X1__Branchiostoma_floridae_:0.0000025279,XP_035682005.1_relaxin_receptor_1-like_isoform_X2__Branchiostoma_floridae_:0.0000025279)100:0.2885958075)100:0.4257338861,(((((XP_038273606.1_relaxin_receptor_1-like_isoform_X1__Dermochelys_coriacea_:0.0000025279,XP_038273608.1_relaxin_receptor_1-like_isoform_X2__Dermochelys_coriacea_:0.0000025279)100:0.2007216282,(XP_002938964.2_relaxin_receptor_2__Xenopus_tropicalis_:0.0000025279,KAE8584004.1_hypothetical_protein_XENTR_v10020781__Xenopus_tropicalis_:0.0000025279)100:0.1779640249)99:0.0780370422,(XP_021327308.1_relaxin_receptor_1_isoform_X3__Danio_rerio_:0.0000025279,XP_001919542.3_relaxin_receptor_1_isoform_X1__Danio_rerio_:0.0000025279)100:0.2015762590)100:0.1556298559,((ABV48903.1_leucine-rich_repeat-containing_G_protein-coupled_receptor_8.1__Danio_rerio_:0.0000025279,NP_001315313.1_relaxin_receptor_2a__Danio_rerio_:0.0000025279)100:0.3265650918,((NP_570718.1_relaxin_receptor_2_isoform_1__Homo_sapiens_:0.0000021500,NP_001159530.1_relaxin_receptor_2_isoform_2__Homo_sapiens_:0.0000025279)100:0.2033094986,(KAE8627353.1_hypothetical_protein_XENTR_v10006952__Xenopus_tropicalis_:0.0000025279,XP_012813666.2_relaxin_receptor_2__Xenopus_tropicalis_:0.0000025279)100:0.1447574453)100:0.1455096470)100:0.1448145540)96:0.1034389313,((((((XP_038255107.1_relaxin_receptor_1_isoform_X3__Dermochelys_coriacea_:0.0000000000,XP_038255104.1_relaxin_receptor_1_isoform_X1__Dermochelys_coriacea_:0.0000000000):0.0000025279,XP_038255106.1_relaxin_receptor_1_isoform_X2__Dermochelys_coriacea_:0.0000025279)100:0.0422476827,NXM02071.1_RXFP1_protein__Tyrannus_savana_:0.0456624159)99:0.0184895987,((NP_001240656.1_relaxin_receptor_1_isoform_2__Homo_sapiens_:0.0000000000,AAG17167.1_leucine-rich_repeat-containing_G_protein-coupled_receptor_7__Homo_sapiens_:0.0000000000):0.0000025279,BAG53639.1_unnamed_protein_product__Homo_sapiens_:0.0000025279)100:0.1231515117)100:0.0474800889,XP_031751332.1_relaxin_receptor_1__Xenopus_tropicalis_:0.1084590999)100:0.0970797247,XP_009289540.1_relaxin_receptor_1_isoform_X1__Danio_rerio_:0.2428841113)100:0.1727010465)100:0.7056525360)84:0.0569875821)65:0.0914985802,((ELU07591.1_hypothetical_protein_CAPTEDRAFT_117775__partial__Capitella_teleta_:0.8454219693,(ELT92987.1_hypothetical_protein_CAPTEDRAFT_98877__partial__Capitella_teleta_:0.9190285914,((AAO39507.1_RE38148p__Drosophila_melanogaster_:0.0000025279,NP_733115.1_Leucine-rich_repeat-containing_G_protein-coupled_receptor_3__Drosophila_melanogaster_:0.0034860324)100:1.1526540792,XP_023932517.1_relaxin_receptor_2__Lingula_anatina_:0.5770540365)77:0.0953780625)77:0.1414076139)77:0.1204940436,((XP_037794496.1_LOW_QUALITY_PROTEIN__uncharacterized_protein_LOC119589915__Penaeus_monodon_:0.0039827316,XP_037794355.1_uncharacterized_protein_LOC119589838__Penaeus_monodon_:0.0507197172)100:0.9985338407,XP_006815891.1_PREDICTED__relaxin_receptor_1-like__Saccoglossus_kowalevskii_:0.8988867669)76:0.1529583790)83:0.0591895937)50:0.1053072025,NP_510426.1_Uncharacterized_protein_CELE_C44H4.3__Caenorhabditis_elegans_:5.4459570609)80:0.2812044198)80:0.2614122924,((((PIK48327.1_hypothetical_protein_BSL78_14811__Apostichopus_japonicus_:0.6149068081,(PIK39302.1_putative_G-protein_coupled_receptor__Apostichopus_japonicus_:0.8631780998,PIK59092.1_putative_G-protein_coupled_receptor__Apostichopus_japonicus_:1.0147939798)99:0.1549133149)100:0.2726785732,(((XP_013386791.1_G-protein_coupled_receptor_GRL101-like__Lingula_anatina_:0.0105213810,XP_013385463.1_G-protein_coupled_receptor_GRL101__Lingula_anatina_:0.0030383795)100:0.1726331995,XP_013392577.1_G-protein_coupled_receptor_GRL101-like__Lingula_anatina_:0.0763998902)100:0.9314422318,XP_013411505.1_uncharacterized_protein_LOC106174476__Lingula_anatina_:0.8121362138)85:0.2435208049)62:0.1064142375,((((XP_022091156.1_G-protein_coupled_receptor_GRL101-like__Acanthaster_planci_:0.1418042635,XP_038051676.1_G-protein_coupled_receptor_GRL101-like_isoform_X2__Patiria_miniata_:0.0418987277)100:0.4233835351,XP_006819774.1_PREDICTED__G-protein_coupled_receptor_GRL101-like__Saccoglossus_kowalevskii_:0.2901309461)100:0.1130021420,(ELT92587.1_hypothetical_protein_CAPTEDRAFT_92610__Capitella_teleta_:0.3608187405,(XP_037783684.1_G-protein_coupled_receptor_GRL101-like__partial__Penaeus_monodon_:0.5451243409,XP_037784587.1_G-protein_coupled_receptor_GRL101-like__Penaeus_monodon_:0.2809971574)100:0.2110455764)99:0.1381485478)100:0.2925553878,((ELT97453.1_hypothetical_protein_CAPTEDRAFT_103830__partial__Capitella_teleta_:0.7501012624,ELT91482.1_hypothetical_protein_CAPTEDRAFT_106958__Capitella_teleta_:0.7329514427)88:0.1774145733,(XP_006817056.1_PREDICTED__uncharacterized_protein_LOC102804127__Saccoglossus_kowalevskii_:0.4771475841,XP_006813017.1_PREDICTED__uncharacterized_protein_LOC102803992__Saccoglossus_kowalevskii_:0.7837151450)81:0.0779240833)52:0.1232221806)51:0.1034928975)55:0.0944553231,((XP_032217966.1_uncharacterized_protein_LOC5517652_isoform_X1__Nematostella_vectensis_:0.0000025279,XP_001637660.2_uncharacterized_protein_LOC5517652_isoform_X3__Nematostella_vectensis_:0.0000025279)100:0.4097738766,(XP_001626505.2_uncharacterized_protein_LOC5505747__Nematostella_vectensis_:0.5685362193,(XP_032236649.1_uncharacterized_protein_LOC5511434_isoform_X1__Nematostella_vectensis_:0.0000025279,XP_032236651.1_uncharacterized_protein_LOC5511434_isoform_X3__Nematostella_vectensis_:0.0000025279)100:0.4450266082)91:0.1218096096)100:0.4102747397)62:0.1776835305)67:0.1909734005,(((gbr.100.30.t1:5.8752655072,(NP_001263853.1_G_PROTEIN_RECEP_F1_2_domain-containing_protein__Caenorhabditis_elegans_:0.0000025279,NP_505548.1_G_PROTEIN_RECEP_F1_2_domain-containing_protein__Caenorhabditis_elegans_:0.0000025279)100:1.1216359251)75:0.3940253259,((XP_019850789.1_PREDICTED__uncharacterized_protein_LOC100636996__Amphimedon_queenslandica_:1.1131476771,(XP_018670060.1_lutropin-choriogonadotropic_hormone_receptor__Ciona_intestinalis_:0.9344129482,(NXM00751.1_FSHR_protein__Tyrannus_savana_:0.2739888050,NXM06112.1_TSHR_protein__Tyrannus_savana_:0.2326153988)100:0.3995133824)100:0.2777946677)81:0.2038100697,XP_019850608.1_PREDICTED__leucine-rich_repeat-containing_G-protein_coupled_receptor_5A-like__Amphimedon_queenslandica_:0.9343182000)80:0.0507072831)84:0.7109302789,(((XP_019855701.1_PREDICTED__leucine-rich_repeat-containing_protein_15-like_isoform_X1__Amphimedon_queenslandica_:0.0000025279,XP_019855703.1_PREDICTED__leucine-rich_repeat-containing_protein_15-like_isoform_X3__Amphimedon_queenslandica_:0.0000025279)85:0.0000023921,XP_011408954.1_PREDICTED__leucine-rich_repeat-containing_protein_15-like__partial__Amphimedon_queenslandica_:0.0000025279)100:3.8246361096,(((NP_499896.1_Leucine-rich_repeats_and_immunoglobulin-like_domains_protein_sma-10__Caenorhabditis_elegans_:0.0571241618,NP_001367941.1_Leucine-rich_repeats_and_immunoglobulin-like_domains_protein_sma-10__Caenorhabditis_elegans_:0.0424899628)100:5.6466858346,NXM05182.1_ALS_protein__Tyrannus_savana_:5.2447537154)82:0.4979884699,NXM07636.1_LIGO3_protein__Tyrannus_savana_:3.2751503653)84:0.2923691254)79:0.2304587426)63:0.0607194196)70:0.2199139253,(XP_026689660.1_low-density_lipoprotein_receptor-related_protein_1B-like__Ciona_intestinalis_:0.5283128382,(XP_026692799.1_low-density_lipoprotein_receptor-related_protein_1B-like__Ciona_intestinalis_:0.2072003076,XP_026691766.1_prolow-density_lipoprotein_receptor-related_protein_1-like__Ciona_intestinalis_:0.2016052487)100:0.7646459050)100:1.1437942020)74:0.2429726918,XP_026694860.1_G-protein_coupled_receptor_GRL101-like__Ciona_intestinalis_:1.2693748596)100:2.7158270392)76:0.0533827109,((XP_002735438.2_PREDICTED__tachykinin-like_peptides_receptor_99D-like__Saccoglossus_kowalevskii_:0.0237308942,XP_002735439.1_PREDICTED__tachykinin-like_peptides_receptor_99D-like__Saccoglossus_kowalevskii_:0.0251073469)100:0.4389452762,XP_002732494.2_PREDICTED__neuromedin-K_receptor-like__Saccoglossus_kowalevskii_:0.3071728297)100:0.2441266793)100:0.2895764671)100:0.4485641462)100:0.1658139369)100:0.0776240035);
